# Supplementary material for: Editing stem cell genomes at scale to measure variant effects in diverse cell and genetic contexts
Source: medRxiv. 2025 Nov 14:2025.11.12.25340127. Preprint. [Version 1] doi: 10.1101/2025.11.12.25340127 (PMC12642741; doi:10.1101/2025.11.12.25340127)
Supplement: Supplement 1 [file media-1.csv]

seq	exon	consequence_x	average_score_norm	z_score	consequence_y	c_variant	p_variant	Pos	hg38_coord	Ref	Alt	Chrom	CADD_RawScore	PHRED	protein_variant	am_pathogenicity	REVEL	Ensembl_transcriptid	EVE_scores_ASM	MutPred2 score	Name	ClinVar
GCCCTCTCGGTACCAAGTCATGTCACCAACAGGCATCACCTATGAGCCACCCAACTATAAGGCCCTGGACTTCTCCGAGGCCCCAAGCTTCACCCAGCCCCTGGTGAACCGCTCGGTCATCGCGGGCTACACTGCTATGCTCTGCTGTGCTGTCCGGGGTAGCCCCAAGGTAGGGAACTTTAGGCGCTGGTCCAGGCCGA	X32	intron	0.9047915897426109	-0.411418906	Intron	c.3491-13C>A		47332715	chr11:47332715	G	T	11	0.509838	5.564
GCCCTCTCGGTACCAAGTCCAGTCACCAACAGGCATCACCTATGAGCCACCCAACTATAAGGCCCTGGACTTCTCCGAGGCCCCAAGCTTCACCCAGCCCCTGGTGAACCGCTCGGTCATCGCGGGCTACACTGCTATGCTCTGCTGTGCTGTCCGGGGTAGCCCCAAGGTAGGGAACTTTAGGCGCTGGTCCAGGCCGA	X32	intron	0.20054356198540624	-4.431083831	Intron	c.3491-12T>A		47332714	chr11:47332714	A	T	11	1.522696	14.32
GCCCTCTCGGTACCAAGTCCCGTCACCAACAGGCATCACCTATGAGCCACCCAACTATAAGGCCCTGGACTTCTCCGAGGCCCCAAGCTTCACCCAGCCCCTGGTGAACCGCTCGGTCATCGCGGGCTACACTGCTATGCTCTGCTGTGCTGTCCGGGGTAGCCCCAAGGTAGGGAACTTTAGGCGCTGGTCCAGGCCGA	X32	intron	1.008952009326676	0.1831017301493875	Intron	c.3491-12T>C		47332714	chr11:47332714	A	G	11	0.986538	10.18
GCCCTCTCGGTACCAAGTCCGGTCACCAACAGGCATCACCTATGAGCCACCCAACTATAAGGCCCTGGACTTCTCCGAGGCCCCAAGCTTCACCCAGCCCCTGGTGAACCGCTCGGTCATCGCGGGCTACACTGCTATGCTCTGCTGTGCTGTCCGGGGTAGCCCCAAGGTAGGGAACTTTAGGCGCTGGTCCAGGCCGA	X32	intron	0.9168737882709312	-0.342456853	Intron	c.3491-12T>G		47332714	chr11:47332714	A	C	11	1.357846	13.3
GCCCTCTCGGTACCAAGTCCTATCACCAACAGGCATCACCTATGAGCCACCCAACTATAAGGCCCTGGACTTCTCCGAGGCCCCAAGCTTCACCCAGCCCCTGGTGAACCGCTCGGTCATCGCGGGCTACACTGCTATGCTCTGCTGTGCTGTCCGGGGTAGCCCCAAGGTAGGGAACTTTAGGCGCTGGTCCAGGCCGA	X32	intron	0.872243708	-0.597193763	Intron	c.3491-11G>A		47332713	chr11:47332713	C	T	11	-0.156011	0.58
GCCCTCTCGGTACCAAGTCCTCTCACCAACAGGCATCACCTATGAGCCACCCAACTATAAGGCCCTGGACTTCTCCGAGGCCCCAAGCTTCACCCAGCCCCTGGTGAACCGCTCGGTCATCGCGGGCTACACTGCTATGCTCTGCTGTGCTGTCCGGGGTAGCCCCAAGGTAGGGAACTTTAGGCGCTGGTCCAGGCCGA	X32	intron	0.5667877007696821	-2.340657361	Intron	c.3491-11G>C		47332713	chr11:47332713	C	G	11	-0.194934	0.496
GCCCTCTCGGTACCAAGTCCTGACACCAACAGGCATCACCTATGAGCCACCCAACTATAAGGCCCTGGACTTCTCCGAGGCCCCAAGCTTCACCCAGCCCCTGGTGAACCGCTCGGTCATCGCGGGCTACACTGCTATGCTCTGCTGTGCTGTCCGGGGTAGCCCCAAGGTAGGGAACTTTAGGCGCTGGTCCAGGCCGA	X32	intron	0.5334311807092059	-2.531047718	Intron	c.3491-10T>A		47332712	chr11:47332712	A	T	11	1.628606	14.91
GCCCTCTCGGTACCAAGTCCTGCCACCAACAGGCATCACCTATGAGCCACCCAACTATAAGGCCCTGGACTTCTCCGAGGCCCCAAGCTTCACCCAGCCCCTGGTGAACCGCTCGGTCATCGCGGGCTACACTGCTATGCTCTGCTGTGCTGTCCGGGGTAGCCCCAAGGTAGGGAACTTTAGGCGCTGGTCCAGGCCGA	X32	intron	1.1407449376472154	0.9353415526232423	Intron	c.3491-10T>C		47332712	chr11:47332712	A	G	11	1.198054	12.18
GCCCTCTCGGTACCAAGTCCTGGCACCAACAGGCATCACCTATGAGCCACCCAACTATAAGGCCCTGGACTTCTCCGAGGCCCCAAGCTTCACCCAGCCCCTGGTGAACCGCTCGGTCATCGCGGGCTACACTGCTATGCTCTGCTGTGCTGTCCGGGGTAGCCCCAAGGTAGGGAACTTTAGGCGCTGGTCCAGGCCGA	X32	intron	0.23777738647808566	-4.218562826	Intron	c.3491-10T>G		47332712	chr11:47332712	A	C	11	1.621002	14.87
GCCCTCTCGGTACCAAGTCCTGTAACCAACAGGCATCACCTATGAGCCACCCAACTATAAGGCCCTGGACTTCTCCGAGGCCCCAAGCTTCACCCAGCCCCTGGTGAACCGCTCGGTCATCGCGGGCTACACTGCTATGCTCTGCTGTGCTGTCCGGGGTAGCCCCAAGGTAGGGAACTTTAGGCGCTGGTCCAGGCCGA	X32	intron	0.967212063	-0.055139045	Intron	c.3491-9C>A		47332711	chr11:47332711	G	T	11	0.862451	8.888
GCCCTCTCGGTACCAAGTCCTGTCAACAACAGGCATCACCTATGAGCCACCCAACTATAAGGCCCTGGACTTCTCCGAGGCCCCAAGCTTCACCCAGCCCCTGGTGAACCGCTCGGTCATCGCGGGCTACACTGCTATGCTCTGCTGTGCTGTCCGGGGTAGCCCCAAGGTAGGGAACTTTAGGCGCTGGTCCAGGCCGA	X32	Splice region	0.1867503059967584	-4.509812156	Splice region	c.3491-7C>A		47332709	chr11:47332709	G	T	11	1.601334	14.76
GCCCTCTCGGTACCAAGTCCTGTCACAAACAGGCATCACCTATGAGCCACCCAACTATAAGGCCCTGGACTTCTCCGAGGCCCCAAGCTTCACCCAGCCCCTGGTGAACCGCTCGGTCATCGCGGGCTACACTGCTATGCTCTGCTGTGCTGTCCGGGGTAGCCCCAAGGTAGGGAACTTTAGGCGCTGGTCCAGGCCGA	X32	Splice region	0.5827733082469405	-2.249415663	Splice region	c.3491-6C>A		47332708	chr11:47332708	G	T	11	1.700642	15.3
GCCCTCTCGGTACCAAGTCCTGTCACCAAAAGGCATCACCTATGAGCCACCCAACTATAAGGCCCTGGACTTCTCCGAGGCCCCAAGCTTCACCCAGCCCCTGGTGAACCGCTCGGTCATCGCGGGCTACACTGCTATGCTCTGCTGTGCTGTCCGGGGTAGCCCCAAGGTAGGGAACTTTAGGCGCTGGTCCAGGCCGA	X32	Splice region	0.026850771583836364	-5.422477189	Splice region	c.3491-3C>A		47332705	chr11:47332705	G	T	11	2.547774	19.2							NM_000256.3(MYBPC3):c.3491-3C>A	Uncertain significance
GCCCTCTCGGTACCAAGTCCTGTCACCAACAAGCATCACCTATGAGCCACCCAACTATAAGGCCCTGGACTTCTCCGAGGCCCCAAGCTTCACCCAGCCCCTGGTGAACCGCTCGGTCATCGCGGGCTACACTGCTATGCTCTGCTGTGCTGTCCGGGGTAGCCCCAAGGTAGGGAACTTTAGGCGCTGGTCCAGGCCGA	X32	Canon_splice	-0.000527108	-5.578743017	Canon splice	c.3491-1G>A		47332703	chr11:47332703	C	T	11	6.169943	34							NM_000256.3(MYBPC3):c.3491-1G>A	Pathogenic
GCCCTCTCGGTACCAAGTCCTGTCACCAACACGCATCACCTATGAGCCACCCAACTATAAGGCCCTGGACTTCTCCGAGGCCCCAAGCTTCACCCAGCCCCTGGTGAACCGCTCGGTCATCGCGGGCTACACTGCTATGCTCTGCTGTGCTGTCCGGGGTAGCCCCAAGGTAGGGAACTTTAGGCGCTGGTCCAGGCCGA	X32	Canon_splice	0.034443324	-5.379140872	Canon splice	c.3491-1G>C		47332703	chr11:47332703	C	G	11	5.597664	32
GCCCTCTCGGTACCAAGTCCTGTCACCAACAGACATCACCTATGAGCCACCCAACTATAAGGCCCTGGACTTCTCCGAGGCCCCAAGCTTCACCCAGCCCCTGGTGAACCGCTCGGTCATCGCGGGCTACACTGCTATGCTCTGCTGTGCTGTCCGGGGTAGCCCCAAGGTAGGGAACTTTAGGCGCTGGTCCAGGCCGA	X32	missense	1.0579111969187334	0.46254806351516453	Splice region	c.3491G>A		47332702	chr11:47332702	C	T	11	4.22635	24.6			0.628	ENST00000545968;ENST00000399249;ENST00000256993			NM_000256.3(MYBPC3):c.3491G>A (p.Gly1164Asp)	Uncertain significance
GCCCTCTCGGTACCAAGTCCTGTCACCAACAGCCATCACCTATGAGCCACCCAACTATAAGGCCCTGGACTTCTCCGAGGCCCCAAGCTTCACCCAGCCCCTGGTGAACCGCTCGGTCATCGCGGGCTACACTGCTATGCTCTGCTGTGCTGTCCGGGGTAGCCCCAAGGTAGGGAACTTTAGGCGCTGGTCCAGGCCGA	X32	missense	1.0443526259065052	0.38515925987289723	Splice region	c.3491G>C		47332702	chr11:47332702	C	G	11	4.257336	24.7			0.326	ENST00000545968;ENST00000399249;ENST00000256993
GCCCTCTCGGTACCAAGTCCTGTCACCAACAGGAATCACCTATGAGCCACCCAACTATAAGGCCCTGGACTTCTCCGAGGCCCCAAGCTTCACCCAGCCCCTGGTGAACCGCTCGGTCATCGCGGGCTACACTGCTATGCTCTGCTGTGCTGTCCGGGGTAGCCCCAAGGTAGGGAACTTTAGGCGCTGGTCCAGGCCGA	X32	Splice region	0.9436752407730891	-0.189481119	Splice region	c.3492C>A		47332701	chr11:47332701	G	T	11	0.836527	8.634
GCCCTCTCGGTACCAAGTCCTGTCACCAACAGGCAACACCTATGAGCCACCCAACTATAAGGCCCTGGACTTCTCCGAGGCCCCAAGCTTCACCCAGCCCCTGGTGAACCGCTCGGTCATCGCGGGCTACACTGCTATGCTCTGCTGTGCTGTCCGGGGTAGCCCCAAGGTAGGGAACTTTAGGCGCTGGTCCAGGCCGA	X32	missense	1.055555277155178	0.44910108508253355	Missense	c.3494T>A	I1165N	47332699	chr11:47332699	A	T	11	3.135218	21.5	I1165N	0.4478	0.313	ENST00000545968;ENST00000399249;ENST00000256993	0.397650203	0.639
GCCCTCTCGGTACCAAGTCCTGTCACCAACAGGCACCACCTATGAGCCACCCAACTATAAGGCCCTGGACTTCTCCGAGGCCCCAAGCTTCACCCAGCCCCTGGTGAACCGCTCGGTCATCGCGGGCTACACTGCTATGCTCTGCTGTGCTGTCCGGGGTAGCCCCAAGGTAGGGAACTTTAGGCGCTGGTCCAGGCCGA	X32	missense	1.145832706294659	0.9643812153191998	Missense	c.3494T>C	I1165T	47332699	chr11:47332699	A	G	11	2.132923	17.37	I1165T	0.6018	0.198	ENST00000545968;ENST00000399249;ENST00000256993	0.092465427	0.257
GCCCTCTCGGTACCAAGTCCTGTCACCAACAGGCAGCACCTATGAGCCACCCAACTATAAGGCCCTGGACTTCTCCGAGGCCCCAAGCTTCACCCAGCCCCTGGTGAACCGCTCGGTCATCGCGGGCTACACTGCTATGCTCTGCTGTGCTGTCCGGGGTAGCCCCAAGGTAGGGAACTTTAGGCGCTGGTCCAGGCCGA	X32	missense	0.7317269741486032	-1.399226805	Missense	c.3494T>G	I1165S	47332699	chr11:47332699	A	C	11	4.290347	24.8	I1165S	0.5603	0.411	ENST00000545968;ENST00000399249;ENST00000256993	0.2229214051974972	0.554
GCCCTCTCGGTACCAAGTCCTGTCACCAACAGGCATAACCTATGAGCCACCCAACTATAAGGCCCTGGACTTCTCCGAGGCCCCAAGCTTCACCCAGCCCCTGGTGAACCGCTCGGTCATCGCGGGCTACACTGCTATGCTCTGCTGTGCTGTCCGGGGTAGCCCCAAGGTAGGGAACTTTAGGCGCTGGTCCAGGCCGA	X32	Synonymous	0.7901325510439774	-1.065862934	Synonymous	c.3495C>A		47332698	chr11:47332698	G	T	11	0.806484	8.347
GCCCTCTCGGTACCAAGTCCTGTCACCAACAGGCATCAACTATGAGCCACCCAACTATAAGGCCCTGGACTTCTCCGAGGCCCCAAGCTTCACCCAGCCCCTGGTGAACCGCTCGGTCATCGCGGGCTACACTGCTATGCTCTGCTGTGCTGTCCGGGGTAGCCCCAAGGTAGGGAACTTTAGGCGCTGGTCCAGGCCGA	X32	missense	0.6725256238815492	-1.737132744	Missense	c.3497C>A	T1166N	47332696	chr11:47332696	G	T	11	2.045145	16.96	T1166N	0.2984	0.308	ENST00000545968;ENST00000399249;ENST00000256993	0.1547614966914975	0.367
GCCCTCTCGGTACCAAGTCCTGTCACCAACAGGCATCACATATGAGCCACCCAACTATAAGGCCCTGGACTTCTCCGAGGCCCCAAGCTTCACCCAGCCCCTGGTGAACCGCTCGGTCATCGCGGGCTACACTGCTATGCTCTGCTGTGCTGTCCGGGGTAGCCCCAAGGTAGGGAACTTTAGGCGCTGGTCCAGGCCGA	X32	Synonymous	1.1360116591865392	0.9083252278905635	Synonymous	c.3498C>A		47332695	chr11:47332695	G	T	11	-0.540299	0.13
GCCCTCTCGGTACCAAGTCCTGTCACCAACAGGCATCACCAATGAGCCACCCAACTATAAGGCCCTGGACTTCTCCGAGGCCCCAAGCTTCACCCAGCCCCTGGTGAACCGCTCGGTCATCGCGGGCTACACTGCTATGCTCTGCTGTGCTGTCCGGGGTAGCCCCAAGGTAGGGAACTTTAGGCGCTGGTCCAGGCCGA	X32	missense	0.5762430869982718	-2.286688471	Missense	c.3499T>A	Y1167N	47332694	chr11:47332694	A	T	11	4.351508	25	Y1167N	0.4566	0.819	ENST00000545968;ENST00000399249;ENST00000256993	0.6554520104402526	0.686
GCCCTCTCGGTACCAAGTCCTGTCACCAACAGGCATCACCCATGAGCCACCCAACTATAAGGCCCTGGACTTCTCCGAGGCCCCAAGCTTCACCCAGCCCCTGGTGAACCGCTCGGTCATCGCGGGCTACACTGCTATGCTCTGCTGTGCTGTCCGGGGTAGCCCCAAGGTAGGGAACTTTAGGCGCTGGTCCAGGCCGA	X32	missense	0.9026352451906676	-0.423726761	Missense	c.3499T>C	Y1167H	47332694	chr11:47332694	A	G	11	4.292467	24.8	Y1167H	0.5276	0.717	ENST00000545968;ENST00000399249;ENST00000256993	0.3424596177856261	0.426	NM_000256.3(MYBPC3):c.3499T>C (p.Tyr1167His)	Uncertain significance
GCCCTCTCGGTACCAAGTCCTGTCACCAACAGGCATCACCGATGAGCCACCCAACTATAAGGCCCTGGACTTCTCCGAGGCCCCAAGCTTCACCCAGCCCCTGGTGAACCGCTCGGTCATCGCGGGCTACACTGCTATGCTCTGCTGTGCTGTCCGGGGTAGCCCCAAGGTAGGGAACTTTAGGCGCTGGTCCAGGCCGA	X32	missense	0.7459508665328856	-1.31804052	Missense	c.3499T>G	Y1167D	47332694	chr11:47332694	A	C	11	4.319188	24.9	Y1167D	0.5896	0.864	ENST00000545968;ENST00000399249;ENST00000256993	0.7280903617040162	0.716
GCCCTCTCGGTACCAAGTCCTGTCACCAACAGGCATCACCTAAGAGCCACCCAACTATAAGGCCCTGGACTTCTCCGAGGCCCCAAGCTTCACCCAGCCCCTGGTGAACCGCTCGGTCATCGCGGGCTACACTGCTATGCTCTGCTGTGCTGTCCGGGGTAGCCCCAAGGTAGGGAACTTTAGGCGCTGGTCCAGGCCGA	X32	Nonsense	-0.004683406	-5.602466088	Nonsense	c.3501T>A	Y1167*	47332692	chr11:47332692	A	T	11	5.995665	34
GCCCTCTCGGTACCAAGTCCTGTCACCAACAGGCATCACCTACGAGCCACCCAACTATAAGGCCCTGGACTTCTCCGAGGCCCCAAGCTTCACCCAGCCCCTGGTGAACCGCTCGGTCATCGCGGGCTACACTGCTATGCTCTGCTGTGCTGTCCGGGGTAGCCCCAAGGTAGGGAACTTTAGGCGCTGGTCCAGGCCGA	X32	Synonymous	1.1484247150800784	0.9791757286018272	Synonymous	c.3501T>C		47332692	chr11:47332692	A	G	11	-0.208931	0.469
GCCCTCTCGGTACCAAGTCCTGTCACCAACAGGCATCACCTAGGAGCCACCCAACTATAAGGCCCTGGACTTCTCCGAGGCCCCAAGCTTCACCCAGCCCCTGGTGAACCGCTCGGTCATCGCGGGCTACACTGCTATGCTCTGCTGTGCTGTCCGGGGTAGCCCCAAGGTAGGGAACTTTAGGCGCTGGTCCAGGCCGA	X32	Nonsense	0.058490811472637794	-5.241884055	Nonsense	c.3501T>G		47332692	chr11:47332692	A	C	11	7.527975	36
GCCCTCTCGGTACCAAGTCCTGTCACCAACAGGCATCACCTATAAGCCACCCAACTATAAGGCCCTGGACTTCTCCGAGGCCCCAAGCTTCACCCAGCCCCTGGTGAACCGCTCGGTCATCGCGGGCTACACTGCTATGCTCTGCTGTGCTGTCCGGGGTAGCCCCAAGGTAGGGAACTTTAGGCGCTGGTCCAGGCCGA	X32	missense	1.0464086685807847	0.3968946177256117	Missense	c.3502G>A	E1168K	47332691	chr11:47332691	C	T	11	2.554172	19.23	E1168K	0.2974	0.136	ENST00000545968;ENST00000399249;ENST00000256993	0.032251321	0.218
GCCCTCTCGGTACCAAGTCCTGTCACCAACAGGCATCACCTATCAGCCACCCAACTATAAGGCCCTGGACTTCTCCGAGGCCCCAAGCTTCACCCAGCCCCTGGTGAACCGCTCGGTCATCGCGGGCTACACTGCTATGCTCTGCTGTGCTGTCCGGGGTAGCCCCAAGGTAGGGAACTTTAGGCGCTGGTCCAGGCCGA	X32	missense	0.9905490449036547	0.078062386	Missense	c.3502G>C	E1168Q	47332691	chr11:47332691	C	G	11	4.405529	25.2	E1168Q	0.1891	0.198	ENST00000545968;ENST00000399249;ENST00000256993	0.1086496856533168	0.276
GCCCTCTCGGTACCAAGTCCTGTCACCAACAGGCATCACCTATGAACCACCCAACTATAAGGCCCTGGACTTCTCCGAGGCCCCAAGCTTCACCCAGCCCCTGGTGAACCGCTCGGTCATCGCGGGCTACACTGCTATGCTCTGCTGTGCTGTCCGGGGTAGCCCCAAGGTAGGGAACTTTAGGCGCTGGTCCAGGCCGA	X32	Synonymous	1.050582318696725	0.42071672914153607	Synonymous	c.3504G>A		47332689	chr11:47332689	C	T	11	1.758151	15.59
GCCCTCTCGGTACCAAGTCCTGTCACCAACAGGCATCACCTATGACCCACCCAACTATAAGGCCCTGGACTTCTCCGAGGCCCCAAGCTTCACCCAGCCCCTGGTGAACCGCTCGGTCATCGCGGGCTACACTGCTATGCTCTGCTGTGCTGTCCGGGGTAGCCCCAAGGTAGGGAACTTTAGGCGCTGGTCCAGGCCGA	X32	missense	0.5521290579851029	-2.424325089	Missense	c.3504G>C	E1168D	47332689	chr11:47332689	C	G	11	4.486491	25.5	E1168D	0.3605	0.235	ENST00000545968;ENST00000399249;ENST00000256993	0.1282190484443022	0.185
GCCCTCTCGGTACCAAGTCCTGTCACCAACAGGCATCACCTATGAGACACCCAACTATAAGGCCCTGGACTTCTCCGAGGCCCCAAGCTTCACCCAGCCCCTGGTGAACCGCTCGGTCATCGCGGGCTACACTGCTATGCTCTGCTGTGCTGTCCGGGGTAGCCCCAAGGTAGGGAACTTTAGGCGCTGGTCCAGGCCGA	X32	missense	0.9886899582492232	0.067451202	Missense	c.3505C>A	P1169T	47332688	chr11:47332688	G	T	11	2.78811	20.3	P1169T	0.3196	0.201	ENST00000545968;ENST00000399249;ENST00000256993	0.3089482548045735	0.603
GCCCTCTCGGTACCAAGTCCTGTCACCAACAGGCATCACCTATGAGCAACCCAACTATAAGGCCCTGGACTTCTCCGAGGCCCCAAGCTTCACCCAGCCCCTGGTGAACCGCTCGGTCATCGCGGGCTACACTGCTATGCTCTGCTGTGCTGTCCGGGGTAGCCCCAAGGTAGGGAACTTTAGGCGCTGGTCCAGGCCGA	X32	missense	0.9309794910999674	-0.261945163	Missense	c.3506C>A	P1169Q	47332687	chr11:47332687	G	T	11	2.717301	19.92	P1169Q	0.3383	0.283	ENST00000545968;ENST00000399249;ENST00000256993	0.4744842350096066	0.539
GCCCTCTCGGTACCAAGTCCTGTCACCAACAGGCATCACCTATGAGCCAACCAACTATAAGGCCCTGGACTTCTCCGAGGCCCCAAGCTTCACCCAGCCCCTGGTGAACCGCTCGGTCATCGCGGGCTACACTGCTATGCTCTGCTGTGCTGTCCGGGGTAGCCCCAAGGTAGGGAACTTTAGGCGCTGGTCCAGGCCGA	X32	missense	1.0162586054307263	0.22480588397796916	Missense	c.3508C>A	P1170T	47332685	chr11:47332685	G	T	11	4.11547	24.3	P1170T	0.3031	0.734	ENST00000545968;ENST00000399249;ENST00000256993	0.4316331389247928	0.59
GCCCTCTCGGTACCAAGTCCTGTCACCAACAGGCATCACCTATGAGCCACACAACTATAAGGCCCTGGACTTCTCCGAGGCCCCAAGCTTCACCCAGCCCCTGGTGAACCGCTCGGTCATCGCGGGCTACACTGCTATGCTCTGCTGTGCTGTCCGGGGTAGCCCCAAGGTAGGGAACTTTAGGCGCTGGTCCAGGCCGA	X32	missense	0.8448134658345967	-0.753758467	Missense	c.3509C>A	P1170H	47332684	chr11:47332684	G	T	11	4.35644	25	P1170H	0.4542	0.684	ENST00000545968;ENST00000399249;ENST00000256993	0.6920421632096847	0.655
GCCCTCTCGGTACCAAGTCCTGTCACCAACAGGCATCACCTATGAGCCACCAAACTATAAGGCCCTGGACTTCTCCGAGGCCCCAAGCTTCACCCAGCCCCTGGTGAACCGCTCGGTCATCGCGGGCTACACTGCTATGCTCTGCTGTGCTGTCCGGGGTAGCCCCAAGGTAGGGAACTTTAGGCGCTGGTCCAGGCCGA	X32	Synonymous	1.1382562086797565	0.9211365337309271	Synonymous	c.3510C>A		47332683	chr11:47332683	G	T	11	0.497521	5.438
GCCCTCTCGGTACCAAGTCCTGTCACCAACAGGCATCACCTATGAGCCACCCAAATATAAGGCCCTGGACTTCTCCGAGGCCCCAAGCTTCACCCAGCCCCTGGTGAACCGCTCGGTCATCGCGGGCTACACTGCTATGCTCTGCTGTGCTGTCCGGGGTAGCCCCAAGGTAGGGAACTTTAGGCGCTGGTCCAGGCCGA	X32	missense	0.4727007752525445	-2.877681107	Missense	c.3513C>A	N1171K	47332680	chr11:47332680	G	T	11	0.88988	9.159	N1171K	0.3513	0.174	ENST00000545968;ENST00000399249;ENST00000256993	0.084314357	0.265
GCCCTCTCGGTACCAAGTCCTGTCACCAACAGGCATCACCTATGAGCCACCCAACAATAAGGCCCTGGACTTCTCCGAGGCCCCAAGCTTCACCCAGCCCCTGGTGAACCGCTCGGTCATCGCGGGCTACACTGCTATGCTCTGCTGTGCTGTCCGGGGTAGCCCCAAGGTAGGGAACTTTAGGCGCTGGTCCAGGCCGA	X32	missense	0.7476964994227091	-1.308076901	Missense	c.3514T>A	Y1172N	47332679	chr11:47332679	A	T	11	3.758923	23.4	Y1172N	0.3229	0.395	ENST00000545968;ENST00000399249;ENST00000256993	0.7678657932894628	0.739
GCCCTCTCGGTACCAAGTCCTGTCACCAACAGGCATCACCTATGAGCCACCCAACCATAAGGCCCTGGACTTCTCCGAGGCCCCAAGCTTCACCCAGCCCCTGGTGAACCGCTCGGTCATCGCGGGCTACACTGCTATGCTCTGCTGTGCTGTCCGGGGTAGCCCCAAGGTAGGGAACTTTAGGCGCTGGTCCAGGCCGA	X32	missense	0.5708843226983393	-2.317274906	Missense	c.3514T>C	Y1172H	47332679	chr11:47332679	A	G	11	3.709174	23.3	Y1172H	0.4358	0.292	ENST00000545968;ENST00000399249;ENST00000256993	0.8057958762845071	0.443	NM_000256.3(MYBPC3):c.3514T>C (p.Tyr1172His)	Uncertain significance
GCCCTCTCGGTACCAAGTCCTGTCACCAACAGGCATCACCTATGAGCCACCCAACGATAAGGCCCTGGACTTCTCCGAGGCCCCAAGCTTCACCCAGCCCCTGGTGAACCGCTCGGTCATCGCGGGCTACACTGCTATGCTCTGCTGTGCTGTCCGGGGTAGCCCCAAGGTAGGGAACTTTAGGCGCTGGTCCAGGCCGA	X32	missense	0.926004018	-0.290343869	Missense	c.3514T>G	Y1172D	47332679	chr11:47332679	A	C	11	3.840091	23.6	Y1172D	0.4511	0.492	ENST00000545968;ENST00000399249;ENST00000256993	0.787484153	0.756
GCCCTCTCGGTACCAAGTCCTGTCACCAACAGGCATCACCTATGAGCCACCCAACTAAAAGGCCCTGGACTTCTCCGAGGCCCCAAGCTTCACCCAGCCCCTGGTGAACCGCTCGGTCATCGCGGGCTACACTGCTATGCTCTGCTGTGCTGTCCGGGGTAGCCCCAAGGTAGGGAACTTTAGGCGCTGGTCCAGGCCGA	X32	Nonsense	0.003722228	-5.55448891	Nonsense	c.3516T>A	Y1172*	47332677	chr11:47332677	A	T	11	7.333885	36
GCCCTCTCGGTACCAAGTCCTGTCACCAACAGGCATCACCTATGAGCCACCCAACTACAAGGCCCTGGACTTCTCCGAGGCCCCAAGCTTCACCCAGCCCCTGGTGAACCGCTCGGTCATCGCGGGCTACACTGCTATGCTCTGCTGTGCTGTCCGGGGTAGCCCCAAGGTAGGGAACTTTAGGCGCTGGTCCAGGCCGA	X32	Synonymous	0.8348118029708038	-0.810845362	Synonymous	c.3516T>C		47332677	chr11:47332677	A	G	11	0.443231	4.864							NM_000256.3(MYBPC3):c.3516T>C (p.Tyr1172=)	Likely benign
GCCCTCTCGGTACCAAGTCCTGTCACCAACAGGCATCACCTATGAGCCACCCAACTAGAAGGCCCTGGACTTCTCCGAGGCCCCAAGCTTCACCCAGCCCCTGGTGAACCGCTCGGTCATCGCGGGCTACACTGCTATGCTCTGCTGTGCTGTCCGGGGTAGCCCCAAGGTAGGGAACTTTAGGCGCTGGTCCAGGCCGA	X32	Nonsense	-0.010217668	-5.634054223	Nonsense	c.3516T>G	Y1172*	47332677	chr11:47332677	A	C	11	7.340719	36
GCCCTCTCGGTACCAAGTCCTGTCACCAACAGGCATCACCTATGAGCCACCCAACTATAAAGCCCTGGACTTCTCCGAGGCCCCAAGCTTCACCCAGCCCCTGGTGAACCGCTCGGTCATCGCGGGCTACACTGCTATGCTCTGCTGTGCTGTCCGGGGTAGCCCCAAGGTAGGGAACTTTAGGCGCTGGTCCAGGCCGA	X32	Synonymous	1.036640667809725	0.3411414050185134	Synonymous	c.3519G>A		47332674	chr11:47332674	C	T	11	0.767318	7.987							NM_000256.3(MYBPC3):c.3519G>A (p.Lys1173=)	Likely benign
GCCCTCTCGGTACCAAGTCCTGTCACCAACAGGCATCACCTATGAGCCACCCAACTATAACGCCCTGGACTTCTCCGAGGCCCCAAGCTTCACCCAGCCCCTGGTGAACCGCTCGGTCATCGCGGGCTACACTGCTATGCTCTGCTGTGCTGTCCGGGGTAGCCCCAAGGTAGGGAACTTTAGGCGCTGGTCCAGGCCGA	X32	missense	1.0661645153951333	0.509655863	Missense	c.3519G>C	K1173N	47332674	chr11:47332674	C	G	11	3.221987	21.8	K1173N	0.6304	0.098	ENST00000545968;ENST00000399249;ENST00000256993	0.2508129922332131	0.435
GCCCTCTCGGTACCAAGTCCTGTCACCAACAGGCATCACCTATGAGCCACCCAACTATAAGACCCTGGACTTCTCCGAGGCCCCAAGCTTCACCCAGCCCCTGGTGAACCGCTCGGTCATCGCGGGCTACACTGCTATGCTCTGCTGTGCTGTCCGGGGTAGCCCCAAGGTAGGGAACTTTAGGCGCTGGTCCAGGCCGA	X32	missense	0.8856258577935043	-0.520811928	Missense	c.3520G>A	A1174T	47332673	chr11:47332673	C	T	11	3.899962	23.8	A1174T	0.146	0.041	ENST00000545968;ENST00000399249;ENST00000256993	0.1361063827170222	0.102
GCCCTCTCGGTACCAAGTCCTGTCACCAACAGGCATCACCTATGAGCCACCCAACTATAAGCCCCTGGACTTCTCCGAGGCCCCAAGCTTCACCCAGCCCCTGGTGAACCGCTCGGTCATCGCGGGCTACACTGCTATGCTCTGCTGTGCTGTCCGGGGTAGCCCCAAGGTAGGGAACTTTAGGCGCTGGTCCAGGCCGA	X32	missense	1.2907400984035922	1.791474992688324	Missense	c.3520G>C	A1174P	47332673	chr11:47332673	C	G	11	3.918631	23.8	A1174P	0.1128	0.048	ENST00000545968;ENST00000399249;ENST00000256993	0.1652818685725298	0.401
GCCCTCTCGGTACCAAGTCCTGTCACCAACAGGCATCACCTATGAGCCACCCAACTATAAGGACCTGGACTTCTCCGAGGCCCCAAGCTTCACCCAGCCCCTGGTGAACCGCTCGGTCATCGCGGGCTACACTGCTATGCTCTGCTGTGCTGTCCGGGGTAGCCCCAAGGTAGGGAACTTTAGGCGCTGGTCCAGGCCGA	X32	missense	0.6978299619645316	-1.592702151	Missense	c.3521C>A	A1174D	47332672	chr11:47332672	G	T	11	2.769466	20.2	A1174D	0.3014	0.048	ENST00000545968;ENST00000399249;ENST00000256993	0.069764763	0.291
GCCCTCTCGGTACCAAGTCCTGTCACCAACAGGCATCACCTATGAGCCACCCAACTATAAGGCACTGGACTTCTCCGAGGCCCCAAGCTTCACCCAGCCCCTGGTGAACCGCTCGGTCATCGCGGGCTACACTGCTATGCTCTGCTGTGCTGTCCGGGGTAGCCCCAAGGTAGGGAACTTTAGGCGCTGGTCCAGGCCGA	X32	Synonymous	1.1224000391210727	0.8306336340235169	Synonymous	c.3522C>A		47332671	chr11:47332671	G	T	11	0.77084	8.019
GCCCTCTCGGTACCAAGTCCTGTCACCAACAGGCATCACCTATGAGCCACCCAACTATAAGGCCATGGACTTCTCCGAGGCCCCAAGCTTCACCCAGCCCCTGGTGAACCGCTCGGTCATCGCGGGCTACACTGCTATGCTCTGCTGTGCTGTCCGGGGTAGCCCCAAGGTAGGGAACTTTAGGCGCTGGTCCAGGCCGA	X32	missense	1.1919748595680824	1.2277486480735718	Missense	c.3523C>A	L1175M	47332670	chr11:47332670	G	T	11	2.731555	19.98	L1175M	0.169	0.051	ENST00000545968;ENST00000399249;ENST00000256993	0.1291799562566987	0.135
GCCCTCTCGGTACCAAGTCCTGTCACCAACAGGCATCACCTATGAGCCACCCAACTATAAGGCCCAGGACTTCTCCGAGGCCCCAAGCTTCACCCAGCCCCTGGTGAACCGCTCGGTCATCGCGGGCTACACTGCTATGCTCTGCTGTGCTGTCCGGGGTAGCCCCAAGGTAGGGAACTTTAGGCGCTGGTCCAGGCCGA	X32	missense	0.9917774088481335	0.085073569	Missense	c.3524T>A	L1175Q	47332669	chr11:47332669	A	T	11	3.110083	21.4	L1175Q	0.2194	0.074	ENST00000545968;ENST00000399249;ENST00000256993	0.1102900621794306	0.552
GCCCTCTCGGTACCAAGTCCTGTCACCAACAGGCATCACCTATGAGCCACCCAACTATAAGGCCCCGGACTTCTCCGAGGCCCCAAGCTTCACCCAGCCCCTGGTGAACCGCTCGGTCATCGCGGGCTACACTGCTATGCTCTGCTGTGCTGTCCGGGGTAGCCCCAAGGTAGGGAACTTTAGGCGCTGGTCCAGGCCGA	X32	missense	0.776192089	-1.145431473	Missense	c.3524T>C	L1175P	47332669	chr11:47332669	A	G	11	3.163991	21.6	L1175P	0.2607	0.136	ENST00000545968;ENST00000399249;ENST00000256993	0.082319564	0.646
GCCCTCTCGGTACCAAGTCCTGTCACCAACAGGCATCACCTATGAGCCACCCAACTATAAGGCCCGGGACTTCTCCGAGGCCCCAAGCTTCACCCAGCCCCTGGTGAACCGCTCGGTCATCGCGGGCTACACTGCTATGCTCTGCTGTGCTGTCCGGGGTAGCCCCAAGGTAGGGAACTTTAGGCGCTGGTCCAGGCCGA	X32	missense	0.7648257635518236	-1.210307508	Missense	c.3524T>G		47332669	chr11:47332669	A	C	11	3.10362	21.4			0.155	ENST00000545968;ENST00000399249;ENST00000256993
GCCCTCTCGGTACCAAGTCCTGTCACCAACAGGCATCACCTATGAGCCACCCAACTATAAGGCCCTAGACTTCTCCGAGGCCCCAAGCTTCACCCAGCCCCTGGTGAACCGCTCGGTCATCGCGGGCTACACTGCTATGCTCTGCTGTGCTGTCCGGGGTAGCCCCAAGGTAGGGAACTTTAGGCGCTGGTCCAGGCCGA	X32	Synonymous	0.937782993	-0.223112539	Synonymous	c.3525G>A		47332668	chr11:47332668	C	T	11	1.495814	14.16
GCCCTCTCGGTACCAAGTCCTGTCACCAACAGGCATCACCTATGAGCCACCCAACTATAAGGCCCTCGACTTCTCCGAGGCCCCAAGCTTCACCCAGCCCCTGGTGAACCGCTCGGTCATCGCGGGCTACACTGCTATGCTCTGCTGTGCTGTCCGGGGTAGCCCCAAGGTAGGGAACTTTAGGCGCTGGTCCAGGCCGA	X32	Synonymous	1.266139654748158	1.6510620463795966	Synonymous	c.3525G>C		47332668	chr11:47332668	C	G	11	1.161286	11.9
GCCCTCTCGGTACCAAGTCCTGTCACCAACAGGCATCACCTATGAGCCACCCAACTATAAGGCCCTGAACTTCTCCGAGGCCCCAAGCTTCACCCAGCCCCTGGTGAACCGCTCGGTCATCGCGGGCTACACTGCTATGCTCTGCTGTGCTGTCCGGGGTAGCCCCAAGGTAGGGAACTTTAGGCGCTGGTCCAGGCCGA	X32	missense	1.0194130868602018	0.24281084509951295	Missense	c.3526G>A	D1176N	47332667	chr11:47332667	C	T	11	4.633447	26	D1176N	0.2353	0.274	ENST00000545968;ENST00000399249;ENST00000256993	0.2212593728903238	0.486	NM_000256.3(MYBPC3):c.3526G>A (p.Asp1176Asn)	Uncertain significance
GCCCTCTCGGTACCAAGTCCTGTCACCAACAGGCATCACCTATGAGCCACCCAACTATAAGGCCCTGCACTTCTCCGAGGCCCCAAGCTTCACCCAGCCCCTGGTGAACCGCTCGGTCATCGCGGGCTACACTGCTATGCTCTGCTGTGCTGTCCGGGGTAGCCCCAAGGTAGGGAACTTTAGGCGCTGGTCCAGGCCGA	X32	missense	0.7963287338591538	-1.030496731	Missense	c.3526G>C	D1176H	47332667	chr11:47332667	C	G	11	4.688038	26.3	D1176H	0.5595	0.433	ENST00000545968;ENST00000399249;ENST00000256993	0.7412977367696849	0.708
GCCCTCTCGGTACCAAGTCCTGTCACCAACAGGCATCACCTATGAGCCACCCAACTATAAGGCCCTGGAATTCTCCGAGGCCCCAAGCTTCACCCAGCCCCTGGTGAACCGCTCGGTCATCGCGGGCTACACTGCTATGCTCTGCTGTGCTGTCCGGGGTAGCCCCAAGGTAGGGAACTTTAGGCGCTGGTCCAGGCCGA	X32	missense	0.3678408482841292	-3.47619435	Missense	c.3528C>A		47332665	chr11:47332665	G	T	11	2.696984	19.84			0.113	ENST00000545968;ENST00000399249;ENST00000256993
GCCCTCTCGGTACCAAGTCCTGTCACCAACAGGCATCACCTATGAGCCACCCAACTATAAGGCCCTGGACATCTCCGAGGCCCCAAGCTTCACCCAGCCCCTGGTGAACCGCTCGGTCATCGCGGGCTACACTGCTATGCTCTGCTGTGCTGTCCGGGGTAGCCCCAAGGTAGGGAACTTTAGGCGCTGGTCCAGGCCGA	X32	missense	0.9721047625547834	-0.027212789	Missense	c.3529T>A		47332664	chr11:47332664	A	T	11	4.078663	24.2			0.229	ENST00000545968;ENST00000399249;ENST00000256993
GCCCTCTCGGTACCAAGTCCTGTCACCAACAGGCATCACCTATGAGCCACCCAACTATAAGGCCCTGGACCTCTCCGAGGCCCCAAGCTTCACCCAGCCCCTGGTGAACCGCTCGGTCATCGCGGGCTACACTGCTATGCTCTGCTGTGCTGTCCGGGGTAGCCCCAAGGTAGGGAACTTTAGGCGCTGGTCCAGGCCGA	X32	missense	1.150305990410206	0.9899135598223138	Missense	c.3529T>C	F1177L	47332664	chr11:47332664	A	G	11	4.108162	24.3	F1177L	0.9273	0.081	ENST00000545968;ENST00000399249;ENST00000256993	0.2833059283954695	0.415
GCCCTCTCGGTACCAAGTCCTGTCACCAACAGGCATCACCTATGAGCCACCCAACTATAAGGCCCTGGACGTCTCCGAGGCCCCAAGCTTCACCCAGCCCCTGGTGAACCGCTCGGTCATCGCGGGCTACACTGCTATGCTCTGCTGTGCTGTCCGGGGTAGCCCCAAGGTAGGGAACTTTAGGCGCTGGTCCAGGCCGA	X32	missense	0.7837161655854725	-1.102485997	Missense	c.3529T>G	F1177V	47332664	chr11:47332664	A	C	11	4.105335	24.3	F1177V	0.5383	0.189	ENST00000545968;ENST00000399249;ENST00000256993	0.5049427305577063	0.598	NM_000256.3(MYBPC3):c.3529T>G (p.Phe1177Val)	Uncertain significance
GCCCTCTCGGTACCAAGTCCTGTCACCAACAGGCATCACCTATGAGCCACCCAACTATAAGGCCCTGGACTACTCCGAGGCCCCAAGCTTCACCCAGCCCCTGGTGAACCGCTCGGTCATCGCGGGCTACACTGCTATGCTCTGCTGTGCTGTCCGGGGTAGCCCCAAGGTAGGGAACTTTAGGCGCTGGTCCAGGCCGA	X32	missense	0.9044258392467532	-0.413506515	Missense	c.3530T>A	F1177Y	47332663	chr11:47332663	A	T	11	4.340578	25	F1177Y	0.3222	0.239	ENST00000545968;ENST00000399249;ENST00000256993	0.6952653548428822	0.423
GCCCTCTCGGTACCAAGTCCTGTCACCAACAGGCATCACCTATGAGCCACCCAACTATAAGGCCCTGGACTCCTCCGAGGCCCCAAGCTTCACCCAGCCCCTGGTGAACCGCTCGGTCATCGCGGGCTACACTGCTATGCTCTGCTGTGCTGTCCGGGGTAGCCCCAAGGTAGGGAACTTTAGGCGCTGGTCCAGGCCGA	X32	missense	1.0317684884605935	0.3133322700720802	Missense	c.3530T>C	F1177S	47332663	chr11:47332663	A	G	11	4.648974	26.1	F1177S	0.7465	0.489	ENST00000545968;ENST00000399249;ENST00000256993	0.6322147692789811	0.617
GCCCTCTCGGTACCAAGTCCTGTCACCAACAGGCATCACCTATGAGCCACCCAACTATAAGGCCCTGGACTGCTCCGAGGCCCCAAGCTTCACCCAGCCCCTGGTGAACCGCTCGGTCATCGCGGGCTACACTGCTATGCTCTGCTGTGCTGTCCGGGGTAGCCCCAAGGTAGGGAACTTTAGGCGCTGGTCCAGGCCGA	X32	missense	0.6437199888365831	-1.901547832	Missense	c.3530T>G	F1177C	47332663	chr11:47332663	A	C	11	4.615197	26	F1177C	0.8145	0.539	ENST00000545968;ENST00000399249;ENST00000256993	0.6665830952316464	0.683
GCCCTCTCGGTACCAAGTCCTGTCACCAACAGGCATCACCTATGAGCCACCCAACTATAAGGCCCTGGACTTATCCGAGGCCCCAAGCTTCACCCAGCCCCTGGTGAACCGCTCGGTCATCGCGGGCTACACTGCTATGCTCTGCTGTGCTGTCCGGGGTAGCCCCAAGGTAGGGAACTTTAGGCGCTGGTCCAGGCCGA	X32	missense	0.9954728491507339	0.10616618294622916	Missense	c.3531C>A	F1177L	47332662	chr11:47332662	G	T	11	4.178436	24.5	F1177L	0.9273	0.059	ENST00000545968;ENST00000399249;ENST00000256993	0.2833059283954695	0.415
GCCCTCTCGGTACCAAGTCCTGTCACCAACAGGCATCACCTATGAGCCACCCAACTATAAGGCCCTGGACTTCACCGAGGCCCCAAGCTTCACCCAGCCCCTGGTGAACCGCTCGGTCATCGCGGGCTACACTGCTATGCTCTGCTGTGCTGTCCGGGGTAGCCCCAAGGTAGGGAACTTTAGGCGCTGGTCCAGGCCGA	X32	missense	0.8333045405653161	-0.819448425	Missense	c.3532T>A	S1178T	47332661	chr11:47332661	A	T	11	2.928512	20.8	S1178T	0.1637	0.041	ENST00000545968;ENST00000399249;ENST00000256993	0.1148737548179591	0.257
GCCCTCTCGGTACCAAGTCCTGTCACCAACAGGCATCACCTATGAGCCACCCAACTATAAGGCCCTGGACTTCCCCGAGGCCCCAAGCTTCACCCAGCCCCTGGTGAACCGCTCGGTCATCGCGGGCTACACTGCTATGCTCTGCTGTGCTGTCCGGGGTAGCCCCAAGGTAGGGAACTTTAGGCGCTGGTCCAGGCCGA	X32	missense	0.6273133300243857	-1.995192781	Missense	c.3532T>C		47332661	chr11:47332661	A	G	11	4.00266	24			0.291	ENST00000545968;ENST00000399249;ENST00000256993			NM_000256.3(MYBPC3):c.3532T>C (p.Ser1178Pro)	Uncertain significance
GCCCTCTCGGTACCAAGTCCTGTCACCAACAGGCATCACCTATGAGCCACCCAACTATAAGGCCCTGGACTTCGCCGAGGCCCCAAGCTTCACCCAGCCCCTGGTGAACCGCTCGGTCATCGCGGGCTACACTGCTATGCTCTGCTGTGCTGTCCGGGGTAGCCCCAAGGTAGGGAACTTTAGGCGCTGGTCCAGGCCGA	X32	missense	1.1181045522680435	0.8061161101401215	Missense	c.3532T>G	S1178A	47332661	chr11:47332661	A	C	11	3.616288	23.1	S1178A	0.1554	0.071	ENST00000545968;ENST00000399249;ENST00000256993	0.2422539240783552	0.332
GCCCTCTCGGTACCAAGTCCTGTCACCAACAGGCATCACCTATGAGCCACCCAACTATAAGGCCCTGGACTTCTACGAGGCCCCAAGCTTCACCCAGCCCCTGGTGAACCGCTCGGTCATCGCGGGCTACACTGCTATGCTCTGCTGTGCTGTCCGGGGTAGCCCCAAGGTAGGGAACTTTAGGCGCTGGTCCAGGCCGA	X32	missense	1.0310906428179514	0.30946330310713294	Missense	c.3533C>A	S1178Y	47332660	chr11:47332660	G	T	11	3.795783	23.5	S1178Y	0.4054	0.226	ENST00000545968;ENST00000399249;ENST00000256993	0.5255206927423621	0.639
GCCCTCTCGGTACCAAGTCCTGTCACCAACAGGCATCACCTATGAGCCACCCAACTATAAGGCCCTGGACTTCTCAGAGGCCCCAAGCTTCACCCAGCCCCTGGTGAACCGCTCGGTCATCGCGGGCTACACTGCTATGCTCTGCTGTGCTGTCCGGGGTAGCCCCAAGGTAGGGAACTTTAGGCGCTGGTCCAGGCCGA	X32	Synonymous	0.9983584031602233	0.1226361761658787	Synonymous	c.3534C>A		47332659	chr11:47332659	G	T	11	-0.829948	0.045
GCCCTCTCGGTACCAAGTCCTGTCACCAACAGGCATCACCTATGAGCCACCCAACTATAAGGCCCTGGACTTCTCCAAGGCCCCAAGCTTCACCCAGCCCCTGGTGAACCGCTCGGTCATCGCGGGCTACACTGCTATGCTCTGCTGTGCTGTCCGGGGTAGCCCCAAGGTAGGGAACTTTAGGCGCTGGTCCAGGCCGA	X32	missense	0.38717637263205507	-3.365832196	Missense	c.3535G>A	E1179K	47332658	chr11:47332658	C	T	11	5.012285	28	E1179K	0.2706	0.464	ENST00000545968;ENST00000399249;ENST00000256993	0.5182741574356141	0.581	NM_000256.3(MYBPC3):c.3535G>A (p.Glu1179Lys)	Likely benign
GCCCTCTCGGTACCAAGTCCTGTCACCAACAGGCATCACCTATGAGCCACCCAACTATAAGGCCCTGGACTTCTCCCAGGCCCCAAGCTTCACCCAGCCCCTGGTGAACCGCTCGGTCATCGCGGGCTACACTGCTATGCTCTGCTGTGCTGTCCGGGGTAGCCCCAAGGTAGGGAACTTTAGGCGCTGGTCCAGGCCGA	X32	missense	0.49144137576205305	-2.770714625	Missense	c.3535G>C	E1179Q	47332658	chr11:47332658	C	G	11	5.36679	31	E1179Q	0.2237	0.175	ENST00000545968;ENST00000399249;ENST00000256993	0.3627230329740285	0.362
GCCCTCTCGGTACCAAGTCCTGTCACCAACAGGCATCACCTATGAGCCACCCAACTATAAGGCCCTGGACTTCTCCGAAGCCCCAAGCTTCACCCAGCCCCTGGTGAACCGCTCGGTCATCGCGGGCTACACTGCTATGCTCTGCTGTGCTGTCCGGGGTAGCCCCAAGGTAGGGAACTTTAGGCGCTGGTCCAGGCCGA	X32	Synonymous	0.740526489	-1.349001456	Synonymous	c.3537G>A		47332656	chr11:47332656	C	T	11	1.044803	10.83
GCCCTCTCGGTACCAAGTCCTGTCACCAACAGGCATCACCTATGAGCCACCCAACTATAAGGCCCTGGACTTCTCCGACGCCCCAAGCTTCACCCAGCCCCTGGTGAACCGCTCGGTCATCGCGGGCTACACTGCTATGCTCTGCTGTGCTGTCCGGGGTAGCCCCAAGGTAGGGAACTTTAGGCGCTGGTCCAGGCCGA	X32	missense	0.571290362	-2.314957338	Missense	c.3537G>C	E1179D	47332656	chr11:47332656	C	G	11	3.434201	22.5	E1179D	0.2854	0.379	ENST00000545968;ENST00000399249;ENST00000256993	0.565544785	0.471
GCCCTCTCGGTACCAAGTCCTGTCACCAACAGGCATCACCTATGAGCCACCCAACTATAAGGCCCTGGACTTCTCCGAGACCCCAAGCTTCACCCAGCCCCTGGTGAACCGCTCGGTCATCGCGGGCTACACTGCTATGCTCTGCTGTGCTGTCCGGGGTAGCCCCAAGGTAGGGAACTTTAGGCGCTGGTCCAGGCCGA	X32	missense	0.537721458	-2.506559927	Missense	c.3538G>A	A1180T	47332655	chr11:47332655	C	T	11	3.979862	24	A1180T	0.1919	0.567	ENST00000545968;ENST00000399249;ENST00000256993	0.6352564418583037	0.465	NM_000256.3(MYBPC3):c.3538G>A (p.Ala1180Thr)	Uncertain significance
GCCCTCTCGGTACCAAGTCCTGTCACCAACAGGCATCACCTATGAGCCACCCAACTATAAGGCCCTGGACTTCTCCGAGCCCCCAAGCTTCACCCAGCCCCTGGTGAACCGCTCGGTCATCGCGGGCTACACTGCTATGCTCTGCTGTGCTGTCCGGGGTAGCCCCAAGGTAGGGAACTTTAGGCGCTGGTCCAGGCCGA	X32	missense	0.7311287187560593	-1.402641492	Missense	c.3538G>C	A1180P	47332655	chr11:47332655	C	G	11	3.27389	22	A1180P	0.1479	0.117	ENST00000545968;ENST00000399249;ENST00000256993	0.1282682241443644	0.75
GCCCTCTCGGTACCAAGTCCTGTCACCAACAGGCATCACCTATGAGCCACCCAACTATAAGGCCCTGGACTTCTCCGAGGACCCAAGCTTCACCCAGCCCCTGGTGAACCGCTCGGTCATCGCGGGCTACACTGCTATGCTCTGCTGTGCTGTCCGGGGTAGCCCCAAGGTAGGGAACTTTAGGCGCTGGTCCAGGCCGA	X32	missense	0.2402416443128611	-4.204497482	Missense	c.3539C>A	A1180D	47332654	chr11:47332654	G	T	11	4.719277	26.4	A1180D	0.4896	0.789	ENST00000545968;ENST00000399249;ENST00000256993	0.6561710156034372	0.71
GCCCTCTCGGTACCAAGTCCTGTCACCAACAGGCATCACCTATGAGCCACCCAACTATAAGGCCCTGGACTTCTCCGAGGCACCAAGCTTCACCCAGCCCCTGGTGAACCGCTCGGTCATCGCGGGCTACACTGCTATGCTCTGCTGTGCTGTCCGGGGTAGCCCCAAGGTAGGGAACTTTAGGCGCTGGTCCAGGCCGA	X32	Synonymous	1.0098658528031654	0.1883177114868035	Synonymous	c.3540C>A		47332653	chr11:47332653	G	T	11	0.758035	7.903
GCCCTCTCGGTACCAAGTCCTGTCACCAACAGGCATCACCTATGAGCCACCCAACTATAAGGCCCTGGACTTCTCCGAGGCCACAAGCTTCACCCAGCCCCTGGTGAACCGCTCGGTCATCGCGGGCTACACTGCTATGCTCTGCTGTGCTGTCCGGGGTAGCCCCAAGGTAGGGAACTTTAGGCGCTGGTCCAGGCCGA	X32	missense	0.1508520704046694	-4.714709965	Missense	c.3541C>A	P1181T	47332652	chr11:47332652	G	T	11	4.566392	25.8	P1181T	0.8901	0.728	ENST00000545968;ENST00000399249;ENST00000256993	0.8139155107777202	0.577
GCCCTCTCGGTACCAAGTCCTGTCACCAACAGGCATCACCTATGAGCCACCCAACTATAAGGCCCTGGACTTCTCCGAGGCCCAAAGCTTCACCCAGCCCCTGGTGAACCGCTCGGTCATCGCGGGCTACACTGCTATGCTCTGCTGTGCTGTCCGGGGTAGCCCCAAGGTAGGGAACTTTAGGCGCTGGTCCAGGCCGA	X32	missense	0.088155305	-5.072566824	Missense	c.3542C>A	P1181Q	47332651	chr11:47332651	G	T	11	4.851816	27.1	P1181Q	0.9537	0.858	ENST00000545968;ENST00000399249;ENST00000256993	0.8573583162231804	0.622
GCCCTCTCGGTACCAAGTCCTGTCACCAACAGGCATCACCTATGAGCCACCCAACTATAAGGCCCTGGACTTCTCCGAGGCCCCAAACTTCACCCAGCCCCTGGTGAACCGCTCGGTCATCGCGGGCTACACTGCTATGCTCTGCTGTGCTGTCCGGGGTAGCCCCAAGGTAGGGAACTTTAGGCGCTGGTCCAGGCCGA	X32	missense	0.3809013124636884	-3.401648611	Missense	c.3545G>A	S1182N	47332648	chr11:47332648	C	T	11	4.140609	24.4	S1182N	0.3202	0.573	ENST00000545968;ENST00000399249;ENST00000256993	0.293788663	0.526
GCCCTCTCGGTACCAAGTCCTGTCACCAACAGGCATCACCTATGAGCCACCCAACTATAAGGCCCTGGACTTCTCCGAGGCCCCAACCTTCACCCAGCCCCTGGTGAACCGCTCGGTCATCGCGGGCTACACTGCTATGCTCTGCTGTGCTGTCCGGGGTAGCCCCAAGGTAGGGAACTTTAGGCGCTGGTCCAGGCCGA	X32	missense	0.8652505008185136	-0.637109177	Missense	c.3545G>C	S1182T	47332648	chr11:47332648	C	G	11	4.026983	24.1	S1182T	0.1175	0.166	ENST00000545968;ENST00000399249;ENST00000256993	0.1493283585093234	0.344	NM_000256.3(MYBPC3):c.3545G>C (p.Ser1182Thr)	Uncertain significance
GCCCTCTCGGTACCAAGTCCTGTCACCAACAGGCATCACCTATGAGCCACCCAACTATAAGGCCCTGGACTTCTCCGAGGCCCCAAGATTCACCCAGCCCCTGGTGAACCGCTCGGTCATCGCGGGCTACACTGCTATGCTCTGCTGTGCTGTCCGGGGTAGCCCCAAGGTAGGGAACTTTAGGCGCTGGTCCAGGCCGA	X32	missense	1.1695856935054114	1.0999571002345327	Missense	c.3546C>A	S1182R	47332647	chr11:47332647	G	T	11	2.631959	19.57	S1182R	0.4395	0.045	ENST00000545968;ENST00000399249;ENST00000256993	0.1075761881035358	0.448
GCCCTCTCGGTACCAAGTCCTGTCACCAACAGGCATCACCTATGAGCCACCCAACTATAAGGCCCTGGACTTCTCCGAGGCCCCAAGCATCACCCAGCCCCTGGTGAACCGCTCGGTCATCGCGGGCTACACTGCTATGCTCTGCTGTGCTGTCCGGGGTAGCCCCAAGGTAGGGAACTTTAGGCGCTGGTCCAGGCCGA	X32	missense	0.2857899019076795	-3.944519852	Missense	c.3547T>A	F1183I	47332646	chr11:47332646	A	T	11	4.463156	25.4	F1183I	0.8786	0.572	ENST00000545968;ENST00000399249;ENST00000256993	0.6947700322805718	0.733
GCCCTCTCGGTACCAAGTCCTGTCACCAACAGGCATCACCTATGAGCCACCCAACTATAAGGCCCTGGACTTCTCCGAGGCCCCAAGCCTCACCCAGCCCCTGGTGAACCGCTCGGTCATCGCGGGCTACACTGCTATGCTCTGCTGTGCTGTCCGGGGTAGCCCCAAGGTAGGGAACTTTAGGCGCTGGTCCAGGCCGA	X32	missense	0.08717812	-5.078144343	Missense	c.3547T>C	F1183L	47332646	chr11:47332646	A	G	11	4.558495	25.7	F1183L	0.9897	0.669	ENST00000545968;ENST00000399249;ENST00000256993	0.7812987561028935	0.73	NM_000256.3(MYBPC3):c.3547T>C (p.Phe1183Leu)	Uncertain significance
GCCCTCTCGGTACCAAGTCCTGTCACCAACAGGCATCACCTATGAGCCACCCAACTATAAGGCCCTGGACTTCTCCGAGGCCCCAAGCGTCACCCAGCCCCTGGTGAACCGCTCGGTCATCGCGGGCTACACTGCTATGCTCTGCTGTGCTGTCCGGGGTAGCCCCAAGGTAGGGAACTTTAGGCGCTGGTCCAGGCCGA	X32	missense	0.2525377110355015	-4.134314725	Missense	c.3547T>G	F1183V	47332646	chr11:47332646	A	C	11	4.541377	25.7	F1183V	0.8806	0.796	ENST00000545968;ENST00000399249;ENST00000256993	0.7717432691643993	0.746
GCCCTCTCGGTACCAAGTCCTGTCACCAACAGGCATCACCTATGAGCCACCCAACTATAAGGCCCTGGACTTCTCCGAGGCCCCAAGCTACACCCAGCCCCTGGTGAACCGCTCGGTCATCGCGGGCTACACTGCTATGCTCTGCTGTGCTGTCCGGGGTAGCCCCAAGGTAGGGAACTTTAGGCGCTGGTCCAGGCCGA	X32	missense	0.3542206315594425	-3.553935011	Missense	c.3548T>A	F1183Y	47332645	chr11:47332645	A	T	11	4.492736	25.5	F1183Y	0.7658	0.776	ENST00000545968;ENST00000399249;ENST00000256993	0.8160735258323986	0.653
GCCCTCTCGGTACCAAGTCCTGTCACCAACAGGCATCACCTATGAGCCACCCAACTATAAGGCCCTGGACTTCTCCGAGGCCCCAAGCTCCACCCAGCCCCTGGTGAACCGCTCGGTCATCGCGGGCTACACTGCTATGCTCTGCTGTGCTGTCCGGGGTAGCCCCAAGGTAGGGAACTTTAGGCGCTGGTCCAGGCCGA	X32	missense	0.12040884100042415	-4.888472016	Missense	c.3548T>C		47332645	chr11:47332645	A	G	11	4.864212	27.1			0.868	ENST00000545968;ENST00000399249;ENST00000256993
GCCCTCTCGGTACCAAGTCCTGTCACCAACAGGCATCACCTATGAGCCACCCAACTATAAGGCCCTGGACTTCTCCGAGGCCCCAAGCTGCACCCAGCCCCTGGTGAACCGCTCGGTCATCGCGGGCTACACTGCTATGCTCTGCTGTGCTGTCCGGGGTAGCCCCAAGGTAGGGAACTTTAGGCGCTGGTCCAGGCCGA	X32	missense	0.16068587928226424	-4.658581137	Missense	c.3548T>G	F1183C	47332645	chr11:47332645	A	C	11	4.696432	26.3	F1183C	0.9793	0.877	ENST00000545968;ENST00000399249;ENST00000256993	0.8115760845126547	0.848	NM_000256.3(MYBPC3):c.3548T>G (p.Phe1183Cys)	Uncertain significance
GCCCTCTCGGTACCAAGTCCTGTCACCAACAGGCATCACCTATGAGCCACCCAACTATAAGGCCCTGGACTTCTCCGAGGCCCCAAGCTTAACCCAGCCCCTGGTGAACCGCTCGGTCATCGCGGGCTACACTGCTATGCTCTGCTGTGCTGTCCGGGGTAGCCCCAAGGTAGGGAACTTTAGGCGCTGGTCCAGGCCGA	X32	missense	0.1703921539391139	-4.603180241	Missense	c.3549C>A	F1183L	47332644	chr11:47332644	G	T	11	3.883594	23.7	F1183L	0.9897	0.631	ENST00000545968;ENST00000399249;ENST00000256993	0.7812987561028935	0.73
GCCCTCTCGGTACCAAGTCCTGTCACCAACAGGCATCACCTATGAGCCACCCAACTATAAGGCCCTGGACTTCTCCGAGGCCCCAAGCTTCAACCAGCCCCTGGTGAACCGCTCGGTCATCGCGGGCTACACTGCTATGCTCTGCTGTGCTGTCCGGGGTAGCCCCAAGGTAGGGAACTTTAGGCGCTGGTCCAGGCCGA	X32	missense	0.2984631901849021	-3.872184012	Missense	c.3551C>A	T1184N	47332642	chr11:47332642	G	T	11	3.924243	23.8	T1184N	0.351	0.508	ENST00000545968;ENST00000399249;ENST00000256993	0.7956639123523399	0.595
GCCCTCTCGGTACCAAGTCCTGTCACCAACAGGCATCACCTATGAGCCACCCAACTATAAGGCCCTGGACTTCTCCGAGGCCCCAAGCTTCACACAGCCCCTGGTGAACCGCTCGGTCATCGCGGGCTACACTGCTATGCTCTGCTGTGCTGTCCGGGGTAGCCCCAAGGTAGGGAACTTTAGGCGCTGGTCCAGGCCGA	X32	Synonymous	1.0660706548411791	0.5091201312071071	Synonymous	c.3552C>A		47332641	chr11:47332641	G	T	11	0.410985	4.512
GCCCTCTCGGTACCAAGTCCTGTCACCAACAGGCATCACCTATGAGCCACCCAACTATAAGGCCCTGGACTTCTCCGAGGCCCCAAGCTTCACCAAGCCCCTGGTGAACCGCTCGGTCATCGCGGGCTACACTGCTATGCTCTGCTGTGCTGTCCGGGGTAGCCCCAAGGTAGGGAACTTTAGGCGCTGGTCCAGGCCGA	X32	missense	0.3415632521735862	-3.626180047	Missense	c.3553C>A	Q1185K	47332640	chr11:47332640	G	T	11	3.83667	23.6	Q1185K	0.2833	0.053	ENST00000545968;ENST00000399249;ENST00000256993	0.3355439227839416	0.638
GCCCTCTCGGTACCAAGTCCTGTCACCAACAGGCATCACCTATGAGCCACCCAACTATAAGGCCCTGGACTTCTCCGAGGCCCCAAGCTTCACCCAACCCCTGGTGAACCGCTCGGTCATCGCGGGCTACACTGCTATGCTCTGCTGTGCTGTCCGGGGTAGCCCCAAGGTAGGGAACTTTAGGCGCTGGTCCAGGCCGA	X32	Synonymous	0.9892453379358717	0.070621166	Synonymous	c.3555G>A		47332638	chr11:47332638	C	T	11	0.154243	1.928
GCCCTCTCGGTACCAAGTCCTGTCACCAACAGGCATCACCTATGAGCCACCCAACTATAAGGCCCTGGACTTCTCCGAGGCCCCAAGCTTCACCCACCCCCTGGTGAACCGCTCGGTCATCGCGGGCTACACTGCTATGCTCTGCTGTGCTGTCCGGGGTAGCCCCAAGGTAGGGAACTTTAGGCGCTGGTCCAGGCCGA	X32	missense	0.6831177813627899	-1.676675459	Missense	c.3555G>C	Q1185H	47332638	chr11:47332638	C	G	11	0.269505	2.948	Q1185H	0.5947	0.062	ENST00000545968;ENST00000399249;ENST00000256993	0.056359708	0.578
GCCCTCTCGGTACCAAGTCCTGTCACCAACAGGCATCACCTATGAGCCACCCAACTATAAGGCCCTGGACTTCTCCGAGGCCCCAAGCTTCACCCAGACCCTGGTGAACCGCTCGGTCATCGCGGGCTACACTGCTATGCTCTGCTGTGCTGTCCGGGGTAGCCCCAAGGTAGGGAACTTTAGGCGCTGGTCCAGGCCGA	X32	missense	0.8079290478119074	-0.96428515	Missense	c.3556C>A	P1186T	47332637	chr11:47332637	G	T	11	4.3572	25	P1186T	0.3676	0.626	ENST00000545968;ENST00000399249;ENST00000256993	0.757538289	0.761
GCCCTCTCGGTACCAAGTCCTGTCACCAACAGGCATCACCTATGAGCCACCCAACTATAAGGCCCTGGACTTCTCCGAGGCCCCAAGCTTCACCCAGCACCTGGTGAACCGCTCGGTCATCGCGGGCTACACTGCTATGCTCTGCTGTGCTGTCCGGGGTAGCCCCAAGGTAGGGAACTTTAGGCGCTGGTCCAGGCCGA	X32	missense	0.7680757507351785	-1.191757424	Missense	c.3557C>A		47332636	chr11:47332636	G	T	11	4.581853	25.8			0.501	ENST00000545968;ENST00000399249;ENST00000256993
GCCCTCTCGGTACCAAGTCCTGTCACCAACAGGCATCACCTATGAGCCACCCAACTATAAGGCCCTGGACTTCTCCGAGGCCCCAAGCTTCACCCAGCCACTGGTGAACCGCTCGGTCATCGCGGGCTACACTGCTATGCTCTGCTGTGCTGTCCGGGGTAGCCCCAAGGTAGGGAACTTTAGGCGCTGGTCCAGGCCGA	X32	Synonymous	0.9467155124879543	-0.172128038	Synonymous	c.3558C>A		47332635	chr11:47332635	G	T	11	0.354607	3.88
GCCCTCTCGGTACCAAGTCCTGTCACCAACAGGCATCACCTATGAGCCACCCAACTATAAGGCCCTGGACTTCTCCGAGGCCCCAAGCTTCACCCAGCCCATGGTGAACCGCTCGGTCATCGCGGGCTACACTGCTATGCTCTGCTGTGCTGTCCGGGGTAGCCCCAAGGTAGGGAACTTTAGGCGCTGGTCCAGGCCGA	X32	missense	0.5164862873854581	-2.627764771	Missense	c.3559C>A	L1187M	47332634	chr11:47332634	G	T	11	3.126779	21.5	L1187M	0.3867	0.574	ENST00000545968;ENST00000399249;ENST00000256993	0.8107796988443186	0.427
GCCCTCTCGGTACCAAGTCCTGTCACCAACAGGCATCACCTATGAGCCACCCAACTATAAGGCCCTGGACTTCTCCGAGGCCCCAAGCTTCACCCAGCCCCAGGTGAACCGCTCGGTCATCGCGGGCTACACTGCTATGCTCTGCTGTGCTGTCCGGGGTAGCCCCAAGGTAGGGAACTTTAGGCGCTGGTCCAGGCCGA	X32	missense	0.20278192815208695	-4.418307818	Missense	c.3560T>A	L1187Q	47332633	chr11:47332633	A	T	11	4.931518	27.5	L1187Q	0.8572	0.905	ENST00000545968;ENST00000399249;ENST00000256993	0.8053192274978123	0.838
GCCCTCTCGGTACCAAGTCCTGTCACCAACAGGCATCACCTATGAGCCACCCAACTATAAGGCCCTGGACTTCTCCGAGGCCCCAAGCTTCACCCAGCCCCCGGTGAACCGCTCGGTCATCGCGGGCTACACTGCTATGCTCTGCTGTGCTGTCCGGGGTAGCCCCAAGGTAGGGAACTTTAGGCGCTGGTCCAGGCCGA	X32	missense	0.37869160657580725	-3.414261038	Missense	c.3560T>C	L1187P	47332633	chr11:47332633	A	G	11	4.250267	24.7	L1187P	0.6522	0.813	ENST00000545968;ENST00000399249;ENST00000256993	0.4725548186444349	0.902	NM_000256.3(MYBPC3):c.3560T>C (p.Leu1187Pro)	Uncertain significance
GCCCTCTCGGTACCAAGTCCTGTCACCAACAGGCATCACCTATGAGCCACCCAACTATAAGGCCCTGGACTTCTCCGAGGCCCCAAGCTTCACCCAGCCCCGGGTGAACCGCTCGGTCATCGCGGGCTACACTGCTATGCTCTGCTGTGCTGTCCGGGGTAGCCCCAAGGTAGGGAACTTTAGGCGCTGGTCCAGGCCGA	X32	missense	0.17074075785383763	-4.6011905	Missense	c.3560T>G	L1187R	47332633	chr11:47332633	A	C	11	4.40492	25.2	L1187R	0.8738	0.912	ENST00000545968;ENST00000399249;ENST00000256993	0.7859399732187249	0.908
GCCCTCTCGGTACCAAGTCCTGTCACCAACAGGCATCACCTATGAGCCACCCAACTATAAGGCCCTGGACTTCTCCGAGGCCCCAAGCTTCACCCAGCCCCTAGTGAACCGCTCGGTCATCGCGGGCTACACTGCTATGCTCTGCTGTGCTGTCCGGGGTAGCCCCAAGGTAGGGAACTTTAGGCGCTGGTCCAGGCCGA	X32	Synonymous	1.1425624163598669	0.9457152493122617	Synonymous	c.3561G>A		47332632	chr11:47332632	C	T	11	0.964187	9.915
GCCCTCTCGGTACCAAGTCCTGTCACCAACAGGCATCACCTATGAGCCACCCAACTATAAGGCCCTGGACTTCTCCGAGGCCCCAAGCTTCACCCAGCCCCTCGTGAACCGCTCGGTCATCGCGGGCTACACTGCTATGCTCTGCTGTGCTGTCCGGGGTAGCCCCAAGGTAGGGAACTTTAGGCGCTGGTCCAGGCCGA	X32	Synonymous	0.9999126793610094	0.1315075812424168	Synonymous	c.3561G>C		47332632	chr11:47332632	C	G	11	0.843901	8.706
GCCCTCTCGGTACCAAGTCCTGTCACCAACAGGCATCACCTATGAGCCACCCAACTATAAGGCCCTGGACTTCTCCGAGGCCCCAAGCTTCACCCAGCCCCTGATGAACCGCTCGGTCATCGCGGGCTACACTGCTATGCTCTGCTGTGCTGTCCGGGGTAGCCCCAAGGTAGGGAACTTTAGGCGCTGGTCCAGGCCGA	X32	missense	0.9205352640947297	-0.321558099	Missense	c.3562G>A	V1188M	47332631	chr11:47332631	C	T	11	2.489789	18.95	V1188M	0.4024	0.037	ENST00000545968;ENST00000399249;ENST00000256993	0.4985460707635091	0.279
GCCCTCTCGGTACCAAGTCCTGTCACCAACAGGCATCACCTATGAGCCACCCAACTATAAGGCCCTGGACTTCTCCGAGGCCCCAAGCTTCACCCAGCCCCTGCTGAACCGCTCGGTCATCGCGGGCTACACTGCTATGCTCTGCTGTGCTGTCCGGGGTAGCCCCAAGGTAGGGAACTTTAGGCGCTGGTCCAGGCCGA	X32	missense	0.8964415451242986	-0.459078793	Missense	c.3562G>C	V1188L	47332631	chr11:47332631	C	G	11	2.388348	18.51	V1188L	0.3198	0.027	ENST00000545968;ENST00000399249;ENST00000256993	0.2851546249926619	0.301
GCCCTCTCGGTACCAAGTCCTGTCACCAACAGGCATCACCTATGAGCCACCCAACTATAAGGCCCTGGACTTCTCCGAGGCCCCAAGCTTCACCCAGCCCCTGGAGAACCGCTCGGTCATCGCGGGCTACACTGCTATGCTCTGCTGTGCTGTCCGGGGTAGCCCCAAGGTAGGGAACTTTAGGCGCTGGTCCAGGCCGA	X32	missense	0.49168127090611036	-2.769345365	Missense	c.3563T>A	V1188E	47332630	chr11:47332630	A	T	11	3.350647	22.3	V1188E	0.3939	0.134	ENST00000545968;ENST00000399249;ENST00000256993	0.6629662939853915	0.71
GCCCTCTCGGTACCAAGTCCTGTCACCAACAGGCATCACCTATGAGCCACCCAACTATAAGGCCCTGGACTTCTCCGAGGCCCCAAGCTTCACCCAGCCCCTGGCGAACCGCTCGGTCATCGCGGGCTACACTGCTATGCTCTGCTGTGCTGTCCGGGGTAGCCCCAAGGTAGGGAACTTTAGGCGCTGGTCCAGGCCGA	X32	missense	0.9382749537326178	-0.220304556	Missense	c.3563T>C	V1188A	47332630	chr11:47332630	A	G	11	2.637547	19.59	V1188A	0.3327	0.028	ENST00000545968;ENST00000399249;ENST00000256993	0.2398680589806552	0.252
GCCCTCTCGGTACCAAGTCCTGTCACCAACAGGCATCACCTATGAGCCACCCAACTATAAGGCCCTGGACTTCTCCGAGGCCCCAAGCTTCACCCAGCCCCTGGGGAACCGCTCGGTCATCGCGGGCTACACTGCTATGCTCTGCTGTGCTGTCCGGGGTAGCCCCAAGGTAGGGAACTTTAGGCGCTGGTCCAGGCCGA	X32	missense	0.5719066502312901	-2.311439726	Missense	c.3563T>G	V1188G	47332630	chr11:47332630	A	C	11	3.374418	22.3	V1188G	0.3784	0.149	ENST00000545968;ENST00000399249;ENST00000256993	0.547616704	0.527
GCCCTCTCGGTACCAAGTCCTGTCACCAACAGGCATCACCTATGAGCCACCCAACTATAAGGCCCTGGACTTCTCCGAGGCCCCAAGCTTCACCCAGCCCCTGGTAAACCGCTCGGTCATCGCGGGCTACACTGCTATGCTCTGCTGTGCTGTCCGGGGTAGCCCCAAGGTAGGGAACTTTAGGCGCTGGTCCAGGCCGA	X32	Synonymous	1.1255013466521009	0.8483350923362382	Synonymous	c.3564G>A		47332629	chr11:47332629	C	T	11	1.006327	10.4
GCCCTCTCGGTACCAAGTCCTGTCACCAACAGGCATCACCTATGAGCCACCCAACTATAAGGCCCTGGACTTCTCCGAGGCCCCAAGCTTCACCCAGCCCCTGGTCAACCGCTCGGTCATCGCGGGCTACACTGCTATGCTCTGCTGTGCTGTCCGGGGTAGCCCCAAGGTAGGGAACTTTAGGCGCTGGTCCAGGCCGA	X32	Synonymous	0.8085138896519075	-0.960947025	Synonymous	c.3564G>C		47332629	chr11:47332629	C	G	11	0.472994	5.182
GCCCTCTCGGTACCAAGTCCTGTCACCAACAGGCATCACCTATGAGCCACCCAACTATAAGGCCCTGGACTTCTCCGAGGCCCCAAGCTTCACCCAGCCCCTGGTGAAACGCTCGGTCATCGCGGGCTACACTGCTATGCTCTGCTGTGCTGTCCGGGGTAGCCCCAAGGTAGGGAACTTTAGGCGCTGGTCCAGGCCGA	X32	missense	0.3018646075057758	-3.852769605	Missense	c.3567C>A	N1189K	47332626	chr11:47332626	G	T	11	2.740713	20.1	N1189K	0.8485	0.445	ENST00000545968;ENST00000399249;ENST00000256993	0.2903712438492623	0.586
GCCCTCTCGGTACCAAGTCCTGTCACCAACAGGCATCACCTATGAGCCACCCAACTATAAGGCCCTGGACTTCTCCGAGGCCCCAAGCTTCACCCAGCCCCTGGTGAACAGCTCGGTCATCGCGGGCTACACTGCTATGCTCTGCTGTGCTGTCCGGGGTAGCCCCAAGGTAGGGAACTTTAGGCGCTGGTCCAGGCCGA	X32	missense	0.469999967	-2.893096621	Missense	c.3568C>A		47332625	chr11:47332625	G	T	11	4.312416	24.9			0.466	ENST00000545968;ENST00000399249;ENST00000256993
GCCCTCTCGGTACCAAGTCCTGTCACCAACAGGCATCACCTATGAGCCACCCAACTATAAGGCCCTGGACTTCTCCGAGGCCCCAAGCTTCACCCAGCCCCTGGTGAACCACTCGGTCATCGCGGGCTACACTGCTATGCTCTGCTGTGCTGTCCGGGGTAGCCCCAAGGTAGGGAACTTTAGGCGCTGGTCCAGGCCGA	X32	missense	0.45403482712435095	-2.984221494	Missense	c.3569G>A	R1190H	47332624	chr11:47332624	C	T	11	4.556138	25.7	R1190H	0.3428	0.492	ENST00000545968;ENST00000399249;ENST00000256993	0.4367694990892085	0.339	NM_000256.3(MYBPC3):c.3569G>A (p.Arg1190His)	Uncertain significance
GCCCTCTCGGTACCAAGTCCTGTCACCAACAGGCATCACCTATGAGCCACCCAACTATAAGGCCCTGGACTTCTCCGAGGCCCCAAGCTTCACCCAGCCCCTGGTGAACCCCTCGGTCATCGCGGGCTACACTGCTATGCTCTGCTGTGCTGTCCGGGGTAGCCCCAAGGTAGGGAACTTTAGGCGCTGGTCCAGGCCGA	X32	missense	0.15986150470186472	-4.663286453	Missense	c.3569G>C	R1190P	47332624	chr11:47332624	C	G	11	4.521603	25.6	R1190P	0.9379	0.648	ENST00000545968;ENST00000399249;ENST00000256993	0.8088349304883162	0.886
GCCCTCTCGGTACCAAGTCCTGTCACCAACAGGCATCACCTATGAGCCACCCAACTATAAGGCCCTGGACTTCTCCGAGGCCCCAAGCTTCACCCAGCCCCTGGTGAACCGATCGGTCATCGCGGGCTACACTGCTATGCTCTGCTGTGCTGTCCGGGGTAGCCCCAAGGTAGGGAACTTTAGGCGCTGGTCCAGGCCGA	X32	Synonymous	1.0270908615807124	0.2866335901158783	Synonymous	c.3570C>A		47332623	chr11:47332623	G	T	11	0.401686	4.409
GCCCTCTCGGTACCAAGTCCTGTCACCAACAGGCATCACCTATGAGCCACCCAACTATAAGGCCCTGGACTTCTCCGAGGCCCCAAGCTTCACCCAGCCCCTGGTGAACCGCACGGTCATCGCGGGCTACACTGCTATGCTCTGCTGTGCTGTCCGGGGTAGCCCCAAGGTAGGGAACTTTAGGCGCTGGTCCAGGCCGA	X32	missense	0.6741013880371176	-1.728138692	Missense	c.3571T>A	S1191T	47332622	chr11:47332622	A	T	11	2.790254	20.3	S1191T	0.1647	0.041	ENST00000545968;ENST00000399249;ENST00000256993	0.2075933625214362	0.372
GCCCTCTCGGTACCAAGTCCTGTCACCAACAGGCATCACCTATGAGCCACCCAACTATAAGGCCCTGGACTTCTCCGAGGCCCCAAGCTTCACCCAGCCCCTGGTGAACCGCCCGGTCATCGCGGGCTACACTGCTATGCTCTGCTGTGCTGTCCGGGGTAGCCCCAAGGTAGGGAACTTTAGGCGCTGGTCCAGGCCGA	X32	missense	0.19597003674575775	-4.457188326	Missense	c.3571T>C	S1191P	47332622	chr11:47332622	A	G	11	3.320401	22.2	S1191P	0.655	0.46	ENST00000545968;ENST00000399249;ENST00000256993	0.7336055072377822	0.594
GCCCTCTCGGTACCAAGTCCTGTCACCAACAGGCATCACCTATGAGCCACCCAACTATAAGGCCCTGGACTTCTCCGAGGCCCCAAGCTTCACCCAGCCCCTGGTGAACCGCGCGGTCATCGCGGGCTACACTGCTATGCTCTGCTGTGCTGTCCGGGGTAGCCCCAAGGTAGGGAACTTTAGGCGCTGGTCCAGGCCGA	X32	missense	0.5059629466691619	-2.687829268	Missense	c.3571T>G		47332622	chr11:47332622	A	C	11	2.997561	21.1			0.115	ENST00000545968;ENST00000399249;ENST00000256993
GCCCTCTCGGTACCAAGTCCTGTCACCAACAGGCATCACCTATGAGCCACCCAACTATAAGGCCCTGGACTTCTCCGAGGCCCCAAGCTTCACCCAGCCCCTGGTGAACCGCTAGGTCATCGCGGGCTACACTGCTATGCTCTGCTGTGCTGTCCGGGGTAGCCCCAAGGTAGGGAACTTTAGGCGCTGGTCCAGGCCGA	X32	Nonsense	0.029149847183132183	-5.409354663	Nonsense	c.3572C>A	S1191*	47332621	chr11:47332621	G	T	11	8.498256	37							NM_000256.3(MYBPC3):c.3572C>A (p.Ser1191Ter)	Pathogenic
GCCCTCTCGGTACCAAGTCCTGTCACCAACAGGCATCACCTATGAGCCACCCAACTATAAGGCCCTGGACTTCTCCGAGGCCCCAAGCTTCACCCAGCCCCTGGTGAACCGCTCAGTCATCGCGGGCTACACTGCTATGCTCTGCTGTGCTGTCCGGGGTAGCCCCAAGGTAGGGAACTTTAGGCGCTGGTCCAGGCCGA	X32	Synonymous	0.6228516100926731	-2.02065912	Synonymous	c.3573G>A		47332620	chr11:47332620	C	T	11	-0.348797	0.27							NM_000256.3(MYBPC3):c.3573G>A (p.Ser1191=)	Benign/Likely benign
GCCCTCTCGGTACCAAGTCCTGTCACCAACAGGCATCACCTATGAGCCACCCAACTATAAGGCCCTGGACTTCTCCGAGGCCCCAAGCTTCACCCAGCCCCTGGTGAACCGCTCCGTCATCGCGGGCTACACTGCTATGCTCTGCTGTGCTGTCCGGGGTAGCCCCAAGGTAGGGAACTTTAGGCGCTGGTCCAGGCCGA	X32	Synonymous	0.6291304543936465	-1.984821107	Synonymous	c.3573G>C		47332620	chr11:47332620	C	G	11	-0.821604	0.046
GCCCTCTCGGTACCAAGTCCTGTCACCAACAGGCATCACCTATGAGCCACCCAACTATAAGGCCCTGGACTTCTCCGAGGCCCCAAGCTTCACCCAGCCCCTGGTGAACCGCTCGATCATCGCGGGCTACACTGCTATGCTCTGCTGTGCTGTCCGGGGTAGCCCCAAGGTAGGGAACTTTAGGCGCTGGTCCAGGCCGA	X32	missense	1.0958493260238389	0.6790890560151933	Missense	c.3574G>A	V1192I	47332619	chr11:47332619	C	T	11	0.94585	9.718	V1192I	0.1731	0.036	ENST00000545968;ENST00000399249;ENST00000256993	0.2095517945764407	0.215	NM_000256.3(MYBPC3):c.3574G>A (p.Val1192Ile)	Uncertain significance
GCCCTCTCGGTACCAAGTCCTGTCACCAACAGGCATCACCTATGAGCCACCCAACTATAAGGCCCTGGACTTCTCCGAGGCCCCAAGCTTCACCCAGCCCCTGGTGAACCGCTCGCTCATCGCGGGCTACACTGCTATGCTCTGCTGTGCTGTCCGGGGTAGCCCCAAGGTAGGGAACTTTAGGCGCTGGTCCAGGCCGA	X32	missense	0.27233965838523977	-4.02129035	Missense	c.3574G>C	V1192L	47332619	chr11:47332619	C	G	11	1.709943	15.34	V1192L	0.5834	0.171	ENST00000545968;ENST00000399249;ENST00000256993	0.3904113393560403	0.413	NM_000256.3(MYBPC3):c.3574G>C (p.Val1192Leu)	Uncertain significance
GCCCTCTCGGTACCAAGTCCTGTCACCAACAGGCATCACCTATGAGCCACCCAACTATAAGGCCCTGGACTTCTCCGAGGCCCCAAGCTTCACCCAGCCCCTGGTGAACCGCTCGGACATCGCGGGCTACACTGCTATGCTCTGCTGTGCTGTCCGGGGTAGCCCCAAGGTAGGGAACTTTAGGCGCTGGTCCAGGCCGA	X32	missense	0.099157254	-5.009770559	Missense	c.3575T>A		47332618	chr11:47332618	A	T	11	3.708412	23.3			0.636	ENST00000545968;ENST00000399249;ENST00000256993
GCCCTCTCGGTACCAAGTCCTGTCACCAACAGGCATCACCTATGAGCCACCCAACTATAAGGCCCTGGACTTCTCCGAGGCCCCAAGCTTCACCCAGCCCCTGGTGAACCGCTCGGCCATCGCGGGCTACACTGCTATGCTCTGCTGTGCTGTCCGGGGTAGCCCCAAGGTAGGGAACTTTAGGCGCTGGTCCAGGCCGA	X32	missense	0.748623123	-1.302787976	Missense	c.3575T>C	V1192A	47332618	chr11:47332618	A	G	11	3.21619	21.8	V1192A	0.5573	0.093	ENST00000545968;ENST00000399249;ENST00000256993	0.1678024364735367	0.426
GCCCTCTCGGTACCAAGTCCTGTCACCAACAGGCATCACCTATGAGCCACCCAACTATAAGGCCCTGGACTTCTCCGAGGCCCCAAGCTTCACCCAGCCCCTGGTGAACCGCTCGGGCATCGCGGGCTACACTGCTATGCTCTGCTGTGCTGTCCGGGGTAGCCCCAAGGTAGGGAACTTTAGGCGCTGGTCCAGGCCGA	X32	missense	0.1935072069249496	-4.471245519	Missense	c.3575T>G	V1192G	47332618	chr11:47332618	A	C	11	3.52212	22.8	V1192G	0.7462	0.403	ENST00000545968;ENST00000399249;ENST00000256993	0.6643466002119671	0.733
GCCCTCTCGGTACCAAGTCCTGTCACCAACAGGCATCACCTATGAGCCACCCAACTATAAGGCCCTGGACTTCTCCGAGGCCCCAAGCTTCACCCAGCCCCTGGTGAACCGCTCGGTAATCGCGGGCTACACTGCTATGCTCTGCTGTGCTGTCCGGGGTAGCCCCAAGGTAGGGAACTTTAGGCGCTGGTCCAGGCCGA	X32	Synonymous	0.30657545889957394	-3.825881288	Synonymous	c.3576C>A		47332617	chr11:47332617	G	T	11	1.365442	13.35
GCCCTCTCGGTACCAAGTCCTGTCACCAACAGGCATCACCTATGAGCCACCCAACTATAAGGCCCTGGACTTCTCCGAGGCCCCAAGCTTCACCCAGCCCCTGGTGAACCGCTCGGTCAACGCGGGCTACACTGCTATGCTCTGCTGTGCTGTCCGGGGTAGCCCCAAGGTAGGGAACTTTAGGCGCTGGTCCAGGCCGA	X32	missense	0.5482110823700876	-2.446687876	Missense	c.3578T>A	I1193N	47332615	chr11:47332615	A	T	11	3.230642	21.9	I1193N	0.7276	0.362	ENST00000545968;ENST00000399249;ENST00000256993	0.4835002443224975	0.701
GCCCTCTCGGTACCAAGTCCTGTCACCAACAGGCATCACCTATGAGCCACCCAACTATAAGGCCCTGGACTTCTCCGAGGCCCCAAGCTTCACCCAGCCCCTGGTGAACCGCTCGGTCACCGCGGGCTACACTGCTATGCTCTGCTGTGCTGTCCGGGGTAGCCCCAAGGTAGGGAACTTTAGGCGCTGGTCCAGGCCGA	X32	missense	0.8952196206092717	-0.466053221	Missense	c.3578T>C	I1193T	47332615	chr11:47332615	A	G	11	2.936996	20.9	I1193T	0.5319	0.255	ENST00000545968;ENST00000399249;ENST00000256993	0.2163049111802485	0.393
GCCCTCTCGGTACCAAGTCCTGTCACCAACAGGCATCACCTATGAGCCACCCAACTATAAGGCCCTGGACTTCTCCGAGGCCCCAAGCTTCACCCAGCCCCTGGTGAACCGCTCGGTCAGCGCGGGCTACACTGCTATGCTCTGCTGTGCTGTCCGGGGTAGCCCCAAGGTAGGGAACTTTAGGCGCTGGTCCAGGCCGA	X32	missense	1.0068125321002106	0.1708901495317321	Missense	c.3578T>G	I1193S	47332615	chr11:47332615	A	C	11	3.279941	22	I1193S	0.6389	0.308	ENST00000545968;ENST00000399249;ENST00000256993	0.6638237213910045	0.623	NM_000256.3(MYBPC3):c.3578T>G (p.Ile1193Ser)	Uncertain significance
GCCCTCTCGGTACCAAGTCCTGTCACCAACAGGCATCACCTATGAGCCACCCAACTATAAGGCCCTGGACTTCTCCGAGGCCCCAAGCTTCACCCAGCCCCTGGTGAACCGCTCGGTCATAGCGGGCTACACTGCTATGCTCTGCTGTGCTGTCCGGGGTAGCCCCAAGGTAGGGAACTTTAGGCGCTGGTCCAGGCCGA	X32	Synonymous	1.0411037184479968	0.3666153394898677	Synonymous	c.3579C>A		47332614	chr11:47332614	G	T	11	-0.672499	0.08
GCCCTCTCGGTACCAAGTCCTGTCACCAACAGGCATCACCTATGAGCCACCCAACTATAAGGCCCTGGACTTCTCCGAGGCCCCAAGCTTCACCCAGCCCCTGGTGAACCGCTCGGTCATCACGGGCTACACTGCTATGCTCTGCTGTGCTGTCCGGGGTAGCCCCAAGGTAGGGAACTTTAGGCGCTGGTCCAGGCCGA	X32	missense	0.540606395	-2.490093459	Missense	c.3580G>A	A1194T	47332613	chr11:47332613	C	T	11	3.634016	23.1	A1194T	0.2645	0.44	ENST00000545968;ENST00000399249;ENST00000256993	0.6155163808434775	0.26	NM_000256.3(MYBPC3):c.3580G>A (p.Ala1194Thr)	Uncertain significance
GCCCTCTCGGTACCAAGTCCTGTCACCAACAGGCATCACCTATGAGCCACCCAACTATAAGGCCCTGGACTTCTCCGAGGCCCCAAGCTTCACCCAGCCCCTGGTGAACCGCTCGGTCATCCCGGGCTACACTGCTATGCTCTGCTGTGCTGTCCGGGGTAGCCCCAAGGTAGGGAACTTTAGGCGCTGGTCCAGGCCGA	X32	missense	0.5545206829811282	-2.410674314	Missense	c.3580G>C	A1194P	47332613	chr11:47332613	C	G	11	3.436888	22.5	A1194P	0.5062	0.418	ENST00000545968;ENST00000399249;ENST00000256993	0.4290491901447556	0.675
GCCCTCTCGGTACCAAGTCCTGTCACCAACAGGCATCACCTATGAGCCACCCAACTATAAGGCCCTGGACTTCTCCGAGGCCCCAAGCTTCACCCAGCCCCTGGTGAACCGCTCGGTCATCGAGGGCTACACTGCTATGCTCTGCTGTGCTGTCCGGGGTAGCCCCAAGGTAGGGAACTTTAGGCGCTGGTCCAGGCCGA	X32	missense	1.0388343526084574	0.3536623883868205	Missense	c.3581C>A	A1194E	47332612	chr11:47332612	G	T	11	3.560784	22.9	A1194E	0.4593	0.396	ENST00000545968;ENST00000399249;ENST00000256993	0.3895686523199883	0.562	NM_000256.3(MYBPC3):c.3581C>A (p.Ala1194Glu)	Uncertain significance
GCCCTCTCGGTACCAAGTCCTGTCACCAACAGGCATCACCTATGAGCCACCCAACTATAAGGCCCTGGACTTCTCCGAGGCCCCAAGCTTCACCCAGCCCCTGGTGAACCGCTCGGTCATCGCAGGCTACACTGCTATGCTCTGCTGTGCTGTCCGGGGTAGCCCCAAGGTAGGGAACTTTAGGCGCTGGTCCAGGCCGA	X32	Synonymous	0.7327751163128118	-1.393244282	Synonymous	c.3582G>A		47332611	chr11:47332611	C	T	11	-0.540527	0.13							NM_000256.3(MYBPC3):c.3582G>A (p.Ala1194=)	Likely benign
GCCCTCTCGGTACCAAGTCCTGTCACCAACAGGCATCACCTATGAGCCACCCAACTATAAGGCCCTGGACTTCTCCGAGGCCCCAAGCTTCACCCAGCCCCTGGTGAACCGCTCGGTCATCGCCGGCTACACTGCTATGCTCTGCTGTGCTGTCCGGGGTAGCCCCAAGGTAGGGAACTTTAGGCGCTGGTCCAGGCCGA	X32	Synonymous	0.9709924334046987	-0.033561675	Synonymous	c.3582G>C		47332611	chr11:47332611	C	G	11	-1.114876	0.016
GCCCTCTCGGTACCAAGTCCTGTCACCAACAGGCATCACCTATGAGCCACCCAACTATAAGGCCCTGGACTTCTCCGAGGCCCCAAGCTTCACCCAGCCCCTGGTGAACCGCTCGGTCATCGCGAGCTACACTGCTATGCTCTGCTGTGCTGTCCGGGGTAGCCCCAAGGTAGGGAACTTTAGGCGCTGGTCCAGGCCGA	X32	missense	0.41874365835480554	-3.185654324	Missense	c.3583G>A	G1195S	47332610	chr11:47332610	C	T	11	3.466669	22.6	G1195S	0.3357	0.679	ENST00000545968;ENST00000399249;ENST00000256993	0.6798989133576671	0.894
GCCCTCTCGGTACCAAGTCCTGTCACCAACAGGCATCACCTATGAGCCACCCAACTATAAGGCCCTGGACTTCTCCGAGGCCCCAAGCTTCACCCAGCCCCTGGTGAACCGCTCGGTCATCGCGCGCTACACTGCTATGCTCTGCTGTGCTGTCCGGGGTAGCCCCAAGGTAGGGAACTTTAGGCGCTGGTCCAGGCCGA	X32	missense	0.2821547514224042	-3.965268347	Missense	c.3583G>C	G1195R	47332610	chr11:47332610	C	G	11	3.586114	23	G1195R	0.7965	0.751	ENST00000545968;ENST00000399249;ENST00000256993	0.8337502918164645	0.93	NM_000256.3(MYBPC3):c.3583G>C (p.Gly1195Arg)	Uncertain significance
GCCCTCTCGGTACCAAGTCCTGTCACCAACAGGCATCACCTATGAGCCACCCAACTATAAGGCCCTGGACTTCTCCGAGGCCCCAAGCTTCACCCAGCCCCTGGTGAACCGCTCGGTCATCGCGGACTACACTGCTATGCTCTGCTGTGCTGTCCGGGGTAGCCCCAAGGTAGGGAACTTTAGGCGCTGGTCCAGGCCGA	X32	missense	0.7311174833148393	-1.402705621	Missense	c.3584G>A	G1195D	47332609	chr11:47332609	C	T	11	3.659125	23.2	G1195D	0.5736	0.7	ENST00000545968;ENST00000399249;ENST00000256993	0.8298599894005959	0.943	NM_000256.3(MYBPC3):c.3584G>A (p.Gly1195Asp)	Uncertain significance
GCCCTCTCGGTACCAAGTCCTGTCACCAACAGGCATCACCTATGAGCCACCCAACTATAAGGCCCTGGACTTCTCCGAGGCCCCAAGCTTCACCCAGCCCCTGGTGAACCGCTCGGTCATCGCGGCCTACACTGCTATGCTCTGCTGTGCTGTCCGGGGTAGCCCCAAGGTAGGGAACTTTAGGCGCTGGTCCAGGCCGA	X32	missense	0.15485281915518284	-4.69187473	Missense	c.3584G>C	G1195A	47332609	chr11:47332609	C	G	11	3.504402	22.7	G1195A	0.5918	0.729	ENST00000545968;ENST00000399249;ENST00000256993	0.8148248172190079	0.926
GCCCTCTCGGTACCAAGTCCTGTCACCAACAGGCATCACCTATGAGCCACCCAACTATAAGGCCCTGGACTTCTCCGAGGCCCCAAGCTTCACCCAGCCCCTGGTGAACCGCTCGGTCATCGCGGGATACACTGCTATGCTCTGCTGTGCTGTCCGGGGTAGCCCCAAGGTAGGGAACTTTAGGCGCTGGTCCAGGCCGA	X32	Synonymous	1.1190716146535464	0.8116358511949873	Synonymous	c.3585C>A		47332608	chr11:47332608	G	T	11	0.148101	1.884							NM_000256.3(MYBPC3):c.3585C>A (p.Gly1195=)	Likely benign
GCCCTCTCGGTACCAAGTCCTGTCACCAACAGGCATCACCTATGAGCCACCCAACTATAAGGCCCTGGACTTCTCCGAGGCCCCAAGCTTCACCCAGCCCCTGGTGAACCGCTCGGTCATCGCGGGCAACACTGCTATGCTCTGCTGTGCTGTCCGGGGTAGCCCCAAGGTAGGGAACTTTAGGCGCTGGTCCAGGCCGA	X32	missense	0.5684735521672125	-2.331034959	Missense	c.3586T>A	Y1196N	47332607	chr11:47332607	A	T	11	3.498591	22.7	Y1196N	0.3715	0.634	ENST00000545968;ENST00000399249;ENST00000256993	0.7387058931686414	0.854
GCCCTCTCGGTACCAAGTCCTGTCACCAACAGGCATCACCTATGAGCCACCCAACTATAAGGCCCTGGACTTCTCCGAGGCCCCAAGCTTCACCCAGCCCCTGGTGAACCGCTCGGTCATCGCGGGCCACACTGCTATGCTCTGCTGTGCTGTCCGGGGTAGCCCCAAGGTAGGGAACTTTAGGCGCTGGTCCAGGCCGA	X32	missense	1.0543690026838968	0.4423301383477326	Missense	c.3586T>C	Y1196H	47332607	chr11:47332607	A	G	11	3.432161	22.5	Y1196H	0.473	0.659	ENST00000545968;ENST00000399249;ENST00000256993	0.6727037597711251	0.811
GCCCTCTCGGTACCAAGTCCTGTCACCAACAGGCATCACCTATGAGCCACCCAACTATAAGGCCCTGGACTTCTCCGAGGCCCCAAGCTTCACCCAGCCCCTGGTGAACCGCTCGGTCATCGCGGGCGACACTGCTATGCTCTGCTGTGCTGTCCGGGGTAGCCCCAAGGTAGGGAACTTTAGGCGCTGGTCCAGGCCGA	X32	missense	0.7495526803499182	-1.297482302	Missense	c.3586T>G	Y1196D	47332607	chr11:47332607	A	C	11	3.539909	22.8	Y1196D	0.5932	0.69	ENST00000545968;ENST00000399249;ENST00000256993	0.8287483531617037	0.899
GCCCTCTCGGTACCAAGTCCTGTCACCAACAGGCATCACCTATGAGCCACCCAACTATAAGGCCCTGGACTTCTCCGAGGCCCCAAGCTTCACCCAGCCCCTGGTGAACCGCTCGGTCATCGCGGGCTAAACTGCTATGCTCTGCTGTGCTGTCCGGGGTAGCCCCAAGGTAGGGAACTTTAGGCGCTGGTCCAGGCCGA	X32	Nonsense	-0.002458355	-5.589766078	Nonsense	c.3588C>A	Y1196*	47332605	chr11:47332605	G	T	11	6.747313	35							NM_000256.3(MYBPC3):c.3588C>A (p.Tyr1196Ter)	Likely pathogenic
GCCCTCTCGGTACCAAGTCCTGTCACCAACAGGCATCACCTATGAGCCACCCAACTATAAGGCCCTGGACTTCTCCGAGGCCCCAAGCTTCACCCAGCCCCTGGTGAACCGCTCGGTCATCGCGGGCTACAATGCTATGCTCTGCTGTGCTGTCCGGGGTAGCCCCAAGGTAGGGAACTTTAGGCGCTGGTCCAGGCCGA	X32	missense	0.722005344	-1.454715344	Missense	c.3590C>A	T1197N	47332603	chr11:47332603	G	T	11	0.115856	1.667	T1197N	0.3245	0.133	ENST00000545968;ENST00000399249;ENST00000256993	0.047559136	0.427
GCCCTCTCGGTACCAAGTCCTGTCACCAACAGGCATCACCTATGAGCCACCCAACTATAAGGCCCTGGACTTCTCCGAGGCCCCAAGCTTCACCCAGCCCCTGGTGAACCGCTCGGTCATCGCGGGCTACACAGCTATGCTCTGCTGTGCTGTCCGGGGTAGCCCCAAGGTAGGGAACTTTAGGCGCTGGTCCAGGCCGA	X32	Synonymous	0.6744302009305391	-1.726261913	Synonymous	c.3591T>A		47332602	chr11:47332602	A	T	11	-0.493357	0.155
GCCCTCTCGGTACCAAGTCCTGTCACCAACAGGCATCACCTATGAGCCACCCAACTATAAGGCCCTGGACTTCTCCGAGGCCCCAAGCTTCACCCAGCCCCTGGTGAACCGCTCGGTCATCGCGGGCTACACCGCTATGCTCTGCTGTGCTGTCCGGGGTAGCCCCAAGGTAGGGAACTTTAGGCGCTGGTCCAGGCCGA	X32	Synonymous	1.0136635062635602	0.20999373159856957	Synonymous	c.3591T>C		47332602	chr11:47332602	A	G	11	-0.457931	0.178
GCCCTCTCGGTACCAAGTCCTGTCACCAACAGGCATCACCTATGAGCCACCCAACTATAAGGCCCTGGACTTCTCCGAGGCCCCAAGCTTCACCCAGCCCCTGGTGAACCGCTCGGTCATCGCGGGCTACACGGCTATGCTCTGCTGTGCTGTCCGGGGTAGCCCCAAGGTAGGGAACTTTAGGCGCTGGTCCAGGCCGA	X32	Synonymous	0.8337332905224968	-0.817001231	Synonymous	c.3591T>G		47332602	chr11:47332602	A	C	11	-0.488995	0.158
GCCCTCTCGGTACCAAGTCCTGTCACCAACAGGCATCACCTATGAGCCACCCAACTATAAGGCCCTGGACTTCTCCGAGGCCCCAAGCTTCACCCAGCCCCTGGTGAACCGCTCGGTCATCGCGGGCTACACTACTATGCTCTGCTGTGCTGTCCGGGGTAGCCCCAAGGTAGGGAACTTTAGGCGCTGGTCCAGGCCGA	X32	missense	0.9894207328296969	0.071622274	Missense	c.3592G>A	A1198T	47332601	chr11:47332601	C	T	11	-0.080398	0.784	A1198T	0.3528	0.188	ENST00000545968;ENST00000399249;ENST00000256993	0.1151484573087678	0.371
GCCCTCTCGGTACCAAGTCCTGTCACCAACAGGCATCACCTATGAGCCACCCAACTATAAGGCCCTGGACTTCTCCGAGGCCCCAAGCTTCACCCAGCCCCTGGTGAACCGCTCGGTCATCGCGGGCTACACTCCTATGCTCTGCTGTGCTGTCCGGGGTAGCCCCAAGGTAGGGAACTTTAGGCGCTGGTCCAGGCCGA	X32	missense	0.19031974357072795	-4.489438732	Missense	c.3592G>C	A1198P	47332601	chr11:47332601	C	G	11	1.033666	10.71	A1198P	0.9559	0.517	ENST00000545968;ENST00000399249;ENST00000256993	0.524077597	0.702
GCCCTCTCGGTACCAAGTCCTGTCACCAACAGGCATCACCTATGAGCCACCCAACTATAAGGCCCTGGACTTCTCCGAGGCCCCAAGCTTCACCCAGCCCCTGGTGAACCGCTCGGTCATCGCGGGCTACACTGATATGCTCTGCTGTGCTGTCCGGGGTAGCCCCAAGGTAGGGAACTTTAGGCGCTGGTCCAGGCCGA	X32	missense	0.20611079733013593	-4.399307497	Missense	c.3593C>A	A1198D	47332600	chr11:47332600	G	T	11	3.766398	23.4	A1198D	0.9751	0.513	ENST00000545968;ENST00000399249;ENST00000256993	0.5852635851915075	0.806
GCCCTCTCGGTACCAAGTCCTGTCACCAACAGGCATCACCTATGAGCCACCCAACTATAAGGCCCTGGACTTCTCCGAGGCCCCAAGCTTCACCCAGCCCCTGGTGAACCGCTCGGTCATCGCGGGCTACACTGCAATGCTCTGCTGTGCTGTCCGGGGTAGCCCCAAGGTAGGGAACTTTAGGCGCTGGTCCAGGCCGA	X32	Synonymous	0.9592480218315702	-0.100595728	Synonymous	c.3594T>A		47332599	chr11:47332599	A	T	11	-0.284314	0.348
GCCCTCTCGGTACCAAGTCCTGTCACCAACAGGCATCACCTATGAGCCACCCAACTATAAGGCCCTGGACTTCTCCGAGGCCCCAAGCTTCACCCAGCCCCTGGTGAACCGCTCGGTCATCGCGGGCTACACTGCCATGCTCTGCTGTGCTGTCCGGGGTAGCCCCAAGGTAGGGAACTTTAGGCGCTGGTCCAGGCCGA	X32	Synonymous	1.2153048998886051	1.3609104619330703	Synonymous	c.3594T>C		47332599	chr11:47332599	A	G	11	-0.24042	0.414
GCCCTCTCGGTACCAAGTCCTGTCACCAACAGGCATCACCTATGAGCCACCCAACTATAAGGCCCTGGACTTCTCCGAGGCCCCAAGCTTCACCCAGCCCCTGGTGAACCGCTCGGTCATCGCGGGCTACACTGCGATGCTCTGCTGTGCTGTCCGGGGTAGCCCCAAGGTAGGGAACTTTAGGCGCTGGTCCAGGCCGA	X32	Synonymous	0.7831885192149093	-1.105497665	Synonymous	c.3594T>G		47332599	chr11:47332599	A	C	11	-0.277126	0.358
GCCCTCTCGGTACCAAGTCCTGTCACCAACAGGCATCACCTATGAGCCACCCAACTATAAGGCCCTGGACTTCTCCGAGGCCCCAAGCTTCACCCAGCCCCTGGTGAACCGCTCGGTCATCGCGGGCTACACTGCTAAGCTCTGCTGTGCTGTCCGGGGTAGCCCCAAGGTAGGGAACTTTAGGCGCTGGTCCAGGCCGA	X32	missense	0.9631747231299006	-0.078183136	Missense	c.3596T>A	M1199K	47332597	chr11:47332597	A	T	11	1.702599	15.31	M1199K	0.4674	0.119	ENST00000545968;ENST00000399249;ENST00000256993	0.077758776	0.74
GCCCTCTCGGTACCAAGTCCTGTCACCAACAGGCATCACCTATGAGCCACCCAACTATAAGGCCCTGGACTTCTCCGAGGCCCCAAGCTTCACCCAGCCCCTGGTGAACCGCTCGGTCATCGCGGGCTACACTGCTACGCTCTGCTGTGCTGTCCGGGGTAGCCCCAAGGTAGGGAACTTTAGGCGCTGGTCCAGGCCGA	X32	missense	1.1743019305240767	1.1268761568400343	Missense	c.3596T>C	M1199T	47332597	chr11:47332597	A	G	11	0.280312	3.061	M1199T	0.4065	0.114	ENST00000545968;ENST00000399249;ENST00000256993	0.035130677	0.36	NM_000256.3(MYBPC3):c.3596T>C (p.Met1199Thr)	Uncertain significance
GCCCTCTCGGTACCAAGTCCTGTCACCAACAGGCATCACCTATGAGCCACCCAACTATAAGGCCCTGGACTTCTCCGAGGCCCCAAGCTTCACCCAGCCCCTGGTGAACCGCTCGGTCATCGCGGGCTACACTGCTAGGCTCTGCTGTGCTGTCCGGGGTAGCCCCAAGGTAGGGAACTTTAGGCGCTGGTCCAGGCCGA	X32	missense	0.9331773203394786	-0.249400524	Missense	c.3596T>G	M1199R	47332597	chr11:47332597	A	C	11	1.77119	15.65	M1199R	0.4307	0.111	ENST00000545968;ENST00000399249;ENST00000256993	0.066336589	0.75
GCCCTCTCGGTACCAAGTCCTGTCACCAACAGGCATCACCTATGAGCCACCCAACTATAAGGCCCTGGACTTCTCCGAGGCCCCAAGCTTCACCCAGCCCCTGGTGAACCGCTCGGTCATCGCGGGCTACACTGCTATACTCTGCTGTGCTGTCCGGGGTAGCCCCAAGGTAGGGAACTTTAGGCGCTGGTCCAGGCCGA	X32	missense	0.49747785467011274	-2.73625997	Missense	c.3597G>A		47332596	chr11:47332596	C	T	11	1.168737	11.96			0.063	ENST00000545968;ENST00000399249;ENST00000256993
GCCCTCTCGGTACCAAGTCCTGTCACCAACAGGCATCACCTATGAGCCACCCAACTATAAGGCCCTGGACTTCTCCGAGGCCCCAAGCTTCACCCAGCCCCTGGTGAACCGCTCGGTCATCGCGGGCTACACTGCTATCCTCTGCTGTGCTGTCCGGGGTAGCCCCAAGGTAGGGAACTTTAGGCGCTGGTCCAGGCCGA	X32	missense	1.0546758359014514	0.4440814627021093	Missense	c.3597G>C	M1199I	47332596	chr11:47332596	C	G	11	1.093724	11.32	M1199I	0.5715	0.063	ENST00000545968;ENST00000399249;ENST00000256993	0.1467257368429438	0.254
GCCCTCTCGGTACCAAGTCCTGTCACCAACAGGCATCACCTATGAGCCACCCAACTATAAGGCCCTGGACTTCTCCGAGGCCCCAAGCTTCACCCAGCCCCTGGTGAACCGCTCGGTCATCGCGGGCTACACTGCTATGATCTGCTGTGCTGTCCGGGGTAGCCCCAAGGTAGGGAACTTTAGGCGCTGGTCCAGGCCGA	X32	missense	0.6821035303826636	-1.68246454	Missense	c.3598C>A	L1200I	47332595	chr11:47332595	G	T	11	3.890743	23.8	L1200I	0.3061	0.445	ENST00000545968;ENST00000399249;ENST00000256993	0.1469122740467628	0.388
GCCCTCTCGGTACCAAGTCCTGTCACCAACAGGCATCACCTATGAGCCACCCAACTATAAGGCCCTGGACTTCTCCGAGGCCCCAAGCTTCACCCAGCCCCTGGTGAACCGCTCGGTCATCGCGGGCTACACTGCTATGCACTGCTGTGCTGTCCGGGGTAGCCCCAAGGTAGGGAACTTTAGGCGCTGGTCCAGGCCGA	X32	missense	0.1801955709027715	-4.547224882	Missense	c.3599T>A	L1200H	47332594	chr11:47332594	A	T	11	4.48079	25.4	L1200H	0.954	0.832	ENST00000545968;ENST00000399249;ENST00000256993	0.7681613797449292	0.861
GCCCTCTCGGTACCAAGTCCTGTCACCAACAGGCATCACCTATGAGCCACCCAACTATAAGGCCCTGGACTTCTCCGAGGCCCCAAGCTTCACCCAGCCCCTGGTGAACCGCTCGGTCATCGCGGGCTACACTGCTATGCCCTGCTGTGCTGTCCGGGGTAGCCCCAAGGTAGGGAACTTTAGGCGCTGGTCCAGGCCGA	X32	missense	0.12502100342398215	-4.86214699	Missense	c.3599T>C	L1200P	47332594	chr11:47332594	A	G	11	4.548934	25.7	L1200P	0.9894	0.789	ENST00000545968;ENST00000399249;ENST00000256993	0.7200709197106224	0.936	NM_000256.3(MYBPC3):c.3599T>C (p.Leu1200Pro)	Likely pathogenic
GCCCTCTCGGTACCAAGTCCTGTCACCAACAGGCATCACCTATGAGCCACCCAACTATAAGGCCCTGGACTTCTCCGAGGCCCCAAGCTTCACCCAGCCCCTGGTGAACCGCTCGGTCATCGCGGGCTACACTGCTATGCGCTGCTGTGCTGTCCGGGGTAGCCCCAAGGTAGGGAACTTTAGGCGCTGGTCCAGGCCGA	X32	missense	0.19088841902600107	-4.486192881	Missense	c.3599T>G	L1200R	47332594	chr11:47332594	A	C	11	4.522711	25.6	L1200R	0.933	0.838	ENST00000545968;ENST00000399249;ENST00000256993	0.6967464057515564	0.901
GCCCTCTCGGTACCAAGTCCTGTCACCAACAGGCATCACCTATGAGCCACCCAACTATAAGGCCCTGGACTTCTCCGAGGCCCCAAGCTTCACCCAGCCCCTGGTGAACCGCTCGGTCATCGCGGGCTACACTGCTATGCTATGCTGTGCTGTCCGGGGTAGCCCCAAGGTAGGGAACTTTAGGCGCTGGTCCAGGCCGA	X32	Synonymous	1.0968987583810883	0.6850789434862086	Synonymous	c.3600C>A		47332593	chr11:47332593	G	T	11	0.622284	6.666
GCCCTCTCGGTACCAAGTCCTGTCACCAACAGGCATCACCTATGAGCCACCCAACTATAAGGCCCTGGACTTCTCCGAGGCCCCAAGCTTCACCCAGCCCCTGGTGAACCGCTCGGTCATCGCGGGCTACACTGCTATGCTCAGCTGTGCTGTCCGGGGTAGCCCCAAGGTAGGGAACTTTAGGCGCTGGTCCAGGCCGA	X32	missense	0.9319961889527215	-0.256142115	Missense	c.3601T>A	C1201S	47332592	chr11:47332592	A	T	11	2.503034	19	C1201S	0.4784	0.081	ENST00000545968;ENST00000399249;ENST00000256993	0.033577406	0.376
GCCCTCTCGGTACCAAGTCCTGTCACCAACAGGCATCACCTATGAGCCACCCAACTATAAGGCCCTGGACTTCTCCGAGGCCCCAAGCTTCACCCAGCCCCTGGTGAACCGCTCGGTCATCGCGGGCTACACTGCTATGCTCCGCTGTGCTGTCCGGGGTAGCCCCAAGGTAGGGAACTTTAGGCGCTGGTCCAGGCCGA	X32	missense	0.45859648823605026	-2.958184716	Missense	c.3601T>C	C1201R	47332592	chr11:47332592	A	G	11	4.012326	24.1	C1201R	0.6814	0.172	ENST00000545968;ENST00000399249;ENST00000256993	0.1483883400287882	0.64
GCCCTCTCGGTACCAAGTCCTGTCACCAACAGGCATCACCTATGAGCCACCCAACTATAAGGCCCTGGACTTCTCCGAGGCCCCAAGCTTCACCCAGCCCCTGGTGAACCGCTCGGTCATCGCGGGCTACACTGCTATGCTCGGCTGTGCTGTCCGGGGTAGCCCCAAGGTAGGGAACTTTAGGCGCTGGTCCAGGCCGA	X32	missense	0.28534475736191656	-3.947060621	Missense	c.3601T>G	C1201G	47332592	chr11:47332592	A	C	11	3.952485	23.9	C1201G	0.463	0.086	ENST00000545968;ENST00000399249;ENST00000256993	0.1394981343381443	0.467
GCCCTCTCGGTACCAAGTCCTGTCACCAACAGGCATCACCTATGAGCCACCCAACTATAAGGCCCTGGACTTCTCCGAGGCCCCAAGCTTCACCCAGCCCCTGGTGAACCGCTCGGTCATCGCGGGCTACACTGCTATGCTCTACTGTGCTGTCCGGGGTAGCCCCAAGGTAGGGAACTTTAGGCGCTGGTCCAGGCCGA	X32	missense	0.9800891605958588	0.018360082156307016	Missense	c.3602G>A	C1201Y	47332591	chr11:47332591	C	T	11	3.462451	22.6	C1201Y	0.6038	0.093	ENST00000545968;ENST00000399249;ENST00000256993	0.1804062719555609	0.668
GCCCTCTCGGTACCAAGTCCTGTCACCAACAGGCATCACCTATGAGCCACCCAACTATAAGGCCCTGGACTTCTCCGAGGCCCCAAGCTTCACCCAGCCCCTGGTGAACCGCTCGGTCATCGCGGGCTACACTGCTATGCTCTCCTGTGCTGTCCGGGGTAGCCCCAAGGTAGGGAACTTTAGGCGCTGGTCCAGGCCGA	X32	missense	1.1935036560325227	1.2364746214293822	Missense	c.3602G>C	C1201S	47332591	chr11:47332591	C	G	11	2.091869	17.18	C1201S	0.4784	0.139	ENST00000545968;ENST00000399249;ENST00000256993	0.033577406	0.376
GCCCTCTCGGTACCAAGTCCTGTCACCAACAGGCATCACCTATGAGCCACCCAACTATAAGGCCCTGGACTTCTCCGAGGCCCCAAGCTTCACCCAGCCCCTGGTGAACCGCTCGGTCATCGCGGGCTACACTGCTATGCTCTGATGTGCTGTCCGGGGTAGCCCCAAGGTAGGGAACTTTAGGCGCTGGTCCAGGCCGA	X32	Nonsense	0.002458355	-5.561702769	Nonsense	c.3603C>A	C1201*	47332590	chr11:47332590	G	T	11	8.532117	38
GCCCTCTCGGTACCAAGTCCTGTCACCAACAGGCATCACCTATGAGCCACCCAACTATAAGGCCCTGGACTTCTCCGAGGCCCCAAGCTTCACCCAGCCCCTGGTGAACCGCTCGGTCATCGCGGGCTACACTGCTATGCTCTGCAGTGCTGTCCGGGGTAGCCCCAAGGTAGGGAACTTTAGGCGCTGGTCCAGGCCGA	X32	missense	0.2129576775858123	-4.360227282	Missense	c.3604T>A	C1202S	47332589	chr11:47332589	A	T	11	4.241854	24.7	C1202S	0.794	0.811	ENST00000545968;ENST00000399249;ENST00000256993	0.8445267632734643	0.796
GCCCTCTCGGTACCAAGTCCTGTCACCAACAGGCATCACCTATGAGCCACCCAACTATAAGGCCCTGGACTTCTCCGAGGCCCCAAGCTTCACCCAGCCCCTGGTGAACCGCTCGGTCATCGCGGGCTACACTGCTATGCTCTGCCGTGCTGTCCGGGGTAGCCCCAAGGTAGGGAACTTTAGGCGCTGGTCCAGGCCGA	X32	missense	0.24144564087312603	-4.197625383	Missense	c.3604T>C	C1202R	47332589	chr11:47332589	A	G	11	4.600327	25.9	C1202R	0.9778	0.767	ENST00000545968;ENST00000399249;ENST00000256993	0.8534228916479317	0.879
GCCCTCTCGGTACCAAGTCCTGTCACCAACAGGCATCACCTATGAGCCACCCAACTATAAGGCCCTGGACTTCTCCGAGGCCCCAAGCTTCACCCAGCCCCTGGTGAACCGCTCGGTCATCGCGGGCTACACTGCTATGCTCTGCGGTGCTGTCCGGGGTAGCCCCAAGGTAGGGAACTTTAGGCGCTGGTCCAGGCCGA	X32	missense	0.3027461934739851	-3.847737741	Missense	c.3604T>G	C1202G	47332589	chr11:47332589	A	C	11	4.352208	25	C1202G	0.6366	0.796	ENST00000545968;ENST00000399249;ENST00000256993	0.8407089804403645	0.82
GCCCTCTCGGTACCAAGTCCTGTCACCAACAGGCATCACCTATGAGCCACCCAACTATAAGGCCCTGGACTTCTCCGAGGCCCCAAGCTTCACCCAGCCCCTGGTGAACCGCTCGGTCATCGCGGGCTACACTGCTATGCTCTGCTATGCTGTCCGGGGTAGCCCCAAGGTAGGGAACTTTAGGCGCTGGTCCAGGCCGA	X32	missense	0.13978421004084712	-4.777882439	Missense	c.3605G>A	C1202Y	47332588	chr11:47332588	C	T	11	4.596586	25.9	C1202Y	0.9577	0.717	ENST00000545968;ENST00000399249;ENST00000256993	0.8371456152141488	0.76	NM_000256.3(MYBPC3):c.3605G>A (p.Cys1202Tyr)	Uncertain significance
GCCCTCTCGGTACCAAGTCCTGTCACCAACAGGCATCACCTATGAGCCACCCAACTATAAGGCCCTGGACTTCTCCGAGGCCCCAAGCTTCACCCAGCCCCTGGTGAACCGCTCGGTCATCGCGGGCTACACTGCTATGCTCTGCTCTGCTGTCCGGGGTAGCCCCAAGGTAGGGAACTTTAGGCGCTGGTCCAGGCCGA	X32	missense	0.195479112	-4.459990399	Missense	c.3605G>C	C1202S	47332588	chr11:47332588	C	G	11	4.38723	25.1	C1202S	0.794	0.769	ENST00000545968;ENST00000399249;ENST00000256993	0.8445267632734643	0.796	NM_000256.3(MYBPC3):c.3605G>C (p.Cys1202Ser)	Uncertain significance
GCCCTCTCGGTACCAAGTCCTGTCACCAACAGGCATCACCTATGAGCCACCCAACTATAAGGCCCTGGACTTCTCCGAGGCCCCAAGCTTCACCCAGCCCCTGGTGAACCGCTCGGTCATCGCGGGCTACACTGCTATGCTCTGCTGAGCTGTCCGGGGTAGCCCCAAGGTAGGGAACTTTAGGCGCTGGTCCAGGCCGA	X32	Nonsense	-0.023838348	-5.711797523	Nonsense	c.3606T>A		47332587	chr11:47332587	A	T	11	5.417184	31
GCCCTCTCGGTACCAAGTCCTGTCACCAACAGGCATCACCTATGAGCCACCCAACTATAAGGCCCTGGACTTCTCCGAGGCCCCAAGCTTCACCCAGCCCCTGGTGAACCGCTCGGTCATCGCGGGCTACACTGCTATGCTCTGCTGCGCTGTCCGGGGTAGCCCCAAGGTAGGGAACTTTAGGCGCTGGTCCAGGCCGA	X32	Synonymous	1.067967681509011	0.5199478669742889	Synonymous	c.3606T>C		47332587	chr11:47332587	A	G	11	0.031077	1.207							NM_000256.3(MYBPC3):c.3606T>C (p.Cys1202=)	Likely benign
GCCCTCTCGGTACCAAGTCCTGTCACCAACAGGCATCACCTATGAGCCACCCAACTATAAGGCCCTGGACTTCTCCGAGGCCCCAAGCTTCACCCAGCCCCTGGTGAACCGCTCGGTCATCGCGGGCTACACTGCTATGCTCTGCTGGGCTGTCCGGGGTAGCCCCAAGGTAGGGAACTTTAGGCGCTGGTCCAGGCCGA	X32	missense	0.1953576643531929	-4.460683588	Missense	c.3606T>G		47332587	chr11:47332587	A	C	11	1.834046	15.96			0.692	ENST00000545968;ENST00000399249;ENST00000256993
GCCCTCTCGGTACCAAGTCCTGTCACCAACAGGCATCACCTATGAGCCACCCAACTATAAGGCCCTGGACTTCTCCGAGGCCCCAAGCTTCACCCAGCCCCTGGTGAACCGCTCGGTCATCGCGGGCTACACTGCTATGCTCTGCTGTACTGTCCGGGGTAGCCCCAAGGTAGGGAACTTTAGGCGCTGGTCCAGGCCGA	X32	missense	0.45828887057124046	-2.959940518	Missense	c.3607G>A	A1203T	47332586	chr11:47332586	C	T	11	3.448325	22.5	A1203T	0.1489	0.202	ENST00000545968;ENST00000399249;ENST00000256993	0.6248017928529679	0.362
GCCCTCTCGGTACCAAGTCCTGTCACCAACAGGCATCACCTATGAGCCACCCAACTATAAGGCCCTGGACTTCTCCGAGGCCCCAAGCTTCACCCAGCCCCTGGTGAACCGCTCGGTCATCGCGGGCTACACTGCTATGCTCTGCTGTCCTGTCCGGGGTAGCCCCAAGGTAGGGAACTTTAGGCGCTGGTCCAGGCCGA	X32	missense	0.15736449245379946	-4.677538751	Missense	c.3607G>C	A1203P	47332586	chr11:47332586	C	G	11	3.510799	22.7	A1203P	0.799	0.367	ENST00000545968;ENST00000399249;ENST00000256993	0.5717882261948743	0.741
GCCCTCTCGGTACCAAGTCCTGTCACCAACAGGCATCACCTATGAGCCACCCAACTATAAGGCCCTGGACTTCTCCGAGGCCCCAAGCTTCACCCAGCCCCTGGTGAACCGCTCGGTCATCGCGGGCTACACTGCTATGCTCTGCTGTGATGTCCGGGGTAGCCCCAAGGTAGGGAACTTTAGGCGCTGGTCCAGGCCGA	X32	missense	0.20733118245797566	-4.392341855	Missense	c.3608C>A	A1203D	47332585	chr11:47332585	G	T	11	4.626626	26	A1203D	0.6125	0.355	ENST00000545968;ENST00000399249;ENST00000256993	0.7409499376655557	0.733
GCCCTCTCGGTACCAAGTCCTGTCACCAACAGGCATCACCTATGAGCCACCCAACTATAAGGCCCTGGACTTCTCCGAGGCCCCAAGCTTCACCCAGCCCCTGGTGAACCGCTCGGTCATCGCGGGCTACACTGCTATGCTCTGCTGTGCAGTCCGGGGTAGCCCCAAGGTAGGGAACTTTAGGCGCTGGTCCAGGCCGA	X32	Synonymous	0.859022557	-0.672656661	Synonymous	c.3609T>A		47332584	chr11:47332584	A	T	11	-0.305093	0.321
GCCCTCTCGGTACCAAGTCCTGTCACCAACAGGCATCACCTATGAGCCACCCAACTATAAGGCCCTGGACTTCTCCGAGGCCCCAAGCTTCACCCAGCCCCTGGTGAACCGCTCGGTCATCGCGGGCTACACTGCTATGCTCTGCTGTGCCGTCCGGGGTAGCCCCAAGGTAGGGAACTTTAGGCGCTGGTCCAGGCCGA	X32	Synonymous	0.6436587178468134	-1.90189755	Synonymous	c.3609T>C		47332584	chr11:47332584	A	G	11	-0.263277	0.378
GCCCTCTCGGTACCAAGTCCTGTCACCAACAGGCATCACCTATGAGCCACCCAACTATAAGGCCCTGGACTTCTCCGAGGCCCCAAGCTTCACCCAGCCCCTGGTGAACCGCTCGGTCATCGCGGGCTACACTGCTATGCTCTGCTGTGCGGTCCGGGGTAGCCCCAAGGTAGGGAACTTTAGGCGCTGGTCCAGGCCGA	X32	Synonymous	0.7438796936017789	-1.329862237	Synonymous	c.3609T>G		47332584	chr11:47332584	A	C	11	-0.27942	0.355
GCCCTCTCGGTACCAAGTCCTGTCACCAACAGGCATCACCTATGAGCCACCCAACTATAAGGCCCTGGACTTCTCCGAGGCCCCAAGCTTCACCCAGCCCCTGGTGAACCGCTCGGTCATCGCGGGCTACACTGCTATGCTCTGCTGTGCTATCCGGGGTAGCCCCAAGGTAGGGAACTTTAGGCGCTGGTCCAGGCCGA	X32	missense	0.578406949	-2.274337709	Missense	c.3610G>A	V1204I	47332583	chr11:47332583	C	T	11	4.209371	24.6	V1204I	0.1752	0.229	ENST00000545968;ENST00000399249;ENST00000256993	0.4308011481461929	0.317
GCCCTCTCGGTACCAAGTCCTGTCACCAACAGGCATCACCTATGAGCCACCCAACTATAAGGCCCTGGACTTCTCCGAGGCCCCAAGCTTCACCCAGCCCCTGGTGAACCGCTCGGTCATCGCGGGCTACACTGCTATGCTCTGCTGTGCTCTCCGGGGTAGCCCCAAGGTAGGGAACTTTAGGCGCTGGTCCAGGCCGA	X32	missense	0.2510549489067728	-4.142777947	Missense	c.3610G>C	V1204L	47332583	chr11:47332583	C	G	11	3.837255	23.6	V1204L	0.5486	0.452	ENST00000545968;ENST00000399249;ENST00000256993	0.1622967989196338	0.71
GCCCTCTCGGTACCAAGTCCTGTCACCAACAGGCATCACCTATGAGCCACCCAACTATAAGGCCCTGGACTTCTCCGAGGCCCCAAGCTTCACCCAGCCCCTGGTGAACCGCTCGGTCATCGCGGGCTACACTGCTATGCTCTGCTGTGCTGACCGGGGTAGCCCCAAGGTAGGGAACTTTAGGCGCTGGTCCAGGCCGA	X32	missense	0.19871217974181343	-4.441536885	Missense	c.3611T>A		47332582	chr11:47332582	A	T	11	4.869035	27.2			0.899	ENST00000545968;ENST00000399249;ENST00000256993
GCCCTCTCGGTACCAAGTCCTGTCACCAACAGGCATCACCTATGAGCCACCCAACTATAAGGCCCTGGACTTCTCCGAGGCCCCAAGCTTCACCCAGCCCCTGGTGAACCGCTCGGTCATCGCGGGCTACACTGCTATGCTCTGCTGTGCTGCCCGGGGTAGCCCCAAGGTAGGGAACTTTAGGCGCTGGTCCAGGCCGA	X32	missense	0.5512742833693794	-2.42920392	Missense	c.3611T>C	V1204A	47332582	chr11:47332582	A	G	11	4.366864	25.1	V1204A	0.6652	0.575	ENST00000545968;ENST00000399249;ENST00000256993	0.7060534347671511	0.779	NM_000256.3(MYBPC3):c.3611T>C (p.Val1204Ala)	Likely pathogenic
GCCCTCTCGGTACCAAGTCCTGTCACCAACAGGCATCACCTATGAGCCACCCAACTATAAGGCCCTGGACTTCTCCGAGGCCCCAAGCTTCACCCAGCCCCTGGTGAACCGCTCGGTCATCGCGGGCTACACTGCTATGCTCTGCTGTGCTGGCCGGGGTAGCCCCAAGGTAGGGAACTTTAGGCGCTGGTCCAGGCCGA	X32	missense	0.1583937120638234	-4.671664233	Missense	c.3611T>G	V1204G	47332582	chr11:47332582	A	C	11	4.655899	26.1	V1204G	0.8213	0.909	ENST00000545968;ENST00000399249;ENST00000256993	0.7371868660566878	0.899
GCCCTCTCGGTACCAAGTCCTGTCACCAACAGGCATCACCTATGAGCCACCCAACTATAAGGCCCTGGACTTCTCCGAGGCCCCAAGCTTCACCCAGCCCCTGGTGAACCGCTCGGTCATCGCGGGCTACACTGCTATGCTCTGCTGTGCTGTACGGGGTAGCCCCAAGGTAGGGAACTTTAGGCGCTGGTCCAGGCCGA	X32	Synonymous	0.7704934701544837	-1.17795771	Synonymous	c.3612C>A		47332581	chr11:47332581	G	T	11	0.362953	3.974
GCCCTCTCGGTACCAAGTCCTGTCACCAACAGGCATCACCTATGAGCCACCCAACTATAAGGCCCTGGACTTCTCCGAGGCCCCAAGCTTCACCCAGCCCCTGGTGAACCGCTCGGTCATCGCGGGCTACACTGCTATGCTCTGCTGTGCTGTCAGGGGTAGCCCCAAGGTAGGGAACTTTAGGCGCTGGTCCAGGCCGA	X32	Synonymous	0.8597518325022568	-0.668494148	Synonymous	c.3613C>A		47332580	chr11:47332580	G	T	11	1.139462	11.72
GCCCTCTCGGTACCAAGTCCTGTCACCAACAGGCATCACCTATGAGCCACCCAACTATAAGGCCCTGGACTTCTCCGAGGCCCCAAGCTTCACCCAGCCCCTGGTGAACCGCTCGGTCATCGCGGGCTACACTGCTATGCTCTGCTGTGCTGTCCAGGGTAGCCCCAAGGTAGGGAACTTTAGGCGCTGGTCCAGGCCGA	X32	missense	0.33285531975003524	-3.675882665	Missense	c.3614G>A	R1205Q	47332579	chr11:47332579	C	T	11	4.986998	27.8	R1205Q	0.1539	0.493	ENST00000545968;ENST00000399249;ENST00000256993	0.6711612576293022	0.518	NM_000256.3(MYBPC3):c.3614G>A (p.Arg1205Gln)	Uncertain significance
GCCCTCTCGGTACCAAGTCCTGTCACCAACAGGCATCACCTATGAGCCACCCAACTATAAGGCCCTGGACTTCTCCGAGGCCCCAAGCTTCACCCAGCCCCTGGTGAACCGCTCGGTCATCGCGGGCTACACTGCTATGCTCTGCTGTGCTGTCCCGGGTAGCCCCAAGGTAGGGAACTTTAGGCGCTGGTCCAGGCCGA	X32	missense	0.20809244511506098	-4.387996766	Missense	c.3614G>C	R1205P	47332579	chr11:47332579	C	G	11	5.007761	28	R1205P	0.8655	0.701	ENST00000545968;ENST00000399249;ENST00000256993	0.7736093247369256	0.894	NM_000256.3(MYBPC3):c.3614G>C (p.Arg1205Pro)	Uncertain significance
GCCCTCTCGGTACCAAGTCCTGTCACCAACAGGCATCACCTATGAGCCACCCAACTATAAGGCCCTGGACTTCTCCGAGGCCCCAAGCTTCACCCAGCCCCTGGTGAACCGCTCGGTCATCGCGGGCTACACTGCTATGCTCTGCTGTGCTGTCCGAGGTAGCCCCAAGGTAGGGAACTTTAGGCGCTGGTCCAGGCCGA	X32	Synonymous	0.9747513953541065	-0.012106496	Synonymous	c.3615G>A		47332578	chr11:47332578	C	T	11	1.150474	11.81							NM_000256.3(MYBPC3):c.3615G>A (p.Arg1205=)	Likely benign
GCCCTCTCGGTACCAAGTCCTGTCACCAACAGGCATCACCTATGAGCCACCCAACTATAAGGCCCTGGACTTCTCCGAGGCCCCAAGCTTCACCCAGCCCCTGGTGAACCGCTCGGTCATCGCGGGCTACACTGCTATGCTCTGCTGTGCTGTCCGCGGTAGCCCCAAGGTAGGGAACTTTAGGCGCTGGTCCAGGCCGA	X32	Synonymous	1.090946929400105	0.6511074487094907	Synonymous	c.3615G>C		47332578	chr11:47332578	C	G	11	0.86167	8.88							NM_000256.3(MYBPC3):c.3615G>C (p.Arg1205=)	Likely benign
GCCCTCTCGGTACCAAGTCCTGTCACCAACAGGCATCACCTATGAGCCACCCAACTATAAGGCCCTGGACTTCTCCGAGGCCCCAAGCTTCACCCAGCCCCTGGTGAACCGCTCGGTCATCGCGGGCTACACTGCTATGCTCTGCTGTGCTGTCCGGAGTAGCCCCAAGGTAGGGAACTTTAGGCGCTGGTCCAGGCCGA	X32	missense	0.4204404771598631	-3.175969323	Missense	c.3616G>A	G1206S	47332577	chr11:47332577	C	T	11	4.575213	25.8	G1206S	0.6048	0.715	ENST00000545968;ENST00000399249;ENST00000256993	0.7857357164261229	0.713
GCCCTCTCGGTACCAAGTCCTGTCACCAACAGGCATCACCTATGAGCCACCCAACTATAAGGCCCTGGACTTCTCCGAGGCCCCAAGCTTCACCCAGCCCCTGGTGAACCGCTCGGTCATCGCGGGCTACACTGCTATGCTCTGCTGTGCTGTCCGGCGTAGCCCCAAGGTAGGGAACTTTAGGCGCTGGTCCAGGCCGA	X32	missense	0.1248916422518383	-4.86288535	Missense	c.3616G>C	G1206R	47332577	chr11:47332577	C	G	11	4.879758	27.2	G1206R	0.942	0.832	ENST00000545968;ENST00000399249;ENST00000256993	0.767009863	0.727
GCCCTCTCGGTACCAAGTCCTGTCACCAACAGGCATCACCTATGAGCCACCCAACTATAAGGCCCTGGACTTCTCCGAGGCCCCAAGCTTCACCCAGCCCCTGGTGAACCGCTCGGTCATCGCGGGCTACACTGCTATGCTCTGCTGTGCTGTCCGGGATAGCCCCAAGGTAGGGAACTTTAGGCGCTGGTCCAGGCCGA	X32	missense	0.23644847154970017	-4.226147928	Missense	c.3617G>A	G1206D	47332576	chr11:47332576	C	T	11	4.570206	25.8	G1206D	0.8676	0.861	ENST00000545968;ENST00000399249;ENST00000256993	0.8348162848348082	0.827	NM_000256.3(MYBPC3):c.3617G>A (p.Gly1206Asp)	Uncertain significance
GCCCTCTCGGTACCAAGTCCTGTCACCAACAGGCATCACCTATGAGCCACCCAACTATAAGGCCCTGGACTTCTCCGAGGCCCCAAGCTTCACCCAGCCCCTGGTGAACCGCTCGGTCATCGCGGGCTACACTGCTATGCTCTGCTGTGCTGTCCGGGCTAGCCCCAAGGTAGGGAACTTTAGGCGCTGGTCCAGGCCGA	X32	missense	0.8211210714415129	-0.888988504	Missense	c.3617G>C	G1206A	47332576	chr11:47332576	C	G	11	4.013355	24.1	G1206A	0.5738	0.564	ENST00000545968;ENST00000399249;ENST00000256993	0.2144095188251996	0.647
GCCCTCTCGGTACCAAGTCCTGTCACCAACAGGCATCACCTATGAGCCACCCAACTATAAGGCCCTGGACTTCTCCGAGGCCCCAAGCTTCACCCAGCCCCTGGTGAACCGCTCGGTCATCGCGGGCTACACTGCTATGCTCTGCTGTGCTGTCCGGGGAAGCCCCAAGGTAGGGAACTTTAGGCGCTGGTCCAGGCCGA	X32	Synonymous	0.7758998183842867	-1.147099677	Synonymous	c.3618T>A		47332575	chr11:47332575	A	T	11	-0.096712	0.735
GCCCTCTCGGTACCAAGTCCTGTCACCAACAGGCATCACCTATGAGCCACCCAACTATAAGGCCCTGGACTTCTCCGAGGCCCCAAGCTTCACCCAGCCCCTGGTGAACCGCTCGGTCATCGCGGGCTACACTGCTATGCTCTGCTGTGCTGTCCGGGGCAGCCCCAAGGTAGGGAACTTTAGGCGCTGGTCCAGGCCGA	X32	Synonymous	1.0234387605421602	0.2657883454437564	Synonymous	c.3618T>C		47332575	chr11:47332575	A	G	11	-0.052479	0.874
GCCCTCTCGGTACCAAGTCCTGTCACCAACAGGCATCACCTATGAGCCACCCAACTATAAGGCCCTGGACTTCTCCGAGGCCCCAAGCTTCACCCAGCCCCTGGTGAACCGCTCGGTCATCGCGGGCTACACTGCTATGCTCTGCTGTGCTGTCCGGGGGAGCCCCAAGGTAGGGAACTTTAGGCGCTGGTCCAGGCCGA	X32	Synonymous	0.8190099966530335	-0.901037971	Synonymous	c.3618T>G		47332575	chr11:47332575	A	C	11	-0.086801	0.764
GCCCTCTCGGTACCAAGTCCTGTCACCAACAGGCATCACCTATGAGCCACCCAACTATAAGGCCCTGGACTTCTCCGAGGCCCCAAGCTTCACCCAGCCCCTGGTGAACCGCTCGGTCATCGCGGGCTACACTGCTATGCTCTGCTGTGCTGTCCGGGGTAACCCCAAGGTAGGGAACTTTAGGCGCTGGTCCAGGCCGA	X32	missense	0.8806912553501929	-0.548977358	Missense	c.3620G>A	S1207N	47332573	chr11:47332573	C	T	11	1.853375	16.06	S1207N	0.2138	0.036	ENST00000545968;ENST00000399249;ENST00000256993	0.092803151	0.253	NM_000256.3(MYBPC3):c.3620G>A (p.Ser1207Asn)	Uncertain significance
GCCCTCTCGGTACCAAGTCCTGTCACCAACAGGCATCACCTATGAGCCACCCAACTATAAGGCCCTGGACTTCTCCGAGGCCCCAAGCTTCACCCAGCCCCTGGTGAACCGCTCGGTCATCGCGGGCTACACTGCTATGCTCTGCTGTGCTGTCCGGGGTACCCCCAAGGTAGGGAACTTTAGGCGCTGGTCCAGGCCGA	X32	missense	0.9903676028939239	0.077026763	Missense	c.3620G>C	S1207T	47332573	chr11:47332573	C	G	11	1.634142	14.94	S1207T	0.1545	0.022	ENST00000545968;ENST00000399249;ENST00000256993	0.088638645	0.219
GCCCTCTCGGTACCAAGTCCTGTCACCAACAGGCATCACCTATGAGCCACCCAACTATAAGGCCCTGGACTTCTCCGAGGCCCCAAGCTTCACCCAGCCCCTGGTGAACCGCTCGGTCATCGCGGGCTACACTGCTATGCTCTGCTGTGCTGTCCGGGGTAGACCCAAGGTAGGGAACTTTAGGCGCTGGTCCAGGCCGA	X32	missense	1.1169547477138873	0.7995533242249737	Missense	c.3621C>A	S1207R	47332572	chr11:47332572	G	T	11	2.432463	18.7	S1207R	0.5729	0.037	ENST00000545968;ENST00000399249;ENST00000256993	0.2111389750043462	0.301	NM_000256.3(MYBPC3):c.3621C>A (p.Ser1207Arg)	Uncertain significance
GCCCTCTCGGTACCAAGTCCTGTCACCAACAGGCATCACCTATGAGCCACCCAACTATAAGGCCCTGGACTTCTCCGAGGCCCCAAGCTTCACCCAGCCCCTGGTGAACCGCTCGGTCATCGCGGGCTACACTGCTATGCTCTGCTGTGCTGTCCGGGGTAGCACCAAGGTAGGGAACTTTAGGCGCTGGTCCAGGCCGA	X32	missense	0.20472789659017687	-4.407200735	Missense	c.3622C>A	P1208T	47332571	chr11:47332571	G	T	11	4.556397	25.7	P1208T	0.7081	0.973	ENST00000545968;ENST00000399249;ENST00000256993	0.8389053923138765	0.753
GCCCTCTCGGTACCAAGTCCTGTCACCAACAGGCATCACCTATGAGCCACCCAACTATAAGGCCCTGGACTTCTCCGAGGCCCCAAGCTTCACCCAGCCCCTGGTGAACCGCTCGGTCATCGCGGGCTACACTGCTATGCTCTGCTGTGCTGTCCGGGGTAGCCACAAGGTAGGGAACTTTAGGCGCTGGTCCAGGCCGA	X32	missense	0.16845593596490122	-4.614231671	Missense	c.3623C>A		47332570	chr11:47332570	G	T	11	4.864255	27.1			0.799	ENST00000545968;ENST00000399249;ENST00000256993
GCCCTCTCGGTACCAAGTCCTGTCACCAACAGGCATCACCTATGAGCCACCCAACTATAAGGCCCTGGACTTCTCCGAGGCCCCAAGCTTCACCCAGCCCCTGGTGAACCGCTCGGTCATCGCGGGCTACACTGCTATGCTCTGCTGTGCTGTCCGGGGTAGCCCAAAGGTAGGGAACTTTAGGCGCTGGTCCAGGCCGA	X32	Synonymous	1.0445194837092704	0.3861116408961427	Synonymous	c.3624C>A		47332569	chr11:47332569	G	T	11	0.725752	7.615
GCCCTCTCGGTACCAAGTCCTGTCACCAACAGGCATCACCTATGAGCCACCCAACTATAAGGCCCTGGACTTCTCCGAGGCCCCAAGCTTCACCCAGCCCCTGGTGAACCGCTCGGTCATCGCGGGCTACACTGCTATGCTCTGCTGTGCTGTCCGGGGTAGCCCCAAAGTAGGGAACTTTAGGCGCTGGTCCAGGCCGA	X32	Splice region	-0.036615789	-5.784727841	Splice region	c.3627G>A		47332566	chr11:47332566	C	T	11	3.243736	21.9							NM_000256.3(MYBPC3):c.3627G>A (p.Lys1209=)	Uncertain significance
GCCCTCTCGGTACCAAGTCCTGTCACCAACAGGCATCACCTATGAGCCACCCAACTATAAGGCCCTGGACTTCTCCGAGGCCCCAAGCTTCACCCAGCCCCTGGTGAACCGCTCGGTCATCGCGGGCTACACTGCTATGCTCTGCTGTGCTGTCCGGGGTAGCCCCAACGTAGGGAACTTTAGGCGCTGGTCCAGGCCGA	X32	missense	0.005684386	-5.543289422	Missense	c.3627G>C	K1209N	47332566	chr11:47332566	C	G	11	5.90033	33	K1209N	0.6868	0.345	ENST00000545968;ENST00000399249;ENST00000256993	0.7541258240991721	0.668
GCCCTCTCGGTACCAAGTCCTGTCACCAACAGGCATCACCTATGAGCCACCCAACTATAAGGCCCTGGACTTCTCCGAGGCCCCAAGCTTCACCCAGCCCCTGGTGAACCGCTCGGTCATCGCGGGCTACACTGCTATGCTCTGCTGTGCTGTCCGGGGTAGCCCCAAGATAGGGAACTTTAGGCGCTGGTCCAGGCCGA	X32	Canon_splice	-0.018908423	-5.683658794	Canon splice	c.3627+1G>A		47332565	chr11:47332565	C	T	11	5.653691	33							NM_000256.3(MYBPC3):c.3627+1G>A	Pathogenic
GCCCTCTCGGTACCAAGTCCTGTCACCAACAGGCATCACCTATGAGCCACCCAACTATAAGGCCCTGGACTTCTCCGAGGCCCCAAGCTTCACCCAGCCCCTGGTGAACCGCTCGGTCATCGCGGGCTACACTGCTATGCTCTGCTGTGCTGTCCGGGGTAGCCCCAAGCTAGGGAACTTTAGGCGCTGGTCCAGGCCGA	X32	Canon_splice	0.015698284758248582	-5.486132689	Canon splice	c.3627+1G>C		47332565	chr11:47332565	C	G	11	5.633573	32
GCCCTCTCGGTACCAAGTCCTGTCACCAACAGGCATCACCTATGAGCCACCCAACTATAAGGCCCTGGACTTCTCCGAGGCCCCAAGCTTCACCCAGCCCCTGGTGAACCGCTCGGTCATCGCGGGCTACACTGCTATGCTCTGCTGTGCTGTCCGGGGTAGCCCCAAGGAAGGGAACTTTAGGCGCTGGTCCAGGCCGA	X32	Canon_splice	-0.015861268	-5.666266421	Canon splice	c.3627+2T>A		47332564	chr11:47332564	A	T	11	5.490944	32
GCCCTCTCGGTACCAAGTCCTGTCACCAACAGGCATCACCTATGAGCCACCCAACTATAAGGCCCTGGACTTCTCCGAGGCCCCAAGCTTCACCCAGCCCCTGGTGAACCGCTCGGTCATCGCGGGCTACACTGCTATGCTCTGCTGTGCTGTCCGGGGTAGCCCCAAGGCAGGGAACTTTAGGCGCTGGTCCAGGCCGA	X32	Canon_splice	-0.01724832	-5.674183358	Canon splice	c.3627+2T>C		47332564	chr11:47332564	A	G	11	4.938471	27.6							NM_000256.3(MYBPC3):c.3627+2T>C	Uncertain significance
GCCCTCTCGGTACCAAGTCCTGTCACCAACAGGCATCACCTATGAGCCACCCAACTATAAGGCCCTGGACTTCTCCGAGGCCCCAAGCTTCACCCAGCCCCTGGTGAACCGCTCGGTCATCGCGGGCTACACTGCTATGCTCTGCTGTGCTGTCCGGGGTAGCCCCAAGGGAGGGAACTTTAGGCGCTGGTCCAGGCCGA	X32	Canon_splice	0.089585106	-5.064405895	Canon splice	c.3627+2T>G		47332564	chr11:47332564	A	C	11	5.633874	32							NM_000256.3(MYBPC3):c.3627+2T>G	Pathogenic
GCCCTCTCGGTACCAAGTCCTGTCACCAACAGGCATCACCTATGAGCCACCCAACTATAAGGCCCTGGACTTCTCCGAGGCCCCAAGCTTCACCCAGCCCCTGGTGAACCGCTCGGTCATCGCGGGCTACACTGCTATGCTCTGCTGTGCTGTCCGGGGTAGCCCCAAGGTAAGGAACTTTAGGCGCTGGTCCAGGCCGA	X32	Splice region	0.6016569380712719	-2.141632806	Splice region	c.3627+4G>A		47332562	chr11:47332562	C	T	11	1.228137	12.4
GCCCTCTCGGTACCAAGTCCTGTCACCAACAGGCATCACCTATGAGCCACCCAACTATAAGGCCCTGGACTTCTCCGAGGCCCCAAGCTTCACCCAGCCCCTGGTGAACCGCTCGGTCATCGCGGGCTACACTGCTATGCTCTGCTGTGCTGTCCGGGGTAGCCCCAAGGTACGGAACTTTAGGCGCTGGTCCAGGCCGA	X32	Splice region	0.5243896381277382	-2.582654496	Splice region	c.3627+4G>C		47332562	chr11:47332562	C	G	11	1.20877	12.26
GCCCTCTCGGTACCAAGTCCTGTCACCAACAGGCATCACCTATGAGCCACCCAACTATAAGGCCCTGGACTTCTCCGAGGCCCCAAGCTTCACCCAGCCCCTGGTGAACCGCTCGGTCATCGCGGGCTACACTGCTATGCTCTGCTGTGCTGTCCGGGGTAGCCCCAAGGTAGAGAACTTTAGGCGCTGGTCCAGGCCGA	X32	Splice region	0.4384353459288354	-3.073259283	Splice region	c.3627+5G>A		47332561	chr11:47332561	C	T	11	1.390679	13.51
GCCCTCTCGGTACCAAGTCCTGTCACCAACAGGCATCACCTATGAGCCACCCAACTATAAGGCCCTGGACTTCTCCGAGGCCCCAAGCTTCACCCAGCCCCTGGTGAACCGCTCGGTCATCGCGGGCTACACTGCTATGCTCTGCTGTGCTGTCCGGGGTAGCCCCAAGGTAGCGAACTTTAGGCGCTGGTCCAGGCCGA	X32	Splice region	0.4448366997526252	-3.036722017	Splice region	c.3627+5G>C		47332561	chr11:47332561	C	G	11	1.254801	12.59
GCCCTCTCGGTACCAAGTCCTGTCACCAACAGGCATCACCTATGAGCCACCCAACTATAAGGCCCTGGACTTCTCCGAGGCCCCAAGCTTCACCCAGCCCCTGGTGAACCGCTCGGTCATCGCGGGCTACACTGCTATGCTCTGCTGTGCTGTCCGGGGTAGCCCCAAGGTAGGAAACTTTAGGCGCTGGTCCAGGCCGA	X32	Splice region	0.7123610998326981	-1.509762189	Splice region	c.3627+6G>A		47332560	chr11:47332560	C	T	11	0.999741	10.33
GCCCTCTCGGTACCAAGTCCTGTCACCAACAGGCATCACCTATGAGCCACCCAACTATAAGGCCCTGGACTTCTCCGAGGCCCCAAGCTTCACCCAGCCCCTGGTGAACCGCTCGGTCATCGCGGGCTACACTGCTATGCTCTGCTGTGCTGTCCGGGGTAGCCCCAAGGTAGGCAACTTTAGGCGCTGGTCCAGGCCGA	X32	Splice region	1.2536384010772146	1.5797081356503397	Splice region	c.3627+6G>C		47332560	chr11:47332560	C	G	11	0.951338	9.776
GCCCTCTCGGTACCAAGTCCTGTCACCAACAGGCATCACCTATGAGCCACCCAACTATAAGGCCCTGGACTTCTCCGAGGCCCCAAGCTTCACCCAGCCCCTGGTGAACCGCTCGGTCATCGCGGGCTACACTGCTATGCTCTGCTGTGCTGTCCGGGGTAGCCCCAAGGTAGGGAAATTTAGGCGCTGGTCCAGGCCGA	X32	intron	1.0649372198880904	0.5026507787254365	Intron	c.3627+9C>A		47332557	chr11:47332557	G	T	11	0.912744	9.384
GCCCTCTCGGTACCAAGTCCTGTCACCAACAGGCATCACCTATGAGCCACCCAACTATAAGGCCCTGGACTTCTCCGAGGCCCCAAGCTTCACCCAGCCCCTGGTGAACCGCTCGGTCATCGCGGGCTACACTGCTATGCTCTGCTGTGCTGTCCGGGGTAGCCCCAAGGTAGGGAACATTAGGCGCTGGTCCAGGCCGA	X32	intron	1.1917078893920092	1.2262248516118477	Intron	c.3627+10T>A		47332556	chr11:47332556	A	T	11	0.325233	3.55
GCCCTCTCGGTACCAAGTCCTGTCACCAACAGGCATCACCTATGAGCCACCCAACTATAAGGCCCTGGACTTCTCCGAGGCCCCAAGCTTCACCCAGCCCCTGGTGAACCGCTCGGTCATCGCGGGCTACACTGCTATGCTCTGCTGTGCTGTCCGGGGTAGCCCCAAGGTAGGGAACCTTAGGCGCTGGTCCAGGCCGA	X32	intron	1.2060574694831343	1.3081285297368905	Intron	c.3627+10T>C		47332556	chr11:47332556	A	G	11	0.36068	3.949
GCCCTCTCGGTACCAAGTCCTGTCACCAACAGGCATCACCTATGAGCCACCCAACTATAAGGCCCTGGACTTCTCCGAGGCCCCAAGCTTCACCCAGCCCCTGGTGAACCGCTCGGTCATCGCGGGCTACACTGCTATGCTCTGCTGTGCTGTCCGGGGTAGCCCCAAGGTAGGGAACGTTAGGCGCTGGTCCAGGCCGA	X32	intron	1.1900272763615412	1.2166323487075055	Intron	c.3627+10T>G		47332556	chr11:47332556	A	C	11	0.333359	3.641
GCCCTCTCGGTACCAAGTCCTGTCACCAACAGGCATCACCTATGAGCCACCCAACTATAAGGCCCTGGACTTCTCCGAGGCCCCAAGCTTCACCCAGCCCCTGGTGAACCGCTCGGTCATCGCGGGCTACACTGCTATGCTCTGCTGTGCTGTCCGGGGTAGCCCCAAGGTAGGGAACTATAGGCGCTGGTCCAGGCCGA	X32	intron	0.6337476781242612	-1.958467192	Intron	c.3627+11T>A		47332555	chr11:47332555	A	T	11	0.316271	3.451
GCCCTCTCGGTACCAAGTCCTGTCACCAACAGGCATCACCTATGAGCCACCCAACTATAAGGCCCTGGACTTCTCCGAGGCCCCAAGCTTCACCCAGCCCCTGGTGAACCGCTCGGTCATCGCGGGCTACACTGCTATGCTCTGCTGTGCTGTCCGGGGTAGCCCCAAGGTAGGGAACTCTAGGCGCTGGTCCAGGCCGA	X32	intron	0.9612186693136213	-0.089347783	Intron	c.3627+11T>C		47332555	chr11:47332555	A	G	11	0.348467	3.811
GCCCTCTCGGTACCAAGTCCTGTCACCAACAGGCATCACCTATGAGCCACCCAACTATAAGGCCCTGGACTTCTCCGAGGCCCCAAGCTTCACCCAGCCCCTGGTGAACCGCTCGGTCATCGCGGGCTACACTGCTATGCTCTGCTGTGCTGTCCGGGGTAGCCCCAAGGTAGGGAACTGTAGGCGCTGGTCCAGGCCGA	X32	intron	1.260571950566964	1.6192830362443793	Intron	c.3627+11T>G		47332555	chr11:47332555	A	C	11	0.330593	3.61
GCCCTCTCGGTACCAAGTCCTGTCACCAACAGGCATCACCTATGAGCCACCCAACTATAAGGCCCTGGACTTCTCCGAGGCCCCAAGCTTCACCCAGCCCCTGGTGAACCGCTCGGTCATCGCGGGCTACACTGCTATGCTCTGCTGTGCTGTCCGGGGTAGCCCCAAGGTAGGGAACTTAAGGCGCTGGTCCAGGCCGA	X32	intron	0.8512281678417204	-0.717145013	Intron	c.3627+12T>A		47332554	chr11:47332554	A	T	11	-1.105559	0.017
GCCCTCTCGGTACCAAGTCCTGTCACCAACAGGCATCACCTATGAGCCACCCAACTATAAGGCCCTGGACTTCTCCGAGGCCCCAAGCTTCACCCAGCCCCTGGTGAACCGCTCGGTCATCGCGGGCTACACTGCTATGCTCTGCTGTGCTGTCCGGGGTAGCCCCAAGGTAGGGAACTTCAGGCGCTGGTCCAGGCCGA	X32	intron	0.5634460131581018	-2.359730846	Intron	c.3627+12T>C		47332554	chr11:47332554	A	G	11	-1.054358	0.02							NM_000256.3(MYBPC3):c.3627+12T>C	Likely benign
GCCCTCTCGGTACCAAGTCCTGTCACCAACAGGCATCACCTATGAGCCACCCAACTATAAGGCCCTGGACTTCTCCGAGGCCCCAAGCTTCACCCAGCCCCTGGTGAACCGCTCGGTCATCGCGGGCTACACTGCTATGCTCTGCTGTGCTGTCCGGGGTAGCCCCAAGGTAGGGAACTTGAGGCGCTGGTCCAGGCCGA	X32	intron	0.7207211317177811	-1.462045297	Intron	c.3627+12T>G		47332554	chr11:47332554	A	C	11	-1.093268	0.018
GCCCTCTCGGTACCAAGTCCTGTCACCAACAGGCATCACCTATGAGCCACCCAACTATAAGGCCCTGGACTTCTCCGAGGCCCCAAGCTTCACCCAGCCCCTGGTGAACCGCTCGGTCATCGCGGGCTACACTGCTATGCTCTGCTGTGCTGTCCGGGGTAGCCCCAAGGTAGGGAACTTTAAGCGCTGGTCCAGGCCGA	X32	intron	1.0629844192877411	0.4915047	Intron	c.3627+14G>A		47332552	chr11:47332552	C	T	11	0.715645	7.524							NM_000256.3(MYBPC3):c.3627+14G>A	Likely benign
GCCCTCTCGGTACCAAGTCCTGTCACCAACAGGCATCACCTATGAGCCACCCAACTATAAGGCCCTGGACTTCTCCGAGGCCCCAAGCTTCACCCAGCCCCTGGTGAACCGCTCGGTCATCGCGGGCTACACTGCTATGCTCTGCTGTGCTGTCCGGGGTAGCCCCAAGGTAGGGAACTTTACGCGCTGGTCCAGGCCGA	X32	intron	1.165987486509629	1.0794194687680818	Intron	c.3627+14G>C		47332552	chr11:47332552	C	G	11	0.672077	7.128
GCCCTCTCGGTACCAAGTCCTGTCACCAACAGGCATCACCTATGAGCCACCCAACTATAAGGCCCTGGACTTCTCCGAGGCCCCAAGCTTCACCCAGCCCCTGGTGAACCGCTCGGTCATCGCGGGCTACACTGCTATGCTCTGCTGTGCTGTCCGGGGTAGCCCCAAGGTAGGGAACTTTAGACGCTGGTCCAGGCCGA	X32	intron	0.8839601819248246	-0.530319174	Intron	c.3627+15G>A		47332551	chr11:47332551	C	T	11	0.419945	4.611
GCCCTCTCGGTACCAAGTCCTGTCACCAACAGGCATCACCTATGAGCCACCCAACTATAAGGCCCTGGACTTCTCCGAGGCCCCAAGCTTCACCCAGCCCCTGGTGAACCGCTCGGTCATCGCGGGCTACACTGCTATGCTCTGCTGTGCTGTCCGGGGTAGCCCCAAGGTAGGGAACTTTAGCCGCTGGTCCAGGCCGA	X32	intron	0.9816656474451444	0.02735826	Intron	c.3627+15G>C		47332551	chr11:47332551	C	G	11	0.369214	4.045
GCCCTCTCGGTACCAAGTCCTGTCACCAACAGGCATCACCTATGAGCCACCCAACTATAAGGCCCTGGACTTCTCCGAGGCCCCAAGCTTCACCCAGCCCCTGGTGAACCGCTCGGTCATCGCGGGCTACACTGCTATGCTCTGCTGTGCTGTCCGGGGTAGCCCCAAGGTAGGGAACTTTAGGAGCTGGTCCAGGCCGA	X32	intron	0.8823320796022391	-0.539611959	Intron	c.3627+16C>A		47332550	chr11:47332550	G	T	11	0.275049	3.006
GCCCTCTCGGTACCAAGTCCTGTCACCAACAGGCATCACCTATGAGCCACCCAACTATAAGGCCCTGGACTTCTCCGAGGCCCCAAGCTTCACCCAGCCCCTGGTGAACCGCTCGGTCATCGCGGGCTACACTGCTATGCTCTGCTGTGCTGTCCGGGGTAGCCCCAAGGTAGGGAACTTTAGGGGCTGGTCCAGGCCGA	X32	intron	1.2629753431885207	1.6330009774269114	Intron	c.3627+16C>G		47332550	chr11:47332550	G	C	11	0.275323	3.009
GCCCTCTCGGTACCAAGTCCTGTCACCAACAGGCATCACCTATGAGCCACCCAACTATAAGGCCCTGGACTTCTCCGAGGCCCCAAGCTTCACCCAGCCCCTGGTGAACCGCTCGGTCATCGCGGGCTACACTGCTATGCTCTGCTGTGCTGTCCGGGGTAGCCCCAAGGTAGGGAACTTTAGGTGCTGGTCCAGGCCGA	X32	intron	0.9239683769244535	-0.301962783	Intron	c.3627+16C>T		47332550	chr11:47332550	G	A	11	0.596555	6.422							NM_000256.3(MYBPC3):c.3627+16C>T	Likely benign
GCCCTCTCGGTACCAAGTCCTGTCACCAACAGGCATCACCTATGAGCCACCCAACTATAAGGCCCTGGACTTCTCCGAGGCCCCAAGCTTCACCCAGCCCCTGGTGAACCGCTCGGTCATCGCGGGCTACACTGCTATGCTCTGCTGTGCTGTCCGGGGTAGCCCCAAGGTAGGGAACTTTAGTCGCTGGTCCAGGCCGA	X32	intron	0.8631292572418234	-0.649216684	Intron	c.3627+15G>T		47332551	chr11:47332551	C	A	11	0.357955	3.918
GCCCTCTCGGTACCAAGTCCTGTCACCAACAGGCATCACCTATGAGCCACCCAACTATAAGGCCCTGGACTTCTCCGAGGCCCCAAGCTTCACCCAGCCCCTGGTGAACCGCTCGGTCATCGCGGGCTACACTGCTATGCTCTGCTGTGCTGTCCGGGGTAGCCCCAAGGTAGGGAACTTTATGCGCTGGTCCAGGCCGA	X32	intron	0.84859222	-0.732190319	Intron	c.3627+14G>T		47332552	chr11:47332552	C	A	11	0.65527	6.974
GCCCTCTCGGTACCAAGTCCTGTCACCAACAGGCATCACCTATGAGCCACCCAACTATAAGGCCCTGGACTTCTCCGAGGCCCCAAGCTTCACCCAGCCCCTGGTGAACCGCTCGGTCATCGCGGGCTACACTGCTATGCTCTGCTGTGCTGTCCGGGGTAGCCCCAAGGTAGGGAACTTTCGGCGCTGGTCCAGGCCGA	X32	intron	0.7976905219595134	-1.022723998	Intron	c.3627+13A>C		47332553	chr11:47332553	T	G	11	0.174706	2.083
GCCCTCTCGGTACCAAGTCCTGTCACCAACAGGCATCACCTATGAGCCACCCAACTATAAGGCCCTGGACTTCTCCGAGGCCCCAAGCTTCACCCAGCCCCTGGTGAACCGCTCGGTCATCGCGGGCTACACTGCTATGCTCTGCTGTGCTGTCCGGGGTAGCCCCAAGGTAGGGAACTTTGGGCGCTGGTCCAGGCCGA	X32	intron	1.1911897215050378	1.2232672838252132	Intron	c.3627+13A>G		47332553	chr11:47332553	T	C	11	0.20754	2.355
GCCCTCTCGGTACCAAGTCCTGTCACCAACAGGCATCACCTATGAGCCACCCAACTATAAGGCCCTGGACTTCTCCGAGGCCCCAAGCTTCACCCAGCCCCTGGTGAACCGCTCGGTCATCGCGGGCTACACTGCTATGCTCTGCTGTGCTGTCCGGGGTAGCCCCAAGGTAGGGAACTTTTGGCGCTGGTCCAGGCCGA	X32	intron	0.8333760579333105	-0.819040222	Intron	c.3627+13A>T		47332553	chr11:47332553	T	A	11	0.173503	2.073
GCCCTCTCGGTACCAAGTCCTGTCACCAACAGGCATCACCTATGAGCCACCCAACTATAAGGCCCTGGACTTCTCCGAGGCCCCAAGCTTCACCCAGCCCCTGGTGAACCGCTCGGTCATCGCGGGCTACACTGCTATGCTCTGCTGTGCTGTCCGGGGTAGCCCCAAGGTAGGGAAGTTTAGGCGCTGGTCCAGGCCGA	X32	intron	0.7545806444676189	-1.268783988	Intron	c.3627+9C>G		47332557	chr11:47332557	G	C	11	0.911985	9.376
GCCCTCTCGGTACCAAGTCCTGTCACCAACAGGCATCACCTATGAGCCACCCAACTATAAGGCCCTGGACTTCTCCGAGGCCCCAAGCTTCACCCAGCCCCTGGTGAACCGCTCGGTCATCGCGGGCTACACTGCTATGCTCTGCTGTGCTGTCCGGGGTAGCCCCAAGGTAGGGAATTTTAGGCGCTGGTCCAGGCCGA	X32	intron	0.9329932004196582	-0.250451433	Intron	c.3627+9C>T		47332557	chr11:47332557	G	A	11	0.958491	9.853
GCCCTCTCGGTACCAAGTCCTGTCACCAACAGGCATCACCTATGAGCCACCCAACTATAAGGCCCTGGACTTCTCCGAGGCCCCAAGCTTCACCCAGCCCCTGGTGAACCGCTCGGTCATCGCGGGCTACACTGCTATGCTCTGCTGTGCTGTCCGGGGTAGCCCCAAGGTAGGGACCTTTAGGCGCTGGTCCAGGCCGA	X32	Splice region	0.8226234592079973	-0.880413265	Splice region	c.3627+8A>C		47332558	chr11:47332558	T	G	11	0.635952	6.795
GCCCTCTCGGTACCAAGTCCTGTCACCAACAGGCATCACCTATGAGCCACCCAACTATAAGGCCCTGGACTTCTCCGAGGCCCCAAGCTTCACCCAGCCCCTGGTGAACCGCTCGGTCATCGCGGGCTACACTGCTATGCTCTGCTGTGCTGTCCGGGGTAGCCCCAAGGTAGGGAGCTTTAGGCGCTGGTCCAGGCCGA	X32	Splice region	1.1175025345641758	0.8026799493653786	Splice region	c.3627+8A>G		47332558	chr11:47332558	T	C	11	0.688628	7.279
GCCCTCTCGGTACCAAGTCCTGTCACCAACAGGCATCACCTATGAGCCACCCAACTATAAGGCCCTGGACTTCTCCGAGGCCCCAAGCTTCACCCAGCCCCTGGTGAACCGCTCGGTCATCGCGGGCTACACTGCTATGCTCTGCTGTGCTGTCCGGGGTAGCCCCAAGGTAGGGATCTTTAGGCGCTGGTCCAGGCCGA	X32	Splice region	0.707295932	-1.53867285	Splice region	c.3627+8A>T		47332558	chr11:47332558	T	A	11	0.619537	6.641
GCCCTCTCGGTACCAAGTCCTGTCACCAACAGGCATCACCTATGAGCCACCCAACTATAAGGCCCTGGACTTCTCCGAGGCCCCAAGCTTCACCCAGCCCCTGGTGAACCGCTCGGTCATCGCGGGCTACACTGCTATGCTCTGCTGTGCTGTCCGGGGTAGCCCCAAGGTAGGGCACTTTAGGCGCTGGTCCAGGCCGA	X32	Splice region	0.9730722691500333	-0.021690513	Splice region	c.3627+7A>C		47332559	chr11:47332559	T	G	11	0.811827	8.397
GCCCTCTCGGTACCAAGTCCTGTCACCAACAGGCATCACCTATGAGCCACCCAACTATAAGGCCCTGGACTTCTCCGAGGCCCCAAGCTTCACCCAGCCCCTGGTGAACCGCTCGGTCATCGCGGGCTACACTGCTATGCTCTGCTGTGCTGTCCGGGGTAGCCCCAAGGTAGGGGACTTTAGGCGCTGGTCCAGGCCGA	X32	Splice region	0.8533735332071022	-0.704899825	Splice region	c.3627+7A>G		47332559	chr11:47332559	T	C	11	0.852445	8.789
GCCCTCTCGGTACCAAGTCCTGTCACCAACAGGCATCACCTATGAGCCACCCAACTATAAGGCCCTGGACTTCTCCGAGGCCCCAAGCTTCACCCAGCCCCTGGTGAACCGCTCGGTCATCGCGGGCTACACTGCTATGCTCTGCTGTGCTGTCCGGGGTAGCCCCAAGGTAGGGTACTTTAGGCGCTGGTCCAGGCCGA	X32	Splice region	1.018165308451179	0.23568884985400831	Splice region	c.3627+7A>T		47332559	chr11:47332559	T	A	11	0.801622	8.301
GCCCTCTCGGTACCAAGTCCTGTCACCAACAGGCATCACCTATGAGCCACCCAACTATAAGGCCCTGGACTTCTCCGAGGCCCCAAGCTTCACCCAGCCCCTGGTGAACCGCTCGGTCATCGCGGGCTACACTGCTATGCTCTGCTGTGCTGTCCGGGGTAGCCCCAAGGTAGGTAACTTTAGGCGCTGGTCCAGGCCGA	X32	Splice region	0.9778553878024827	0.005610287	Splice region	c.3627+6G>T		47332560	chr11:47332560	C	A	11	0.934238	9.599							NM_000256.3(MYBPC3):c.3627+6G>T	Uncertain significance
GCCCTCTCGGTACCAAGTCCTGTCACCAACAGGCATCACCTATGAGCCACCCAACTATAAGGCCCTGGACTTCTCCGAGGCCCCAAGCTTCACCCAGCCCCTGGTGAACCGCTCGGTCATCGCGGGCTACACTGCTATGCTCTGCTGTGCTGTCCGGGGTAGCCCCAAGGTAGTGAACTTTAGGCGCTGGTCCAGGCCGA	X32	Splice region	0.4405659130558701	-3.061098559	Splice region	c.3627+5G>T		47332561	chr11:47332561	C	A	11	1.393669	13.53
GCCCTCTCGGTACCAAGTCCTGTCACCAACAGGCATCACCTATGAGCCACCCAACTATAAGGCCCTGGACTTCTCCGAGGCCCCAAGCTTCACCCAGCCCCTGGTGAACCGCTCGGTCATCGCGGGCTACACTGCTATGCTCTGCTGTGCTGTCCGGGGTAGCCCCAAGGTATGGAACTTTAGGCGCTGGTCCAGGCCGA	X32	Splice region	1.081369457487293	0.5964417252655165	Splice region	c.3627+4G>T		47332562	chr11:47332562	C	A	11	1.163677	11.92
GCCCTCTCGGTACCAAGTCCTGTCACCAACAGGCATCACCTATGAGCCACCCAACTATAAGGCCCTGGACTTCTCCGAGGCCCCAAGCTTCACCCAGCCCCTGGTGAACCGCTCGGTCATCGCGGGCTACACTGCTATGCTCTGCTGTGCTGTCCGGGGTAGCCCCAAGGTCGGGAACTTTAGGCGCTGGTCCAGGCCGA	X32	Splice region	0.12026237561706027	-4.889308002	Splice region	c.3627+3A>C		47332563	chr11:47332563	T	G	11	1.992197	16.72
GCCCTCTCGGTACCAAGTCCTGTCACCAACAGGCATCACCTATGAGCCACCCAACTATAAGGCCCTGGACTTCTCCGAGGCCCCAAGCTTCACCCAGCCCCTGGTGAACCGCTCGGTCATCGCGGGCTACACTGCTATGCTCTGCTGTGCTGTCCGGGGTAGCCCCAAGGTGGGGAACTTTAGGCGCTGGTCCAGGCCGA	X32	Splice region	0.1874704076273701	-4.505702002	Splice region	c.3627+3A>G		47332563	chr11:47332563	T	C	11	1.955013	16.54
GCCCTCTCGGTACCAAGTCCTGTCACCAACAGGCATCACCTATGAGCCACCCAACTATAAGGCCCTGGACTTCTCCGAGGCCCCAAGCTTCACCCAGCCCCTGGTGAACCGCTCGGTCATCGCGGGCTACACTGCTATGCTCTGCTGTGCTGTCCGGGGTAGCCCCAAGGTTGGGAACTTTAGGCGCTGGTCCAGGCCGA	X32	Splice region	0.10505327589487357	-4.976117595	Splice region	c.3627+3A>T		47332563	chr11:47332563	T	A	11	2.033103	16.91
GCCCTCTCGGTACCAAGTCCTGTCACCAACAGGCATCACCTATGAGCCACCCAACTATAAGGCCCTGGACTTCTCCGAGGCCCCAAGCTTCACCCAGCCCCTGGTGAACCGCTCGGTCATCGCGGGCTACACTGCTATGCTCTGCTGTGCTGTCCGGGGTAGCCCCAAGTTAGGGAACTTTAGGCGCTGGTCCAGGCCGA	X32	Canon_splice	0.011714464	-5.508871306	Canon splice	c.3627+1G>T		47332565	chr11:47332565	C	A	11	5.875832	33
GCCCTCTCGGTACCAAGTCCTGTCACCAACAGGCATCACCTATGAGCCACCCAACTATAAGGCCCTGGACTTCTCCGAGGCCCCAAGCTTCACCCAGCCCCTGGTGAACCGCTCGGTCATCGCGGGCTACACTGCTATGCTCTGCTGTGCTGTCCGGGGTAGCCCCAATGTAGGGAACTTTAGGCGCTGGTCCAGGCCGA	X32	missense	0.14862565123009297	-4.727417788	Missense	c.3627G>T		47332566	chr11:47332566	C	A	11	6.112043	34			0.388	ENST00000545968;ENST00000399249;ENST00000256993
GCCCTCTCGGTACCAAGTCCTGTCACCAACAGGCATCACCTATGAGCCACCCAACTATAAGGCCCTGGACTTCTCCGAGGCCCCAAGCTTCACCCAGCCCCTGGTGAACCGCTCGGTCATCGCGGGCTACACTGCTATGCTCTGCTGTGCTGTCCGGGGTAGCCCCACGGTAGGGAACTTTAGGCGCTGGTCCAGGCCGA	X32	missense	0.8019988997014762	-0.998132896	Missense	c.3626A>C	K1209T	47332567	chr11:47332567	T	G	11	4.39402	25.2	K1209T	0.3581	0.594	ENST00000545968;ENST00000399249;ENST00000256993	0.4703419645045526	0.691
GCCCTCTCGGTACCAAGTCCTGTCACCAACAGGCATCACCTATGAGCCACCCAACTATAAGGCCCTGGACTTCTCCGAGGCCCCAAGCTTCACCCAGCCCCTGGTGAACCGCTCGGTCATCGCGGGCTACACTGCTATGCTCTGCTGTGCTGTCCGGGGTAGCCCCAGGGTAGGGAACTTTAGGCGCTGGTCCAGGCCGA	X32	missense	0.16003045275197064	-4.662322142	Missense	c.3626A>G	K1209R	47332567	chr11:47332567	T	C	11	4.528949	25.6	K1209R	0.1637	0.262	ENST00000545968;ENST00000399249;ENST00000256993	0.2279262931189725	0.294
GCCCTCTCGGTACCAAGTCCTGTCACCAACAGGCATCACCTATGAGCCACCCAACTATAAGGCCCTGGACTTCTCCGAGGCCCCAAGCTTCACCCAGCCCCTGGTGAACCGCTCGGTCATCGCGGGCTACACTGCTATGCTCTGCTGTGCTGTCCGGGGTAGCCCCATGGTAGGGAACTTTAGGCGCTGGTCCAGGCCGA	X32	missense	0.15667600591019565	-4.681468453	Missense	c.3626A>T	K1209M	47332567	chr11:47332567	T	A	11	4.707063	26.4	K1209M	0.4441	0.604	ENST00000545968;ENST00000399249;ENST00000256993	0.7632193903945672	0.759
GCCCTCTCGGTACCAAGTCCTGTCACCAACAGGCATCACCTATGAGCCACCCAACTATAAGGCCCTGGACTTCTCCGAGGCCCCAAGCTTCACCCAGCCCCTGGTGAACCGCTCGGTCATCGCGGGCTACACTGCTATGCTCTGCTGTGCTGTCCGGGGTAGCCCCCAGGTAGGGAACTTTAGGCGCTGGTCCAGGCCGA	X32	missense	0.7519205071143173	-1.283967361	Missense	c.3625A>C		47332568	chr11:47332568	T	G	11	3.945611	23.9			0.243	ENST00000545968;ENST00000399249;ENST00000256993
GCCCTCTCGGTACCAAGTCCTGTCACCAACAGGCATCACCTATGAGCCACCCAACTATAAGGCCCTGGACTTCTCCGAGGCCCCAAGCTTCACCCAGCCCCTGGTGAACCGCTCGGTCATCGCGGGCTACACTGCTATGCTCTGCTGTGCTGTCCGGGGTAGCCCCGAGGTAGGGAACTTTAGGCGCTGGTCCAGGCCGA	X32	missense	1.1786870061902623	1.1519050304123943	Missense	c.3625A>G	K1209E	47332568	chr11:47332568	T	C	11	4.020387	24.1	K1209E	0.3737	0.541	ENST00000545968;ENST00000399249;ENST00000256993	0.6420876007691985	0.662
GCCCTCTCGGTACCAAGTCCTGTCACCAACAGGCATCACCTATGAGCCACCCAACTATAAGGCCCTGGACTTCTCCGAGGCCCCAAGCTTCACCCAGCCCCTGGTGAACCGCTCGGTCATCGCGGGCTACACTGCTATGCTCTGCTGTGCTGTCCGGGGTAGCCCCTAGGTAGGGAACTTTAGGCGCTGGTCCAGGCCGA	X32	Nonsense	0.007276026	-5.534204757	Nonsense	c.3625A>T	K1209*	47332568	chr11:47332568	T	A	11	9.969138	44
GCCCTCTCGGTACCAAGTCCTGTCACCAACAGGCATCACCTATGAGCCACCCAACTATAAGGCCCTGGACTTCTCCGAGGCCCCAAGCTTCACCCAGCCCCTGGTGAACCGCTCGGTCATCGCGGGCTACACTGCTATGCTCTGCTGTGCTGTCCGGGGTAGCCCGAAGGTAGGGAACTTTAGGCGCTGGTCCAGGCCGA	X32	Synonymous	1.0860103210876015	0.6229305699653686	Synonymous	c.3624C>G		47332569	chr11:47332569	G	C	11	0.750511	7.836
GCCCTCTCGGTACCAAGTCCTGTCACCAACAGGCATCACCTATGAGCCACCCAACTATAAGGCCCTGGACTTCTCCGAGGCCCCAAGCTTCACCCAGCCCCTGGTGAACCGCTCGGTCATCGCGGGCTACACTGCTATGCTCTGCTGTGCTGTCCGGGGTAGCCCTAAGGTAGGGAACTTTAGGCGCTGGTCCAGGCCGA	X32	Synonymous	0.9698222529660459	-0.040240761	Synonymous	c.3624C>T		47332569	chr11:47332569	G	A	11	0.884378	9.104
GCCCTCTCGGTACCAAGTCCTGTCACCAACAGGCATCACCTATGAGCCACCCAACTATAAGGCCCTGGACTTCTCCGAGGCCCCAAGCTTCACCCAGCCCCTGGTGAACCGCTCGGTCATCGCGGGCTACACTGCTATGCTCTGCTGTGCTGTCCGGGGTAGCCGCAAGGTAGGGAACTTTAGGCGCTGGTCCAGGCCGA	X32	missense	0.14361414066669004	-4.756022189	Missense	c.3623C>G	P1208R	47332570	chr11:47332570	G	C	11	4.920822	27.5	P1208R	0.6913	0.834	ENST00000545968;ENST00000399249;ENST00000256993	0.8589627320234722	0.867	NM_000256.3(MYBPC3):c.3623C>G (p.Pro1208Arg)	Uncertain significance
GCCCTCTCGGTACCAAGTCCTGTCACCAACAGGCATCACCTATGAGCCACCCAACTATAAGGCCCTGGACTTCTCCGAGGCCCCAAGCTTCACCCAGCCCCTGGTGAACCGCTCGGTCATCGCGGGCTACACTGCTATGCTCTGCTGTGCTGTCCGGGGTAGCCTCAAGGTAGGGAACTTTAGGCGCTGGTCCAGGCCGA	X32	missense	0.14449886904909426	-4.75097239	Missense	c.3623C>T	P1208L	47332570	chr11:47332570	G	A	11	4.87298	27.2	P1208L	0.7831	0.805	ENST00000545968;ENST00000399249;ENST00000256993	0.8715431282891601	0.833
GCCCTCTCGGTACCAAGTCCTGTCACCAACAGGCATCACCTATGAGCCACCCAACTATAAGGCCCTGGACTTCTCCGAGGCCCCAAGCTTCACCCAGCCCCTGGTGAACCGCTCGGTCATCGCGGGCTACACTGCTATGCTCTGCTGTGCTGTCCGGGGTAGCGCCAAGGTAGGGAACTTTAGGCGCTGGTCCAGGCCGA	X32	missense	0.23524987662910846	-4.232989196	Missense	c.3622C>G		47332571	chr11:47332571	G	C	11	4.472205	25.4			0.89	ENST00000545968;ENST00000399249;ENST00000256993			NM_000256.3(MYBPC3):c.3622C>G (p.Pro1208Ala)	Uncertain significance
GCCCTCTCGGTACCAAGTCCTGTCACCAACAGGCATCACCTATGAGCCACCCAACTATAAGGCCCTGGACTTCTCCGAGGCCCCAAGCTTCACCCAGCCCCTGGTGAACCGCTCGGTCATCGCGGGCTACACTGCTATGCTCTGCTGTGCTGTCCGGGGTAGCTCCAAGGTAGGGAACTTTAGGCGCTGGTCCAGGCCGA	X32	missense	0.23720064865985557	-4.221854696	Missense	c.3622C>T	P1208S	47332571	chr11:47332571	G	A	11	4.626851	26	P1208S	0.7776	0.883	ENST00000545968;ENST00000399249;ENST00000256993	0.8121919759888583	0.812	NM_000256.3(MYBPC3):c.3622C>T (p.Pro1208Ser)	Uncertain significance
GCCCTCTCGGTACCAAGTCCTGTCACCAACAGGCATCACCTATGAGCCACCCAACTATAAGGCCCTGGACTTCTCCGAGGCCCCAAGCTTCACCCAGCCCCTGGTGAACCGCTCGGTCATCGCGGGCTACACTGCTATGCTCTGCTGTGCTGTCCGGGGTAGGCCCAAGGTAGGGAACTTTAGGCGCTGGTCCAGGCCGA	X32	missense	0.5738771050619141	-2.300192881	Missense	c.3621C>G	S1207R	47332572	chr11:47332572	G	C	11	3.061195	21.3	S1207R	0.5729	0.03	ENST00000545968;ENST00000399249;ENST00000256993	0.2111389750043462	0.301
GCCCTCTCGGTACCAAGTCCTGTCACCAACAGGCATCACCTATGAGCCACCCAACTATAAGGCCCTGGACTTCTCCGAGGCCCCAAGCTTCACCCAGCCCCTGGTGAACCGCTCGGTCATCGCGGGCTACACTGCTATGCTCTGCTGTGCTGTCCGGGGTAGTCCCAAGGTAGGGAACTTTAGGCGCTGGTCCAGGCCGA	X32	Synonymous	1.2828172285580506	1.7462533083229965	Synonymous	c.3621C>T		47332572	chr11:47332572	G	A	11	0.875509	9.017
GCCCTCTCGGTACCAAGTCCTGTCACCAACAGGCATCACCTATGAGCCACCCAACTATAAGGCCCTGGACTTCTCCGAGGCCCCAAGCTTCACCCAGCCCCTGGTGAACCGCTCGGTCATCGCGGGCTACACTGCTATGCTCTGCTGTGCTGTCCGGGGTATCCCCAAGGTAGGGAACTTTAGGCGCTGGTCCAGGCCGA	X32	missense	0.8721305881768087	-0.597839424	Missense	c.3620G>T	S1207I	47332573	chr11:47332573	C	A	11	1.419207	13.69	S1207I	0.2464	0.028	ENST00000545968;ENST00000399249;ENST00000256993	0.082402755	0.361
GCCCTCTCGGTACCAAGTCCTGTCACCAACAGGCATCACCTATGAGCCACCCAACTATAAGGCCCTGGACTTCTCCGAGGCCCCAAGCTTCACCCAGCCCCTGGTGAACCGCTCGGTCATCGCGGGCTACACTGCTATGCTCTGCTGTGCTGTCCGGGGTCGCCCCAAGGTAGGGAACTTTAGGCGCTGGTCCAGGCCGA	X32	missense	0.26089936327019303	-4.086588585	Missense	c.3619A>C	S1207R	47332574	chr11:47332574	T	G	11	3.428987	22.5	S1207R	0.5729	0.084	ENST00000545968;ENST00000399249;ENST00000256993	0.2111389750043462	0.301
GCCCTCTCGGTACCAAGTCCTGTCACCAACAGGCATCACCTATGAGCCACCCAACTATAAGGCCCTGGACTTCTCCGAGGCCCCAAGCTTCACCCAGCCCCTGGTGAACCGCTCGGTCATCGCGGGCTACACTGCTATGCTCTGCTGTGCTGTCCGGGGTGGCCCCAAGGTAGGGAACTTTAGGCGCTGGTCCAGGCCGA	X32	missense	0.23399091801089777	-4.240175005	Missense	c.3619A>G	S1207G	47332574	chr11:47332574	T	C	11	4.012599	24.1	S1207G	0.2773	0.223	ENST00000545968;ENST00000399249;ENST00000256993	0.3400461138814926	0.303
GCCCTCTCGGTACCAAGTCCTGTCACCAACAGGCATCACCTATGAGCCACCCAACTATAAGGCCCTGGACTTCTCCGAGGCCCCAAGCTTCACCCAGCCCCTGGTGAACCGCTCGGTCATCGCGGGCTACACTGCTATGCTCTGCTGTGCTGTCCGGGGTTGCCCCAAGGTAGGGAACTTTAGGCGCTGGTCCAGGCCGA	X32	missense	0.7062923036085484	-1.544401302	Missense	c.3619A>T	S1207C	47332574	chr11:47332574	T	A	11	3.472148	22.6	S1207C	0.2036	0.123	ENST00000545968;ENST00000399249;ENST00000256993	0.1075263975771483	0.382
GCCCTCTCGGTACCAAGTCCTGTCACCAACAGGCATCACCTATGAGCCACCCAACTATAAGGCCCTGGACTTCTCCGAGGCCCCAAGCTTCACCCAGCCCCTGGTGAACCGCTCGGTCATCGCGGGCTACACTGCTATGCTCTGCTGTGCTGTCCGGGTTAGCCCCAAGGTAGGGAACTTTAGGCGCTGGTCCAGGCCGA	X32	missense	0.1583299955733094	-4.67202791	Missense	c.3617G>T	G1206V	47332576	chr11:47332576	C	A	11	4.615389	26	G1206V	0.8391	0.849	ENST00000545968;ENST00000399249;ENST00000256993	0.7064785674021845	0.8	NM_000256.3(MYBPC3):c.3617G>T (p.Gly1206Val)	Uncertain significance
GCCCTCTCGGTACCAAGTCCTGTCACCAACAGGCATCACCTATGAGCCACCCAACTATAAGGCCCTGGACTTCTCCGAGGCCCCAAGCTTCACCCAGCCCCTGGTGAACCGCTCGGTCATCGCGGGCTACACTGCTATGCTCTGCTGTGCTGTCCGGTGTAGCCCCAAGGTAGGGAACTTTAGGCGCTGGTCCAGGCCGA	X32	missense	0.2777026400539887	-3.990679843	Missense	c.3616G>T		47332577	chr11:47332577	C	A	11	4.850627	27.1			0.79	ENST00000545968;ENST00000399249;ENST00000256993
GCCCTCTCGGTACCAAGTCCTGTCACCAACAGGCATCACCTATGAGCCACCCAACTATAAGGCCCTGGACTTCTCCGAGGCCCCAAGCTTCACCCAGCCCCTGGTGAACCGCTCGGTCATCGCGGGCTACACTGCTATGCTCTGCTGTGCTGTCCGTGGTAGCCCCAAGGTAGGGAACTTTAGGCGCTGGTCCAGGCCGA	X32	Synonymous	1.2272839321880273	1.4292836686381343	Synonymous	c.3615G>T		47332578	chr11:47332578	C	A	11	0.85089	8.774
GCCCTCTCGGTACCAAGTCCTGTCACCAACAGGCATCACCTATGAGCCACCCAACTATAAGGCCCTGGACTTCTCCGAGGCCCCAAGCTTCACCCAGCCCCTGGTGAACCGCTCGGTCATCGCGGGCTACACTGCTATGCTCTGCTGTGCTGTCCTGGGTAGCCCCAAGGTAGGGAACTTTAGGCGCTGGTCCAGGCCGA	X32	missense	0.13484273203179925	-4.806087113	Missense	c.3614G>T	R1205L	47332579	chr11:47332579	C	A	11	4.729808	26.5	R1205L	0.437	0.649	ENST00000545968;ENST00000399249;ENST00000256993	0.6722522308326474	0.676
GCCCTCTCGGTACCAAGTCCTGTCACCAACAGGCATCACCTATGAGCCACCCAACTATAAGGCCCTGGACTTCTCCGAGGCCCCAAGCTTCACCCAGCCCCTGGTGAACCGCTCGGTCATCGCGGGCTACACTGCTATGCTCTGCTGTGCTGTCGGGGGTAGCCCCAAGGTAGGGAACTTTAGGCGCTGGTCCAGGCCGA	X32	missense	0.1697549292164408	-4.606817354	Missense	c.3613C>G	R1205G	47332580	chr11:47332580	G	C	11	4.254848	24.7	R1205G	0.4047	0.487	ENST00000545968;ENST00000399249;ENST00000256993	0.7943497549023746	0.763
GCCCTCTCGGTACCAAGTCCTGTCACCAACAGGCATCACCTATGAGCCACCCAACTATAAGGCCCTGGACTTCTCCGAGGCCCCAAGCTTCACCCAGCCCCTGGTGAACCGCTCGGTCATCGCGGGCTACACTGCTATGCTCTGCTGTGCTGTCTGGGGTAGCCCCAAGGTAGGGAACTTTAGGCGCTGGTCCAGGCCGA	X32	missense	0.15678877649066036	-4.680824788	Missense	c.3613C>T	R1205W	47332580	chr11:47332580	G	A	11	4.858918	27.1	R1205W	0.3649	0.559	ENST00000545968;ENST00000399249;ENST00000256993	0.7649309830974129	0.681	NM_000256.3(MYBPC3):c.3613C>T (p.Arg1205Trp)	Uncertain significance
GCCCTCTCGGTACCAAGTCCTGTCACCAACAGGCATCACCTATGAGCCACCCAACTATAAGGCCCTGGACTTCTCCGAGGCCCCAAGCTTCACCCAGCCCCTGGTGAACCGCTCGGTCATCGCGGGCTACACTGCTATGCTCTGCTGTGCTGTGCGGGGTAGCCCCAAGGTAGGGAACTTTAGGCGCTGGTCCAGGCCGA	X32	Synonymous	1.0401420740087874	0.3611265226659907	Synonymous	c.3612C>G		47332581	chr11:47332581	G	C	11	0.401593	4.408
GCCCTCTCGGTACCAAGTCCTGTCACCAACAGGCATCACCTATGAGCCACCCAACTATAAGGCCCTGGACTTCTCCGAGGCCCCAAGCTTCACCCAGCCCCTGGTGAACCGCTCGGTCATCGCGGGCTACACTGCTATGCTCTGCTGTGCTGTTCGGGGTAGCCCCAAGGTAGGGAACTTTAGGCGCTGGTCCAGGCCGA	X32	Synonymous	1.157645620232662	1.0318062615402679	Synonymous	c.3612C>T		47332581	chr11:47332581	G	A	11	0.428122	4.7
GCCCTCTCGGTACCAAGTCCTGTCACCAACAGGCATCACCTATGAGCCACCCAACTATAAGGCCCTGGACTTCTCCGAGGCCCCAAGCTTCACCCAGCCCCTGGTGAACCGCTCGGTCATCGCGGGCTACACTGCTATGCTCTGCTGTGCTTTCCGGGGTAGCCCCAAGGTAGGGAACTTTAGGCGCTGGTCCAGGCCGA	X32	missense	0.1717073442576737	-4.595673476	Missense	c.3610G>T	V1204F	47332583	chr11:47332583	C	A	11	4.530937	25.6	V1204F	0.6919	0.776	ENST00000545968;ENST00000399249;ENST00000256993	0.3684030166816611	0.865
GCCCTCTCGGTACCAAGTCCTGTCACCAACAGGCATCACCTATGAGCCACCCAACTATAAGGCCCTGGACTTCTCCGAGGCCCCAAGCTTCACCCAGCCCCTGGTGAACCGCTCGGTCATCGCGGGCTACACTGCTATGCTCTGCTGTGGTGTCCGGGGTAGCCCCAAGGTAGGGAACTTTAGGCGCTGGTCCAGGCCGA	X32	missense	0.23380921681656386	-4.241212109	Missense	c.3608C>G	A1203G	47332585	chr11:47332585	G	C	11	4.505383	25.5	A1203G	0.2904	0.25	ENST00000545968;ENST00000399249;ENST00000256993	0.7499151021583506	0.415
GCCCTCTCGGTACCAAGTCCTGTCACCAACAGGCATCACCTATGAGCCACCCAACTATAAGGCCCTGGACTTCTCCGAGGCCCCAAGCTTCACCCAGCCCCTGGTGAACCGCTCGGTCATCGCGGGCTACACTGCTATGCTCTGCTGTGTTGTCCGGGGTAGCCCCAAGGTAGGGAACTTTAGGCGCTGGTCCAGGCCGA	X32	missense	0.7927343343794215	-1.05101263	Missense	c.3608C>T	A1203V	47332585	chr11:47332585	G	A	11	4.53596	25.6	A1203V	0.256	0.296	ENST00000545968;ENST00000399249;ENST00000256993	0.6874076420902117	0.389
GCCCTCTCGGTACCAAGTCCTGTCACCAACAGGCATCACCTATGAGCCACCCAACTATAAGGCCCTGGACTTCTCCGAGGCCCCAAGCTTCACCCAGCCCCTGGTGAACCGCTCGGTCATCGCGGGCTACACTGCTATGCTCTGCTGTTCTGTCCGGGGTAGCCCCAAGGTAGGGAACTTTAGGCGCTGGTCCAGGCCGA	X32	missense	1.0469382336004398	0.3999172373870007	Missense	c.3607G>T	A1203S	47332586	chr11:47332586	C	A	11	2.342726	18.31	A1203S	0.1262	0.047	ENST00000545968;ENST00000399249;ENST00000256993	0.097532923	0.335
GCCCTCTCGGTACCAAGTCCTGTCACCAACAGGCATCACCTATGAGCCACCCAACTATAAGGCCCTGGACTTCTCCGAGGCCCCAAGCTTCACCCAGCCCCTGGTGAACCGCTCGGTCATCGCGGGCTACACTGCTATGCTCTGCTTTGCTGTCCGGGGTAGCCCCAAGGTAGGGAACTTTAGGCGCTGGTCCAGGCCGA	X32	missense	0.1006648558061084	-5.001165558	Missense	c.3605G>T	C1202F	47332588	chr11:47332588	C	A	11	4.527449	25.6	C1202F	0.7901	0.736	ENST00000545968;ENST00000399249;ENST00000256993	0.8592883996586486	0.857
GCCCTCTCGGTACCAAGTCCTGTCACCAACAGGCATCACCTATGAGCCACCCAACTATAAGGCCCTGGACTTCTCCGAGGCCCCAAGCTTCACCCAGCCCCTGGTGAACCGCTCGGTCATCGCGGGCTACACTGCTATGCTCTGGTGTGCTGTCCGGGGTAGCCCCAAGGTAGGGAACTTTAGGCGCTGGTCCAGGCCGA	X32	missense	0.34619280633416705	-3.599755754	Missense	c.3603C>G	C1201W	47332590	chr11:47332590	G	C	11	4.42114	25.2	C1201W	0.8656	0.256	ENST00000545968;ENST00000399249;ENST00000256993	0.1908946428774338	0.717
GCCCTCTCGGTACCAAGTCCTGTCACCAACAGGCATCACCTATGAGCCACCCAACTATAAGGCCCTGGACTTCTCCGAGGCCCCAAGCTTCACCCAGCCCCTGGTGAACCGCTCGGTCATCGCGGGCTACACTGCTATGCTCTGTTGTGCTGTCCGGGGTAGCCCCAAGGTAGGGAACTTTAGGCGCTGGTCCAGGCCGA	X32	Synonymous	1.1010703789277554	0.7088894706475819	Synonymous	c.3603C>T		47332590	chr11:47332590	G	A	11	0.91993	9.455
GCCCTCTCGGTACCAAGTCCTGTCACCAACAGGCATCACCTATGAGCCACCCAACTATAAGGCCCTGGACTTCTCCGAGGCCCCAAGCTTCACCCAGCCCCTGGTGAACCGCTCGGTCATCGCGGGCTACACTGCTATGCTCTTCTGTGCTGTCCGGGGTAGCCCCAAGGTAGGGAACTTTAGGCGCTGGTCCAGGCCGA	X32	missense	1.0050812136658709	0.16100823334480382	Missense	c.3602G>T	C1201F	47332591	chr11:47332591	C	A	11	3.417506	22.5	C1201F	0.4707	0.102	ENST00000545968;ENST00000399249;ENST00000256993	0.1600913545016818	0.641
GCCCTCTCGGTACCAAGTCCTGTCACCAACAGGCATCACCTATGAGCCACCCAACTATAAGGCCCTGGACTTCTCCGAGGCCCCAAGCTTCACCCAGCCCCTGGTGAACCGCTCGGTCATCGCGGGCTACACTGCTATGCTGTGCTGTGCTGTCCGGGGTAGCCCCAAGGTAGGGAACTTTAGGCGCTGGTCCAGGCCGA	X32	Synonymous	0.8058385257030356	-0.976217308	Synonymous	c.3600C>G		47332593	chr11:47332593	G	C	11	0.62358	6.679
GCCCTCTCGGTACCAAGTCCTGTCACCAACAGGCATCACCTATGAGCCACCCAACTATAAGGCCCTGGACTTCTCCGAGGCCCCAAGCTTCACCCAGCCCCTGGTGAACCGCTCGGTCATCGCGGGCTACACTGCTATGCTTTGCTGTGCTGTCCGGGGTAGCCCCAAGGTAGGGAACTTTAGGCGCTGGTCCAGGCCGA	X32	Synonymous	0.4258715235131191	-3.14497032	Synonymous	c.3600C>T		47332593	chr11:47332593	G	A	11	0.701248	7.394
GCCCTCTCGGTACCAAGTCCTGTCACCAACAGGCATCACCTATGAGCCACCCAACTATAAGGCCCTGGACTTCTCCGAGGCCCCAAGCTTCACCCAGCCCCTGGTGAACCGCTCGGTCATCGCGGGCTACACTGCTATGGTCTGCTGTGCTGTCCGGGGTAGCCCCAAGGTAGGGAACTTTAGGCGCTGGTCCAGGCCGA	X32	missense	0.258117077	-4.102469151	Missense	c.3598C>G	L1200V	47332595	chr11:47332595	G	C	11	4.053378	24.2	L1200V	0.4574	0.601	ENST00000545968;ENST00000399249;ENST00000256993	0.6763389747020034	0.636
GCCCTCTCGGTACCAAGTCCTGTCACCAACAGGCATCACCTATGAGCCACCCAACTATAAGGCCCTGGACTTCTCCGAGGCCCCAAGCTTCACCCAGCCCCTGGTGAACCGCTCGGTCATCGCGGGCTACACTGCTATGTTCTGCTGTGCTGTCCGGGGTAGCCCCAAGGTAGGGAACTTTAGGCGCTGGTCCAGGCCGA	X32	missense	0.3540149440256031	-3.555109022	Missense	c.3598C>T	L1200F	47332595	chr11:47332595	G	A	11	4.046498	24.2	L1200F	0.3929	0.441	ENST00000545968;ENST00000399249;ENST00000256993	0.2908412293351786	0.702
GCCCTCTCGGTACCAAGTCCTGTCACCAACAGGCATCACCTATGAGCCACCCAACTATAAGGCCCTGGACTTCTCCGAGGCCCCAAGCTTCACCCAGCCCCTGGTGAACCGCTCGGTCATCGCGGGCTACACTGCTATTCTCTGCTGTGCTGTCCGGGGTAGCCCCAAGGTAGGGAACTTTAGGCGCTGGTCCAGGCCGA	X32	missense	0.4488270668785085	-3.013946037	Missense	c.3597G>T	M1199I	47332596	chr11:47332596	C	A	11	1.087857	11.26	M1199I	0.5715	0.069	ENST00000545968;ENST00000399249;ENST00000256993	0.1467257368429438	0.254
GCCCTCTCGGTACCAAGTCCTGTCACCAACAGGCATCACCTATGAGCCACCCAACTATAAGGCCCTGGACTTCTCCGAGGCCCCAAGCTTCACCCAGCCCCTGGTGAACCGCTCGGTCATCGCGGGCTACACTGCTCTGCTCTGCTGTGCTGTCCGGGGTAGCCCCAAGGTAGGGAACTTTAGGCGCTGGTCCAGGCCGA	X32	missense	0.9402583250048178	-0.208983988	Missense	c.3595A>C	M1199L	47332598	chr11:47332598	T	G	11	0.978338	10.08	M1199L	0.2606	0.128	ENST00000545968;ENST00000399249;ENST00000256993	0.1529222461999484	0.355
GCCCTCTCGGTACCAAGTCCTGTCACCAACAGGCATCACCTATGAGCCACCCAACTATAAGGCCCTGGACTTCTCCGAGGCCCCAAGCTTCACCCAGCCCCTGGTGAACCGCTCGGTCATCGCGGGCTACACTGCTGTGCTCTGCTGTGCTGTCCGGGGTAGCCCCAAGGTAGGGAACTTTAGGCGCTGGTCCAGGCCGA	X32	missense	1.034001709117594	0.3260789138561921	Missense	c.3595A>G	M1199V	47332598	chr11:47332598	T	C	11	0.226727	2.528	M1199V	0.1298	0.101	ENST00000545968;ENST00000399249;ENST00000256993	0.1386916111196559	0.294	NM_000256.3(MYBPC3):c.3595A>G (p.Met1199Val)	Uncertain significance
GCCCTCTCGGTACCAAGTCCTGTCACCAACAGGCATCACCTATGAGCCACCCAACTATAAGGCCCTGGACTTCTCCGAGGCCCCAAGCTTCACCCAGCCCCTGGTGAACCGCTCGGTCATCGCGGGCTACACTGCTTTGCTCTGCTGTGCTGTCCGGGGTAGCCCCAAGGTAGGGAACTTTAGGCGCTGGTCCAGGCCGA	X32	missense	0.9148003076309683	-0.354291742	Missense	c.3595A>T	M1199L	47332598	chr11:47332598	T	A	11	0.979054	10.09	M1199L	0.2606	0.129	ENST00000545968;ENST00000399249;ENST00000256993	0.1529222461999484	0.355
GCCCTCTCGGTACCAAGTCCTGTCACCAACAGGCATCACCTATGAGCCACCCAACTATAAGGCCCTGGACTTCTCCGAGGCCCCAAGCTTCACCCAGCCCCTGGTGAACCGCTCGGTCATCGCGGGCTACACTGGTATGCTCTGCTGTGCTGTCCGGGGTAGCCCCAAGGTAGGGAACTTTAGGCGCTGGTCCAGGCCGA	X32	missense	-0.013632196	-5.653543458	Missense	c.3593C>G		47332600	chr11:47332600	G	C	11	5.650506	33			0.341	ENST00000545968;ENST00000399249;ENST00000256993
GCCCTCTCGGTACCAAGTCCTGTCACCAACAGGCATCACCTATGAGCCACCCAACTATAAGGCCCTGGACTTCTCCGAGGCCCCAAGCTTCACCCAGCCCCTGGTGAACCGCTCGGTCATCGCGGGCTACACTGTTATGCTCTGCTGTGCTGTCCGGGGTAGCCCCAAGGTAGGGAACTTTAGGCGCTGGTCCAGGCCGA	X32	missense	1.0354441330557378	0.33431189525351246	Missense	c.3593C>T	A1198V	47332600	chr11:47332600	G	A	11	3.014436	21.1	A1198V	0.3488	0.279	ENST00000545968;ENST00000399249;ENST00000256993	0.1506975895940843	0.507	NM_000256.3(MYBPC3):c.3593C>T (p.Ala1198Val)	Uncertain significance
GCCCTCTCGGTACCAAGTCCTGTCACCAACAGGCATCACCTATGAGCCACCCAACTATAAGGCCCTGGACTTCTCCGAGGCCCCAAGCTTCACCCAGCCCCTGGTGAACCGCTCGGTCATCGCGGGCTACACTTCTATGCTCTGCTGTGCTGTCCGGGGTAGCCCCAAGGTAGGGAACTTTAGGCGCTGGTCCAGGCCGA	X32	missense	0.6067217664478852	-2.11272408	Missense	c.3592G>T	A1198S	47332601	chr11:47332601	C	A	11	0.616158	6.609	A1198S	0.348	0.326	ENST00000545968;ENST00000399249;ENST00000256993	0.5704486787125719	0.476
GCCCTCTCGGTACCAAGTCCTGTCACCAACAGGCATCACCTATGAGCCACCCAACTATAAGGCCCTGGACTTCTCCGAGGCCCCAAGCTTCACCCAGCCCCTGGTGAACCGCTCGGTCATCGCGGGCTACAGTGCTATGCTCTGCTGTGCTGTCCGGGGTAGCCCCAAGGTAGGGAACTTTAGGCGCTGGTCCAGGCCGA	X32	missense	0.8965336933397765	-0.458552835	Missense	c.3590C>G	T1197S	47332603	chr11:47332603	G	C	11	0.723905	7.598	T1197S	0.2478	0.1	ENST00000545968;ENST00000399249;ENST00000256993	0.080364948	0.171	NM_000256.3(MYBPC3):c.3590C>G (p.Thr1197Ser)	Uncertain significance
GCCCTCTCGGTACCAAGTCCTGTCACCAACAGGCATCACCTATGAGCCACCCAACTATAAGGCCCTGGACTTCTCCGAGGCCCCAAGCTTCACCCAGCCCCTGGTGAACCGCTCGGTCATCGCGGGCTACATTGCTATGCTCTGCTGTGCTGTCCGGGGTAGCCCCAAGGTAGGGAACTTTAGGCGCTGGTCCAGGCCGA	X32	missense	0.4279927436144336	-3.132862946	Missense	c.3590C>T		47332603	chr11:47332603	G	A	11	1.756994	15.58			0.159	ENST00000545968;ENST00000399249;ENST00000256993
GCCCTCTCGGTACCAAGTCCTGTCACCAACAGGCATCACCTATGAGCCACCCAACTATAAGGCCCTGGACTTCTCCGAGGCCCCAAGCTTCACCCAGCCCCTGGTGAACCGCTCGGTCATCGCGGGCTACCCTGCTATGCTCTGCTGTGCTGTCCGGGGTAGCCCCAAGGTAGGGAACTTTAGGCGCTGGTCCAGGCCGA	X32	missense	0.9078922971839654	-0.393720872	Missense	c.3589A>C	T1197P	47332604	chr11:47332604	T	G	11	3.127528	21.5	T1197P	0.2528	0.168	ENST00000545968;ENST00000399249;ENST00000256993	0.2857150762151117	0.67
GCCCTCTCGGTACCAAGTCCTGTCACCAACAGGCATCACCTATGAGCCACCCAACTATAAGGCCCTGGACTTCTCCGAGGCCCCAAGCTTCACCCAGCCCCTGGTGAACCGCTCGGTCATCGCGGGCTACGCTGCTATGCTCTGCTGTGCTGTCCGGGGTAGCCCCAAGGTAGGGAACTTTAGGCGCTGGTCCAGGCCGA	X32	missense	0.6599397868910957	-1.808969435	Missense	c.3589A>G	T1197A	47332604	chr11:47332604	T	C	11	2.9713	21	T1197A	0.1998	0.18	ENST00000545968;ENST00000399249;ENST00000256993	0.2013622564939989	0.28
GCCCTCTCGGTACCAAGTCCTGTCACCAACAGGCATCACCTATGAGCCACCCAACTATAAGGCCCTGGACTTCTCCGAGGCCCCAAGCTTCACCCAGCCCCTGGTGAACCGCTCGGTCATCGCGGGCTACTCTGCTATGCTCTGCTGTGCTGTCCGGGGTAGCCCCAAGGTAGGGAACTTTAGGCGCTGGTCCAGGCCGA	X32	missense	0.9970213554024288	0.11500465465118696	Missense	c.3589A>T	T1197S	47332604	chr11:47332604	T	A	11	2.172104	17.54	T1197S	0.2478	0.109	ENST00000545968;ENST00000399249;ENST00000256993	0.080364948	0.171
GCCCTCTCGGTACCAAGTCCTGTCACCAACAGGCATCACCTATGAGCCACCCAACTATAAGGCCCTGGACTTCTCCGAGGCCCCAAGCTTCACCCAGCCCCTGGTGAACCGCTCGGTCATCGCGGGCTAGACTGCTATGCTCTGCTGTGCTGTCCGGGGTAGCCCCAAGGTAGGGAACTTTAGGCGCTGGTCCAGGCCGA	X32	Nonsense	0.063677203	-5.212281476	Nonsense	c.3588C>G	Y1196*	47332605	chr11:47332605	G	C	11	6.782724	35
GCCCTCTCGGTACCAAGTCCTGTCACCAACAGGCATCACCTATGAGCCACCCAACTATAAGGCCCTGGACTTCTCCGAGGCCCCAAGCTTCACCCAGCCCCTGGTGAACCGCTCGGTCATCGCGGGCTATACTGCTATGCTCTGCTGTGCTGTCCGGGGTAGCCCCAAGGTAGGGAACTTTAGGCGCTGGTCCAGGCCGA	X32	Synonymous	1.092908025281294	0.6623008749146645	Synonymous	c.3588C>T		47332605	chr11:47332605	G	A	11	-0.100747	0.723
GCCCTCTCGGTACCAAGTCCTGTCACCAACAGGCATCACCTATGAGCCACCCAACTATAAGGCCCTGGACTTCTCCGAGGCCCCAAGCTTCACCCAGCCCCTGGTGAACCGCTCGGTCATCGCGGGCTCCACTGCTATGCTCTGCTGTGCTGTCCGGGGTAGCCCCAAGGTAGGGAACTTTAGGCGCTGGTCCAGGCCGA	X32	missense	0.5548673122646278	-2.408695844	Missense	c.3587A>C	Y1196S	47332606	chr11:47332606	T	G	11	3.314867	22.2	Y1196S	0.3984	0.663	ENST00000545968;ENST00000399249;ENST00000256993	0.8209532601067479	0.806
GCCCTCTCGGTACCAAGTCCTGTCACCAACAGGCATCACCTATGAGCCACCCAACTATAAGGCCCTGGACTTCTCCGAGGCCCCAAGCTTCACCCAGCCCCTGGTGAACCGCTCGGTCATCGCGGGCTGCACTGCTATGCTCTGCTGTGCTGTCCGGGGTAGCCCCAAGGTAGGGAACTTTAGGCGCTGGTCCAGGCCGA	X32	missense	0.9058441131009025	-0.405411376	Missense	c.3587A>G	Y1196C	47332606	chr11:47332606	T	C	11	3.428085	22.5	Y1196C	0.4124	0.758	ENST00000545968;ENST00000399249;ENST00000256993	0.6702881282572107	0.795
GCCCTCTCGGTACCAAGTCCTGTCACCAACAGGCATCACCTATGAGCCACCCAACTATAAGGCCCTGGACTTCTCCGAGGCCCCAAGCTTCACCCAGCCCCTGGTGAACCGCTCGGTCATCGCGGGCTTCACTGCTATGCTCTGCTGTGCTGTCCGGGGTAGCCCCAAGGTAGGGAACTTTAGGCGCTGGTCCAGGCCGA	X32	missense	0.7135302660494056	-1.503088891	Missense	c.3587A>T	Y1196F	47332606	chr11:47332606	T	A	11	3.156711	21.6	Y1196F	0.1969	0.663	ENST00000545968;ENST00000399249;ENST00000256993	0.3386584556766485	0.524
GCCCTCTCGGTACCAAGTCCTGTCACCAACAGGCATCACCTATGAGCCACCCAACTATAAGGCCCTGGACTTCTCCGAGGCCCCAAGCTTCACCCAGCCCCTGGTGAACCGCTCGGTCATCGCGGGGTACACTGCTATGCTCTGCTGTGCTGTCCGGGGTAGCCCCAAGGTAGGGAACTTTAGGCGCTGGTCCAGGCCGA	X32	Synonymous	1.0868659268468153	0.6278141455306157	Synonymous	c.3585C>G		47332608	chr11:47332608	G	C	11	0.63165	6.754
GCCCTCTCGGTACCAAGTCCTGTCACCAACAGGCATCACCTATGAGCCACCCAACTATAAGGCCCTGGACTTCTCCGAGGCCCCAAGCTTCACCCAGCCCCTGGTGAACCGCTCGGTCATCGCGGGTTACACTGCTATGCTCTGCTGTGCTGTCCGGGGTAGCCCCAAGGTAGGGAACTTTAGGCGCTGGTCCAGGCCGA	X32	Synonymous	0.9904988488210931	0.07777588	Synonymous	c.3585C>T		47332608	chr11:47332608	G	A	11	0.314332	3.429
GCCCTCTCGGTACCAAGTCCTGTCACCAACAGGCATCACCTATGAGCCACCCAACTATAAGGCCCTGGACTTCTCCGAGGCCCCAAGCTTCACCCAGCCCCTGGTGAACCGCTCGGTCATCGCGGTCTACACTGCTATGCTCTGCTGTGCTGTCCGGGGTAGCCCCAAGGTAGGGAACTTTAGGCGCTGGTCCAGGCCGA	X32	missense	0.19667561045496285	-4.453161094	Missense	c.3584G>T	G1195V	47332609	chr11:47332609	C	A	11	3.735465	23.4	G1195V	0.9722	0.746	ENST00000545968;ENST00000399249;ENST00000256993	0.8575447788960191	0.947	NM_000256.3(MYBPC3):c.3584G>T (p.Gly1195Val)	Uncertain significance
GCCCTCTCGGTACCAAGTCCTGTCACCAACAGGCATCACCTATGAGCCACCCAACTATAAGGCCCTGGACTTCTCCGAGGCCCCAAGCTTCACCCAGCCCCTGGTGAACCGCTCGGTCATCGCGTGCTACACTGCTATGCTCTGCTGTGCTGTCCGGGGTAGCCCCAAGGTAGGGAACTTTAGGCGCTGGTCCAGGCCGA	X32	missense	0.26329459832793245	-4.072917205	Missense	c.3583G>T	G1195C	47332610	chr11:47332610	C	A	11	3.724123	23.3	G1195C	0.7567	0.723	ENST00000545968;ENST00000399249;ENST00000256993	0.7789508412766644	0.951
GCCCTCTCGGTACCAAGTCCTGTCACCAACAGGCATCACCTATGAGCCACCCAACTATAAGGCCCTGGACTTCTCCGAGGCCCCAAGCTTCACCCAGCCCCTGGTGAACCGCTCGGTCATCGCTGGCTACACTGCTATGCTCTGCTGTGCTGTCCGGGGTAGCCCCAAGGTAGGGAACTTTAGGCGCTGGTCCAGGCCGA	X32	Synonymous	1.0000873206389906	0.13250438832166864	Synonymous	c.3582G>T		47332611	chr11:47332611	C	A	11	-1.133941	0.015
GCCCTCTCGGTACCAAGTCCTGTCACCAACAGGCATCACCTATGAGCCACCCAACTATAAGGCCCTGGACTTCTCCGAGGCCCCAAGCTTCACCCAGCCCCTGGTGAACCGCTCGGTCATCGGGGGCTACACTGCTATGCTCTGCTGTGCTGTCCGGGGTAGCCCCAAGGTAGGGAACTTTAGGCGCTGGTCCAGGCCGA	X32	missense	0.7231136337085704	-1.448389517	Missense	c.3581C>G	A1194G	47332612	chr11:47332612	G	C	11	3.718055	23.3	A1194G	0.3354	0.447	ENST00000545968;ENST00000399249;ENST00000256993	0.6091213966779119	0.344
GCCCTCTCGGTACCAAGTCCTGTCACCAACAGGCATCACCTATGAGCCACCCAACTATAAGGCCCTGGACTTCTCCGAGGCCCCAAGCTTCACCCAGCCCCTGGTGAACCGCTCGGTCATCGTGGGCTACACTGCTATGCTCTGCTGTGCTGTCCGGGGTAGCCCCAAGGTAGGGAACTTTAGGCGCTGGTCCAGGCCGA	X32	missense	0.5917857354242961	-2.197975068	Missense	c.3581C>T	A1194V	47332612	chr11:47332612	G	A	11	3.905506	23.8	A1194V	0.3915	0.363	ENST00000545968;ENST00000399249;ENST00000256993	0.3338970979408757	0.359	NM_000256.3(MYBPC3):c.3581C>T (p.Ala1194Val)	Likely benign
GCCCTCTCGGTACCAAGTCCTGTCACCAACAGGCATCACCTATGAGCCACCCAACTATAAGGCCCTGGACTTCTCCGAGGCCCCAAGCTTCACCCAGCCCCTGGTGAACCGCTCGGTCATCTCGGGCTACACTGCTATGCTCTGCTGTGCTGTCCGGGGTAGCCCCAAGGTAGGGAACTTTAGGCGCTGGTCCAGGCCGA	X32	missense	1.0066800519406325	0.17013398717163966	Missense	c.3580G>T	A1194S	47332613	chr11:47332613	C	A	11	2.518571	19.07	A1194S	0.1643	0.278	ENST00000545968;ENST00000399249;ENST00000256993	0.1686246998312668	0.29
GCCCTCTCGGTACCAAGTCCTGTCACCAACAGGCATCACCTATGAGCCACCCAACTATAAGGCCCTGGACTTCTCCGAGGCCCCAAGCTTCACCCAGCCCCTGGTGAACCGCTCGGTCATGGCGGGCTACACTGCTATGCTCTGCTGTGCTGTCCGGGGTAGCCCCAAGGTAGGGAACTTTAGGCGCTGGTCCAGGCCGA	X32	missense	0.9556411895261334	-0.12118259	Missense	c.3579C>G	I1193M	47332614	chr11:47332614	G	C	11	-0.118721	0.673	I1193M	0.2507	0.229	ENST00000545968;ENST00000399249;ENST00000256993	0.3565041390494744	0.346
GCCCTCTCGGTACCAAGTCCTGTCACCAACAGGCATCACCTATGAGCCACCCAACTATAAGGCCCTGGACTTCTCCGAGGCCCCAAGCTTCACCCAGCCCCTGGTGAACCGCTCGGTCATTGCGGGCTACACTGCTATGCTCTGCTGTGCTGTCCGGGGTAGCCCCAAGGTAGGGAACTTTAGGCGCTGGTCCAGGCCGA	X32	Synonymous	0.9311545282863616	-0.260946096	Synonymous	c.3579C>T		47332614	chr11:47332614	G	A	11	-0.288984	0.342							NM_000256.3(MYBPC3):c.3579C>T (p.Ile1193=)	Likely benign
GCCCTCTCGGTACCAAGTCCTGTCACCAACAGGCATCACCTATGAGCCACCCAACTATAAGGCCCTGGACTTCTCCGAGGCCCCAAGCTTCACCCAGCCCCTGGTGAACCGCTCGGTCCTCGCGGGCTACACTGCTATGCTCTGCTGTGCTGTCCGGGGTAGCCCCAAGGTAGGGAACTTTAGGCGCTGGTCCAGGCCGA	X32	missense	0.8548468815198422	-0.696490335	Missense	c.3577A>C	I1193L	47332616	chr11:47332616	T	G	11	2.654109	19.66	I1193L	0.2965	0.176	ENST00000545968;ENST00000399249;ENST00000256993	0.37417554	0.32
GCCCTCTCGGTACCAAGTCCTGTCACCAACAGGCATCACCTATGAGCCACCCAACTATAAGGCCCTGGACTTCTCCGAGGCCCCAAGCTTCACCCAGCCCCTGGTGAACCGCTCGGTCGTCGCGGGCTACACTGCTATGCTCTGCTGTGCTGTCCGGGGTAGCCCCAAGGTAGGGAACTTTAGGCGCTGGTCCAGGCCGA	X32	missense	1.0083702877856768	0.1797814146035784	Missense	c.3577A>G	I1193V	47332616	chr11:47332616	T	C	11	1.704592	15.32	I1193V	0.2167	0.082	ENST00000545968;ENST00000399249;ENST00000256993	0.087459695	0.13
GCCCTCTCGGTACCAAGTCCTGTCACCAACAGGCATCACCTATGAGCCACCCAACTATAAGGCCCTGGACTTCTCCGAGGCCCCAAGCTTCACCCAGCCCCTGGTGAACCGCTCGGTCTTCGCGGGCTACACTGCTATGCTCTGCTGTGCTGTCCGGGGTAGCCCCAAGGTAGGGAACTTTAGGCGCTGGTCCAGGCCGA	X32	missense	0.5883220268316095	-2.217745018	Missense	c.3577A>T	I1193F	47332616	chr11:47332616	T	A	11	2.771047	20.2	I1193F	0.3976	0.345	ENST00000545968;ENST00000399249;ENST00000256993	0.6911055972438402	0.492
GCCCTCTCGGTACCAAGTCCTGTCACCAACAGGCATCACCTATGAGCCACCCAACTATAAGGCCCTGGACTTCTCCGAGGCCCCAAGCTTCACCCAGCCCCTGGTGAACCGCTCGGTGATCGCGGGCTACACTGCTATGCTCTGCTGTGCTGTCCGGGGTAGCCCCAAGGTAGGGAACTTTAGGCGCTGGTCCAGGCCGA	X32	Synonymous	0.5044382610068798	-2.696531778	Synonymous	c.3576C>G		47332617	chr11:47332617	G	C	11	0.216977	2.439
GCCCTCTCGGTACCAAGTCCTGTCACCAACAGGCATCACCTATGAGCCACCCAACTATAAGGCCCTGGACTTCTCCGAGGCCCCAAGCTTCACCCAGCCCCTGGTGAACCGCTCGGTTATCGCGGGCTACACTGCTATGCTCTGCTGTGCTGTCCGGGGTAGCCCCAAGGTAGGGAACTTTAGGCGCTGGTCCAGGCCGA	X32	Synonymous	1.1235095426307284	0.8369663920384817	Synonymous	c.3576C>T		47332617	chr11:47332617	G	A	11	0.350542	3.834
GCCCTCTCGGTACCAAGTCCTGTCACCAACAGGCATCACCTATGAGCCACCCAACTATAAGGCCCTGGACTTCTCCGAGGCCCCAAGCTTCACCCAGCCCCTGGTGAACCGCTCGTTCATCGCGGGCTACACTGCTATGCTCTGCTGTGCTGTCCGGGGTAGCCCCAAGGTAGGGAACTTTAGGCGCTGGTCCAGGCCGA	X32	missense	0.35223193956528165	-3.565285949	Missense	c.3574G>T	V1192F	47332619	chr11:47332619	C	A	11	1.898439	16.27	V1192F	0.6115	0.426	ENST00000545968;ENST00000399249;ENST00000256993	0.7401795338276236	0.671
GCCCTCTCGGTACCAAGTCCTGTCACCAACAGGCATCACCTATGAGCCACCCAACTATAAGGCCCTGGACTTCTCCGAGGCCCCAAGCTTCACCCAGCCCCTGGTGAACCGCTCTGTCATCGCGGGCTACACTGCTATGCTCTGCTGTGCTGTCCGGGGTAGCCCCAAGGTAGGGAACTTTAGGCGCTGGTCCAGGCCGA	X32	Synonymous	0.7700440422236032	-1.180522927	Synonymous	c.3573G>T		47332620	chr11:47332620	C	A	11	-0.82416	0.046
GCCCTCTCGGTACCAAGTCCTGTCACCAACAGGCATCACCTATGAGCCACCCAACTATAAGGCCCTGGACTTCTCCGAGGCCCCAAGCTTCACCCAGCCCCTGGTGAACCGCTGGGTCATCGCGGGCTACACTGCTATGCTCTGCTGTGCTGTCCGGGGTAGCCCCAAGGTAGGGAACTTTAGGCGCTGGTCCAGGCCGA	X32	missense	0.49141646331177324	-2.770856818	Missense	c.3572C>G	S1191W	47332621	chr11:47332621	G	C	11	3.862088	23.7	S1191W	0.5731	0.458	ENST00000545968;ENST00000399249;ENST00000256993	0.6900566965876093	0.705
GCCCTCTCGGTACCAAGTCCTGTCACCAACAGGCATCACCTATGAGCCACCCAACTATAAGGCCCTGGACTTCTCCGAGGCCCCAAGCTTCACCCAGCCCCTGGTGAACCGCTTGGTCATCGCGGGCTACACTGCTATGCTCTGCTGTGCTGTCCGGGGTAGCCCCAAGGTAGGGAACTTTAGGCGCTGGTCCAGGCCGA	X32	missense	0.2982199142677472	-3.873572568	Missense	c.3572C>T	S1191L	47332621	chr11:47332621	G	A	11	3.965881	24	S1191L	0.4182	0.23	ENST00000545968;ENST00000399249;ENST00000256993	0.5821412603086282	0.542	NM_000256.3(MYBPC3):c.3572C>T (p.Ser1191Leu)	Uncertain significance
GCCCTCTCGGTACCAAGTCCTGTCACCAACAGGCATCACCTATGAGCCACCCAACTATAAGGCCCTGGACTTCTCCGAGGCCCCAAGCTTCACCCAGCCCCTGGTGAACCGGTCGGTCATCGCGGGCTACACTGCTATGCTCTGCTGTGCTGTCCGGGGTAGCCCCAAGGTAGGGAACTTTAGGCGCTGGTCCAGGCCGA	X32	Synonymous	1.197493425358546	1.2592471890304293	Synonymous	c.3570C>G		47332623	chr11:47332623	G	C	11	0.494431	5.406
GCCCTCTCGGTACCAAGTCCTGTCACCAACAGGCATCACCTATGAGCCACCCAACTATAAGGCCCTGGACTTCTCCGAGGCCCCAAGCTTCACCCAGCCCCTGGTGAACCGTTCGGTCATCGCGGGCTACACTGCTATGCTCTGCTGTGCTGTCCGGGGTAGCCCCAAGGTAGGGAACTTTAGGCGCTGGTCCAGGCCGA	X32	Synonymous	0.8598526329223297	-0.667918805	Synonymous	c.3570C>T		47332623	chr11:47332623	G	A	11	0.471727	5.169
GCCCTCTCGGTACCAAGTCCTGTCACCAACAGGCATCACCTATGAGCCACCCAACTATAAGGCCCTGGACTTCTCCGAGGCCCCAAGCTTCACCCAGCCCCTGGTGAACCTCTCGGTCATCGCGGGCTACACTGCTATGCTCTGCTGTGCTGTCCGGGGTAGCCCCAAGGTAGGGAACTTTAGGCGCTGGTCCAGGCCGA	X32	missense	0.553261568	-2.417861017	Missense	c.3569G>T	R1190L	47332624	chr11:47332624	C	A	11	4.313626	24.9	R1190L	0.6035	0.598	ENST00000545968;ENST00000399249;ENST00000256993	0.7721628337035523	0.696
GCCCTCTCGGTACCAAGTCCTGTCACCAACAGGCATCACCTATGAGCCACCCAACTATAAGGCCCTGGACTTCTCCGAGGCCCCAAGCTTCACCCAGCCCCTGGTGAACGGCTCGGTCATCGCGGGCTACACTGCTATGCTCTGCTGTGCTGTCCGGGGTAGCCCCAAGGTAGGGAACTTTAGGCGCTGGTCCAGGCCGA	X32	missense	0.26505400370112286	-4.062874976	Missense	c.3568C>G	R1190G	47332625	chr11:47332625	G	C	11	4.438342	25.3	R1190G	0.6589	0.616	ENST00000545968;ENST00000399249;ENST00000256993	0.7636881906931173	0.677
GCCCTCTCGGTACCAAGTCCTGTCACCAACAGGCATCACCTATGAGCCACCCAACTATAAGGCCCTGGACTTCTCCGAGGCCCCAAGCTTCACCCAGCCCCTGGTGAACTGCTCGGTCATCGCGGGCTACACTGCTATGCTCTGCTGTGCTGTCCGGGGTAGCCCCAAGGTAGGGAACTTTAGGCGCTGGTCCAGGCCGA	X32	missense	0.9330493420800219	-0.250130991	Missense	c.3568C>T	R1190C	47332625	chr11:47332625	G	A	11	4.895833	27.3	R1190C	0.5315	0.67	ENST00000545968;ENST00000399249;ENST00000256993	0.7536294893690302	0.628	NM_000256.3(MYBPC3):c.3568C>T (p.Arg1190Cys)	Uncertain significance
GCCCTCTCGGTACCAAGTCCTGTCACCAACAGGCATCACCTATGAGCCACCCAACTATAAGGCCCTGGACTTCTCCGAGGCCCCAAGCTTCACCCAGCCCCTGGTGAAGCGCTCGGTCATCGCGGGCTACACTGCTATGCTCTGCTGTGCTGTCCGGGGTAGCCCCAAGGTAGGGAACTTTAGGCGCTGGTCCAGGCCGA	X32	missense	0.3125605945357758	-3.791719688	Missense	c.3567C>G	N1189K	47332626	chr11:47332626	G	C	11	2.753474	20.2	N1189K	0.8485	0.445	ENST00000545968;ENST00000399249;ENST00000256993	0.2903712438492623	0.586
GCCCTCTCGGTACCAAGTCCTGTCACCAACAGGCATCACCTATGAGCCACCCAACTATAAGGCCCTGGACTTCTCCGAGGCCCCAAGCTTCACCCAGCCCCTGGTGAATCGCTCGGTCATCGCGGGCTACACTGCTATGCTCTGCTGTGCTGTCCGGGGTAGCCCCAAGGTAGGGAACTTTAGGCGCTGGTCCAGGCCGA	X32	Synonymous	0.9526543904500726	-0.138230464	Synonymous	c.3567C>T		47332626	chr11:47332626	G	A	11	0.427361	4.692							NM_000256.3(MYBPC3):c.3567C>T (p.Asn1189=)	Likely benign
GCCCTCTCGGTACCAAGTCCTGTCACCAACAGGCATCACCTATGAGCCACCCAACTATAAGGCCCTGGACTTCTCCGAGGCCCCAAGCTTCACCCAGCCCCTGGTGACCCGCTCGGTCATCGCGGGCTACACTGCTATGCTCTGCTGTGCTGTCCGGGGTAGCCCCAAGGTAGGGAACTTTAGGCGCTGGTCCAGGCCGA	X32	missense	0.3832100196437144	-3.388471109	Missense	c.3566A>C	N1189T	47332627	chr11:47332627	T	G	11	3.26503	22	N1189T	0.5498	0.279	ENST00000545968;ENST00000399249;ENST00000256993	0.3074425646028926	0.465
GCCCTCTCGGTACCAAGTCCTGTCACCAACAGGCATCACCTATGAGCCACCCAACTATAAGGCCCTGGACTTCTCCGAGGCCCCAAGCTTCACCCAGCCCCTGGTGAGCCGCTCGGTCATCGCGGGCTACACTGCTATGCTCTGCTGTGCTGTCCGGGGTAGCCCCAAGGTAGGGAACTTTAGGCGCTGGTCCAGGCCGA	X32	missense	0.7972010494265169	-1.02551778	Missense	c.3566A>G	N1189S	47332627	chr11:47332627	T	C	11	3.278642	22	N1189S	0.1866	0.173	ENST00000545968;ENST00000399249;ENST00000256993	0.1328466237267096	0.315
GCCCTCTCGGTACCAAGTCCTGTCACCAACAGGCATCACCTATGAGCCACCCAACTATAAGGCCCTGGACTTCTCCGAGGCCCCAAGCTTCACCCAGCCCCTGGTGATCCGCTCGGTCATCGCGGGCTACACTGCTATGCTCTGCTGTGCTGTCCGGGGTAGCCCCAAGGTAGGGAACTTTAGGCGCTGGTCCAGGCCGA	X32	missense	0.1759939820739881	-4.57120646	Missense	c.3566A>T	N1189I	47332627	chr11:47332627	T	A	11	3.462085	22.6	N1189I	0.9004	0.528	ENST00000545968;ENST00000399249;ENST00000256993	0.4598577912313134	0.7
GCCCTCTCGGTACCAAGTCCTGTCACCAACAGGCATCACCTATGAGCCACCCAACTATAAGGCCCTGGACTTCTCCGAGGCCCCAAGCTTCACCCAGCCCCTGGTGCACCGCTCGGTCATCGCGGGCTACACTGCTATGCTCTGCTGTGCTGTCCGGGGTAGCCCCAAGGTAGGGAACTTTAGGCGCTGGTCCAGGCCGA	X32	missense	0.5971762496613676	-2.167207412	Missense	c.3565A>C	N1189H	47332628	chr11:47332628	T	G	11	3.572534	22.9	N1189H	0.4023	0.307	ENST00000545968;ENST00000399249;ENST00000256993	0.5684473684316126	0.388
GCCCTCTCGGTACCAAGTCCTGTCACCAACAGGCATCACCTATGAGCCACCCAACTATAAGGCCCTGGACTTCTCCGAGGCCCCAAGCTTCACCCAGCCCCTGGTGGACCGCTCGGTCATCGCGGGCTACACTGCTATGCTCTGCTGTGCTGTCCGGGGTAGCCCCAAGGTAGGGAACTTTAGGCGCTGGTCCAGGCCGA	X32	missense	1.0035865647306776	0.15247716522151303	Missense	c.3565A>G	N1189D	47332628	chr11:47332628	T	C	11	2.847143	20.5	N1189D	0.338	0.088	ENST00000545968;ENST00000399249;ENST00000256993	0.074677395	0.262
GCCCTCTCGGTACCAAGTCCTGTCACCAACAGGCATCACCTATGAGCCACCCAACTATAAGGCCCTGGACTTCTCCGAGGCCCCAAGCTTCACCCAGCCCCTGGTGTACCGCTCGGTCATCGCGGGCTACACTGCTATGCTCTGCTGTGCTGTCCGGGGTAGCCCCAAGGTAGGGAACTTTAGGCGCTGGTCCAGGCCGA	X32	missense	0.2978442437564548	-3.875716798	Missense	c.3565A>T	N1189Y	47332628	chr11:47332628	T	A	11	3.884797	23.7	N1189Y	0.696	0.544	ENST00000545968;ENST00000399249;ENST00000256993	0.5879825352605472	0.659
GCCCTCTCGGTACCAAGTCCTGTCACCAACAGGCATCACCTATGAGCCACCCAACTATAAGGCCCTGGACTTCTCCGAGGCCCCAAGCTTCACCCAGCCCCTGGTTAACCGCTCGGTCATCGCGGGCTACACTGCTATGCTCTGCTGTGCTGTCCGGGGTAGCCCCAAGGTAGGGAACTTTAGGCGCTGGTCCAGGCCGA	X32	Synonymous	0.8847221417730828	-0.525970105	Synonymous	c.3564G>T		47332629	chr11:47332629	C	A	11	0.513414	5.601							NM_000256.3(MYBPC3):c.3564G>T (p.Val1188=)	Likely benign
GCCCTCTCGGTACCAAGTCCTGTCACCAACAGGCATCACCTATGAGCCACCCAACTATAAGGCCCTGGACTTCTCCGAGGCCCCAAGCTTCACCCAGCCCCTGTTGAACCGCTCGGTCATCGCGGGCTACACTGCTATGCTCTGCTGTGCTGTCCGGGGTAGCCCCAAGGTAGGGAACTTTAGGCGCTGGTCCAGGCCGA	X32	missense	0.41795206007070684	-3.190172561	Missense	c.3562G>T	V1188L	47332631	chr11:47332631	C	A	11	2.466273	18.84	V1188L	0.3198	0.026	ENST00000545968;ENST00000399249;ENST00000256993	0.2851546249926619	0.301
GCCCTCTCGGTACCAAGTCCTGTCACCAACAGGCATCACCTATGAGCCACCCAACTATAAGGCCCTGGACTTCTCCGAGGCCCCAAGCTTCACCCAGCCCCTTGTGAACCGCTCGGTCATCGCGGGCTACACTGCTATGCTCTGCTGTGCTGTCCGGGGTAGCCCCAAGGTAGGGAACTTTAGGCGCTGGTCCAGGCCGA	X32	Synonymous	1.2382395175169187	1.4918153057139765	Synonymous	c.3561G>T		47332632	chr11:47332632	C	A	11	0.86699	8.933
GCCCTCTCGGTACCAAGTCCTGTCACCAACAGGCATCACCTATGAGCCACCCAACTATAAGGCCCTGGACTTCTCCGAGGCCCCAAGCTTCACCCAGCCCGTGGTGAACCGCTCGGTCATCGCGGGCTACACTGCTATGCTCTGCTGTGCTGTCCGGGGTAGCCCCAAGGTAGGGAACTTTAGGCGCTGGTCCAGGCCGA	X32	missense	0.4052624089071164	-3.262601796	Missense	c.3559C>G	L1187V	47332634	chr11:47332634	G	C	11	3.033693	21.2	L1187V	0.3062	0.582	ENST00000545968;ENST00000399249;ENST00000256993	0.8327981309007872	0.493
GCCCTCTCGGTACCAAGTCCTGTCACCAACAGGCATCACCTATGAGCCACCCAACTATAAGGCCCTGGACTTCTCCGAGGCCCCAAGCTTCACCCAGCCCTTGGTGAACCGCTCGGTCATCGCGGGCTACACTGCTATGCTCTGCTGTGCTGTCCGGGGTAGCCCCAAGGTAGGGAACTTTAGGCGCTGGTCCAGGCCGA	X32	Synonymous	1.0072154774634619	0.17319005706380827	Synonymous	c.3559C>T		47332634	chr11:47332634	G	A	11	0.666623	7.078							NM_000256.3(MYBPC3):c.3559C>T (p.Leu1187=)	Likely benign
GCCCTCTCGGTACCAAGTCCTGTCACCAACAGGCATCACCTATGAGCCACCCAACTATAAGGCCCTGGACTTCTCCGAGGCCCCAAGCTTCACCCAGCCGCTGGTGAACCGCTCGGTCATCGCGGGCTACACTGCTATGCTCTGCTGTGCTGTCCGGGGTAGCCCCAAGGTAGGGAACTTTAGGCGCTGGTCCAGGCCGA	X32	Synonymous	0.8825292091030379	-0.538486795	Synonymous	c.3558C>G		47332635	chr11:47332635	G	C	11	0.1058	1.604							NM_000256.3(MYBPC3):c.3558C>G (p.Pro1186=)	Likely benign
GCCCTCTCGGTACCAAGTCCTGTCACCAACAGGCATCACCTATGAGCCACCCAACTATAAGGCCCTGGACTTCTCCGAGGCCCCAAGCTTCACCCAGCCTCTGGTGAACCGCTCGGTCATCGCGGGCTACACTGCTATGCTCTGCTGTGCTGTCCGGGGTAGCCCCAAGGTAGGGAACTTTAGGCGCTGGTCCAGGCCGA	X32	Synonymous	0.9550660333478116	-0.124465432	Synonymous	c.3558C>T		47332635	chr11:47332635	G	A	11	0.428175	4.701							NM_000256.3(MYBPC3):c.3558C>T (p.Pro1186=)	Likely benign
GCCCTCTCGGTACCAAGTCCTGTCACCAACAGGCATCACCTATGAGCCACCCAACTATAAGGCCCTGGACTTCTCCGAGGCCCCAAGCTTCACCCAGCGCCTGGTGAACCGCTCGGTCATCGCGGGCTACACTGCTATGCTCTGCTGTGCTGTCCGGGGTAGCCCCAAGGTAGGGAACTTTAGGCGCTGGTCCAGGCCGA	X32	missense	0.5639583059257866	-2.356806812	Missense	c.3557C>G	P1186R	47332636	chr11:47332636	G	C	11	4.550212	25.7	P1186R	0.365	0.523	ENST00000545968;ENST00000399249;ENST00000256993	0.7440091523061877	0.813
GCCCTCTCGGTACCAAGTCCTGTCACCAACAGGCATCACCTATGAGCCACCCAACTATAAGGCCCTGGACTTCTCCGAGGCCCCAAGCTTCACCCAGCTCCTGGTGAACCGCTCGGTCATCGCGGGCTACACTGCTATGCTCTGCTGTGCTGTCCGGGGTAGCCCCAAGGTAGGGAACTTTAGGCGCTGGTCCAGGCCGA	X32	missense	0.4906659446486795	-2.775140584	Missense	c.3557C>T	P1186L	47332636	chr11:47332636	G	A	11	4.628922	26	P1186L	0.4249	0.458	ENST00000545968;ENST00000399249;ENST00000256993	0.6243483706602075	0.813
GCCCTCTCGGTACCAAGTCCTGTCACCAACAGGCATCACCTATGAGCCACCCAACTATAAGGCCCTGGACTTCTCCGAGGCCCCAAGCTTCACCCAGGCCCTGGTGAACCGCTCGGTCATCGCGGGCTACACTGCTATGCTCTGCTGTGCTGTCCGGGGTAGCCCCAAGGTAGGGAACTTTAGGCGCTGGTCCAGGCCGA	X32	missense	0.7847529998052334	-1.096568016	Missense	c.3556C>G	P1186A	47332637	chr11:47332637	G	C	11	4.221336	24.6	P1186A	0.2157	0.514	ENST00000545968;ENST00000399249;ENST00000256993	0.6763275430055223	0.661
GCCCTCTCGGTACCAAGTCCTGTCACCAACAGGCATCACCTATGAGCCACCCAACTATAAGGCCCTGGACTTCTCCGAGGCCCCAAGCTTCACCCAGTCCCTGGTGAACCGCTCGGTCATCGCGGGCTACACTGCTATGCTCTGCTGTGCTGTCCGGGGTAGCCCCAAGGTAGGGAACTTTAGGCGCTGGTCCAGGCCGA	X32	missense	0.655748708	-1.832891025	Missense	c.3556C>T	P1186S	47332637	chr11:47332637	G	A	11	4.414181	25.2	P1186S	0.3793	0.593	ENST00000545968;ENST00000399249;ENST00000256993	0.7237534932867835	0.784
GCCCTCTCGGTACCAAGTCCTGTCACCAACAGGCATCACCTATGAGCCACCCAACTATAAGGCCCTGGACTTCTCCGAGGCCCCAAGCTTCACCCATCCCCTGGTGAACCGCTCGGTCATCGCGGGCTACACTGCTATGCTCTGCTGTGCTGTCCGGGGTAGCCCCAAGGTAGGGAACTTTAGGCGCTGGTCCAGGCCGA	X32	missense	0.5798427724473895	-2.266142401	Missense	c.3555G>T	Q1185H	47332638	chr11:47332638	C	A	11	0.224865	2.511	Q1185H	0.5947	0.067	ENST00000545968;ENST00000399249;ENST00000256993	0.056359708	0.578	NM_000256.3(MYBPC3):c.3555G>T (p.Gln1185His)	Uncertain significance
GCCCTCTCGGTACCAAGTCCTGTCACCAACAGGCATCACCTATGAGCCACCCAACTATAAGGCCCTGGACTTCTCCGAGGCCCCAAGCTTCACCCCGCCCCTGGTGAACCGCTCGGTCATCGCGGGCTACACTGCTATGCTCTGCTGTGCTGTCCGGGGTAGCCCCAAGGTAGGGAACTTTAGGCGCTGGTCCAGGCCGA	X32	missense	0.10916081499019753	-4.952672829	Missense	c.3554A>C	Q1185P	47332639	chr11:47332639	T	G	11	2.837811	20.5	Q1185P	0.7198	0.155	ENST00000545968;ENST00000399249;ENST00000256993	0.4291199635179744	0.821
GCCCTCTCGGTACCAAGTCCTGTCACCAACAGGCATCACCTATGAGCCACCCAACTATAAGGCCCTGGACTTCTCCGAGGCCCCAAGCTTCACCCGGCCCCTGGTGAACCGCTCGGTCATCGCGGGCTACACTGCTATGCTCTGCTGTGCTGTCCGGGGTAGCCCCAAGGTAGGGAACTTTAGGCGCTGGTCCAGGCCGA	X32	missense	0.7771391774956493	-1.140025737	Missense	c.3554A>G	Q1185R	47332639	chr11:47332639	T	C	11	1.809421	15.84	Q1185R	0.293	0.027	ENST00000545968;ENST00000399249;ENST00000256993	0.1518092613068399	0.62
GCCCTCTCGGTACCAAGTCCTGTCACCAACAGGCATCACCTATGAGCCACCCAACTATAAGGCCCTGGACTTCTCCGAGGCCCCAAGCTTCACCCTGCCCCTGGTGAACCGCTCGGTCATCGCGGGCTACACTGCTATGCTCTGCTGTGCTGTCCGGGGTAGCCCCAAGGTAGGGAACTTTAGGCGCTGGTCCAGGCCGA	X32	missense	0.8187652453684453	-0.902434948	Missense	c.3554A>T	Q1185L	47332639	chr11:47332639	T	A	11	2.754762	20.2	Q1185L	0.3018	0.111	ENST00000545968;ENST00000399249;ENST00000256993	0.1696095387324981	0.659
GCCCTCTCGGTACCAAGTCCTGTCACCAACAGGCATCACCTATGAGCCACCCAACTATAAGGCCCTGGACTTCTCCGAGGCCCCAAGCTTCACCGAGCCCCTGGTGAACCGCTCGGTCATCGCGGGCTACACTGCTATGCTCTGCTGTGCTGTCCGGGGTAGCCCCAAGGTAGGGAACTTTAGGCGCTGGTCCAGGCCGA	X32	missense	0.6341123940539639	-1.956385488	Missense	c.3553C>G	Q1185E	47332640	chr11:47332640	G	C	11	3.717433	23.3	Q1185E	0.1775	0.108	ENST00000545968;ENST00000399249;ENST00000256993	0.5142100308873779	0.565
GCCCTCTCGGTACCAAGTCCTGTCACCAACAGGCATCACCTATGAGCCACCCAACTATAAGGCCCTGGACTTCTCCGAGGCCCCAAGCTTCACCTAGCCCCTGGTGAACCGCTCGGTCATCGCGGGCTACACTGCTATGCTCTGCTGTGCTGTCCGGGGTAGCCCCAAGGTAGGGAACTTTAGGCGCTGGTCCAGGCCGA	X32	Nonsense	-0.027984177	-5.735460841	Nonsense	c.3553C>T	Q1185*	47332640	chr11:47332640	G	A	11	9.249526	40							NM_000256.3(MYBPC3):c.3553C>T (p.Gln1185Ter)	Pathogenic
GCCCTCTCGGTACCAAGTCCTGTCACCAACAGGCATCACCTATGAGCCACCCAACTATAAGGCCCTGGACTTCTCCGAGGCCCCAAGCTTCACGCAGCCCCTGGTGAACCGCTCGGTCATCGCGGGCTACACTGCTATGCTCTGCTGTGCTGTCCGGGGTAGCCCCAAGGTAGGGAACTTTAGGCGCTGGTCCAGGCCGA	X32	Synonymous	0.8872395197133816	-0.511601565	Synonymous	c.3552C>G		47332641	chr11:47332641	G	C	11	0.416953	4.578
GCCCTCTCGGTACCAAGTCCTGTCACCAACAGGCATCACCTATGAGCCACCCAACTATAAGGCCCTGGACTTCTCCGAGGCCCCAAGCTTCACTCAGCCCCTGGTGAACCGCTCGGTCATCGCGGGCTACACTGCTATGCTCTGCTGTGCTGTCCGGGGTAGCCCCAAGGTAGGGAACTTTAGGCGCTGGTCCAGGCCGA	X32	Synonymous	1.1741444174839522	1.1259771132961163	Synonymous	c.3552C>T		47332641	chr11:47332641	G	A	11	0.465098	5.098							NM_000256.3(MYBPC3):c.3552C>T (p.Thr1184=)	Likely benign
GCCCTCTCGGTACCAAGTCCTGTCACCAACAGGCATCACCTATGAGCCACCCAACTATAAGGCCCTGGACTTCTCCGAGGCCCCAAGCTTCAGCCAGCCCCTGGTGAACCGCTCGGTCATCGCGGGCTACACTGCTATGCTCTGCTGTGCTGTCCGGGGTAGCCCCAAGGTAGGGAACTTTAGGCGCTGGTCCAGGCCGA	X32	missense	1.0539964728661777	0.4402038348539241	Missense	c.3551C>G	T1184S	47332642	chr11:47332642	G	C	11	3.842911	23.6	T1184S	0.2034	0.345	ENST00000545968;ENST00000399249;ENST00000256993	0.4823853296355674	0.399
GCCCTCTCGGTACCAAGTCCTGTCACCAACAGGCATCACCTATGAGCCACCCAACTATAAGGCCCTGGACTTCTCCGAGGCCCCAAGCTTCATCCAGCCCCTGGTGAACCGCTCGGTCATCGCGGGCTACACTGCTATGCTCTGCTGTGCTGTCCGGGGTAGCCCCAAGGTAGGGAACTTTAGGCGCTGGTCCAGGCCGA	X32	missense	0.45925737148004653	-2.954412566	Missense	c.3551C>T	T1184I	47332642	chr11:47332642	G	A	11	3.965908	24	T1184I	0.3348	0.528	ENST00000545968;ENST00000399249;ENST00000256993	0.2003812884643396	0.498	NM_000256.3(MYBPC3):c.3551C>T (p.Thr1184Ile)	Uncertain significance
GCCCTCTCGGTACCAAGTCCTGTCACCAACAGGCATCACCTATGAGCCACCCAACTATAAGGCCCTGGACTTCTCCGAGGCCCCAAGCTTCCCCCAGCCCCTGGTGAACCGCTCGGTCATCGCGGGCTACACTGCTATGCTCTGCTGTGCTGTCCGGGGTAGCCCCAAGGTAGGGAACTTTAGGCGCTGGTCCAGGCCGA	X32	missense	0.628256377	-1.989810112	Missense	c.3550A>C	T1184P	47332643	chr11:47332643	T	G	11	4.434958	25.3	T1184P	0.2581	0.833	ENST00000545968;ENST00000399249;ENST00000256993	0.7235680913561393	0.798
GCCCTCTCGGTACCAAGTCCTGTCACCAACAGGCATCACCTATGAGCCACCCAACTATAAGGCCCTGGACTTCTCCGAGGCCCCAAGCTTCGCCCAGCCCCTGGTGAACCGCTCGGTCATCGCGGGCTACACTGCTATGCTCTGCTGTGCTGTCCGGGGTAGCCCCAAGGTAGGGAACTTTAGGCGCTGGTCCAGGCCGA	X32	missense	0.291815574	-3.910126881	Missense	c.3550A>G	T1184A	47332643	chr11:47332643	T	C	11	4.097291	24.3	T1184A	0.1976	0.647	ENST00000545968;ENST00000399249;ENST00000256993	0.8065218582619402	0.43	NM_000256.3(MYBPC3):c.3550A>G (p.Thr1184Ala)	Uncertain significance
GCCCTCTCGGTACCAAGTCCTGTCACCAACAGGCATCACCTATGAGCCACCCAACTATAAGGCCCTGGACTTCTCCGAGGCCCCAAGCTTCTCCCAGCCCCTGGTGAACCGCTCGGTCATCGCGGGCTACACTGCTATGCTCTGCTGTGCTGTCCGGGGTAGCCCCAAGGTAGGGAACTTTAGGCGCTGGTCCAGGCCGA	X32	missense	0.7628662798527293	-1.221491732	Missense	c.3550A>T	T1184S	47332643	chr11:47332643	T	A	11	3.912458	23.8	T1184S	0.2034	0.46	ENST00000545968;ENST00000399249;ENST00000256993	0.4823853296355674	0.399
GCCCTCTCGGTACCAAGTCCTGTCACCAACAGGCATCACCTATGAGCCACCCAACTATAAGGCCCTGGACTTCTCCGAGGCCCCAAGCTTGACCCAGCCCCTGGTGAACCGCTCGGTCATCGCGGGCTACACTGCTATGCTCTGCTGTGCTGTCCGGGGTAGCCCCAAGGTAGGGAACTTTAGGCGCTGGTCCAGGCCGA	X32	missense	0.14786424433634948	-4.731763701	Missense	c.3549C>G	F1183L	47332644	chr11:47332644	G	C	11	3.798311	23.5	F1183L	0.9897	0.606	ENST00000545968;ENST00000399249;ENST00000256993	0.7812987561028935	0.73
GCCCTCTCGGTACCAAGTCCTGTCACCAACAGGCATCACCTATGAGCCACCCAACTATAAGGCCCTGGACTTCTCCGAGGCCCCAAGCTTTACCCAGCCCCTGGTGAACCGCTCGGTCATCGCGGGCTACACTGCTATGCTCTGCTGTGCTGTCCGGGGTAGCCCCAAGGTAGGGAACTTTAGGCGCTGGTCCAGGCCGA	X32	Synonymous	1.0948364713848302	0.6733079446646159	Synonymous	c.3549C>T		47332644	chr11:47332644	G	A	11	1.040538	10.79
GCCCTCTCGGTACCAAGTCCTGTCACCAACAGGCATCACCTATGAGCCACCCAACTATAAGGCCCTGGACTTCTCCGAGGCCCCAAGGTTCACCCAGCCCCTGGTGAACCGCTCGGTCATCGCGGGCTACACTGCTATGCTCTGCTGTGCTGTCCGGGGTAGCCCCAAGGTAGGGAACTTTAGGCGCTGGTCCAGGCCGA	X32	missense	1.037700949923719	0.34719322008451764	Missense	c.3546C>G	S1182R	47332647	chr11:47332647	G	C	11	2.736211	20	S1182R	0.4395	0.045	ENST00000545968;ENST00000399249;ENST00000256993	0.1075761881035358	0.448
GCCCTCTCGGTACCAAGTCCTGTCACCAACAGGCATCACCTATGAGCCACCCAACTATAAGGCCCTGGACTTCTCCGAGGCCCCAAGTTTCACCCAGCCCCTGGTGAACCGCTCGGTCATCGCGGGCTACACTGCTATGCTCTGCTGTGCTGTCCGGGGTAGCCCCAAGGTAGGGAACTTTAGGCGCTGGTCCAGGCCGA	X32	Synonymous	1.0882035058216877	0.6354486990944882	Synonymous	c.3546C>T		47332647	chr11:47332647	G	A	11	0.962579	9.898
GCCCTCTCGGTACCAAGTCCTGTCACCAACAGGCATCACCTATGAGCCACCCAACTATAAGGCCCTGGACTTCTCCGAGGCCCCAATCTTCACCCAGCCCCTGGTGAACCGCTCGGTCATCGCGGGCTACACTGCTATGCTCTGCTGTGCTGTCCGGGGTAGCCCCAAGGTAGGGAACTTTAGGCGCTGGTCCAGGCCGA	X32	missense	1.116195809	0.7952215015618833	Missense	c.3545G>T	S1182I	47332648	chr11:47332648	C	A	11	4.351549	25	S1182I	0.2596	0.139	ENST00000545968;ENST00000399249;ENST00000256993	0.1893026628798645	0.5
GCCCTCTCGGTACCAAGTCCTGTCACCAACAGGCATCACCTATGAGCCACCCAACTATAAGGCCCTGGACTTCTCCGAGGCCCCACGCTTCACCCAGCCCCTGGTGAACCGCTCGGTCATCGCGGGCTACACTGCTATGCTCTGCTGTGCTGTCCGGGGTAGCCCCAAGGTAGGGAACTTTAGGCGCTGGTCCAGGCCGA	X32	missense	0.9331331452154825	-0.249652664	Missense	c.3544A>C	S1182R	47332649	chr11:47332649	T	G	11	2.060571	17.03	S1182R	0.4395	0.028	ENST00000545968;ENST00000399249;ENST00000256993	0.1075761881035358	0.448	NM_000256.3(MYBPC3):c.3544A>C (p.Ser1182Arg)	Uncertain significance
GCCCTCTCGGTACCAAGTCCTGTCACCAACAGGCATCACCTATGAGCCACCCAACTATAAGGCCCTGGACTTCTCCGAGGCCCCAGGCTTCACCCAGCCCCTGGTGAACCGCTCGGTCATCGCGGGCTACACTGCTATGCTCTGCTGTGCTGTCCGGGGTAGCCCCAAGGTAGGGAACTTTAGGCGCTGGTCCAGGCCGA	X32	missense	0.581537028	-2.25647203	Missense	c.3544A>G	S1182G	47332649	chr11:47332649	T	C	11	2.824206	20.4	S1182G	0.2183	0.053	ENST00000545968;ENST00000399249;ENST00000256993	0.2484590974103705	0.438	NM_000256.3(MYBPC3):c.3544A>G (p.Ser1182Gly)	Uncertain significance
GCCCTCTCGGTACCAAGTCCTGTCACCAACAGGCATCACCTATGAGCCACCCAACTATAAGGCCCTGGACTTCTCCGAGGCCCCATGCTTCACCCAGCCCCTGGTGAACCGCTCGGTCATCGCGGGCTACACTGCTATGCTCTGCTGTGCTGTCCGGGGTAGCCCCAAGGTAGGGAACTTTAGGCGCTGGTCCAGGCCGA	X32	missense	0.9798642858498079	0.017076555481516216	Missense	c.3544A>T	S1182C	47332649	chr11:47332649	T	A	11	2.877942	20.6	S1182C	0.1738	0.2	ENST00000545968;ENST00000399249;ENST00000256993	0.2243549523363238	0.534
GCCCTCTCGGTACCAAGTCCTGTCACCAACAGGCATCACCTATGAGCCACCCAACTATAAGGCCCTGGACTTCTCCGAGGCCCCCAGCTTCACCCAGCCCCTGGTGAACCGCTCGGTCATCGCGGGCTACACTGCTATGCTCTGCTGTGCTGTCCGGGGTAGCCCCAAGGTAGGGAACTTTAGGCGCTGGTCCAGGCCGA	X32	Synonymous	1.048403556403464	0.4082809195606973	Synonymous	c.3543A>C		47332650	chr11:47332650	T	G	11	0.473703	5.189
GCCCTCTCGGTACCAAGTCCTGTCACCAACAGGCATCACCTATGAGCCACCCAACTATAAGGCCCTGGACTTCTCCGAGGCCCCGAGCTTCACCCAGCCCCTGGTGAACCGCTCGGTCATCGCGGGCTACACTGCTATGCTCTGCTGTGCTGTCCGGGGTAGCCCCAAGGTAGGGAACTTTAGGCGCTGGTCCAGGCCGA	X32	Synonymous	1.227963293	1.4331612845554809	Synonymous	c.3543A>G		47332650	chr11:47332650	T	C	11	0.461065	5.056							NM_000256.3(MYBPC3):c.3543A>G (p.Pro1181=)	Likely benign
GCCCTCTCGGTACCAAGTCCTGTCACCAACAGGCATCACCTATGAGCCACCCAACTATAAGGCCCTGGACTTCTCCGAGGCCCCTAGCTTCACCCAGCCCCTGGTGAACCGCTCGGTCATCGCGGGCTACACTGCTATGCTCTGCTGTGCTGTCCGGGGTAGCCCCAAGGTAGGGAACTTTAGGCGCTGGTCCAGGCCGA	X32	Synonymous	0.7011845904979761	-1.573554803	Synonymous	c.3543A>T		47332650	chr11:47332650	T	A	11	0.573862	6.203
GCCCTCTCGGTACCAAGTCCTGTCACCAACAGGCATCACCTATGAGCCACCCAACTATAAGGCCCTGGACTTCTCCGAGGCCCGAAGCTTCACCCAGCCCCTGGTGAACCGCTCGGTCATCGCGGGCTACACTGCTATGCTCTGCTGTGCTGTCCGGGGTAGCCCCAAGGTAGGGAACTTTAGGCGCTGGTCCAGGCCGA	X32	missense	0.15062994000533958	-4.715977828	Missense	c.3542C>G	P1181R	47332651	chr11:47332651	G	C	11	4.922884	27.5	P1181R	0.9119	0.919	ENST00000545968;ENST00000399249;ENST00000256993	0.8062304720056621	0.662
GCCCTCTCGGTACCAAGTCCTGTCACCAACAGGCATCACCTATGAGCCACCCAACTATAAGGCCCTGGACTTCTCCGAGGCCCTAAGCTTCACCCAGCCCCTGGTGAACCGCTCGGTCATCGCGGGCTACACTGCTATGCTCTGCTGTGCTGTCCGGGGTAGCCCCAAGGTAGGGAACTTTAGGCGCTGGTCCAGGCCGA	X32	missense	0.19003097978202144	-4.491086921	Missense	c.3542C>T	P1181L	47332651	chr11:47332651	G	A	11	4.908917	27.4	P1181L	0.8796	0.836	ENST00000545968;ENST00000399249;ENST00000256993	0.8366358622070127	0.635
GCCCTCTCGGTACCAAGTCCTGTCACCAACAGGCATCACCTATGAGCCACCCAACTATAAGGCCCTGGACTTCTCCGAGGCCGCAAGCTTCACCCAGCCCCTGGTGAACCGCTCGGTCATCGCGGGCTACACTGCTATGCTCTGCTGTGCTGTCCGGGGTAGCCCCAAGGTAGGGAACTTTAGGCGCTGGTCCAGGCCGA	X32	missense	0.25325509402744373	-4.13022009	Missense	c.3541C>G		47332652	chr11:47332652	G	C	11	4.425346	25.3			0.663	ENST00000545968;ENST00000399249;ENST00000256993			NM_000256.3(MYBPC3):c.3541C>G (p.Pro1181Ala)	Uncertain significance
GCCCTCTCGGTACCAAGTCCTGTCACCAACAGGCATCACCTATGAGCCACCCAACTATAAGGCCCTGGACTTCTCCGAGGCCTCAAGCTTCACCCAGCCCCTGGTGAACCGCTCGGTCATCGCGGGCTACACTGCTATGCTCTGCTGTGCTGTCCGGGGTAGCCCCAAGGTAGGGAACTTTAGGCGCTGGTCCAGGCCGA	X32	missense	0.06624901	-5.197602271	Missense	c.3541C>T	P1181S	47332652	chr11:47332652	G	A	11	4.645651	26.1	P1181S	0.9099	0.781	ENST00000545968;ENST00000399249;ENST00000256993	0.768906766	0.581
GCCCTCTCGGTACCAAGTCCTGTCACCAACAGGCATCACCTATGAGCCACCCAACTATAAGGCCCTGGACTTCTCCGAGGCGCCAAGCTTCACCCAGCCCCTGGTGAACCGCTCGGTCATCGCGGGCTACACTGCTATGCTCTGCTGTGCTGTCCGGGGTAGCCCCAAGGTAGGGAACTTTAGGCGCTGGTCCAGGCCGA	X32	Synonymous	1.2179131180610991	1.3757974941892934	Synonymous	c.3540C>G		47332653	chr11:47332653	G	C	11	0.768433	7.997
GCCCTCTCGGTACCAAGTCCTGTCACCAACAGGCATCACCTATGAGCCACCCAACTATAAGGCCCTGGACTTCTCCGAGGCTCCAAGCTTCACCCAGCCCCTGGTGAACCGCTCGGTCATCGCGGGCTACACTGCTATGCTCTGCTGTGCTGTCCGGGGTAGCCCCAAGGTAGGGAACTTTAGGCGCTGGTCCAGGCCGA	X32	Synonymous	1.0430729158455856	0.3778550070475643	Synonymous	c.3540C>T		47332653	chr11:47332653	G	A	11	0.821731	8.492
GCCCTCTCGGTACCAAGTCCTGTCACCAACAGGCATCACCTATGAGCCACCCAACTATAAGGCCCTGGACTTCTCCGAGGGCCCAAGCTTCACCCAGCCCCTGGTGAACCGCTCGGTCATCGCGGGCTACACTGCTATGCTCTGCTGTGCTGTCCGGGGTAGCCCCAAGGTAGGGAACTTTAGGCGCTGGTCCAGGCCGA	X32	missense	0.8787334440975623	-0.560152036	Missense	c.3539C>G	A1180G	47332654	chr11:47332654	G	C	11	4.466477	25.4	A1180G	0.2562	0.474	ENST00000545968;ENST00000399249;ENST00000256993	0.6074778596012315	0.47
GCCCTCTCGGTACCAAGTCCTGTCACCAACAGGCATCACCTATGAGCCACCCAACTATAAGGCCCTGGACTTCTCCGAGGTCCCAAGCTTCACCCAGCCCCTGGTGAACCGCTCGGTCATCGCGGGCTACACTGCTATGCTCTGCTGTGCTGTCCGGGGTAGCCCCAAGGTAGGGAACTTTAGGCGCTGGTCCAGGCCGA	X32	missense	0.7409134720512891	-1.34679266	Missense	c.3539C>T		47332654	chr11:47332654	G	A	11	4.116718	24.3			0.463	ENST00000545968;ENST00000399249;ENST00000256993
GCCCTCTCGGTACCAAGTCCTGTCACCAACAGGCATCACCTATGAGCCACCCAACTATAAGGCCCTGGACTTCTCCGAGTCCCCAAGCTTCACCCAGCCCCTGGTGAACCGCTCGGTCATCGCGGGCTACACTGCTATGCTCTGCTGTGCTGTCCGGGGTAGCCCCAAGGTAGGGAACTTTAGGCGCTGGTCCAGGCCGA	X32	missense	0.8080180761381488	-0.963777	Missense	c.3538G>T	A1180S	47332655	chr11:47332655	C	A	11	3.764217	23.4	A1180S	0.1638	0.281	ENST00000545968;ENST00000399249;ENST00000256993	0.1533582159481558	0.409
GCCCTCTCGGTACCAAGTCCTGTCACCAACAGGCATCACCTATGAGCCACCCAACTATAAGGCCCTGGACTTCTCCGATGCCCCAAGCTTCACCCAGCCCCTGGTGAACCGCTCGGTCATCGCGGGCTACACTGCTATGCTCTGCTGTGCTGTCCGGGGTAGCCCCAAGGTAGGGAACTTTAGGCGCTGGTCCAGGCCGA	X32	missense	0.42763791353820835	-3.134888224	Missense	c.3537G>T	E1179D	47332656	chr11:47332656	C	A	11	3.559053	22.9	E1179D	0.2854	0.379	ENST00000545968;ENST00000399249;ENST00000256993	0.565544785	0.471
GCCCTCTCGGTACCAAGTCCTGTCACCAACAGGCATCACCTATGAGCCACCCAACTATAAGGCCCTGGACTTCTCCGCGGCCCCAAGCTTCACCCAGCCCCTGGTGAACCGCTCGGTCATCGCGGGCTACACTGCTATGCTCTGCTGTGCTGTCCGGGGTAGCCCCAAGGTAGGGAACTTTAGGCGCTGGTCCAGGCCGA	X32	missense	0.695172756	-1.607868793	Missense	c.3536A>C	E1179A	47332657	chr11:47332657	T	G	11	4.275764	24.8	E1179A	0.2459	0.391	ENST00000545968;ENST00000399249;ENST00000256993	0.2812993388429339	0.574
GCCCTCTCGGTACCAAGTCCTGTCACCAACAGGCATCACCTATGAGCCACCCAACTATAAGGCCCTGGACTTCTCCGGGGCCCCAAGCTTCACCCAGCCCCTGGTGAACCGCTCGGTCATCGCGGGCTACACTGCTATGCTCTGCTGTGCTGTCCGGGGTAGCCCCAAGGTAGGGAACTTTAGGCGCTGGTCCAGGCCGA	X32	missense	0.30214327671555663	-3.851179034	Missense	c.3536A>G		47332657	chr11:47332657	T	C	11	4.496202	25.5			0.581	ENST00000545968;ENST00000399249;ENST00000256993
GCCCTCTCGGTACCAAGTCCTGTCACCAACAGGCATCACCTATGAGCCACCCAACTATAAGGCCCTGGACTTCTCCGTGGCCCCAAGCTTCACCCAGCCCCTGGTGAACCGCTCGGTCATCGCGGGCTACACTGCTATGCTCTGCTGTGCTGTCCGGGGTAGCCCCAAGGTAGGGAACTTTAGGCGCTGGTCCAGGCCGA	X32	missense	0.575014666	-2.293699977	Missense	c.3536A>T	E1179V	47332657	chr11:47332657	T	A	11	4.382632	25.1	E1179V	0.3848	0.581	ENST00000545968;ENST00000399249;ENST00000256993	0.5688758243183101	0.665
GCCCTCTCGGTACCAAGTCCTGTCACCAACAGGCATCACCTATGAGCCACCCAACTATAAGGCCCTGGACTTCTCCTAGGCCCCAAGCTTCACCCAGCCCCTGGTGAACCGCTCGGTCATCGCGGGCTACACTGCTATGCTCTGCTGTGCTGTCCGGGGTAGCCCCAAGGTAGGGAACTTTAGGCGCTGGTCCAGGCCGA	X32	Nonsense	-0.016056602	-5.667381337	Nonsense	c.3535G>T	E1179*	47332658	chr11:47332658	C	A	11	11.564602	54
GCCCTCTCGGTACCAAGTCCTGTCACCAACAGGCATCACCTATGAGCCACCCAACTATAAGGCCCTGGACTTCTCGGAGGCCCCAAGCTTCACCCAGCCCCTGGTGAACCGCTCGGTCATCGCGGGCTACACTGCTATGCTCTGCTGTGCTGTCCGGGGTAGCCCCAAGGTAGGGAACTTTAGGCGCTGGTCCAGGCCGA	X32	Synonymous	0.4955030300420489	-2.747531756	Synonymous	c.3534C>G		47332659	chr11:47332659	G	C	11	-0.949213	0.029
GCCCTCTCGGTACCAAGTCCTGTCACCAACAGGCATCACCTATGAGCCACCCAACTATAAGGCCCTGGACTTCTCTGAGGCCCCAAGCTTCACCCAGCCCCTGGTGAACCGCTCGGTCATCGCGGGCTACACTGCTATGCTCTGCTGTGCTGTCCGGGGTAGCCCCAAGGTAGGGAACTTTAGGCGCTGGTCCAGGCCGA	X32	Synonymous	0.9874332217282391	0.060278077	Synonymous	c.3534C>T		47332659	chr11:47332659	G	A	11	-0.409359	0.214							NM_000256.3(MYBPC3):c.3534C>T (p.Ser1178=)	Benign/Likely benign
GCCCTCTCGGTACCAAGTCCTGTCACCAACAGGCATCACCTATGAGCCACCCAACTATAAGGCCCTGGACTTCTGCGAGGCCCCAAGCTTCACCCAGCCCCTGGTGAACCGCTCGGTCATCGCGGGCTACACTGCTATGCTCTGCTGTGCTGTCCGGGGTAGCCCCAAGGTAGGGAACTTTAGGCGCTGGTCCAGGCCGA	X32	missense	0.9943210103939393	0.099591786	Missense	c.3533C>G	S1178C	47332660	chr11:47332660	G	C	11	3.846353	23.6	S1178C	0.2911	0.252	ENST00000545968;ENST00000399249;ENST00000256993	0.4070746989073535	0.58	NM_000256.3(MYBPC3):c.3533C>G (p.Ser1178Cys)	Uncertain significance
GCCCTCTCGGTACCAAGTCCTGTCACCAACAGGCATCACCTATGAGCCACCCAACTATAAGGCCCTGGACTTCTTCGAGGCCCCAAGCTTCACCCAGCCCCTGGTGAACCGCTCGGTCATCGCGGGCTACACTGCTATGCTCTGCTGTGCTGTCCGGGGTAGCCCCAAGGTAGGGAACTTTAGGCGCTGGTCCAGGCCGA	X32	missense	0.8131514842967942	-0.934476838	Missense	c.3533C>T		47332660	chr11:47332660	G	A	11	3.992364	24			0.206	ENST00000545968;ENST00000399249;ENST00000256993
GCCCTCTCGGTACCAAGTCCTGTCACCAACAGGCATCACCTATGAGCCACCCAACTATAAGGCCCTGGACTTGTCCGAGGCCCCAAGCTTCACCCAGCCCCTGGTGAACCGCTCGGTCATCGCGGGCTACACTGCTATGCTCTGCTGTGCTGTCCGGGGTAGCCCCAAGGTAGGGAACTTTAGGCGCTGGTCCAGGCCGA	X32	missense	0.9540439344827254	-0.130299307	Missense	c.3531C>G	F1177L	47332662	chr11:47332662	G	C	11	4.15997	24.5	F1177L	0.9273	0.062	ENST00000545968;ENST00000399249;ENST00000256993	0.2833059283954695	0.415	NM_000256.3(MYBPC3):c.3531C>G (p.Phe1177Leu)	Uncertain significance
GCCCTCTCGGTACCAAGTCCTGTCACCAACAGGCATCACCTATGAGCCACCCAACTATAAGGCCCTGGACTTTTCCGAGGCCCCAAGCTTCACCCAGCCCCTGGTGAACCGCTCGGTCATCGCGGGCTACACTGCTATGCTCTGCTGTGCTGTCCGGGGTAGCCCCAAGGTAGGGAACTTTAGGCGCTGGTCCAGGCCGA	X32	Synonymous	1.0123319098460877	0.2023933249193121	Synonymous	c.3531C>T		47332662	chr11:47332662	G	A	11	1.324499	13.07
GCCCTCTCGGTACCAAGTCCTGTCACCAACAGGCATCACCTATGAGCCACCCAACTATAAGGCCCTGGAGTTCTCCGAGGCCCCAAGCTTCACCCAGCCCCTGGTGAACCGCTCGGTCATCGCGGGCTACACTGCTATGCTCTGCTGTGCTGTCCGGGGTAGCCCCAAGGTAGGGAACTTTAGGCGCTGGTCCAGGCCGA	X32	missense	0.6838203920861234	-1.67266514	Missense	c.3528C>G	D1176E	47332665	chr11:47332665	G	C	11	2.767744	20.2	D1176E	0.4266	0.113	ENST00000545968;ENST00000399249;ENST00000256993	0.2177295852416002	0.431
GCCCTCTCGGTACCAAGTCCTGTCACCAACAGGCATCACCTATGAGCCACCCAACTATAAGGCCCTGGATTTCTCCGAGGCCCCAAGCTTCACCCAGCCCCTGGTGAACCGCTCGGTCATCGCGGGCTACACTGCTATGCTCTGCTGTGCTGTCCGGGGTAGCCCCAAGGTAGGGAACTTTAGGCGCTGGTCCAGGCCGA	X32	Synonymous	1.0545329939047812	0.44326615766574423	Synonymous	c.3528C>T		47332665	chr11:47332665	G	A	11	0.906775	9.325
GCCCTCTCGGTACCAAGTCCTGTCACCAACAGGCATCACCTATGAGCCACCCAACTATAAGGCCCTGGCCTTCTCCGAGGCCCCAAGCTTCACCCAGCCCCTGGTGAACCGCTCGGTCATCGCGGGCTACACTGCTATGCTCTGCTGTGCTGTCCGGGGTAGCCCCAAGGTAGGGAACTTTAGGCGCTGGTCCAGGCCGA	X32	missense	0.7535484004607544	-1.274675769	Missense	c.3527A>C	D1176A	47332666	chr11:47332666	T	G	11	4.620918	26	D1176A	0.4278	0.479	ENST00000545968;ENST00000399249;ENST00000256993	0.6780614055980154	0.756
GCCCTCTCGGTACCAAGTCCTGTCACCAACAGGCATCACCTATGAGCCACCCAACTATAAGGCCCTGGGCTTCTCCGAGGCCCCAAGCTTCACCCAGCCCCTGGTGAACCGCTCGGTCATCGCGGGCTACACTGCTATGCTCTGCTGTGCTGTCCGGGGTAGCCCCAAGGTAGGGAACTTTAGGCGCTGGTCCAGGCCGA	X32	missense	0.3787547461795018	-3.413900654	Missense	c.3527A>G	D1176G	47332666	chr11:47332666	T	C	11	4.642048	26.1	D1176G	0.4778	0.425	ENST00000545968;ENST00000399249;ENST00000256993	0.6811967981252336	0.719
GCCCTCTCGGTACCAAGTCCTGTCACCAACAGGCATCACCTATGAGCCACCCAACTATAAGGCCCTGGTCTTCTCCGAGGCCCCAAGCTTCACCCAGCCCCTGGTGAACCGCTCGGTCATCGCGGGCTACACTGCTATGCTCTGCTGTGCTGTCCGGGGTAGCCCCAAGGTAGGGAACTTTAGGCGCTGGTCCAGGCCGA	X32	missense	0.4912526717513711	-2.771791698	Missense	c.3527A>T	D1176V	47332666	chr11:47332666	T	A	11	4.912833	27.4	D1176V	0.5097	0.54	ENST00000545968;ENST00000399249;ENST00000256993	0.78734149	0.751
GCCCTCTCGGTACCAAGTCCTGTCACCAACAGGCATCACCTATGAGCCACCCAACTATAAGGCCCTGTACTTCTCCGAGGCCCCAAGCTTCACCCAGCCCCTGGTGAACCGCTCGGTCATCGCGGGCTACACTGCTATGCTCTGCTGTGCTGTCCGGGGTAGCCCCAAGGTAGGGAACTTTAGGCGCTGGTCCAGGCCGA	X32	missense	0.5759648892936515	-2.288276351	Missense	c.3526G>T	D1176Y	47332667	chr11:47332667	C	A	11	5.236738	29.4	D1176Y	0.4427	0.417	ENST00000545968;ENST00000399249;ENST00000256993	0.7030392658898179	0.836
GCCCTCTCGGTACCAAGTCCTGTCACCAACAGGCATCACCTATGAGCCACCCAACTATAAGGCCCTTGACTTCTCCGAGGCCCCAAGCTTCACCCAGCCCCTGGTGAACCGCTCGGTCATCGCGGGCTACACTGCTATGCTCTGCTGTGCTGTCCGGGGTAGCCCCAAGGTAGGGAACTTTAGGCGCTGGTCCAGGCCGA	X32	Synonymous	1.0327047942312968	0.3186764603538382	Synonymous	c.3525G>T		47332668	chr11:47332668	C	A	11	1.518196	14.29
GCCCTCTCGGTACCAAGTCCTGTCACCAACAGGCATCACCTATGAGCCACCCAACTATAAGGCCGTGGACTTCTCCGAGGCCCCAAGCTTCACCCAGCCCCTGGTGAACCGCTCGGTCATCGCGGGCTACACTGCTATGCTCTGCTGTGCTGTCCGGGGTAGCCCCAAGGTAGGGAACTTTAGGCGCTGGTCCAGGCCGA	X32	missense	0.9534350607648219	-0.1337746	Missense	c.3523C>G	L1175V	47332670	chr11:47332670	G	C	11	2.543894	19.18	L1175V	0.1413	0.029	ENST00000545968;ENST00000399249;ENST00000256993	0.1420838689305423	0.151
GCCCTCTCGGTACCAAGTCCTGTCACCAACAGGCATCACCTATGAGCCACCCAACTATAAGGCCTTGGACTTCTCCGAGGCCCCAAGCTTCACCCAGCCCCTGGTGAACCGCTCGGTCATCGCGGGCTACACTGCTATGCTCTGCTGTGCTGTCCGGGGTAGCCCCAAGGTAGGGAACTTTAGGCGCTGGTCCAGGCCGA	X32	Synonymous	1.249540028460613	1.5563156886592098	Synonymous	c.3523C>T		47332670	chr11:47332670	G	A	11	0.73538	7.701
GCCCTCTCGGTACCAAGTCCTGTCACCAACAGGCATCACCTATGAGCCACCCAACTATAAGGCGCTGGACTTCTCCGAGGCCCCAAGCTTCACCCAGCCCCTGGTGAACCGCTCGGTCATCGCGGGCTACACTGCTATGCTCTGCTGTGCTGTCCGGGGTAGCCCCAAGGTAGGGAACTTTAGGCGCTGGTCCAGGCCGA	X32	Synonymous	0.9682165832299401	-0.049405507	Synonymous	c.3522C>G		47332671	chr11:47332671	G	C	11	0.817307	8.449
GCCCTCTCGGTACCAAGTCCTGTCACCAACAGGCATCACCTATGAGCCACCCAACTATAAGGCTCTGGACTTCTCCGAGGCCCCAAGCTTCACCCAGCCCCTGGTGAACCGCTCGGTCATCGCGGGCTACACTGCTATGCTCTGCTGTGCTGTCCGGGGTAGCCCCAAGGTAGGGAACTTTAGGCGCTGGTCCAGGCCGA	X32	Synonymous	0.9337675473427969	-0.246031662	Synonymous	c.3522C>T		47332671	chr11:47332671	G	A	11	0.900971	9.268							NM_000256.3(MYBPC3):c.3522C>T (p.Ala1174=)	Likely benign
GCCCTCTCGGTACCAAGTCCTGTCACCAACAGGCATCACCTATGAGCCACCCAACTATAAGGGCCTGGACTTCTCCGAGGCCCCAAGCTTCACCCAGCCCCTGGTGAACCGCTCGGTCATCGCGGGCTACACTGCTATGCTCTGCTGTGCTGTCCGGGGTAGCCCCAAGGTAGGGAACTTTAGGCGCTGGTCCAGGCCGA	X32	missense	1.0026589532971428	0.14718259995933272	Missense	c.3521C>G	A1174G	47332672	chr11:47332672	G	C	11	3.434892	22.5	A1174G	0.1863	0.043	ENST00000545968;ENST00000399249;ENST00000256993	0.2188399822984112	0.137
GCCCTCTCGGTACCAAGTCCTGTCACCAACAGGCATCACCTATGAGCCACCCAACTATAAGGTCCTGGACTTCTCCGAGGCCCCAAGCTTCACCCAGCCCCTGGTGAACCGCTCGGTCATCGCGGGCTACACTGCTATGCTCTGCTGTGCTGTCCGGGGTAGCCCCAAGGTAGGGAACTTTAGGCGCTGGTCCAGGCCGA	X32	missense	0.8242279035860989	-0.871255513	Missense	c.3521C>T	A1174V	47332672	chr11:47332672	G	A	11	3.171015	21.6	A1174V	0.1828	0.073	ENST00000545968;ENST00000399249;ENST00000256993	0.2321745939941428	0.157
GCCCTCTCGGTACCAAGTCCTGTCACCAACAGGCATCACCTATGAGCCACCCAACTATAAGTCCCTGGACTTCTCCGAGGCCCCAAGCTTCACCCAGCCCCTGGTGAACCGCTCGGTCATCGCGGGCTACACTGCTATGCTCTGCTGTGCTGTCCGGGGTAGCCCCAAGGTAGGGAACTTTAGGCGCTGGTCCAGGCCGA	X32	missense	0.5946764116859059	-2.181475839	Missense	c.3520G>T	A1174S	47332673	chr11:47332673	C	A	11	3.706573	23.3	A1174S	0.1242	0.055	ENST00000545968;ENST00000399249;ENST00000256993	0.171478575	0.124
GCCCTCTCGGTACCAAGTCCTGTCACCAACAGGCATCACCTATGAGCCACCCAACTATAATGCCCTGGACTTCTCCGAGGCCCCAAGCTTCACCCAGCCCCTGGTGAACCGCTCGGTCATCGCGGGCTACACTGCTATGCTCTGCTGTGCTGTCCGGGGTAGCCCCAAGGTAGGGAACTTTAGGCGCTGGTCCAGGCCGA	X32	missense	0.8410383714328307	-0.775305726	Missense	c.3519G>T	K1173N	47332674	chr11:47332674	C	A	11	3.25302	21.9	K1173N	0.6304	0.098	ENST00000545968;ENST00000399249;ENST00000256993	0.2508129922332131	0.435	NM_000256.3(MYBPC3):c.3519G>T (p.Lys1173Asn)	Uncertain significance
GCCCTCTCGGTACCAAGTCCTGTCACCAACAGGCATCACCTATGAGCCACCCAACTATACGGCCCTGGACTTCTCCGAGGCCCCAAGCTTCACCCAGCCCCTGGTGAACCGCTCGGTCATCGCGGGCTACACTGCTATGCTCTGCTGTGCTGTCCGGGGTAGCCCCAAGGTAGGGAACTTTAGGCGCTGGTCCAGGCCGA	X32	missense	0.8010227817231053	-1.003704324	Missense	c.3518A>C	K1173T	47332675	chr11:47332675	T	G	11	3.840826	23.6	K1173T	0.3011	0.403	ENST00000545968;ENST00000399249;ENST00000256993	0.4071621495659801	0.414
GCCCTCTCGGTACCAAGTCCTGTCACCAACAGGCATCACCTATGAGCCACCCAACTATAGGGCCCTGGACTTCTCCGAGGCCCCAAGCTTCACCCAGCCCCTGGTGAACCGCTCGGTCATCGCGGGCTACACTGCTATGCTCTGCTGTGCTGTCCGGGGTAGCCCCAAGGTAGGGAACTTTAGGCGCTGGTCCAGGCCGA	X32	missense	0.7534253238657853	-1.275378258	Missense	c.3518A>G	K1173R	47332675	chr11:47332675	T	C	11	5.243364	29.4	K1173R	0.1181	0.193	ENST00000545968;ENST00000399249;ENST00000256993	0.2095364969076585	0.155	NM_000256.3(MYBPC3):c.3518A>G (p.Lys1173Arg)	Uncertain significance
GCCCTCTCGGTACCAAGTCCTGTCACCAACAGGCATCACCTATGAGCCACCCAACTATATGGCCCTGGACTTCTCCGAGGCCCCAAGCTTCACCCAGCCCCTGGTGAACCGCTCGGTCATCGCGGGCTACACTGCTATGCTCTGCTGTGCTGTCCGGGGTAGCCCCAAGGTAGGGAACTTTAGGCGCTGGTCCAGGCCGA	X32	missense	0.7209736003473421	-1.460604271	Missense	c.3518A>T	K1173M	47332675	chr11:47332675	T	A	11	4.047497	24.2	K1173M	0.4834	0.446	ENST00000545968;ENST00000399249;ENST00000256993	0.5724717452434124	0.47
GCCCTCTCGGTACCAAGTCCTGTCACCAACAGGCATCACCTATGAGCCACCCAACTATCAGGCCCTGGACTTCTCCGAGGCCCCAAGCTTCACCCAGCCCCTGGTGAACCGCTCGGTCATCGCGGGCTACACTGCTATGCTCTGCTGTGCTGTCCGGGGTAGCCCCAAGGTAGGGAACTTTAGGCGCTGGTCCAGGCCGA	X32	missense	0.8956104600795276	-0.46382241	Missense	c.3517A>C	K1173Q	47332676	chr11:47332676	T	G	11	3.479757	22.6	K1173Q	0.1935	0.145	ENST00000545968;ENST00000399249;ENST00000256993	0.1345608958104917	0.329
GCCCTCTCGGTACCAAGTCCTGTCACCAACAGGCATCACCTATGAGCCACCCAACTATGAGGCCCTGGACTTCTCCGAGGCCCCAAGCTTCACCCAGCCCCTGGTGAACCGCTCGGTCATCGCGGGCTACACTGCTATGCTCTGCTGTGCTGTCCGGGGTAGCCCCAAGGTAGGGAACTTTAGGCGCTGGTCCAGGCCGA	X32	missense	0.901632906	-0.429447852	Missense	c.3517A>G	K1173E	47332676	chr11:47332676	T	C	11	3.102705	21.4	K1173E	0.2957	0.062	ENST00000545968;ENST00000399249;ENST00000256993	0.246283587	0.398
GCCCTCTCGGTACCAAGTCCTGTCACCAACAGGCATCACCTATGAGCCACCCAACTATTAGGCCCTGGACTTCTCCGAGGCCCCAAGCTTCACCCAGCCCCTGGTGAACCGCTCGGTCATCGCGGGCTACACTGCTATGCTCTGCTGTGCTGTCCGGGGTAGCCCCAAGGTAGGGAACTTTAGGCGCTGGTCCAGGCCGA	X32	Nonsense	-0.038476669	-5.795349262	Nonsense	c.3517A>T	K1173*	47332676	chr11:47332676	T	A	11	9.357873	40
GCCCTCTCGGTACCAAGTCCTGTCACCAACAGGCATCACCTATGAGCCACCCAACTCTAAGGCCCTGGACTTCTCCGAGGCCCCAAGCTTCACCCAGCCCCTGGTGAACCGCTCGGTCATCGCGGGCTACACTGCTATGCTCTGCTGTGCTGTCCGGGGTAGCCCCAAGGTAGGGAACTTTAGGCGCTGGTCCAGGCCGA	X32	missense	0.8783540947376804	-0.562317264	Missense	c.3515A>C	Y1172S	47332678	chr11:47332678	T	G	11	3.186082	21.7	Y1172S	0.2971	0.397	ENST00000545968;ENST00000399249;ENST00000256993	0.5842006998322228	0.532	NM_000256.3(MYBPC3):c.3515A>C (p.Tyr1172Ser)	Uncertain significance
GCCCTCTCGGTACCAAGTCCTGTCACCAACAGGCATCACCTATGAGCCACCCAACTGTAAGGCCCTGGACTTCTCCGAGGCCCCAAGCTTCACCCAGCCCCTGGTGAACCGCTCGGTCATCGCGGGCTACACTGCTATGCTCTGCTGTGCTGTCCGGGGTAGCCCCAAGGTAGGGAACTTTAGGCGCTGGTCCAGGCCGA	X32	missense	0.8706564957086746	-0.606253161	Missense	c.3515A>G	Y1172C	47332678	chr11:47332678	T	C	11	3.48577	22.7	Y1172C	0.3378	0.605	ENST00000545968;ENST00000399249;ENST00000256993	0.8028537796062911	0.561
GCCCTCTCGGTACCAAGTCCTGTCACCAACAGGCATCACCTATGAGCCACCCAACTTTAAGGCCCTGGACTTCTCCGAGGCCCCAAGCTTCACCCAGCCCCTGGTGAACCGCTCGGTCATCGCGGGCTACACTGCTATGCTCTGCTGTGCTGTCCGGGGTAGCCCCAAGGTAGGGAACTTTAGGCGCTGGTCCAGGCCGA	X32	missense	0.6978013900105202	-1.592865233	Missense	c.3515A>T	Y1172F	47332678	chr11:47332678	T	A	11	3.168229	21.6	Y1172F	0.1486	0.149	ENST00000545968;ENST00000399249;ENST00000256993	0.2434719543158289	0.225
GCCCTCTCGGTACCAAGTCCTGTCACCAACAGGCATCACCTATGAGCCACCCAAGTATAAGGCCCTGGACTTCTCCGAGGCCCCAAGCTTCACCCAGCCCCTGGTGAACCGCTCGGTCATCGCGGGCTACACTGCTATGCTCTGCTGTGCTGTCCGGGGTAGCCCCAAGGTAGGGAACTTTAGGCGCTGGTCCAGGCCGA	X32	missense	1.0899111733922633	0.6451956222906242	Missense	c.3513C>G	N1171K	47332680	chr11:47332680	G	C	11	0.84318	8.699	N1171K	0.3513	0.184	ENST00000545968;ENST00000399249;ENST00000256993	0.084314357	0.265
GCCCTCTCGGTACCAAGTCCTGTCACCAACAGGCATCACCTATGAGCCACCCAATTATAAGGCCCTGGACTTCTCCGAGGCCCCAAGCTTCACCCAGCCCCTGGTGAACCGCTCGGTCATCGCGGGCTACACTGCTATGCTCTGCTGTGCTGTCCGGGGTAGCCCCAAGGTAGGGAACTTTAGGCGCTGGTCCAGGCCGA	X32	Synonymous	0.9613655683093052	-0.088509322	Synonymous	c.3513C>T		47332680	chr11:47332680	G	A	11	0.317821	3.468
GCCCTCTCGGTACCAAGTCCTGTCACCAACAGGCATCACCTATGAGCCACCCACCTATAAGGCCCTGGACTTCTCCGAGGCCCCAAGCTTCACCCAGCCCCTGGTGAACCGCTCGGTCATCGCGGGCTACACTGCTATGCTCTGCTGTGCTGTCCGGGGTAGCCCCAAGGTAGGGAACTTTAGGCGCTGGTCCAGGCCGA	X32	missense	1.2080872381554943	1.3197139224071675	Missense	c.3512A>C	N1171T	47332681	chr11:47332681	T	G	11	-0.671731	0.08	N1171T	0.185	0.232	ENST00000545968;ENST00000399249;ENST00000256993	0.079263703	0.204
GCCCTCTCGGTACCAAGTCCTGTCACCAACAGGCATCACCTATGAGCCACCCAGCTATAAGGCCCTGGACTTCTCCGAGGCCCCAAGCTTCACCCAGCCCCTGGTGAACCGCTCGGTCATCGCGGGCTACACTGCTATGCTCTGCTGTGCTGTCCGGGGTAGCCCCAAGGTAGGGAACTTTAGGCGCTGGTCCAGGCCGA	X32	missense	0.7526089829936318	-1.28003772	Missense	c.3512A>G	N1171S	47332681	chr11:47332681	T	C	11	-0.98595	0.026	N1171S	0.1001	0.237	ENST00000545968;ENST00000399249;ENST00000256993	0.058453305	0.116	NM_000256.3(MYBPC3):c.3512A>G (p.Asn1171Ser)	Likely benign
GCCCTCTCGGTACCAAGTCCTGTCACCAACAGGCATCACCTATGAGCCACCCATCTATAAGGCCCTGGACTTCTCCGAGGCCCCAAGCTTCACCCAGCCCCTGGTGAACCGCTCGGTCATCGCGGGCTACACTGCTATGCTCTGCTGTGCTGTCCGGGGTAGCCCCAAGGTAGGGAACTTTAGGCGCTGGTCCAGGCCGA	X32	missense	0.885477322	-0.52165973	Missense	c.3512A>T	N1171I	47332681	chr11:47332681	T	A	11	-0.095913	0.737	N1171I	0.3115	0.258	ENST00000545968;ENST00000399249;ENST00000256993	0.1695933258883706	0.399
GCCCTCTCGGTACCAAGTCCTGTCACCAACAGGCATCACCTATGAGCCACCCCACTATAAGGCCCTGGACTTCTCCGAGGCCCCAAGCTTCACCCAGCCCCTGGTGAACCGCTCGGTCATCGCGGGCTACACTGCTATGCTCTGCTGTGCTGTCCGGGGTAGCCCCAAGGTAGGGAACTTTAGGCGCTGGTCCAGGCCGA	X32	missense	1.1052854567147126	0.7329480404553825	Missense	c.3511A>C	N1171H	47332682	chr11:47332682	T	G	11	1.594964	14.73	N1171H	0.1736	0.112	ENST00000545968;ENST00000399249;ENST00000256993	0.1808468490240433	0.181
GCCCTCTCGGTACCAAGTCCTGTCACCAACAGGCATCACCTATGAGCCACCCGACTATAAGGCCCTGGACTTCTCCGAGGCCCCAAGCTTCACCCAGCCCCTGGTGAACCGCTCGGTCATCGCGGGCTACACTGCTATGCTCTGCTGTGCTGTCCGGGGTAGCCCCAAGGTAGGGAACTTTAGGCGCTGGTCCAGGCCGA	X32	missense	0.9703764921858853	-0.037077308	Missense	c.3511A>G	N1171D	47332682	chr11:47332682	T	C	11	1.554341	14.5	N1171D	0.2075	0.139	ENST00000545968;ENST00000399249;ENST00000256993	0.069818153	0.135
GCCCTCTCGGTACCAAGTCCTGTCACCAACAGGCATCACCTATGAGCCACCCTACTATAAGGCCCTGGACTTCTCCGAGGCCCCAAGCTTCACCCAGCCCCTGGTGAACCGCTCGGTCATCGCGGGCTACACTGCTATGCTCTGCTGTGCTGTCCGGGGTAGCCCCAAGGTAGGGAACTTTAGGCGCTGGTCCAGGCCGA	X32	missense	1.0012501176865296	0.1391413320162987	Missense	c.3511A>T	N1171Y	47332682	chr11:47332682	T	A	11	2.364053	18.4	N1171Y	0.2498	0.112	ENST00000545968;ENST00000399249;ENST00000256993	0.1887961029030936	0.353
GCCCTCTCGGTACCAAGTCCTGTCACCAACAGGCATCACCTATGAGCCACCGAACTATAAGGCCCTGGACTTCTCCGAGGCCCCAAGCTTCACCCAGCCCCTGGTGAACCGCTCGGTCATCGCGGGCTACACTGCTATGCTCTGCTGTGCTGTCCGGGGTAGCCCCAAGGTAGGGAACTTTAGGCGCTGGTCCAGGCCGA	X32	Synonymous	0.9021358108652742	-0.426577402	Synonymous	c.3510C>G		47332683	chr11:47332683	G	C	11	0.533435	5.803
GCCCTCTCGGTACCAAGTCCTGTCACCAACAGGCATCACCTATGAGCCACCTAACTATAAGGCCCTGGACTTCTCCGAGGCCCCAAGCTTCACCCAGCCCCTGGTGAACCGCTCGGTCATCGCGGGCTACACTGCTATGCTCTGCTGTGCTGTCCGGGGTAGCCCCAAGGTAGGGAACTTTAGGCGCTGGTCCAGGCCGA	X32	Synonymous	0.686305274	-1.65848208	Synonymous	c.3510C>T		47332683	chr11:47332683	G	A	11	0.758817	7.91
GCCCTCTCGGTACCAAGTCCTGTCACCAACAGGCATCACCTATGAGCCACGCAACTATAAGGCCCTGGACTTCTCCGAGGCCCCAAGCTTCACCCAGCCCCTGGTGAACCGCTCGGTCATCGCGGGCTACACTGCTATGCTCTGCTGTGCTGTCCGGGGTAGCCCCAAGGTAGGGAACTTTAGGCGCTGGTCCAGGCCGA	X32	missense	0.6419600853584266	-1.911592904	Missense	c.3509C>G	P1170R	47332684	chr11:47332684	G	C	11	4.284602	24.8	P1170R	0.2815	0.818	ENST00000545968;ENST00000399249;ENST00000256993	0.3983615497655609	0.682
GCCCTCTCGGTACCAAGTCCTGTCACCAACAGGCATCACCTATGAGCCACTCAACTATAAGGCCCTGGACTTCTCCGAGGCCCCAAGCTTCACCCAGCCCCTGGTGAACCGCTCGGTCATCGCGGGCTACACTGCTATGCTCTGCTGTGCTGTCCGGGGTAGCCCCAAGGTAGGGAACTTTAGGCGCTGGTCCAGGCCGA	X32	missense	0.5685737978750933	-2.330462782	Missense	c.3509C>T	P1170L	47332684	chr11:47332684	G	A	11	4.47276	25.4	P1170L	0.3654	0.625	ENST00000545968;ENST00000399249;ENST00000256993	0.2805023663552664	0.611
GCCCTCTCGGTACCAAGTCCTGTCACCAACAGGCATCACCTATGAGCCAGCCAACTATAAGGCCCTGGACTTCTCCGAGGCCCCAAGCTTCACCCAGCCCCTGGTGAACCGCTCGGTCATCGCGGGCTACACTGCTATGCTCTGCTGTGCTGTCCGGGGTAGCCCCAAGGTAGGGAACTTTAGGCGCTGGTCCAGGCCGA	X32	missense	0.7909671742871296	-1.061099121	Missense	c.3508C>G	P1170A	47332685	chr11:47332685	G	C	11	4.178053	24.5	P1170A	0.1898	0.663	ENST00000545968;ENST00000399249;ENST00000256993	0.4016993738507141	0.428
GCCCTCTCGGTACCAAGTCCTGTCACCAACAGGCATCACCTATGAGCCATCCAACTATAAGGCCCTGGACTTCTCCGAGGCCCCAAGCTTCACCCAGCCCCTGGTGAACCGCTCGGTCATCGCGGGCTACACTGCTATGCTCTGCTGTGCTGTCCGGGGTAGCCCCAAGGTAGGGAACTTTAGGCGCTGGTCCAGGCCGA	X32	missense	0.9232552628580843	-0.306033053	Missense	c.3508C>T		47332685	chr11:47332685	G	A	11	4.271886	24.8			0.638	ENST00000545968;ENST00000399249;ENST00000256993
GCCCTCTCGGTACCAAGTCCTGTCACCAACAGGCATCACCTATGAGCCCCCCAACTATAAGGCCCTGGACTTCTCCGAGGCCCCAAGCTTCACCCAGCCCCTGGTGAACCGCTCGGTCATCGCGGGCTACACTGCTATGCTCTGCTGTGCTGTCCGGGGTAGCCCCAAGGTAGGGAACTTTAGGCGCTGGTCCAGGCCGA	X32	Synonymous	1.2065362953391507	1.3108615434237072	Synonymous	c.3507A>C		47332686	chr11:47332686	T	G	11	0.423764	4.653
GCCCTCTCGGTACCAAGTCCTGTCACCAACAGGCATCACCTATGAGCCGCCCAACTATAAGGCCCTGGACTTCTCCGAGGCCCCAAGCTTCACCCAGCCCCTGGTGAACCGCTCGGTCATCGCGGGCTACACTGCTATGCTCTGCTGTGCTGTCCGGGGTAGCCCCAAGGTAGGGAACTTTAGGCGCTGGTCCAGGCCGA	X32	Synonymous	1.1598246375512384	1.0442435267394052	Synonymous	c.3507A>G		47332686	chr11:47332686	T	C	11	0.289494	3.159
GCCCTCTCGGTACCAAGTCCTGTCACCAACAGGCATCACCTATGAGCCTCCCAACTATAAGGCCCTGGACTTCTCCGAGGCCCCAAGCTTCACCCAGCCCCTGGTGAACCGCTCGGTCATCGCGGGCTACACTGCTATGCTCTGCTGTGCTGTCCGGGGTAGCCCCAAGGTAGGGAACTTTAGGCGCTGGTCCAGGCCGA	X32	Synonymous	1.0448194325450921	0.38782367098671794	Synonymous	c.3507A>T		47332686	chr11:47332686	T	A	11	0.304448	3.321
GCCCTCTCGGTACCAAGTCCTGTCACCAACAGGCATCACCTATGAGCGACCCAACTATAAGGCCCTGGACTTCTCCGAGGCCCCAAGCTTCACCCAGCCCCTGGTGAACCGCTCGGTCATCGCGGGCTACACTGCTATGCTCTGCTGTGCTGTCCGGGGTAGCCCCAAGGTAGGGAACTTTAGGCGCTGGTCCAGGCCGA	X32	missense	1.0838734172202285	0.6107336774133886	Missense	c.3506C>G		47332687	chr11:47332687	G	C	11	2.674866	19.75			0.287	ENST00000545968;ENST00000399249;ENST00000256993
GCCCTCTCGGTACCAAGTCCTGTCACCAACAGGCATCACCTATGAGCTACCCAACTATAAGGCCCTGGACTTCTCCGAGGCCCCAAGCTTCACCCAGCCCCTGGTGAACCGCTCGGTCATCGCGGGCTACACTGCTATGCTCTGCTGTGCTGTCCGGGGTAGCCCCAAGGTAGGGAACTTTAGGCGCTGGTCCAGGCCGA	X32	missense	1.099749617273672	0.7013509059851326	Missense	c.3506C>T	P1169L	47332687	chr11:47332687	G	A	11	2.349472	18.34	P1169L	0.2945	0.262	ENST00000545968;ENST00000399249;ENST00000256993	0.2695303205071743	0.473	NM_000256.3(MYBPC3):c.3506C>T (p.Pro1169Leu)	Uncertain significance
GCCCTCTCGGTACCAAGTCCTGTCACCAACAGGCATCACCTATGAGGCACCCAACTATAAGGCCCTGGACTTCTCCGAGGCCCCAAGCTTCACCCAGCCCCTGGTGAACCGCTCGGTCATCGCGGGCTACACTGCTATGCTCTGCTGTGCTGTCCGGGGTAGCCCCAAGGTAGGGAACTTTAGGCGCTGGTCCAGGCCGA	X32	missense	0.9974386015524646	0.11738618736186059	Missense	c.3505C>G	P1169A	47332688	chr11:47332688	G	C	11	2.663958	19.7	P1169A	0.2056	0.235	ENST00000545968;ENST00000399249;ENST00000256993	0.4743790321020757	0.366
GCCCTCTCGGTACCAAGTCCTGTCACCAACAGGCATCACCTATGAGTCACCCAACTATAAGGCCCTGGACTTCTCCGAGGCCCCAAGCTTCACCCAGCCCCTGGTGAACCGCTCGGTCATCGCGGGCTACACTGCTATGCTCTGCTGTGCTGTCCGGGGTAGCCCCAAGGTAGGGAACTTTAGGCGCTGGTCCAGGCCGA	X32	missense	0.8461676647238934	-0.746029051	Missense	c.3505C>T	P1169S	47332688	chr11:47332688	G	A	11	2.492494	18.96	P1169S	0.3564	0.188	ENST00000545968;ENST00000399249;ENST00000256993	0.3463942972571752	0.505
GCCCTCTCGGTACCAAGTCCTGTCACCAACAGGCATCACCTATGATCCACCCAACTATAAGGCCCTGGACTTCTCCGAGGCCCCAAGCTTCACCCAGCCCCTGGTGAACCGCTCGGTCATCGCGGGCTACACTGCTATGCTCTGCTGTGCTGTCCGGGGTAGCCCCAAGGTAGGGAACTTTAGGCGCTGGTCCAGGCCGA	X32	missense	1.0858415332486528	0.6219671727966092	Missense	c.3504G>T	E1168D	47332689	chr11:47332689	C	A	11	4.617777	26	E1168D	0.3605	0.234	ENST00000545968;ENST00000399249;ENST00000256993	0.1282190484443022	0.185	NM_000256.3(MYBPC3):c.3504G>T (p.Glu1168Asp)	Uncertain significance
GCCCTCTCGGTACCAAGTCCTGTCACCAACAGGCATCACCTATGCGCCACCCAACTATAAGGCCCTGGACTTCTCCGAGGCCCCAAGCTTCACCCAGCCCCTGGTGAACCGCTCGGTCATCGCGGGCTACACTGCTATGCTCTGCTGTGCTGTCCGGGGTAGCCCCAAGGTAGGGAACTTTAGGCGCTGGTCCAGGCCGA	X32	missense	0.6942130379559126	-1.613346615	Missense	c.3503A>C	E1168A	47332690	chr11:47332690	T	G	11	4.534166	25.6	E1168A	0.2918	0.285	ENST00000545968;ENST00000399249;ENST00000256993	0.179985162	0.395
GCCCTCTCGGTACCAAGTCCTGTCACCAACAGGCATCACCTATGGGCCACCCAACTATAAGGCCCTGGACTTCTCCGAGGCCCCAAGCTTCACCCAGCCCCTGGTGAACCGCTCGGTCATCGCGGGCTACACTGCTATGCTCTGCTGTGCTGTCCGGGGTAGCCCCAAGGTAGGGAACTTTAGGCGCTGGTCCAGGCCGA	X32	missense	0.9290735943121571	-0.272823527	Missense	c.3503A>G	E1168G	47332690	chr11:47332690	T	C	11	4.50821	25.5	E1168G	0.4458	0.336	ENST00000545968;ENST00000399249;ENST00000256993	0.1983395765490931	0.405
GCCCTCTCGGTACCAAGTCCTGTCACCAACAGGCATCACCTATGTGCCACCCAACTATAAGGCCCTGGACTTCTCCGAGGCCCCAAGCTTCACCCAGCCCCTGGTGAACCGCTCGGTCATCGCGGGCTACACTGCTATGCTCTGCTGTGCTGTCCGGGGTAGCCCCAAGGTAGGGAACTTTAGGCGCTGGTCCAGGCCGA	X32	missense	1.2708879061400784	1.6781638327169655	Missense	c.3503A>T	E1168V	47332690	chr11:47332690	T	A	11	5.285573	29.7	E1168V	0.339	0.276	ENST00000545968;ENST00000399249;ENST00000256993	0.097334771	0.486
GCCCTCTCGGTACCAAGTCCTGTCACCAACAGGCATCACCTATTAGCCACCCAACTATAAGGCCCTGGACTTCTCCGAGGCCCCAAGCTTCACCCAGCCCCTGGTGAACCGCTCGGTCATCGCGGGCTACACTGCTATGCTCTGCTGTGCTGTCCGGGGTAGCCCCAAGGTAGGGAACTTTAGGCGCTGGTCCAGGCCGA	X32	Nonsense	0.025094465049770587	-5.432501731	Nonsense	c.3502G>T	E1168*	47332691	chr11:47332691	C	A	11	9.885611	43
GCCCTCTCGGTACCAAGTCCTGTCACCAACAGGCATCACCTCTGAGCCACCCAACTATAAGGCCCTGGACTTCTCCGAGGCCCCAAGCTTCACCCAGCCCCTGGTGAACCGCTCGGTCATCGCGGGCTACACTGCTATGCTCTGCTGTGCTGTCCGGGGTAGCCCCAAGGTAGGGAACTTTAGGCGCTGGTCCAGGCCGA	X32	missense	0.9062273315720446	-0.403224064	Missense	c.3500A>C	Y1167S	47332693	chr11:47332693	T	G	11	4.020487	24.1	Y1167S	0.3627	0.719	ENST00000545968;ENST00000399249;ENST00000256993	0.5430166514660283	0.537
GCCCTCTCGGTACCAAGTCCTGTCACCAACAGGCATCACCTGTGAGCCACCCAACTATAAGGCCCTGGACTTCTCCGAGGCCCCAAGCTTCACCCAGCCCCTGGTGAACCGCTCGGTCATCGCGGGCTACACTGCTATGCTCTGCTGTGCTGTCCGGGGTAGCCCCAAGGTAGGGAACTTTAGGCGCTGGTCCAGGCCGA	X32	missense	0.9593301054454884	-0.100127216	Missense	c.3500A>G		47332693	chr11:47332693	T	C	11	4.356202	25			0.651	ENST00000545968;ENST00000399249;ENST00000256993
GCCCTCTCGGTACCAAGTCCTGTCACCAACAGGCATCACCTTTGAGCCACCCAACTATAAGGCCCTGGACTTCTCCGAGGCCCCAAGCTTCACCCAGCCCCTGGTGAACCGCTCGGTCATCGCGGGCTACACTGCTATGCTCTGCTGTGCTGTCCGGGGTAGCCCCAAGGTAGGGAACTTTAGGCGCTGGTCCAGGCCGA	X32	missense	0.6218412432427356	-2.026426032	Missense	c.3500A>T		47332693	chr11:47332693	T	A	11	3.923178	23.8			0.352	ENST00000545968;ENST00000399249;ENST00000256993
GCCCTCTCGGTACCAAGTCCTGTCACCAACAGGCATCACGTATGAGCCACCCAACTATAAGGCCCTGGACTTCTCCGAGGCCCCAAGCTTCACCCAGCCCCTGGTGAACCGCTCGGTCATCGCGGGCTACACTGCTATGCTCTGCTGTGCTGTCCGGGGTAGCCCCAAGGTAGGGAACTTTAGGCGCTGGTCCAGGCCGA	X32	Synonymous	0.9967776410988298	0.11361359667250917	Synonymous	c.3498C>G		47332695	chr11:47332695	G	C	11	-0.462525	0.175							NM_000256.3(MYBPC3):c.3498C>G (p.Thr1166=)	Likely benign
GCCCTCTCGGTACCAAGTCCTGTCACCAACAGGCATCACTTATGAGCCACCCAACTATAAGGCCCTGGACTTCTCCGAGGCCCCAAGCTTCACCCAGCCCCTGGTGAACCGCTCGGTCATCGCGGGCTACACTGCTATGCTCTGCTGTGCTGTCCGGGGTAGCCCCAAGGTAGGGAACTTTAGGCGCTGGTCCAGGCCGA	X32	Synonymous	1.1142263870388078	0.7839805497520164	Synonymous	c.3498C>T		47332695	chr11:47332695	G	A	11	-0.188838	0.509
GCCCTCTCGGTACCAAGTCCTGTCACCAACAGGCATCAGCTATGAGCCACCCAACTATAAGGCCCTGGACTTCTCCGAGGCCCCAAGCTTCACCCAGCCCCTGGTGAACCGCTCGGTCATCGCGGGCTACACTGCTATGCTCTGCTGTGCTGTCCGGGGTAGCCCCAAGGTAGGGAACTTTAGGCGCTGGTCCAGGCCGA	X32	missense	0.8759153225580212	-0.576237143	Missense	c.3497C>G	T1166S	47332696	chr11:47332696	G	C	11	2.397878	18.55	T1166S	0.2284	0.257	ENST00000545968;ENST00000399249;ENST00000256993	0.186584898	0.188	NM_000256.3(MYBPC3):c.3497C>G (p.Thr1166Ser)	Uncertain significance
GCCCTCTCGGTACCAAGTCCTGTCACCAACAGGCATCATCTATGAGCCACCCAACTATAAGGCCCTGGACTTCTCCGAGGCCCCAAGCTTCACCCAGCCCCTGGTGAACCGCTCGGTCATCGCGGGCTACACTGCTATGCTCTGCTGTGCTGTCCGGGGTAGCCCCAAGGTAGGGAACTTTAGGCGCTGGTCCAGGCCGA	X32	missense	0.9918011574860015	0.08520912	Missense	c.3497C>T	T1166I	47332696	chr11:47332696	G	A	11	2.074436	17.1	T1166I	0.3446	0.217	ENST00000545968;ENST00000399249;ENST00000256993	0.087739733	0.334
GCCCTCTCGGTACCAAGTCCTGTCACCAACAGGCATCCCCTATGAGCCACCCAACTATAAGGCCCTGGACTTCTCCGAGGCCCCAAGCTTCACCCAGCCCCTGGTGAACCGCTCGGTCATCGCGGGCTACACTGCTATGCTCTGCTGTGCTGTCCGGGGTAGCCCCAAGGTAGGGAACTTTAGGCGCTGGTCCAGGCCGA	X32	missense	0.7420029629117668	-1.340574129	Missense	c.3496A>C	T1166P	47332697	chr11:47332697	T	G	11	2.368909	18.42	T1166P	0.2025	0.351	ENST00000545968;ENST00000399249;ENST00000256993	0.220964883	0.301
GCCCTCTCGGTACCAAGTCCTGTCACCAACAGGCATCGCCTATGAGCCACCCAACTATAAGGCCCTGGACTTCTCCGAGGCCCCAAGCTTCACCCAGCCCCTGGTGAACCGCTCGGTCATCGCGGGCTACACTGCTATGCTCTGCTGTGCTGTCCGGGGTAGCCCCAAGGTAGGGAACTTTAGGCGCTGGTCCAGGCCGA	X32	missense	0.890788834	-0.491342998	Missense	c.3496A>G	T1166A	47332697	chr11:47332697	T	C	11	1.996496	16.74	T1166A	0.1913	0.225	ENST00000545968;ENST00000399249;ENST00000256993	0.1051508033726151	0.249
GCCCTCTCGGTACCAAGTCCTGTCACCAACAGGCATCTCCTATGAGCCACCCAACTATAAGGCCCTGGACTTCTCCGAGGCCCCAAGCTTCACCCAGCCCCTGGTGAACCGCTCGGTCATCGCGGGCTACACTGCTATGCTCTGCTGTGCTGTCCGGGGTAGCCCCAAGGTAGGGAACTTTAGGCGCTGGTCCAGGCCGA	X32	missense	0.8489690498802445	-0.730039472	Missense	c.3496A>T	T1166S	47332697	chr11:47332697	T	A	11	1.973376	16.63	T1166S	0.2284	0.212	ENST00000545968;ENST00000399249;ENST00000256993	0.186584898	0.188
GCCCTCTCGGTACCAAGTCCTGTCACCAACAGGCATGACCTATGAGCCACCCAACTATAAGGCCCTGGACTTCTCCGAGGCCCCAAGCTTCACCCAGCCCCTGGTGAACCGCTCGGTCATCGCGGGCTACACTGCTATGCTCTGCTGTGCTGTCCGGGGTAGCCCCAAGGTAGGGAACTTTAGGCGCTGGTCCAGGCCGA	X32	missense	0.7743862867550786	-1.155738523	Missense	c.3495C>G		47332698	chr11:47332698	G	C	11	2.153974	17.46			0.319	ENST00000545968;ENST00000399249;ENST00000256993
GCCCTCTCGGTACCAAGTCCTGTCACCAACAGGCATTACCTATGAGCCACCCAACTATAAGGCCCTGGACTTCTCCGAGGCCCCAAGCTTCACCCAGCCCCTGGTGAACCGCTCGGTCATCGCGGGCTACACTGCTATGCTCTGCTGTGCTGTCCGGGGTAGCCCCAAGGTAGGGAACTTTAGGCGCTGGTCCAGGCCGA	X32	Synonymous	0.9700938730091129	-0.038690425	Synonymous	c.3495C>T		47332698	chr11:47332698	G	A	11	0.771552	8.025
GCCCTCTCGGTACCAAGTCCTGTCACCAACAGGCCTCACCTATGAGCCACCCAACTATAAGGCCCTGGACTTCTCCGAGGCCCCAAGCTTCACCCAGCCCCTGGTGAACCGCTCGGTCATCGCGGGCTACACTGCTATGCTCTGCTGTGCTGTCCGGGGTAGCCCCAAGGTAGGGAACTTTAGGCGCTGGTCCAGGCCGA	X32	missense	1.0070191181815606	0.1720692892559999	Missense	c.3493A>C	I1165L	47332700	chr11:47332700	T	G	11	2.824403	20.4	I1165L	0.2607	0.103	ENST00000545968;ENST00000399249;ENST00000256993	0.1208402965794408	0.181
GCCCTCTCGGTACCAAGTCCTGTCACCAACAGGCGTCACCTATGAGCCACCCAACTATAAGGCCCTGGACTTCTCCGAGGCCCCAAGCTTCACCCAGCCCCTGGTGAACCGCTCGGTCATCGCGGGCTACACTGCTATGCTCTGCTGTGCTGTCCGGGGTAGCCCCAAGGTAGGGAACTTTAGGCGCTGGTCCAGGCCGA	X32	missense	1.206996536837701	1.3134884824224557	Missense	c.3493A>G	I1165V	47332700	chr11:47332700	T	C	11	2.575361	19.32	I1165V	0.2016	0.127	ENST00000545968;ENST00000399249;ENST00000256993	0.2584821850120598	0.084
GCCCTCTCGGTACCAAGTCCTGTCACCAACAGGCTTCACCTATGAGCCACCCAACTATAAGGCCCTGGACTTCTCCGAGGCCCCAAGCTTCACCCAGCCCCTGGTGAACCGCTCGGTCATCGCGGGCTACACTGCTATGCTCTGCTGTGCTGTCCGGGGTAGCCCCAAGGTAGGGAACTTTAGGCGCTGGTCCAGGCCGA	X32	missense	1.2560180837450694	1.5932907465720538	Missense	c.3493A>T	I1165F	47332700	chr11:47332700	T	A	11	2.38378	18.49	I1165F	0.3144	0.277	ENST00000545968;ENST00000399249;ENST00000256993	0.2016338421206767	0.332
GCCCTCTCGGTACCAAGTCCTGTCACCAACAGGGATCACCTATGAGCCACCCAACTATAAGGCCCTGGACTTCTCCGAGGCCCCAAGCTTCACCCAGCCCCTGGTGAACCGCTCGGTCATCGCGGGCTACACTGCTATGCTCTGCTGTGCTGTCCGGGGTAGCCCCAAGGTAGGGAACTTTAGGCGCTGGTCCAGGCCGA	X32	Splice region	0.9377312915454061	-0.223407639	Splice region	c.3492C>G		47332701	chr11:47332701	G	C	11	0.803202	8.316
GCCCTCTCGGTACCAAGTCCTGTCACCAACAGGTATCACCTATGAGCCACCCAACTATAAGGCCCTGGACTTCTCCGAGGCCCCAAGCTTCACCCAGCCCCTGGTGAACCGCTCGGTCATCGCGGGCTACACTGCTATGCTCTGCTGTGCTGTCCGGGGTAGCCCCAAGGTAGGGAACTTTAGGCGCTGGTCCAGGCCGA	X32	Splice region	0.4372691308220431	-3.079915736	Splice region	c.3492C>T		47332701	chr11:47332701	G	A	11	0.874312	9.005							NM_000256.3(MYBPC3):c.3492C>T (p.Gly1164=)	Likely benign
GCCCTCTCGGTACCAAGTCCTGTCACCAACAGTCATCACCTATGAGCCACCCAACTATAAGGCCCTGGACTTCTCCGAGGCCCCAAGCTTCACCCAGCCCCTGGTGAACCGCTCGGTCATCGCGGGCTACACTGCTATGCTCTGCTGTGCTGTCCGGGGTAGCCCCAAGGTAGGGAACTTTAGGCGCTGGTCCAGGCCGA	X32	missense	0.4295675829280784	-3.123874172	Splice region	c.3491G>T		47332702	chr11:47332702	C	A	11	4.544602	25.7			0.69	ENST00000545968;ENST00000399249;ENST00000256993
GCCCTCTCGGTACCAAGTCCTGTCACCAACATGCATCACCTATGAGCCACCCAACTATAAGGCCCTGGACTTCTCCGAGGCCCCAAGCTTCACCCAGCCCCTGGTGAACCGCTCGGTCATCGCGGGCTACACTGCTATGCTCTGCTGTGCTGTCCGGGGTAGCCCCAAGGTAGGGAACTTTAGGCGCTGGTCCAGGCCGA	X32	Canon_splice	0.082402192	-5.105404105	Canon splice	c.3491-1G>T		47332703	chr11:47332703	C	A	11	5.70095	33
GCCCTCTCGGTACCAAGTCCTGTCACCAACCGGCATCACCTATGAGCCACCCAACTATAAGGCCCTGGACTTCTCCGAGGCCCCAAGCTTCACCCAGCCCCTGGTGAACCGCTCGGTCATCGCGGGCTACACTGCTATGCTCTGCTGTGCTGTCCGGGGTAGCCCCAAGGTAGGGAACTTTAGGCGCTGGTCCAGGCCGA	X32	Canon_splice	-0.003419398	-5.595251457	Canon splice	c.3491-2A>C		47332704	chr11:47332704	T	G	11	5.324376	30							NM_000256.3(MYBPC3):c.3491-2A>C	Likely pathogenic
GCCCTCTCGGTACCAAGTCCTGTCACCAACGGGCATCACCTATGAGCCACCCAACTATAAGGCCCTGGACTTCTCCGAGGCCCCAAGCTTCACCCAGCCCCTGGTGAACCGCTCGGTCATCGCGGGCTACACTGCTATGCTCTGCTGTGCTGTCCGGGGTAGCCCCAAGGTAGGGAACTTTAGGCGCTGGTCCAGGCCGA	X32	Canon_splice	-0.029362722	-5.743329218	Canon splice	c.3491-2A>G		47332704	chr11:47332704	T	C	11	5.420884	31
GCCCTCTCGGTACCAAGTCCTGTCACCAACTGGCATCACCTATGAGCCACCCAACTATAAGGCCCTGGACTTCTCCGAGGCCCCAAGCTTCACCCAGCCCCTGGTGAACCGCTCGGTCATCGCGGGCTACACTGCTATGCTCTGCTGTGCTGTCCGGGGTAGCCCCAAGGTAGGGAACTTTAGGCGCTGGTCCAGGCCGA	X32	Canon_splice	0.19495378272652175	-4.46298884	Canon splice	c.3491-2A>T		47332704	chr11:47332704	T	A	11	5.372071	31							NM_000256.3(MYBPC3):c.3491-2A>T	Pathogenic/Likely pathogenic
GCCCTCTCGGTACCAAGTCCTGTCACCAAGAGGCATCACCTATGAGCCACCCAACTATAAGGCCCTGGACTTCTCCGAGGCCCCAAGCTTCACCCAGCCCCTGGTGAACCGCTCGGTCATCGCGGGCTACACTGCTATGCTCTGCTGTGCTGTCCGGGGTAGCCCCAAGGTAGGGAACTTTAGGCGCTGGTCCAGGCCGA	X32	Splice region	0.037165058	-5.36360592	Splice region	c.3491-3C>G		47332705	chr11:47332705	G	C	11	2.891844	20.7
GCCCTCTCGGTACCAAGTCCTGTCACCAATAGGCATCACCTATGAGCCACCCAACTATAAGGCCCTGGACTTCTCCGAGGCCCCAAGCTTCACCCAGCCCCTGGTGAACCGCTCGGTCATCGCGGGCTACACTGCTATGCTCTGCTGTGCTGTCCGGGGTAGCCCCAAGGTAGGGAACTTTAGGCGCTGGTCCAGGCCGA	X32	Splice region	0.9734897887073402	-0.019307419	Splice region	c.3491-3C>T		47332705	chr11:47332705	G	A	11	1.981015	16.66
GCCCTCTCGGTACCAAGTCCTGTCACCACCAGGCATCACCTATGAGCCACCCAACTATAAGGCCCTGGACTTCTCCGAGGCCCCAAGCTTCACCCAGCCCCTGGTGAACCGCTCGGTCATCGCGGGCTACACTGCTATGCTCTGCTGTGCTGTCCGGGGTAGCCCCAAGGTAGGGAACTTTAGGCGCTGGTCCAGGCCGA	X32	Splice region	0.6861114560296219	-1.659588341	Splice region	c.3491-4A>C		47332706	chr11:47332706	T	G	11	1.353454	13.27
GCCCTCTCGGTACCAAGTCCTGTCACCAGCAGGCATCACCTATGAGCCACCCAACTATAAGGCCCTGGACTTCTCCGAGGCCCCAAGCTTCACCCAGCCCCTGGTGAACCGCTCGGTCATCGCGGGCTACACTGCTATGCTCTGCTGTGCTGTCCGGGGTAGCCCCAAGGTAGGGAACTTTAGGCGCTGGTCCAGGCCGA	X32	Splice region	1.309247016891363	1.897107679169949	Splice region	c.3491-4A>G		47332706	chr11:47332706	T	C	11	3.692782	23.3
GCCCTCTCGGTACCAAGTCCTGTCACCATCAGGCATCACCTATGAGCCACCCAACTATAAGGCCCTGGACTTCTCCGAGGCCCCAAGCTTCACCCAGCCCCTGGTGAACCGCTCGGTCATCGCGGGCTACACTGCTATGCTCTGCTGTGCTGTCCGGGGTAGCCCCAAGGTAGGGAACTTTAGGCGCTGGTCCAGGCCGA	X32	Splice region	0.8524526345017078	-0.710156075	Splice region	c.3491-4A>T		47332706	chr11:47332706	T	A	11	1.415998	13.67
GCCCTCTCGGTACCAAGTCCTGTCACCCACAGGCATCACCTATGAGCCACCCAACTATAAGGCCCTGGACTTCTCCGAGGCCCCAAGCTTCACCCAGCCCCTGGTGAACCGCTCGGTCATCGCGGGCTACACTGCTATGCTCTGCTGTGCTGTCCGGGGTAGCCCCAAGGTAGGGAACTTTAGGCGCTGGTCCAGGCCGA	X32	Splice region	1.1593224372029824	1.0413770975187144	Splice region	c.3491-5A>C		47332707	chr11:47332707	T	G	11	-0.017537	1.001
GCCCTCTCGGTACCAAGTCCTGTCACCGACAGGCATCACCTATGAGCCACCCAACTATAAGGCCCTGGACTTCTCCGAGGCCCCAAGCTTCACCCAGCCCCTGGTGAACCGCTCGGTCATCGCGGGCTACACTGCTATGCTCTGCTGTGCTGTCCGGGGTAGCCCCAAGGTAGGGAACTTTAGGCGCTGGTCCAGGCCGA	X32	Splice region	0.9766704970713225	-0.001152762	Splice region	c.3491-5A>G		47332707	chr11:47332707	T	C	11	0.210324	2.38
GCCCTCTCGGTACCAAGTCCTGTCACCTACAGGCATCACCTATGAGCCACCCAACTATAAGGCCCTGGACTTCTCCGAGGCCCCAAGCTTCACCCAGCCCCTGGTGAACCGCTCGGTCATCGCGGGCTACACTGCTATGCTCTGCTGTGCTGTCCGGGGTAGCCCCAAGGTAGGGAACTTTAGGCGCTGGTCCAGGCCGA	X32	Splice region	1.202143833616974	1.2857905121611108	Splice region	c.3491-5A>T		47332707	chr11:47332707	T	A	11	-0.024526	0.974
GCCCTCTCGGTACCAAGTCCTGTCACGAACAGGCATCACCTATGAGCCACCCAACTATAAGGCCCTGGACTTCTCCGAGGCCCCAAGCTTCACCCAGCCCCTGGTGAACCGCTCGGTCATCGCGGGCTACACTGCTATGCTCTGCTGTGCTGTCCGGGGTAGCCCCAAGGTAGGGAACTTTAGGCGCTGGTCCAGGCCGA	X32	Splice region	0.27529051726484366	-4.004447614	Splice region	c.3491-6C>G		47332708	chr11:47332708	G	C	11	1.860314	16.09
GCCCTCTCGGTACCAAGTCCTGTCACTAACAGGCATCACCTATGAGCCACCCAACTATAAGGCCCTGGACTTCTCCGAGGCCCCAAGCTTCACCCAGCCCCTGGTGAACCGCTCGGTCATCGCGGGCTACACTGCTATGCTCTGCTGTGCTGTCCGGGGTAGCCCCAAGGTAGGGAACTTTAGGCGCTGGTCCAGGCCGA	X32	Splice region	0.7556884005114564	-1.262461204	Splice region	c.3491-6C>T		47332708	chr11:47332708	G	A	11	1.461433	13.95
GCCCTCTCGGTACCAAGTCCTGTCAGCAACAGGCATCACCTATGAGCCACCCAACTATAAGGCCCTGGACTTCTCCGAGGCCCCAAGCTTCACCCAGCCCCTGGTGAACCGCTCGGTCATCGCGGGCTACACTGCTATGCTCTGCTGTGCTGTCCGGGGTAGCCCCAAGGTAGGGAACTTTAGGCGCTGGTCCAGGCCGA	X32	Splice region	-0.001607068	-5.584907152	Splice region	c.3491-7C>G		47332709	chr11:47332709	G	C	11	2.686757	19.8
GCCCTCTCGGTACCAAGTCCTGTCATCAACAGGCATCACCTATGAGCCACCCAACTATAAGGCCCTGGACTTCTCCGAGGCCCCAAGCTTCACCCAGCCCCTGGTGAACCGCTCGGTCATCGCGGGCTACACTGCTATGCTCTGCTGTGCTGTCCGGGGTAGCCCCAAGGTAGGGAACTTTAGGCGCTGGTCCAGGCCGA	X32	Splice region	0.8292343216764593	-0.842680178	Splice region	c.3491-7C>T		47332709	chr11:47332709	G	A	11	1.117588	11.53
GCCCTCTCGGTACCAAGTCCTGTCCCCAACAGGCATCACCTATGAGCCACCCAACTATAAGGCCCTGGACTTCTCCGAGGCCCCAAGCTTCACCCAGCCCCTGGTGAACCGCTCGGTCATCGCGGGCTACACTGCTATGCTCTGCTGTGCTGTCCGGGGTAGCCCCAAGGTAGGGAACTTTAGGCGCTGGTCCAGGCCGA	X32	Splice region	0.9345853827722015	-0.241363669	Splice region	c.3491-8A>C		47332710	chr11:47332710	T	G	11	0.080425	1.457
GCCCTCTCGGTACCAAGTCCTGTCGCCAACAGGCATCACCTATGAGCCACCCAACTATAAGGCCCTGGACTTCTCCGAGGCCCCAAGCTTCACCCAGCCCCTGGTGAACCGCTCGGTCATCGCGGGCTACACTGCTATGCTCTGCTGTGCTGTCCGGGGTAGCCCCAAGGTAGGGAACTTTAGGCGCTGGTCCAGGCCGA	X32	Splice region	0.659013632	-1.814255684	Splice region	c.3491-8A>G		47332710	chr11:47332710	T	C	11	0.227727	2.537
GCCCTCTCGGTACCAAGTCCTGTCTCCAACAGGCATCACCTATGAGCCACCCAACTATAAGGCCCTGGACTTCTCCGAGGCCCCAAGCTTCACCCAGCCCCTGGTGAACCGCTCGGTCATCGCGGGCTACACTGCTATGCTCTGCTGTGCTGTCCGGGGTAGCCCCAAGGTAGGGAACTTTAGGCGCTGGTCCAGGCCGA	X32	Splice region	1.1002631459127454	0.7042819941490763	Splice region	c.3491-8A>T		47332710	chr11:47332710	T	A	11	0.009973	1.113
GCCCTCTCGGTACCAAGTCCTGTGACCAACAGGCATCACCTATGAGCCACCCAACTATAAGGCCCTGGACTTCTCCGAGGCCCCAAGCTTCACCCAGCCCCTGGTGAACCGCTCGGTCATCGCGGGCTACACTGCTATGCTCTGCTGTGCTGTCCGGGGTAGCCCCAAGGTAGGGAACTTTAGGCGCTGGTCCAGGCCGA	X32	intron	0.5809510138728826	-2.259816846	Intron	c.3491-9C>G		47332711	chr11:47332711	G	C	11	0.869047	8.953
GCCCTCTCGGTACCAAGTCCTGTTACCAACAGGCATCACCTATGAGCCACCCAACTATAAGGCCCTGGACTTCTCCGAGGCCCCAAGCTTCACCCAGCCCCTGGTGAACCGCTCGGTCATCGCGGGCTACACTGCTATGCTCTGCTGTGCTGTCCGGGGTAGCCCCAAGGTAGGGAACTTTAGGCGCTGGTCCAGGCCGA	X32	intron	1.0291197873360802	0.2982141716347782	Intron	c.3491-9C>T		47332711	chr11:47332711	G	A	11	0.887301	9.133							NM_000256.3(MYBPC3):c.3491-9C>T	Likely benign
GCCCTCTCGGTACCAAGTCCTTTCACCAACAGGCATCACCTATGAGCCACCCAACTATAAGGCCCTGGACTTCTCCGAGGCCCCAAGCTTCACCCAGCCCCTGGTGAACCGCTCGGTCATCGCGGGCTACACTGCTATGCTCTGCTGTGCTGTCCGGGGTAGCCCCAAGGTAGGGAACTTTAGGCGCTGGTCCAGGCCGA	X32	intron	1.025888486	0.2797707431823828	Intron	c.3491-11G>T		47332713	chr11:47332713	C	A	11	-0.216193	0.456
GCCCTCTCGGTACCAAGTCGTGTCACCAACAGGCATCACCTATGAGCCACCCAACTATAAGGCCCTGGACTTCTCCGAGGCCCCAAGCTTCACCCAGCCCCTGGTGAACCGCTCGGTCATCGCGGGCTACACTGCTATGCTCTGCTGTGCTGTCCGGGGTAGCCCCAAGGTAGGGAACTTTAGGCGCTGGTCCAGGCCGA	X32	intron	0.9957181478671921	0.10756628434220739	Intron	c.3491-13C>G		47332715	chr11:47332715	G	C	11	0.521813	5.686
GCCCTCTCGGTACCAAGTCTTGTCACCAACAGGCATCACCTATGAGCCACCCAACTATAAGGCCCTGGACTTCTCCGAGGCCCCAAGCTTCACCCAGCCCCTGGTGAACCGCTCGGTCATCGCGGGCTACACTGCTATGCTCTGCTGTGCTGTCCGGGGTAGCCCCAAGGTAGGGAACTTTAGGCGCTGGTCCAGGCCGA	X32	intron	1.066223621289713	0.5099932239864834	Intron	c.3491-13C>T		47332715	chr11:47332715	G	A	11	0.566006	6.126
CTTCCCTCCCTCTCTTTACATTATTTATAGCCCAAGATTTCCTGGTTCAAGAATGGCCTGGACCTGGGAGAAGACGCCCGCTTCCGCATGTTCAGCAAGCAGGGAGTGTTGACTCTGGAGATTAGAAAGCCCTGCCCCTTTGACGGGGGCATCTATGTCTGCAGGGCCACCAACTTACAGGGCGAGGCACGGTGTGAGTGCCGCCTGGAGGTGCGAGGTGAGGAGCCCTCGGGGCCAGGGCCTGGGAGAT	X33	intron	0.5005611007512502	-2.718661602	Intron	c.3628-11C>A		47332269	chr11:47332269	G	T	11	0.538575	5.855
CTTCCCTCCCTCTCTTTACCATATTTATAGCCCAAGATTTCCTGGTTCAAGAATGGCCTGGACCTGGGAGAAGACGCCCGCTTCCGCATGTTCAGCAAGCAGGGAGTGTTGACTCTGGAGATTAGAAAGCCCTGCCCCTTTGACGGGGGCATCTATGTCTGCAGGGCCACCAACTTACAGGGCGAGGCACGGTGTGAGTGCCGCCTGGAGGTGCGAGGTGAGGAGCCCTCGGGGCCAGGGCCTGGGAGAT	X33	intron	1.046283123	0.39617803511012256	Intron	c.3628-10T>A		47332268	chr11:47332268	A	T	11	0.696851	7.354
CTTCCCTCCCTCTCTTTACCCTATTTATAGCCCAAGATTTCCTGGTTCAAGAATGGCCTGGACCTGGGAGAAGACGCCCGCTTCCGCATGTTCAGCAAGCAGGGAGTGTTGACTCTGGAGATTAGAAAGCCCTGCCCCTTTGACGGGGGCATCTATGTCTGCAGGGCCACCAACTTACAGGGCGAGGCACGGTGTGAGTGCCGCCTGGAGGTGCGAGGTGAGGAGCCCTCGGGGCCAGGGCCTGGGAGAT	X33	intron	1.131338543189671	0.8816522948836104	Intron	c.3628-10T>C		47332268	chr11:47332268	A	G	11	0.670005	7.109
CTTCCCTCCCTCTCTTTACCGTATTTATAGCCCAAGATTTCCTGGTTCAAGAATGGCCTGGACCTGGGAGAAGACGCCCGCTTCCGCATGTTCAGCAAGCAGGGAGTGTTGACTCTGGAGATTAGAAAGCCCTGCCCCTTTGACGGGGGCATCTATGTCTGCAGGGCCACCAACTTACAGGGCGAGGCACGGTGTGAGTGCCGCCTGGAGGTGCGAGGTGAGGAGCCCTCGGGGCCAGGGCCTGGGAGAT	X33	intron	1.1975037572146543	1.2593061605830287	Intron	c.3628-10T>G		47332268	chr11:47332268	A	C	11	0.704818	7.426
CTTCCCTCCCTCTCTTTACCTAATTTATAGCCCAAGATTTCCTGGTTCAAGAATGGCCTGGACCTGGGAGAAGACGCCCGCTTCCGCATGTTCAGCAAGCAGGGAGTGTTGACTCTGGAGATTAGAAAGCCCTGCCCCTTTGACGGGGGCATCTATGTCTGCAGGGCCACCAACTTACAGGGCGAGGCACGGTGTGAGTGCCGCCTGGAGGTGCGAGGTGAGGAGCCCTCGGGGCCAGGGCCTGGGAGAT	X33	intron	0.8447610676009667	-0.754057543	Intron	c.3628-9T>A		47332267	chr11:47332267	A	T	11	0.660999	7.027
CTTCCCTCCCTCTCTTTACCTCATTTATAGCCCAAGATTTCCTGGTTCAAGAATGGCCTGGACCTGGGAGAAGACGCCCGCTTCCGCATGTTCAGCAAGCAGGGAGTGTTGACTCTGGAGATTAGAAAGCCCTGCCCCTTTGACGGGGGCATCTATGTCTGCAGGGCCACCAACTTACAGGGCGAGGCACGGTGTGAGTGCCGCCTGGAGGTGCGAGGTGAGGAGCCCTCGGGGCCAGGGCCTGGGAGAT	X33	intron	0.8481681263476819	-0.734610936	Intron	c.3628-9T>C		47332267	chr11:47332267	A	G	11	0.680905	7.209
CTTCCCTCCCTCTCTTTACCTGATTTATAGCCCAAGATTTCCTGGTTCAAGAATGGCCTGGACCTGGGAGAAGACGCCCGCTTCCGCATGTTCAGCAAGCAGGGAGTGTTGACTCTGGAGATTAGAAAGCCCTGCCCCTTTGACGGGGGCATCTATGTCTGCAGGGCCACCAACTTACAGGGCGAGGCACGGTGTGAGTGCCGCCTGGAGGTGCGAGGTGAGGAGCCCTCGGGGCCAGGGCCTGGGAGAT	X33	intron	0.8841767949517703	-0.529082803	Intron	c.3628-9T>G		47332267	chr11:47332267	A	C	11	0.655704	6.978
CTTCCCTCCCTCTCTTTACCTTAATTATAGCCCAAGATTTCCTGGTTCAAGAATGGCCTGGACCTGGGAGAAGACGCCCGCTTCCGCATGTTCAGCAAGCAGGGAGTGTTGACTCTGGAGATTAGAAAGCCCTGCCCCTTTGACGGGGGCATCTATGTCTGCAGGGCCACCAACTTACAGGGCGAGGCACGGTGTGAGTGCCGCCTGGAGGTGCGAGGTGAGGAGCCCTCGGGGCCAGGGCCTGGGAGAT	X33	Splice region	0.45507343778599907	-2.978293374	Splice region	c.3628-7T>A		47332265	chr11:47332265	A	T	11	-0.036508	0.93
CTTCCCTCCCTCTCTTTACCTTACTTATAGCCCAAGATTTCCTGGTTCAAGAATGGCCTGGACCTGGGAGAAGACGCCCGCTTCCGCATGTTCAGCAAGCAGGGAGTGTTGACTCTGGAGATTAGAAAGCCCTGCCCCTTTGACGGGGGCATCTATGTCTGCAGGGCCACCAACTTACAGGGCGAGGCACGGTGTGAGTGCCGCCTGGAGGTGCGAGGTGAGGAGCCCTCGGGGCCAGGGCCTGGGAGAT	X33	Splice region	0.9054344057579677	-0.407749879	Splice region	c.3628-7T>C		47332265	chr11:47332265	A	G	11	-0.011242	1.026
CTTCCCTCCCTCTCTTTACCTTAGTTATAGCCCAAGATTTCCTGGTTCAAGAATGGCCTGGACCTGGGAGAAGACGCCCGCTTCCGCATGTTCAGCAAGCAGGGAGTGTTGACTCTGGAGATTAGAAAGCCCTGCCCCTTTGACGGGGGCATCTATGTCTGCAGGGCCACCAACTTACAGGGCGAGGCACGGTGTGAGTGCCGCCTGGAGGTGCGAGGTGAGGAGCCCTCGGGGCCAGGGCCTGGGAGAT	X33	Splice region	-0.041666347	-5.813555115	Splice region	c.3628-7T>G		47332265	chr11:47332265	A	C	11	2.873801	20.6
CTTCCCTCCCTCTCTTTACCTTATATATAGCCCAAGATTTCCTGGTTCAAGAATGGCCTGGACCTGGGAGAAGACGCCCGCTTCCGCATGTTCAGCAAGCAGGGAGTGTTGACTCTGGAGATTAGAAAGCCCTGCCCCTTTGACGGGGGCATCTATGTCTGCAGGGCCACCAACTTACAGGGCGAGGCACGGTGTGAGTGCCGCCTGGAGGTGCGAGGTGAGGAGCCCTCGGGGCCAGGGCCTGGGAGAT	X33	Splice region	0.5301542749470947	-2.549751446	Splice region	c.3628-6T>A		47332264	chr11:47332264	A	T	11	0.333745	3.646
CTTCCCTCCCTCTCTTTACCTTATCTATAGCCCAAGATTTCCTGGTTCAAGAATGGCCTGGACCTGGGAGAAGACGCCCGCTTCCGCATGTTCAGCAAGCAGGGAGTGTTGACTCTGGAGATTAGAAAGCCCTGCCCCTTTGACGGGGGCATCTATGTCTGCAGGGCCACCAACTTACAGGGCGAGGCACGGTGTGAGTGCCGCCTGGAGGTGCGAGGTGAGGAGCCCTCGGGGCCAGGGCCTGGGAGAT	X33	Splice region	0.9363250704408981	-0.231433984	Splice region	c.3628-6T>C		47332264	chr11:47332264	A	G	11	0.161374	1.981
CTTCCCTCCCTCTCTTTACCTTATGTATAGCCCAAGATTTCCTGGTTCAAGAATGGCCTGGACCTGGGAGAAGACGCCCGCTTCCGCATGTTCAGCAAGCAGGGAGTGTTGACTCTGGAGATTAGAAAGCCCTGCCCCTTTGACGGGGGCATCTATGTCTGCAGGGCCACCAACTTACAGGGCGAGGCACGGTGTGAGTGCCGCCTGGAGGTGCGAGGTGAGGAGCCCTCGGGGCCAGGGCCTGGGAGAT	X33	Splice region	0.8326779065255865	-0.823025089	Splice region	c.3628-6T>G		47332264	chr11:47332264	A	C	11	0.459352	5.037
CTTCCCTCCCTCTCTTTACCTTATTAATAGCCCAAGATTTCCTGGTTCAAGAATGGCCTGGACCTGGGAGAAGACGCCCGCTTCCGCATGTTCAGCAAGCAGGGAGTGTTGACTCTGGAGATTAGAAAGCCCTGCCCCTTTGACGGGGGCATCTATGTCTGCAGGGCCACCAACTTACAGGGCGAGGCACGGTGTGAGTGCCGCCTGGAGGTGCGAGGTGAGGAGCCCTCGGGGCCAGGGCCTGGGAGAT	X33	Splice region	0.8645196347505433	-0.64128077	Splice region	c.3628-5T>A		47332263	chr11:47332263	A	T	11	1.312893	13
CTTCCCTCCCTCTCTTTACCTTATTCATAGCCCAAGATTTCCTGGTTCAAGAATGGCCTGGACCTGGGAGAAGACGCCCGCTTCCGCATGTTCAGCAAGCAGGGAGTGTTGACTCTGGAGATTAGAAAGCCCTGCCCCTTTGACGGGGGCATCTATGTCTGCAGGGCCACCAACTTACAGGGCGAGGCACGGTGTGAGTGCCGCCTGGAGGTGCGAGGTGAGGAGCCCTCGGGGCCAGGGCCTGGGAGAT	X33	Splice region	1.1171788586170257	0.8008324910827075	Splice region	c.3628-5T>C		47332263	chr11:47332263	A	G	11	0.648216	6.909							NM_000256.3(MYBPC3):c.3628-5T>C	Likely benign
CTTCCCTCCCTCTCTTTACCTTATTGATAGCCCAAGATTTCCTGGTTCAAGAATGGCCTGGACCTGGGAGAAGACGCCCGCTTCCGCATGTTCAGCAAGCAGGGAGTGTTGACTCTGGAGATTAGAAAGCCCTGCCCCTTTGACGGGGGCATCTATGTCTGCAGGGCCACCAACTTACAGGGCGAGGCACGGTGTGAGTGCCGCCTGGAGGTGCGAGGTGAGGAGCCCTCGGGGCCAGGGCCTGGGAGAT	X33	Splice region	0.93717866	-0.226561915	Splice region	c.3628-5T>G		47332263	chr11:47332263	A	C	11	1.36476	13.34
CTTCCCTCCCTCTCTTTACCTTATTTAAAGCCCAAGATTTCCTGGTTCAAGAATGGCCTGGACCTGGGAGAAGACGCCCGCTTCCGCATGTTCAGCAAGCAGGGAGTGTTGACTCTGGAGATTAGAAAGCCCTGCCCCTTTGACGGGGGCATCTATGTCTGCAGGGCCACCAACTTACAGGGCGAGGCACGGTGTGAGTGCCGCCTGGAGGTGCGAGGTGAGGAGCCCTCGGGGCCAGGGCCTGGGAGAT	X33	Splice region	0.445311942	-3.034009455	Splice region	c.3628-3T>A		47332261	chr11:47332261	A	T	11	-0.344838	0.274							NM_000256.3(MYBPC3):c.3628-3T>A	Uncertain significance
CTTCCCTCCCTCTCTTTACCTTATTTACAGCCCAAGATTTCCTGGTTCAAGAATGGCCTGGACCTGGGAGAAGACGCCCGCTTCCGCATGTTCAGCAAGCAGGGAGTGTTGACTCTGGAGATTAGAAAGCCCTGCCCCTTTGACGGGGGCATCTATGTCTGCAGGGCCACCAACTTACAGGGCGAGGCACGGTGTGAGTGCCGCCTGGAGGTGCGAGGTGAGGAGCCCTCGGGGCCAGGGCCTGGGAGAT	X33	Splice region	1.015943045480527	0.22300474969904557	Splice region	c.3628-3T>C		47332261	chr11:47332261	A	G	11	-0.913272	0.033
CTTCCCTCCCTCTCTTTACCTTATTTAGAGCCCAAGATTTCCTGGTTCAAGAATGGCCTGGACCTGGGAGAAGACGCCCGCTTCCGCATGTTCAGCAAGCAGGGAGTGTTGACTCTGGAGATTAGAAAGCCCTGCCCCTTTGACGGGGGCATCTATGTCTGCAGGGCCACCAACTTACAGGGCGAGGCACGGTGTGAGTGCCGCCTGGAGGTGCGAGGTGAGGAGCCCTCGGGGCCAGGGCCTGGGAGAT	X33	Splice region	0.035397069	-5.373697142	Splice region	c.3628-3T>G		47332261	chr11:47332261	A	C	11	2.149584	17.44
CTTCCCTCCCTCTCTTTACCTTATTTATAACCCAAGATTTCCTGGTTCAAGAATGGCCTGGACCTGGGAGAAGACGCCCGCTTCCGCATGTTCAGCAAGCAGGGAGTGTTGACTCTGGAGATTAGAAAGCCCTGCCCCTTTGACGGGGGCATCTATGTCTGCAGGGCCACCAACTTACAGGGCGAGGCACGGTGTGAGTGCCGCCTGGAGGTGCGAGGTGAGGAGCCCTCGGGGCCAGGGCCTGGGAGAT	X33	Canon_splice	0.20522923943928661	-4.4043392	Canon splice	c.3628-1G>A		47332259	chr11:47332259	C	T	11	6.684564	35
CTTCCCTCCCTCTCTTTACCTTATTTATACCCCAAGATTTCCTGGTTCAAGAATGGCCTGGACCTGGGAGAAGACGCCCGCTTCCGCATGTTCAGCAAGCAGGGAGTGTTGACTCTGGAGATTAGAAAGCCCTGCCCCTTTGACGGGGGCATCTATGTCTGCAGGGCCACCAACTTACAGGGCGAGGCACGGTGTGAGTGCCGCCTGGAGGTGCGAGGTGAGGAGCCCTCGGGGCCAGGGCCTGGGAGAT	X33	Canon_splice	0.23170769047857265	-4.253207075	Canon splice	c.3628-1G>C		47332259	chr11:47332259	C	G	11	6.769916	35
CTTCCCTCCCTCTCTTTACCTTATTTATAGACCAAGATTTCCTGGTTCAAGAATGGCCTGGACCTGGGAGAAGACGCCCGCTTCCGCATGTTCAGCAAGCAGGGAGTGTTGACTCTGGAGATTAGAAAGCCCTGCCCCTTTGACGGGGGCATCTATGTCTGCAGGGCCACCAACTTACAGGGCGAGGCACGGTGTGAGTGCCGCCTGGAGGTGCGAGGTGAGGAGCCCTCGGGGCCAGGGCCTGGGAGAT	X33	missense	0.26188623438841485	-4.080955781	Missense	c.3628C>A	P1210T	47332258	chr11:47332258	G	T	11	5.037074	28.1	P1210T	0.8112	0.869	ENST00000545968;ENST00000399249;ENST00000256993	0.8584187288220897	0.71	NM_000256.3(MYBPC3):c.3628C>A (p.Pro1210Thr)	Uncertain significance
CTTCCCTCCCTCTCTTTACCTTATTTATAGCACAAGATTTCCTGGTTCAAGAATGGCCTGGACCTGGGAGAAGACGCCCGCTTCCGCATGTTCAGCAAGCAGGGAGTGTTGACTCTGGAGATTAGAAAGCCCTGCCCCTTTGACGGGGGCATCTATGTCTGCAGGGCCACCAACTTACAGGGCGAGGCACGGTGTGAGTGCCGCCTGGAGGTGCGAGGTGAGGAGCCCTCGGGGCCAGGGCCTGGGAGAT	X33	missense	0.19162526972655147	-4.481987128	Missense	c.3629C>A	P1210H	47332257	chr11:47332257	G	T	11	5.409957	31	P1210H	0.9545	0.889	ENST00000545968;ENST00000399249;ENST00000256993	0.822431722	0.786
CTTCCCTCCCTCTCTTTACCTTATTTATAGCCAAAGATTTCCTGGTTCAAGAATGGCCTGGACCTGGGAGAAGACGCCCGCTTCCGCATGTTCAGCAAGCAGGGAGTGTTGACTCTGGAGATTAGAAAGCCCTGCCCCTTTGACGGGGGCATCTATGTCTGCAGGGCCACCAACTTACAGGGCGAGGCACGGTGTGAGTGCCGCCTGGAGGTGCGAGGTGAGGAGCCCTCGGGGCCAGGGCCTGGGAGAT	X33	Splice region	1.130847728480544	0.8788508519354484	Splice region	c.3630C>A		47332256	chr11:47332256	G	T	11	1.414973	13.66
CTTCCCTCCCTCTCTTTACCTTATTTATAGCCCAAAATTTCCTGGTTCAAGAATGGCCTGGACCTGGGAGAAGACGCCCGCTTCCGCATGTTCAGCAAGCAGGGAGTGTTGACTCTGGAGATTAGAAAGCCCTGCCCCTTTGACGGGGGCATCTATGTCTGCAGGGCCACCAACTTACAGGGCGAGGCACGGTGTGAGTGCCGCCTGGAGGTGCGAGGTGAGGAGCCCTCGGGGCCAGGGCCTGGGAGAT	X33	Synonymous	1.0696994169227159	0.5298321631711895	Synonymous	c.3633G>A		47332253	chr11:47332253	C	T	11	2.479376	18.9
CTTCCCTCCCTCTCTTTACCTTATTTATAGCCCAACATTTCCTGGTTCAAGAATGGCCTGGACCTGGGAGAAGACGCCCGCTTCCGCATGTTCAGCAAGCAGGGAGTGTTGACTCTGGAGATTAGAAAGCCCTGCCCCTTTGACGGGGGCATCTATGTCTGCAGGGCCACCAACTTACAGGGCGAGGCACGGTGTGAGTGCCGCCTGGAGGTGCGAGGTGAGGAGCCCTCGGGGCCAGGGCCTGGGAGAT	X33	missense	0.8988228733299815	-0.445486789	Missense	c.3633G>C	K1211N	47332253	chr11:47332253	C	G	11	4.512445	25.6	K1211N	0.7128	0.079	ENST00000545968;ENST00000399249;ENST00000256993	0.7662169283476592	0.573
CTTCCCTCCCTCTCTTTACCTTATTTATAGCCCAAGAATTCCTGGTTCAAGAATGGCCTGGACCTGGGAGAAGACGCCCGCTTCCGCATGTTCAGCAAGCAGGGAGTGTTGACTCTGGAGATTAGAAAGCCCTGCCCCTTTGACGGGGGCATCTATGTCTGCAGGGCCACCAACTTACAGGGCGAGGCACGGTGTGAGTGCCGCCTGGAGGTGCGAGGTGAGGAGCCCTCGGGGCCAGGGCCTGGGAGAT	X33	missense	0.071008057	-5.17043887	Missense	c.3635T>A	I1212N	47332251	chr11:47332251	A	T	11	4.591303	25.9	I1212N	0.8926	0.727	ENST00000545968;ENST00000399249;ENST00000256993	0.7031231297238414	0.811
CTTCCCTCCCTCTCTTTACCTTATTTATAGCCCAAGACTTCCTGGTTCAAGAATGGCCTGGACCTGGGAGAAGACGCCCGCTTCCGCATGTTCAGCAAGCAGGGAGTGTTGACTCTGGAGATTAGAAAGCCCTGCCCCTTTGACGGGGGCATCTATGTCTGCAGGGCCACCAACTTACAGGGCGAGGCACGGTGTGAGTGCCGCCTGGAGGTGCGAGGTGAGGAGCCCTCGGGGCCAGGGCCTGGGAGAT	X33	missense	0.7369515843133005	-1.369406087	Missense	c.3635T>C	I1212T	47332251	chr11:47332251	A	G	11	4.275275	24.8	I1212T	0.864	0.724	ENST00000545968;ENST00000399249;ENST00000256993	0.7125897271386333	0.453
CTTCCCTCCCTCTCTTTACCTTATTTATAGCCCAAGAGTTCCTGGTTCAAGAATGGCCTGGACCTGGGAGAAGACGCCCGCTTCCGCATGTTCAGCAAGCAGGGAGTGTTGACTCTGGAGATTAGAAAGCCCTGCCCCTTTGACGGGGGCATCTATGTCTGCAGGGCCACCAACTTACAGGGCGAGGCACGGTGTGAGTGCCGCCTGGAGGTGCGAGGTGAGGAGCCCTCGGGGCCAGGGCCTGGGAGAT	X33	missense	0.08971487	-5.063665232	Missense	c.3635T>G	I1212S	47332251	chr11:47332251	A	C	11	4.605533	25.9	I1212S	0.9166	0.829	ENST00000545968;ENST00000399249;ENST00000256993	0.7497116077969269	0.786
CTTCCCTCCCTCTCTTTACCTTATTTATAGCCCAAGATATCCTGGTTCAAGAATGGCCTGGACCTGGGAGAAGACGCCCGCTTCCGCATGTTCAGCAAGCAGGGAGTGTTGACTCTGGAGATTAGAAAGCCCTGCCCCTTTGACGGGGGCATCTATGTCTGCAGGGCCACCAACTTACAGGGCGAGGCACGGTGTGAGTGCCGCCTGGAGGTGCGAGGTGAGGAGCCCTCGGGGCCAGGGCCTGGGAGAT	X33	Synonymous	0.9987172325406743	0.12468428112028425	Synonymous	c.3636T>A		47332250	chr11:47332250	A	T	11	0.628688	6.727
CTTCCCTCCCTCTCTTTACCTTATTTATAGCCCAAGATCTCCTGGTTCAAGAATGGCCTGGACCTGGGAGAAGACGCCCGCTTCCGCATGTTCAGCAAGCAGGGAGTGTTGACTCTGGAGATTAGAAAGCCCTGCCCCTTTGACGGGGGCATCTATGTCTGCAGGGCCACCAACTTACAGGGCGAGGCACGGTGTGAGTGCCGCCTGGAGGTGCGAGGTGAGGAGCCCTCGGGGCCAGGGCCTGGGAGAT	X33	Synonymous	0.9862608068795191	0.053586237	Synonymous	c.3636T>C		47332250	chr11:47332250	A	G	11	0.649852	6.924
CTTCCCTCCCTCTCTTTACCTTATTTATAGCCCAAGATGTCCTGGTTCAAGAATGGCCTGGACCTGGGAGAAGACGCCCGCTTCCGCATGTTCAGCAAGCAGGGAGTGTTGACTCTGGAGATTAGAAAGCCCTGCCCCTTTGACGGGGGCATCTATGTCTGCAGGGCCACCAACTTACAGGGCGAGGCACGGTGTGAGTGCCGCCTGGAGGTGCGAGGTGAGGAGCCCTCGGGGCCAGGGCCTGGGAGAT	X33	missense	0.084423318	-5.093868041	Missense	c.3636T>G	I1212M	47332250	chr11:47332250	A	C	11	2.641189	19.61	I1212M	0.3958	0.525	ENST00000545968;ENST00000399249;ENST00000256993	0.6397445067982795	0.454
CTTCCCTCCCTCTCTTTACCTTATTTATAGCCCAAGATTACCTGGTTCAAGAATGGCCTGGACCTGGGAGAAGACGCCCGCTTCCGCATGTTCAGCAAGCAGGGAGTGTTGACTCTGGAGATTAGAAAGCCCTGCCCCTTTGACGGGGGCATCTATGTCTGCAGGGCCACCAACTTACAGGGCGAGGCACGGTGTGAGTGCCGCCTGGAGGTGCGAGGTGAGGAGCCCTCGGGGCCAGGGCCTGGGAGAT	X33	missense	1.087360504716953	0.6306370676249411	Missense	c.3637T>A	S1213T	47332249	chr11:47332249	A	T	11	2.694947	19.83	S1213T	0.1546	0.12	ENST00000545968;ENST00000399249;ENST00000256993	0.058169201	0.209
CTTCCCTCCCTCTCTTTACCTTATTTATAGCCCAAGATTCCCTGGTTCAAGAATGGCCTGGACCTGGGAGAAGACGCCCGCTTCCGCATGTTCAGCAAGCAGGGAGTGTTGACTCTGGAGATTAGAAAGCCCTGCCCCTTTGACGGGGGCATCTATGTCTGCAGGGCCACCAACTTACAGGGCGAGGCACGGTGTGAGTGCCGCCTGGAGGTGCGAGGTGAGGAGCCCTCGGGGCCAGGGCCTGGGAGAT	X33	missense	0.083142082	-5.101181002	Missense	c.3637T>C	S1213P	47332249	chr11:47332249	A	G	11	4.558969	25.7	S1213P	0.9623	0.565	ENST00000545968;ENST00000399249;ENST00000256993	0.2120186234335817	0.776	NM_000256.3(MYBPC3):c.3637T>C (p.Ser1213Pro)	Uncertain significance
CTTCCCTCCCTCTCTTTACCTTATTTATAGCCCAAGATTGCCTGGTTCAAGAATGGCCTGGACCTGGGAGAAGACGCCCGCTTCCGCATGTTCAGCAAGCAGGGAGTGTTGACTCTGGAGATTAGAAAGCCCTGCCCCTTTGACGGGGGCATCTATGTCTGCAGGGCCACCAACTTACAGGGCGAGGCACGGTGTGAGTGCCGCCTGGAGGTGCGAGGTGAGGAGCCCTCGGGGCCAGGGCCTGGGAGAT	X33	missense	1.1282948878528414	0.8642799003293309	Missense	c.3637T>G	S1213A	47332249	chr11:47332249	A	C	11	3.485539	22.7	S1213A	0.1639	0.099	ENST00000545968;ENST00000399249;ENST00000256993	0.126287999	0.282
CTTCCCTCCCTCTCTTTACCTTATTTATAGCCCAAGATTTACTGGTTCAAGAATGGCCTGGACCTGGGAGAAGACGCCCGCTTCCGCATGTTCAGCAAGCAGGGAGTGTTGACTCTGGAGATTAGAAAGCCCTGCCCCTTTGACGGGGGCATCTATGTCTGCAGGGCCACCAACTTACAGGGCGAGGCACGGTGTGAGTGCCGCCTGGAGGTGCGAGGTGAGGAGCCCTCGGGGCCAGGGCCTGGGAGAT	X33	missense	1.1143685066845508	0.784791732	Missense	c.3638C>A	S1213Y	47332248	chr11:47332248	G	T	11	3.823489	23.6	S1213Y	0.3844	0.143	ENST00000545968;ENST00000399249;ENST00000256993	0.1772073434421265	0.601
CTTCCCTCCCTCTCTTTACCTTATTTATAGCCCAAGATTTCATGGTTCAAGAATGGCCTGGACCTGGGAGAAGACGCCCGCTTCCGCATGTTCAGCAAGCAGGGAGTGTTGACTCTGGAGATTAGAAAGCCCTGCCCCTTTGACGGGGGCATCTATGTCTGCAGGGCCACCAACTTACAGGGCGAGGCACGGTGTGAGTGCCGCCTGGAGGTGCGAGGTGAGGAGCCCTCGGGGCCAGGGCCTGGGAGAT	X33	Synonymous	1.1731237630345643	1.1201514826526626	Synonymous	c.3639C>A		47332247	chr11:47332247	G	T	11	0.835181	8.621
CTTCCCTCCCTCTCTTTACCTTATTTATAGCCCAAGATTTCCAGGTTCAAGAATGGCCTGGACCTGGGAGAAGACGCCCGCTTCCGCATGTTCAGCAAGCAGGGAGTGTTGACTCTGGAGATTAGAAAGCCCTGCCCCTTTGACGGGGGCATCTATGTCTGCAGGGCCACCAACTTACAGGGCGAGGCACGGTGTGAGTGCCGCCTGGAGGTGCGAGGTGAGGAGCCCTCGGGGCCAGGGCCTGGGAGAT	X33	missense	0.14496398355720064	-4.748317637	Missense	c.3640T>A	W1214R	47332246	chr11:47332246	A	T	11	5.968901	34	W1214R	0.9962	0.901	ENST00000545968;ENST00000399249;ENST00000256993	0.8484798285889619	0.957
CTTCCCTCCCTCTCTTTACCTTATTTATAGCCCAAGATTTCCCGGTTCAAGAATGGCCTGGACCTGGGAGAAGACGCCCGCTTCCGCATGTTCAGCAAGCAGGGAGTGTTGACTCTGGAGATTAGAAAGCCCTGCCCCTTTGACGGGGGCATCTATGTCTGCAGGGCCACCAACTTACAGGGCGAGGCACGGTGTGAGTGCCGCCTGGAGGTGCGAGGTGAGGAGCCCTCGGGGCCAGGGCCTGGGAGAT	X33	missense	0.20939427918970288	-4.380566235	Missense	c.3640T>C	W1214R	47332246	chr11:47332246	A	G	11	4.929324	27.5	W1214R	0.9962	0.899	ENST00000545968;ENST00000399249;ENST00000256993	0.8484798285889619	0.957
CTTCCCTCCCTCTCTTTACCTTATTTATAGCCCAAGATTTCCGGGTTCAAGAATGGCCTGGACCTGGGAGAAGACGCCCGCTTCCGCATGTTCAGCAAGCAGGGAGTGTTGACTCTGGAGATTAGAAAGCCCTGCCCCTTTGACGGGGGCATCTATGTCTGCAGGGCCACCAACTTACAGGGCGAGGCACGGTGTGAGTGCCGCCTGGAGGTGCGAGGTGAGGAGCCCTCGGGGCCAGGGCCTGGGAGAT	X33	missense	0.025330654506266592	-5.431153623	Missense	c.3640T>G	W1214G	47332246	chr11:47332246	A	C	11	5.056828	28.3	W1214G	0.9738	0.919	ENST00000545968;ENST00000399249;ENST00000256993	0.8725955790788151	0.958
CTTCCCTCCCTCTCTTTACCTTATTTATAGCCCAAGATTTCCTAGTTCAAGAATGGCCTGGACCTGGGAGAAGACGCCCGCTTCCGCATGTTCAGCAAGCAGGGAGTGTTGACTCTGGAGATTAGAAAGCCCTGCCCCTTTGACGGGGGCATCTATGTCTGCAGGGCCACCAACTTACAGGGCGAGGCACGGTGTGAGTGCCGCCTGGAGGTGCGAGGTGAGGAGCCCTCGGGGCCAGGGCCTGGGAGAT	X33	Nonsense	-0.000963932	-5.5812363	Nonsense	c.3641G>A	W1214X	47332245	chr11:47332245	C	T	11	10.324278	46							NM_000256.3(MYBPC3):c.3641G>A (p.Trp1214Ter)	Pathogenic
CTTCCCTCCCTCTCTTTACCTTATTTATAGCCCAAGATTTCCTCGTTCAAGAATGGCCTGGACCTGGGAGAAGACGCCCGCTTCCGCATGTTCAGCAAGCAGGGAGTGTTGACTCTGGAGATTAGAAAGCCCTGCCCCTTTGACGGGGGCATCTATGTCTGCAGGGCCACCAACTTACAGGGCGAGGCACGGTGTGAGTGCCGCCTGGAGGTGCGAGGTGAGGAGCCCTCGGGGCCAGGGCCTGGGAGAT	X33	missense	0.035919435078227924	-5.370715612	Missense	c.3641G>C	W1214S	47332245	chr11:47332245	C	G	11	5.418712	31	W1214S	0.989	0.945	ENST00000545968;ENST00000399249;ENST00000256993	0.8311728249728497	0.955	NM_000256.3(MYBPC3):c.3641G>C (p.Trp1214Ser)	Uncertain significance
CTTCCCTCCCTCTCTTTACCTTATTTATAGCCCAAGATTTCCTGATTCAAGAATGGCCTGGACCTGGGAGAAGACGCCCGCTTCCGCATGTTCAGCAAGCAGGGAGTGTTGACTCTGGAGATTAGAAAGCCCTGCCCCTTTGACGGGGGCATCTATGTCTGCAGGGCCACCAACTTACAGGGCGAGGCACGGTGTGAGTGCCGCCTGGAGGTGCGAGGTGAGGAGCCCTCGGGGCCAGGGCCTGGGAGAT	X33	Nonsense	0.026611375518686642	-5.4238436	Nonsense	c.3642G>A	W1214X	47332244	chr11:47332244	C	T	11	10.029045	44							NM_000256.3(MYBPC3):c.3642G>A (p.Trp1214Ter)	Pathogenic/Likely pathogenic
CTTCCCTCCCTCTCTTTACCTTATTTATAGCCCAAGATTTCCTGCTTCAAGAATGGCCTGGACCTGGGAGAAGACGCCCGCTTCCGCATGTTCAGCAAGCAGGGAGTGTTGACTCTGGAGATTAGAAAGCCCTGCCCCTTTGACGGGGGCATCTATGTCTGCAGGGCCACCAACTTACAGGGCGAGGCACGGTGTGAGTGCCGCCTGGAGGTGCGAGGTGAGGAGCCCTCGGGGCCAGGGCCTGGGAGAT	X33	missense	0.10542576	-4.973991555	Missense	c.3642G>C	W1214C	47332244	chr11:47332244	C	G	11	5.103485	28.6	W1214C	0.9888	0.902	ENST00000545968;ENST00000399249;ENST00000256993	0.8777686181964746	0.939
CTTCCCTCCCTCTCTTTACCTTATTTATAGCCCAAGATTTCCTGGATCAAGAATGGCCTGGACCTGGGAGAAGACGCCCGCTTCCGCATGTTCAGCAAGCAGGGAGTGTTGACTCTGGAGATTAGAAAGCCCTGCCCCTTTGACGGGGGCATCTATGTCTGCAGGGCCACCAACTTACAGGGCGAGGCACGGTGTGAGTGCCGCCTGGAGGTGCGAGGTGAGGAGCCCTCGGGGCCAGGGCCTGGGAGAT	X33	missense	0.9153518819963065	-0.351143499	Missense	c.3643T>A	F1215I	47332243	chr11:47332243	A	T	11	3.214699	21.8	F1215I	0.6921	0.243	ENST00000545968;ENST00000399249;ENST00000256993	0.3888814174040542	0.693
CTTCCCTCCCTCTCTTTACCTTATTTATAGCCCAAGATTTCCTGGCTCAAGAATGGCCTGGACCTGGGAGAAGACGCCCGCTTCCGCATGTTCAGCAAGCAGGGAGTGTTGACTCTGGAGATTAGAAAGCCCTGCCCCTTTGACGGGGGCATCTATGTCTGCAGGGCCACCAACTTACAGGGCGAGGCACGGTGTGAGTGCCGCCTGGAGGTGCGAGGTGAGGAGCCCTCGGGGCCAGGGCCTGGGAGAT	X33	missense	0.94860112	-0.161365482	Missense	c.3643T>C	F1215L	47332243	chr11:47332243	A	G	11	2.60764	19.46	F1215L	0.9441	0.064	ENST00000545968;ENST00000399249;ENST00000256993	0.099713663	0.689	NM_000256.3(MYBPC3):c.3643T>C (p.Phe1215Leu)	Uncertain significance
CTTCCCTCCCTCTCTTTACCTTATTTATAGCCCAAGATTTCCTGGGTCAAGAATGGCCTGGACCTGGGAGAAGACGCCCGCTTCCGCATGTTCAGCAAGCAGGGAGTGTTGACTCTGGAGATTAGAAAGCCCTGCCCCTTTGACGGGGGCATCTATGTCTGCAGGGCCACCAACTTACAGGGCGAGGCACGGTGTGAGTGCCGCCTGGAGGTGCGAGGTGAGGAGCCCTCGGGGCCAGGGCCTGGGAGAT	X33	missense	0.547080906	-2.453138632	Missense	c.3643T>G	F1215V	47332243	chr11:47332243	A	C	11	3.303332	22.1	F1215V	0.659	0.277	ENST00000545968;ENST00000399249;ENST00000256993	0.2809129196319566	0.743
CTTCCCTCCCTCTCTTTACCTTATTTATAGCCCAAGATTTCCTGGTACAAGAATGGCCTGGACCTGGGAGAAGACGCCCGCTTCCGCATGTTCAGCAAGCAGGGAGTGTTGACTCTGGAGATTAGAAAGCCCTGCCCCTTTGACGGGGGCATCTATGTCTGCAGGGCCACCAACTTACAGGGCGAGGCACGGTGTGAGTGCCGCCTGGAGGTGCGAGGTGAGGAGCCCTCGGGGCCAGGGCCTGGGAGAT	X33	missense	1.1614646237643396	1.0536041423166107	Missense	c.3644T>A	F1215Y	47332242	chr11:47332242	A	T	11	2.935463	20.9	F1215Y	0.2181	0.091	ENST00000545968;ENST00000399249;ENST00000256993	0.065976914	0.504	NM_000256.3(MYBPC3):c.3644T>A (p.Phe1215Tyr)	Uncertain significance
CTTCCCTCCCTCTCTTTACCTTATTTATAGCCCAAGATTTCCTGGTCCAAGAATGGCCTGGACCTGGGAGAAGACGCCCGCTTCCGCATGTTCAGCAAGCAGGGAGTGTTGACTCTGGAGATTAGAAAGCCCTGCCCCTTTGACGGGGGCATCTATGTCTGCAGGGCCACCAACTTACAGGGCGAGGCACGGTGTGAGTGCCGCCTGGAGGTGCGAGGTGAGGAGCCCTCGGGGCCAGGGCCTGGGAGAT	X33	missense	1.1534746113664944	1.0079992256923989	Missense	c.3644T>C	F1215S	47332242	chr11:47332242	A	G	11	4.30047	24.9	F1215S	0.8138	0.413	ENST00000545968;ENST00000399249;ENST00000256993	0.2872513698123625	0.771
CTTCCCTCCCTCTCTTTACCTTATTTATAGCCCAAGATTTCCTGGTGCAAGAATGGCCTGGACCTGGGAGAAGACGCCCGCTTCCGCATGTTCAGCAAGCAGGGAGTGTTGACTCTGGAGATTAGAAAGCCCTGCCCCTTTGACGGGGGCATCTATGTCTGCAGGGCCACCAACTTACAGGGCGAGGCACGGTGTGAGTGCCGCCTGGAGGTGCGAGGTGAGGAGCCCTCGGGGCCAGGGCCTGGGAGAT	X33	missense	0.9331903020343799	-0.249326428	Missense	c.3644T>G	F1215C	47332242	chr11:47332242	A	C	11	4.377603	25.1	F1215C	0.7789	0.542	ENST00000545968;ENST00000399249;ENST00000256993	0.098980816	0.842
CTTCCCTCCCTCTCTTTACCTTATTTATAGCCCAAGATTTCCTGGTTAAAGAATGGCCTGGACCTGGGAGAAGACGCCCGCTTCCGCATGTTCAGCAAGCAGGGAGTGTTGACTCTGGAGATTAGAAAGCCCTGCCCCTTTGACGGGGGCATCTATGTCTGCAGGGCCACCAACTTACAGGGCGAGGCACGGTGTGAGTGCCGCCTGGAGGTGCGAGGTGAGGAGCCCTCGGGGCCAGGGCCTGGGAGAT	X33	missense	0.9193584125840668	-0.328275262	Missense	c.3645C>A	F1215L	47332241	chr11:47332241	G	T	11	3.182685	21.7	F1215L	0.9441	0.029	ENST00000545968;ENST00000399249;ENST00000256993	0.099713663	0.689
CTTCCCTCCCTCTCTTTACCTTATTTATAGCCCAAGATTTCCTGGTTCAAAAATGGCCTGGACCTGGGAGAAGACGCCCGCTTCCGCATGTTCAGCAAGCAGGGAGTGTTGACTCTGGAGATTAGAAAGCCCTGCCCCTTTGACGGGGGCATCTATGTCTGCAGGGCCACCAACTTACAGGGCGAGGCACGGTGTGAGTGCCGCCTGGAGGTGCGAGGTGAGGAGCCCTCGGGGCCAGGGCCTGGGAGAT	X33	Synonymous	0.7708630681371078	-1.17584814	Synonymous	c.3648G>A		47332238	chr11:47332238	C	T	11	1.156251	11.86
CTTCCCTCCCTCTCTTTACCTTATTTATAGCCCAAGATTTCCTGGTTCAACAATGGCCTGGACCTGGGAGAAGACGCCCGCTTCCGCATGTTCAGCAAGCAGGGAGTGTTGACTCTGGAGATTAGAAAGCCCTGCCCCTTTGACGGGGGCATCTATGTCTGCAGGGCCACCAACTTACAGGGCGAGGCACGGTGTGAGTGCCGCCTGGAGGTGCGAGGTGAGGAGCCCTCGGGGCCAGGGCCTGGGAGAT	X33	missense	0.15826335541059394	-4.672408274	Missense	c.3648G>C	K1216N	47332238	chr11:47332238	C	G	11	3.924368	23.8	K1216N	0.9858	0.703	ENST00000545968;ENST00000399249;ENST00000256993	0.8444614706495958	0.749
CTTCCCTCCCTCTCTTTACCTTATTTATAGCCCAAGATTTCCTGGTTCAAGAAAGGCCTGGACCTGGGAGAAGACGCCCGCTTCCGCATGTTCAGCAAGCAGGGAGTGTTGACTCTGGAGATTAGAAAGCCCTGCCCCTTTGACGGGGGCATCTATGTCTGCAGGGCCACCAACTTACAGGGCGAGGCACGGTGTGAGTGCCGCCTGGAGGTGCGAGGTGAGGAGCCCTCGGGGCCAGGGCCTGGGAGAT	X33	missense	0.5129711751720832	-2.647828119	Missense	c.3651T>A	N1217K	47332235	chr11:47332235	A	T	11	1.024085	10.61	N1217K	0.8326	0.564	ENST00000545968;ENST00000399249;ENST00000256993	0.8028330125619181	0.755
CTTCCCTCCCTCTCTTTACCTTATTTATAGCCCAAGATTTCCTGGTTCAAGAACGGCCTGGACCTGGGAGAAGACGCCCGCTTCCGCATGTTCAGCAAGCAGGGAGTGTTGACTCTGGAGATTAGAAAGCCCTGCCCCTTTGACGGGGGCATCTATGTCTGCAGGGCCACCAACTTACAGGGCGAGGCACGGTGTGAGTGCCGCCTGGAGGTGCGAGGTGAGGAGCCCTCGGGGCCAGGGCCTGGGAGAT	X33	Synonymous	0.9601433533769494	-0.095485408	Synonymous	c.3651T>C		47332235	chr11:47332235	A	G	11	-0.412765	0.211							NM_000256.3(MYBPC3):c.3651T>C (p.Asn1217=)	Likely benign
CTTCCCTCCCTCTCTTTACCTTATTTATAGCCCAAGATTTCCTGGTTCAAGAAGGGCCTGGACCTGGGAGAAGACGCCCGCTTCCGCATGTTCAGCAAGCAGGGAGTGTTGACTCTGGAGATTAGAAAGCCCTGCCCCTTTGACGGGGGCATCTATGTCTGCAGGGCCACCAACTTACAGGGCGAGGCACGGTGTGAGTGCCGCCTGGAGGTGCGAGGTGAGGAGCCCTCGGGGCCAGGGCCTGGGAGAT	X33	missense	0.5173775037097903	-2.622677939	Missense	c.3651T>G	N1217K	47332235	chr11:47332235	A	C	11	1.180441	12.05	N1217K	0.8326	0.564	ENST00000545968;ENST00000399249;ENST00000256993	0.8028330125619181	0.755
CTTCCCTCCCTCTCTTTACCTTATTTATAGCCCAAGATTTCCTGGTTCAAGAATAGCCTGGACCTGGGAGAAGACGCCCGCTTCCGCATGTTCAGCAAGCAGGGAGTGTTGACTCTGGAGATTAGAAAGCCCTGCCCCTTTGACGGGGGCATCTATGTCTGCAGGGCCACCAACTTACAGGGCGAGGCACGGTGTGAGTGCCGCCTGGAGGTGCGAGGTGAGGAGCCCTCGGGGCCAGGGCCTGGGAGAT	X33	missense	0.37525069455424864	-3.433900871	Missense	c.3652G>A	G1218S	47332234	chr11:47332234	C	T	11	4.444395	25.3	G1218S	0.2377	0.268	ENST00000545968;ENST00000399249;ENST00000256993	0.092797864	0.541
CTTCCCTCCCTCTCTTTACCTTATTTATAGCCCAAGATTTCCTGGTTCAAGAATCGCCTGGACCTGGGAGAAGACGCCCGCTTCCGCATGTTCAGCAAGCAGGGAGTGTTGACTCTGGAGATTAGAAAGCCCTGCCCCTTTGACGGGGGCATCTATGTCTGCAGGGCCACCAACTTACAGGGCGAGGCACGGTGTGAGTGCCGCCTGGAGGTGCGAGGTGAGGAGCCCTCGGGGCCAGGGCCTGGGAGAT	X33	missense	0.2287904474434227	-4.269857941	Missense	c.3652G>C	G1218R	47332234	chr11:47332234	C	G	11	3.801148	23.5	G1218R	0.5711	0.327	ENST00000545968;ENST00000399249;ENST00000256993	0.073537839	0.553
CTTCCCTCCCTCTCTTTACCTTATTTATAGCCCAAGATTTCCTGGTTCAAGAATGACCTGGACCTGGGAGAAGACGCCCGCTTCCGCATGTTCAGCAAGCAGGGAGTGTTGACTCTGGAGATTAGAAAGCCCTGCCCCTTTGACGGGGGCATCTATGTCTGCAGGGCCACCAACTTACAGGGCGAGGCACGGTGTGAGTGCCGCCTGGAGGTGCGAGGTGAGGAGCCCTCGGGGCCAGGGCCTGGGAGAT	X33	missense	1.3275156069205525	2.0013800486781346	Missense	c.3653G>A	G1218D	47332233	chr11:47332233	C	T	11	4.263109	24.8	G1218D	0.3491	0.338	ENST00000545968;ENST00000399249;ENST00000256993	0.1443926685565262	0.56
CTTCCCTCCCTCTCTTTACCTTATTTATAGCCCAAGATTTCCTGGTTCAAGAATGCCCTGGACCTGGGAGAAGACGCCCGCTTCCGCATGTTCAGCAAGCAGGGAGTGTTGACTCTGGAGATTAGAAAGCCCTGCCCCTTTGACGGGGGCATCTATGTCTGCAGGGCCACCAACTTACAGGGCGAGGCACGGTGTGAGTGCCGCCTGGAGGTGCGAGGTGAGGAGCCCTCGGGGCCAGGGCCTGGGAGAT	X33	missense	0.8182772871804642	-0.905220086	Missense	c.3653G>C	G1218A	47332233	chr11:47332233	C	G	11	4.231917	24.7	G1218A	0.4945	0.354	ENST00000545968;ENST00000399249;ENST00000256993	0.2404023545899122	0.543	NM_000256.3(MYBPC3):c.3653G>C (p.Gly1218Ala)	Uncertain significance
CTTCCCTCCCTCTCTTTACCTTATTTATAGCCCAAGATTTCCTGGTTCAAGAATGGACTGGACCTGGGAGAAGACGCCCGCTTCCGCATGTTCAGCAAGCAGGGAGTGTTGACTCTGGAGATTAGAAAGCCCTGCCCCTTTGACGGGGGCATCTATGTCTGCAGGGCCACCAACTTACAGGGCGAGGCACGGTGTGAGTGCCGCCTGGAGGTGCGAGGTGAGGAGCCCTCGGGGCCAGGGCCTGGGAGAT	X33	Synonymous	0.7009313755992417	-1.575000087	Synonymous	c.3654C>A		47332232	chr11:47332232	G	T	11	0.668172	7.093
CTTCCCTCCCTCTCTTTACCTTATTTATAGCCCAAGATTTCCTGGTTCAAGAATGGCATGGACCTGGGAGAAGACGCCCGCTTCCGCATGTTCAGCAAGCAGGGAGTGTTGACTCTGGAGATTAGAAAGCCCTGCCCCTTTGACGGGGGCATCTATGTCTGCAGGGCCACCAACTTACAGGGCGAGGCACGGTGTGAGTGCCGCCTGGAGGTGCGAGGTGAGGAGCCCTCGGGGCCAGGGCCTGGGAGAT	X33	missense	1.267863829059626	1.6609031857677299	Missense	c.3655C>A	L1219M	47332231	chr11:47332231	G	T	11	1.509799	14.24	L1219M	0.1403	0.028	ENST00000545968;ENST00000399249;ENST00000256993	0.049115995	0.219
CTTCCCTCCCTCTCTTTACCTTATTTATAGCCCAAGATTTCCTGGTTCAAGAATGGCCAGGACCTGGGAGAAGACGCCCGCTTCCGCATGTTCAGCAAGCAGGGAGTGTTGACTCTGGAGATTAGAAAGCCCTGCCCCTTTGACGGGGGCATCTATGTCTGCAGGGCCACCAACTTACAGGGCGAGGCACGGTGTGAGTGCCGCCTGGAGGTGCGAGGTGAGGAGCCCTCGGGGCCAGGGCCTGGGAGAT	X33	missense	0.850642723	-0.720486582	Missense	c.3656T>A	L1219Q	47332230	chr11:47332230	A	T	11	4.225577	24.6	L1219Q	0.1086	0.255	ENST00000545968;ENST00000399249;ENST00000256993	0.1874667511583942	0.666
CTTCCCTCCCTCTCTTTACCTTATTTATAGCCCAAGATTTCCTGGTTCAAGAATGGCCCGGACCTGGGAGAAGACGCCCGCTTCCGCATGTTCAGCAAGCAGGGAGTGTTGACTCTGGAGATTAGAAAGCCCTGCCCCTTTGACGGGGGCATCTATGTCTGCAGGGCCACCAACTTACAGGGCGAGGCACGGTGTGAGTGCCGCCTGGAGGTGCGAGGTGAGGAGCCCTCGGGGCCAGGGCCTGGGAGAT	X33	missense	0.299214117	-3.867897918	Missense	c.3656T>C	L1219P	47332230	chr11:47332230	A	G	11	4.482956	25.5	L1219P	0.8988	0.476	ENST00000545968;ENST00000399249;ENST00000256993	0.4091052211084422	0.865
CTTCCCTCCCTCTCTTTACCTTATTTATAGCCCAAGATTTCCTGGTTCAAGAATGGCCGGGACCTGGGAGAAGACGCCCGCTTCCGCATGTTCAGCAAGCAGGGAGTGTTGACTCTGGAGATTAGAAAGCCCTGCCCCTTTGACGGGGGCATCTATGTCTGCAGGGCCACCAACTTACAGGGCGAGGCACGGTGTGAGTGCCGCCTGGAGGTGCGAGGTGAGGAGCCCTCGGGGCCAGGGCCTGGGAGAT	X33	missense	1.2003910208155397	1.2757859117065704	Missense	c.3656T>G	L1219R	47332230	chr11:47332230	A	C	11	4.288626	24.8	L1219R	0.1587	0.295	ENST00000545968;ENST00000399249;ENST00000256993	0.2558264230408471	0.749
CTTCCCTCCCTCTCTTTACCTTATTTATAGCCCAAGATTTCCTGGTTCAAGAATGGCCTAGACCTGGGAGAAGACGCCCGCTTCCGCATGTTCAGCAAGCAGGGAGTGTTGACTCTGGAGATTAGAAAGCCCTGCCCCTTTGACGGGGGCATCTATGTCTGCAGGGCCACCAACTTACAGGGCGAGGCACGGTGTGAGTGCCGCCTGGAGGTGCGAGGTGAGGAGCCCTCGGGGCCAGGGCCTGGGAGAT	X33	Synonymous	0.9422471210785983	-0.197632456	Synonymous	c.3657G>A		47332229	chr11:47332229	C	T	11	0.998875	10.32
CTTCCCTCCCTCTCTTTACCTTATTTATAGCCCAAGATTTCCTGGTTCAAGAATGGCCTCGACCTGGGAGAAGACGCCCGCTTCCGCATGTTCAGCAAGCAGGGAGTGTTGACTCTGGAGATTAGAAAGCCCTGCCCCTTTGACGGGGGCATCTATGTCTGCAGGGCCACCAACTTACAGGGCGAGGCACGGTGTGAGTGCCGCCTGGAGGTGCGAGGTGAGGAGCCCTCGGGGCCAGGGCCTGGGAGAT	X33	Synonymous	0.894995454	-0.467332708	Synonymous	c.3657G>C		47332229	chr11:47332229	C	G	11	0.859278	8.857
CTTCCCTCCCTCTCTTTACCTTATTTATAGCCCAAGATTTCCTGGTTCAAGAATGGCCTGAACCTGGGAGAAGACGCCCGCTTCCGCATGTTCAGCAAGCAGGGAGTGTTGACTCTGGAGATTAGAAAGCCCTGCCCCTTTGACGGGGGCATCTATGTCTGCAGGGCCACCAACTTACAGGGCGAGGCACGGTGTGAGTGCCGCCTGGAGGTGCGAGGTGAGGAGCCCTCGGGGCCAGGGCCTGGGAGAT	X33	missense	0.9689297696264718	-0.045334825	Missense	c.3658G>A	D1220N	47332228	chr11:47332228	C	T	11	3.568126	22.9	D1220N	0.2294	0.094	ENST00000545968;ENST00000399249;ENST00000256993	0.3505443399163224	0.492	NM_000256.3(MYBPC3):c.3658G>A (p.Asp1220Asn)	Uncertain significance
CTTCCCTCCCTCTCTTTACCTTATTTATAGCCCAAGATTTCCTGGTTCAAGAATGGCCTGCACCTGGGAGAAGACGCCCGCTTCCGCATGTTCAGCAAGCAGGGAGTGTTGACTCTGGAGATTAGAAAGCCCTGCCCCTTTGACGGGGGCATCTATGTCTGCAGGGCCACCAACTTACAGGGCGAGGCACGGTGTGAGTGCCGCCTGGAGGTGCGAGGTGAGGAGCCCTCGGGGCCAGGGCCTGGGAGAT	X33	missense	1.0261918482171333	0.2815022552131772	Missense	c.3658G>C	D1220H	47332228	chr11:47332228	C	G	11	3.556033	22.9	D1220H	0.4284	0.289	ENST00000545968;ENST00000399249;ENST00000256993	0.6476516541074708	0.604
CTTCCCTCCCTCTCTTTACCTTATTTATAGCCCAAGATTTCCTGGTTCAAGAATGGCCTGGAACTGGGAGAAGACGCCCGCTTCCGCATGTTCAGCAAGCAGGGAGTGTTGACTCTGGAGATTAGAAAGCCCTGCCCCTTTGACGGGGGCATCTATGTCTGCAGGGCCACCAACTTACAGGGCGAGGCACGGTGTGAGTGCCGCCTGGAGGTGCGAGGTGAGGAGCCCTCGGGGCCAGGGCCTGGGAGAT	X33	missense	1.0165729815223428	0.22660026109942144	Missense	c.3660C>A	D1220E	47332226	chr11:47332226	G	T	11	2.727882	19.97	D1220E	0.2563	0.042	ENST00000545968;ENST00000399249;ENST00000256993	0.1659919268557654	0.277
CTTCCCTCCCTCTCTTTACCTTATTTATAGCCCAAGATTTCCTGGTTCAAGAATGGCCTGGACATGGGAGAAGACGCCCGCTTCCGCATGTTCAGCAAGCAGGGAGTGTTGACTCTGGAGATTAGAAAGCCCTGCCCCTTTGACGGGGGCATCTATGTCTGCAGGGCCACCAACTTACAGGGCGAGGCACGGTGTGAGTGCCGCCTGGAGGTGCGAGGTGAGGAGCCCTCGGGGCCAGGGCCTGGGAGAT	X33	missense	0.47602772160680573	-2.858691761	Missense	c.3661C>A	L1221M	47332225	chr11:47332225	G	T	11	3.511411	22.7	L1221M	0.3663	0.511	ENST00000545968;ENST00000399249;ENST00000256993	0.6342195076252255	0.301
CTTCCCTCCCTCTCTTTACCTTATTTATAGCCCAAGATTTCCTGGTTCAAGAATGGCCTGGACCAGGGAGAAGACGCCCGCTTCCGCATGTTCAGCAAGCAGGGAGTGTTGACTCTGGAGATTAGAAAGCCCTGCCCCTTTGACGGGGGCATCTATGTCTGCAGGGCCACCAACTTACAGGGCGAGGCACGGTGTGAGTGCCGCCTGGAGGTGCGAGGTGAGGAGCCCTCGGGGCCAGGGCCTGGGAGAT	X33	missense	0.082880679	-5.10267302	Missense	c.3662T>A	L1221Q	47332224	chr11:47332224	A	T	11	4.436123	25.3	L1221Q	0.9107	0.768	ENST00000545968;ENST00000399249;ENST00000256993	0.5589999386616986	0.722
CTTCCCTCCCTCTCTTTACCTTATTTATAGCCCAAGATTTCCTGGTTCAAGAATGGCCTGGACCCGGGAGAAGACGCCCGCTTCCGCATGTTCAGCAAGCAGGGAGTGTTGACTCTGGAGATTAGAAAGCCCTGCCCCTTTGACGGGGGCATCTATGTCTGCAGGGCCACCAACTTACAGGGCGAGGCACGGTGTGAGTGCCGCCTGGAGGTGCGAGGTGAGGAGCCCTCGGGGCCAGGGCCTGGGAGAT	X33	missense	0.2406301589337626	-4.202279942	Missense	c.3662T>C	L1221P	47332224	chr11:47332224	A	G	11	4.458081	25.4	L1221P	0.9399	0.724	ENST00000545968;ENST00000399249;ENST00000256993	0.715728178	0.778	NM_000256.3(MYBPC3):c.3662T>C (p.Leu1221Pro)	Uncertain significance
CTTCCCTCCCTCTCTTTACCTTATTTATAGCCCAAGATTTCCTGGTTCAAGAATGGCCTGGACCGGGGAGAAGACGCCCGCTTCCGCATGTTCAGCAAGCAGGGAGTGTTGACTCTGGAGATTAGAAAGCCCTGCCCCTTTGACGGGGGCATCTATGTCTGCAGGGCCACCAACTTACAGGGCGAGGCACGGTGTGAGTGCCGCCTGGAGGTGCGAGGTGAGGAGCCCTCGGGGCCAGGGCCTGGGAGAT	X33	missense	0.077884772	-5.131188365	Missense	c.3662T>G	L1221R	47332224	chr11:47332224	A	C	11	4.479511	25.4	L1221R	0.8784	0.805	ENST00000545968;ENST00000399249;ENST00000256993	0.684969369	0.74
CTTCCCTCCCTCTCTTTACCTTATTTATAGCCCAAGATTTCCTGGTTCAAGAATGGCCTGGACCTAGGAGAAGACGCCCGCTTCCGCATGTTCAGCAAGCAGGGAGTGTTGACTCTGGAGATTAGAAAGCCCTGCCCCTTTGACGGGGGCATCTATGTCTGCAGGGCCACCAACTTACAGGGCGAGGCACGGTGTGAGTGCCGCCTGGAGGTGCGAGGTGAGGAGCCCTCGGGGCCAGGGCCTGGGAGAT	X33	Synonymous	0.7618150506429362	-1.227491875	Synonymous	c.3663G>A		47332223	chr11:47332223	C	T	11	0.846122	8.728							NM_000256.3(MYBPC3):c.3663G>A (p.Leu1221=)	Uncertain significance
CTTCCCTCCCTCTCTTTACCTTATTTATAGCCCAAGATTTCCTGGTTCAAGAATGGCCTGGACCTCGGAGAAGACGCCCGCTTCCGCATGTTCAGCAAGCAGGGAGTGTTGACTCTGGAGATTAGAAAGCCCTGCCCCTTTGACGGGGGCATCTATGTCTGCAGGGCCACCAACTTACAGGGCGAGGCACGGTGTGAGTGCCGCCTGGAGGTGCGAGGTGAGGAGCCCTCGGGGCCAGGGCCTGGGAGAT	X33	Synonymous	1.1828271144341196	1.1755356935296684	Synonymous	c.3663G>C		47332223	chr11:47332223	C	G	11	0.750417	7.835
CTTCCCTCCCTCTCTTTACCTTATTTATAGCCCAAGATTTCCTGGTTCAAGAATGGCCTGGACCTGAGAGAAGACGCCCGCTTCCGCATGTTCAGCAAGCAGGGAGTGTTGACTCTGGAGATTAGAAAGCCCTGCCCCTTTGACGGGGGCATCTATGTCTGCAGGGCCACCAACTTACAGGGCGAGGCACGGTGTGAGTGCCGCCTGGAGGTGCGAGGTGAGGAGCCCTCGGGGCCAGGGCCTGGGAGAT	X33	missense	0.9082718620420787	-0.391554415	Missense	c.3664G>A	G1222R	47332222	chr11:47332222	C	T	11	1.557584	14.52	G1222R	0.3522	0.06	ENST00000545968;ENST00000399249;ENST00000256993	0.1168051610612194	0.37
CTTCCCTCCCTCTCTTTACCTTATTTATAGCCCAAGATTTCCTGGTTCAAGAATGGCCTGGACCTGCGAGAAGACGCCCGCTTCCGCATGTTCAGCAAGCAGGGAGTGTTGACTCTGGAGATTAGAAAGCCCTGCCCCTTTGACGGGGGCATCTATGTCTGCAGGGCCACCAACTTACAGGGCGAGGCACGGTGTGAGTGCCGCCTGGAGGTGCGAGGTGAGGAGCCCTCGGGGCCAGGGCCTGGGAGAT	X33	missense	1.0334062547530765	0.3226802149186703	Missense	c.3664G>C	G1222R	47332222	chr11:47332222	C	G	11	1.509174	14.24	G1222R	0.3522	0.055	ENST00000545968;ENST00000399249;ENST00000256993	0.1168051610612194	0.37
CTTCCCTCCCTCTCTTTACCTTATTTATAGCCCAAGATTTCCTGGTTCAAGAATGGCCTGGACCTGGAAGAAGACGCCCGCTTCCGCATGTTCAGCAAGCAGGGAGTGTTGACTCTGGAGATTAGAAAGCCCTGCCCCTTTGACGGGGGCATCTATGTCTGCAGGGCCACCAACTTACAGGGCGAGGCACGGTGTGAGTGCCGCCTGGAGGTGCGAGGTGAGGAGCCCTCGGGGCCAGGGCCTGGGAGAT	X33	missense	1.042017821888328	0.3718328046334081	Missense	c.3665G>A	G1222E	47332221	chr11:47332221	C	T	11	3.399873	22.4	G1222E	0.3076	0.126	ENST00000545968;ENST00000399249;ENST00000256993	0.1679941256228185	0.512
CTTCCCTCCCTCTCTTTACCTTATTTATAGCCCAAGATTTCCTGGTTCAAGAATGGCCTGGACCTGGCAGAAGACGCCCGCTTCCGCATGTTCAGCAAGCAGGGAGTGTTGACTCTGGAGATTAGAAAGCCCTGCCCCTTTGACGGGGGCATCTATGTCTGCAGGGCCACCAACTTACAGGGCGAGGCACGGTGTGAGTGCCGCCTGGAGGTGCGAGGTGAGGAGCCCTCGGGGCCAGGGCCTGGGAGAT	X33	missense	0.6665573365763316	-1.771198179	Missense	c.3665G>C	G1222A	47332221	chr11:47332221	C	G	11	3.30096	22.1	G1222A	0.1994	0.099	ENST00000545968;ENST00000399249;ENST00000256993	0.2604586806702873	0.487
CTTCCCTCCCTCTCTTTACCTTATTTATAGCCCAAGATTTCCTGGTTCAAGAATGGCCTGGACCTGGGAAAAGACGCCCGCTTCCGCATGTTCAGCAAGCAGGGAGTGTTGACTCTGGAGATTAGAAAGCCCTGCCCCTTTGACGGGGGCATCTATGTCTGCAGGGCCACCAACTTACAGGGCGAGGCACGGTGTGAGTGCCGCCTGGAGGTGCGAGGTGAGGAGCCCTCGGGGCCAGGGCCTGGGAGAT	X33	missense	1.0280107044056457	0.2918838141768292	Missense	c.3667G>A	E1223K	47332219	chr11:47332219	C	T	11	0.848098	8.747	E1223K	0.3059	0.036	ENST00000545968;ENST00000399249;ENST00000256993	0.1896308839205788	0.513
CTTCCCTCCCTCTCTTTACCTTATTTATAGCCCAAGATTTCCTGGTTCAAGAATGGCCTGGACCTGGGACAAGACGCCCGCTTCCGCATGTTCAGCAAGCAGGGAGTGTTGACTCTGGAGATTAGAAAGCCCTGCCCCTTTGACGGGGGCATCTATGTCTGCAGGGCCACCAACTTACAGGGCGAGGCACGGTGTGAGTGCCGCCTGGAGGTGCGAGGTGAGGAGCCCTCGGGGCCAGGGCCTGGGAGAT	X33	missense	0.5460395648244646	-2.459082335	Missense	c.3667G>C	E1223Q	47332219	chr11:47332219	C	G	11	0.729912	7.652	E1223Q	0.2544	0.056	ENST00000545968;ENST00000399249;ENST00000256993	0.2371221962584847	0.333
CTTCCCTCCCTCTCTTTACCTTATTTATAGCCCAAGATTTCCTGGTTCAAGAATGGCCTGGACCTGGGAGAAAACGCCCGCTTCCGCATGTTCAGCAAGCAGGGAGTGTTGACTCTGGAGATTAGAAAGCCCTGCCCCTTTGACGGGGGCATCTATGTCTGCAGGGCCACCAACTTACAGGGCGAGGCACGGTGTGAGTGCCGCCTGGAGGTGCGAGGTGAGGAGCCCTCGGGGCCAGGGCCTGGGAGAT	X33	missense	0.5017333141930722	-2.711970912	Missense	c.3670G>A	D1224N	47332216	chr11:47332216	C	T	11	2.645888	19.63	D1224N	0.3473	0.23	ENST00000545968;ENST00000399249;ENST00000256993	0.1277058703154936	0.426	NM_000256.3(MYBPC3):c.3670G>A (p.Asp1224Asn)	Uncertain significance
CTTCCCTCCCTCTCTTTACCTTATTTATAGCCCAAGATTTCCTGGTTCAAGAATGGCCTGGACCTGGGAGAACACGCCCGCTTCCGCATGTTCAGCAAGCAGGGAGTGTTGACTCTGGAGATTAGAAAGCCCTGCCCCTTTGACGGGGGCATCTATGTCTGCAGGGCCACCAACTTACAGGGCGAGGCACGGTGTGAGTGCCGCCTGGAGGTGCGAGGTGAGGAGCCCTCGGGGCCAGGGCCTGGGAGAT	X33	missense	0.5977635821470113	-2.163855071	Missense	c.3670G>C	D1224H	47332216	chr11:47332216	C	G	11	3.276949	22	D1224H	0.7565	0.438	ENST00000545968;ENST00000399249;ENST00000256993	0.4901330434314859	0.686
CTTCCCTCCCTCTCTTTACCTTATTTATAGCCCAAGATTTCCTGGTTCAAGAATGGCCTGGACCTGGGAGAAGAAGCCCGCTTCCGCATGTTCAGCAAGCAGGGAGTGTTGACTCTGGAGATTAGAAAGCCCTGCCCCTTTGACGGGGGCATCTATGTCTGCAGGGCCACCAACTTACAGGGCGAGGCACGGTGTGAGTGCCGCCTGGAGGTGCGAGGTGAGGAGCCCTCGGGGCCAGGGCCTGGGAGAT	X33	missense	1.0399949075294763	0.3602865346053123	Missense	c.3672C>A	D1224E	47332214	chr11:47332214	G	T	11	-0.954868	0.029	D1224E	0.6477	0.321	ENST00000545968;ENST00000399249;ENST00000256993	0.1209429589718921	0.435
CTTCCCTCCCTCTCTTTACCTTATTTATAGCCCAAGATTTCCTGGTTCAAGAATGGCCTGGACCTGGGAGAAGACACCCGCTTCCGCATGTTCAGCAAGCAGGGAGTGTTGACTCTGGAGATTAGAAAGCCCTGCCCCTTTGACGGGGGCATCTATGTCTGCAGGGCCACCAACTTACAGGGCGAGGCACGGTGTGAGTGCCGCCTGGAGGTGCGAGGTGAGGAGCCCTCGGGGCCAGGGCCTGGGAGAT	X33	missense	0.779528816	-1.126386298	Missense	c.3673G>A	A1225T	47332213	chr11:47332213	C	T	11	4.318792	24.9	A1225T	0.1403	0.289	ENST00000545968;ENST00000399249;ENST00000256993	0.3170294970183856	0.279	NM_000256.3(MYBPC3):c.3673G>A (p.Ala1225Thr)	Uncertain significance
CTTCCCTCCCTCTCTTTACCTTATTTATAGCCCAAGATTTCCTGGTTCAAGAATGGCCTGGACCTGGGAGAAGACCCCCGCTTCCGCATGTTCAGCAAGCAGGGAGTGTTGACTCTGGAGATTAGAAAGCCCTGCCCCTTTGACGGGGGCATCTATGTCTGCAGGGCCACCAACTTACAGGGCGAGGCACGGTGTGAGTGCCGCCTGGAGGTGCGAGGTGAGGAGCCCTCGGGGCCAGGGCCTGGGAGAT	X33	missense	0.9344552262417851	-0.242106569	Missense	c.3673G>C	A1225P	47332213	chr11:47332213	C	G	11	3.476436	22.6	A1225P	0.1624	0.206	ENST00000545968;ENST00000399249;ENST00000256993	0.083020427	0.515
CTTCCCTCCCTCTCTTTACCTTATTTATAGCCCAAGATTTCCTGGTTCAAGAATGGCCTGGACCTGGGAGAAGACGACCGCTTCCGCATGTTCAGCAAGCAGGGAGTGTTGACTCTGGAGATTAGAAAGCCCTGCCCCTTTGACGGGGGCATCTATGTCTGCAGGGCCACCAACTTACAGGGCGAGGCACGGTGTGAGTGCCGCCTGGAGGTGCGAGGTGAGGAGCCCTCGGGGCCAGGGCCTGGGAGAT	X33	missense	1.002910331552526	0.14861740178529537	Missense	c.3674C>A	A1225D	47332212	chr11:47332212	G	T	11	4.48889	25.5	A1225D	0.3424	0.528	ENST00000545968;ENST00000399249;ENST00000256993	0.3470141143678619	0.698
CTTCCCTCCCTCTCTTTACCTTATTTATAGCCCAAGATTTCCTGGTTCAAGAATGGCCTGGACCTGGGAGAAGACGCACGCTTCCGCATGTTCAGCAAGCAGGGAGTGTTGACTCTGGAGATTAGAAAGCCCTGCCCCTTTGACGGGGGCATCTATGTCTGCAGGGCCACCAACTTACAGGGCGAGGCACGGTGTGAGTGCCGCCTGGAGGTGCGAGGTGAGGAGCCCTCGGGGCCAGGGCCTGGGAGAT	X33	Synonymous	0.8785693941852277	-0.561088391	Synonymous	c.3675C>A		47332211	chr11:47332211	G	T	11	0.68738	7.268
CTTCCCTCCCTCTCTTTACCTTATTTATAGCCCAAGATTTCCTGGTTCAAGAATGGCCTGGACCTGGGAGAAGACGCCAGCTTCCGCATGTTCAGCAAGCAGGGAGTGTTGACTCTGGAGATTAGAAAGCCCTGCCCCTTTGACGGGGGCATCTATGTCTGCAGGGCCACCAACTTACAGGGCGAGGCACGGTGTGAGTGCCGCCTGGAGGTGCGAGGTGAGGAGCCCTCGGGGCCAGGGCCTGGGAGAT	X33	missense	0.2713747318915466	-4.0267979	Missense	c.3676C>A	R1226S	47332210	chr11:47332210	G	T	11	4.459623	25.4	R1226S	0.8552	0.355	ENST00000545968;ENST00000399249;ENST00000256993	0.5108681508826459	0.486
CTTCCCTCCCTCTCTTTACCTTATTTATAGCCCAAGATTTCCTGGTTCAAGAATGGCCTGGACCTGGGAGAAGACGCCCACTTCCGCATGTTCAGCAAGCAGGGAGTGTTGACTCTGGAGATTAGAAAGCCCTGCCCCTTTGACGGGGGCATCTATGTCTGCAGGGCCACCAACTTACAGGGCGAGGCACGGTGTGAGTGCCGCCTGGAGGTGCGAGGTGAGGAGCCCTCGGGGCCAGGGCCTGGGAGAT	X33	missense	0.7889608925577942	-1.072550456	Missense	c.3677G>A	R1226H	47332209	chr11:47332209	C	T	11	4.783512	26.7	R1226H	0.406	0.273	ENST00000545968;ENST00000399249;ENST00000256993	0.3832176937673607	0.371	NM_000256.3(MYBPC3):c.3677G>A (p.Arg1226His)	Uncertain significance
CTTCCCTCCCTCTCTTTACCTTATTTATAGCCCAAGATTTCCTGGTTCAAGAATGGCCTGGACCTGGGAGAAGACGCCCCCTTCCGCATGTTCAGCAAGCAGGGAGTGTTGACTCTGGAGATTAGAAAGCCCTGCCCCTTTGACGGGGGCATCTATGTCTGCAGGGCCACCAACTTACAGGGCGAGGCACGGTGTGAGTGCCGCCTGGAGGTGCGAGGTGAGGAGCCCTCGGGGCCAGGGCCTGGGAGAT	X33	missense	0.08130792	-5.111649921	Missense	c.3677G>C	R1226P	47332209	chr11:47332209	C	G	11	4.74901	26.6	R1226P	0.9141	0.654	ENST00000545968;ENST00000399249;ENST00000256993	0.6625725413617789	0.831
CTTCCCTCCCTCTCTTTACCTTATTTATAGCCCAAGATTTCCTGGTTCAAGAATGGCCTGGACCTGGGAGAAGACGCCCGATTCCGCATGTTCAGCAAGCAGGGAGTGTTGACTCTGGAGATTAGAAAGCCCTGCCCCTTTGACGGGGGCATCTATGTCTGCAGGGCCACCAACTTACAGGGCGAGGCACGGTGTGAGTGCCGCCTGGAGGTGCGAGGTGAGGAGCCCTCGGGGCCAGGGCCTGGGAGAT	X33	Synonymous	0.8384613640933791	-0.790014615	Synonymous	c.3678C>A		47332208	chr11:47332208	G	T	11	0.591743	6.376
CTTCCCTCCCTCTCTTTACCTTATTTATAGCCCAAGATTTCCTGGTTCAAGAATGGCCTGGACCTGGGAGAAGACGCCCGCATCCGCATGTTCAGCAAGCAGGGAGTGTTGACTCTGGAGATTAGAAAGCCCTGCCCCTTTGACGGGGGCATCTATGTCTGCAGGGCCACCAACTTACAGGGCGAGGCACGGTGTGAGTGCCGCCTGGAGGTGCGAGGTGAGGAGCCCTCGGGGCCAGGGCCTGGGAGAT	X33	missense	0.838648447	-0.788946796	Missense	c.3679T>A	F1227I	47332207	chr11:47332207	A	T	11	4.050356	24.2	F1227I	0.7957	0.51	ENST00000545968;ENST00000399249;ENST00000256993	0.6797178937786303	0.837	NM_000256.3(MYBPC3):c.3679T>A (p.Phe1227Ile)	Uncertain significance
CTTCCCTCCCTCTCTTTACCTTATTTATAGCCCAAGATTTCCTGGTTCAAGAATGGCCTGGACCTGGGAGAAGACGCCCGCCTCCGCATGTTCAGCAAGCAGGGAGTGTTGACTCTGGAGATTAGAAAGCCCTGCCCCTTTGACGGGGGCATCTATGTCTGCAGGGCCACCAACTTACAGGGCGAGGCACGGTGTGAGTGCCGCCTGGAGGTGCGAGGTGAGGAGCCCTCGGGGCCAGGGCCTGGGAGAT	X33	missense	0.6123143150173791	-2.080803265	Missense	c.3679T>C	F1227L	47332207	chr11:47332207	A	G	11	4.159291	24.5	F1227L	0.9785	0.479	ENST00000545968;ENST00000399249;ENST00000256993	0.4426883084888319	0.799
CTTCCCTCCCTCTCTTTACCTTATTTATAGCCCAAGATTTCCTGGTTCAAGAATGGCCTGGACCTGGGAGAAGACGCCCGCGTCCGCATGTTCAGCAAGCAGGGAGTGTTGACTCTGGAGATTAGAAAGCCCTGCCCCTTTGACGGGGGCATCTATGTCTGCAGGGCCACCAACTTACAGGGCGAGGCACGGTGTGAGTGCCGCCTGGAGGTGCGAGGTGAGGAGCCCTCGGGGCCAGGGCCTGGGAGAT	X33	missense	0.844544554	-0.755293344	Missense	c.3679T>G	F1227V	47332207	chr11:47332207	A	C	11	4.023088	24.1	F1227V	0.781	0.499	ENST00000545968;ENST00000399249;ENST00000256993	0.5320159294407416	0.774
CTTCCCTCCCTCTCTTTACCTTATTTATAGCCCAAGATTTCCTGGTTCAAGAATGGCCTGGACCTGGGAGAAGACGCCCGCTACCGCATGTTCAGCAAGCAGGGAGTGTTGACTCTGGAGATTAGAAAGCCCTGCCCCTTTGACGGGGGCATCTATGTCTGCAGGGCCACCAACTTACAGGGCGAGGCACGGTGTGAGTGCCGCCTGGAGGTGCGAGGTGAGGAGCCCTCGGGGCCAGGGCCTGGGAGAT	X33	missense	0.8411307615566583	-0.774778387	Missense	c.3680T>A	F1227Y	47332206	chr11:47332206	A	T	11	2.683966	19.79	F1227Y	0.1872	0.146	ENST00000545968;ENST00000399249;ENST00000256993	0.068358038	0.633
CTTCCCTCCCTCTCTTTACCTTATTTATAGCCCAAGATTTCCTGGTTCAAGAATGGCCTGGACCTGGGAGAAGACGCCCGCTCCCGCATGTTCAGCAAGCAGGGAGTGTTGACTCTGGAGATTAGAAAGCCCTGCCCCTTTGACGGGGGCATCTATGTCTGCAGGGCCACCAACTTACAGGGCGAGGCACGGTGTGAGTGCCGCCTGGAGGTGCGAGGTGAGGAGCCCTCGGGGCCAGGGCCTGGGAGAT	X33	missense	0.3952102325381972	-3.319977009	Missense	c.3680T>C	F1227S	47332206	chr11:47332206	A	G	11	4.316571	24.9	F1227S	0.9674	0.505	ENST00000545968;ENST00000399249;ENST00000256993	0.6651648835852821	0.901
CTTCCCTCCCTCTCTTTACCTTATTTATAGCCCAAGATTTCCTGGTTCAAGAATGGCCTGGACCTGGGAGAAGACGCCCGCTGCCGCATGTTCAGCAAGCAGGGAGTGTTGACTCTGGAGATTAGAAAGCCCTGCCCCTTTGACGGGGGCATCTATGTCTGCAGGGCCACCAACTTACAGGGCGAGGCACGGTGTGAGTGCCGCCTGGAGGTGCGAGGTGAGGAGCCCTCGGGGCCAGGGCCTGGGAGAT	X33	missense	0.7225283871233215	-1.451729952	Missense	c.3680T>G	F1227C	47332206	chr11:47332206	A	C	11	4.163955	24.5	F1227C	0.7983	0.472	ENST00000545968;ENST00000399249;ENST00000256993	0.4263963440661518	0.882
CTTCCCTCCCTCTCTTTACCTTATTTATAGCCCAAGATTTCCTGGTTCAAGAATGGCCTGGACCTGGGAGAAGACGCCCGCTTACGCATGTTCAGCAAGCAGGGAGTGTTGACTCTGGAGATTAGAAAGCCCTGCCCCTTTGACGGGGGCATCTATGTCTGCAGGGCCACCAACTTACAGGGCGAGGCACGGTGTGAGTGCCGCCTGGAGGTGCGAGGTGAGGAGCCCTCGGGGCCAGGGCCTGGGAGAT	X33	missense	0.7360093039706543	-1.374784378	Missense	c.3681C>A	F1227L	47332205	chr11:47332205	G	T	11	3.860706	23.7	F1227L	0.9785	0.265	ENST00000545968;ENST00000399249;ENST00000256993	0.4426883084888319	0.799
CTTCCCTCCCTCTCTTTACCTTATTTATAGCCCAAGATTTCCTGGTTCAAGAATGGCCTGGACCTGGGAGAAGACGCCCGCTTCAGCATGTTCAGCAAGCAGGGAGTGTTGACTCTGGAGATTAGAAAGCCCTGCCCCTTTGACGGGGGCATCTATGTCTGCAGGGCCACCAACTTACAGGGCGAGGCACGGTGTGAGTGCCGCCTGGAGGTGCGAGGTGAGGAGCCCTCGGGGCCAGGGCCTGGGAGAT	X33	missense	0.8547715575776869	-0.696920264	Missense	c.3682C>A	R1228S	47332204	chr11:47332204	G	T	11	4.543423	25.7	R1228S	0.7415	0.434	ENST00000545968;ENST00000399249;ENST00000256993	0.5574048136166341	0.791
CTTCCCTCCCTCTCTTTACCTTATTTATAGCCCAAGATTTCCTGGTTCAAGAATGGCCTGGACCTGGGAGAAGACGCCCGCTTCCACATGTTCAGCAAGCAGGGAGTGTTGACTCTGGAGATTAGAAAGCCCTGCCCCTTTGACGGGGGCATCTATGTCTGCAGGGCCACCAACTTACAGGGCGAGGCACGGTGTGAGTGCCGCCTGGAGGTGCGAGGTGAGGAGCCCTCGGGGCCAGGGCCTGGGAGAT	X33	missense	0.5905913848085895	-2.204792112	Missense	c.3683G>A	R1228H	47332203	chr11:47332203	C	T	11	4.984596	27.8	R1228H	0.2062	0.44	ENST00000545968;ENST00000399249;ENST00000256993	0.5389622710730226	0.649	NM_000256.3(MYBPC3):c.3683G>A (p.Arg1228His)	Uncertain significance
CTTCCCTCCCTCTCTTTACCTTATTTATAGCCCAAGATTTCCTGGTTCAAGAATGGCCTGGACCTGGGAGAAGACGCCCGCTTCCCCATGTTCAGCAAGCAGGGAGTGTTGACTCTGGAGATTAGAAAGCCCTGCCCCTTTGACGGGGGCATCTATGTCTGCAGGGCCACCAACTTACAGGGCGAGGCACGGTGTGAGTGCCGCCTGGAGGTGCGAGGTGAGGAGCCCTCGGGGCCAGGGCCTGGGAGAT	X33	missense	0.15793261763927036	-4.67429604	Missense	c.3683G>C	R1228P	47332203	chr11:47332203	C	G	11	4.983095	27.8	R1228P	0.9689	0.586	ENST00000545968;ENST00000399249;ENST00000256993	0.7253974496382309	0.928	NM_000256.3(MYBPC3):c.3683G>C (p.Arg1228Pro)	Uncertain significance
CTTCCCTCCCTCTCTTTACCTTATTTATAGCCCAAGATTTCCTGGTTCAAGAATGGCCTGGACCTGGGAGAAGACGCCCGCTTCCGAATGTTCAGCAAGCAGGGAGTGTTGACTCTGGAGATTAGAAAGCCCTGCCCCTTTGACGGGGGCATCTATGTCTGCAGGGCCACCAACTTACAGGGCGAGGCACGGTGTGAGTGCCGCCTGGAGGTGCGAGGTGAGGAGCCCTCGGGGCCAGGGCCTGGGAGAT	X33	Synonymous	0.9328551528541331	-0.251239372	Synonymous	c.3684C>A		47332202	chr11:47332202	G	T	11	0.818617	8.462
CTTCCCTCCCTCTCTTTACCTTATTTATAGCCCAAGATTTCCTGGTTCAAGAATGGCCTGGACCTGGGAGAAGACGCCCGCTTCCGCAAGTTCAGCAAGCAGGGAGTGTTGACTCTGGAGATTAGAAAGCCCTGCCCCTTTGACGGGGGCATCTATGTCTGCAGGGCCACCAACTTACAGGGCGAGGCACGGTGTGAGTGCCGCCTGGAGGTGCGAGGTGAGGAGCCCTCGGGGCCAGGGCCTGGGAGAT	X33	missense	1.1011643742198347	0.709425971	Missense	c.3686T>A	M1229K	47332200	chr11:47332200	A	T	11	3.448968	22.5	M1229K	0.5907	0.503	ENST00000545968;ENST00000399249;ENST00000256993	0.7358085755847305	0.862	NM_000256.3(MYBPC3):c.3686T>A (p.Met1229Lys)	Uncertain significance
CTTCCCTCCCTCTCTTTACCTTATTTATAGCCCAAGATTTCCTGGTTCAAGAATGGCCTGGACCTGGGAGAAGACGCCCGCTTCCGCACGTTCAGCAAGCAGGGAGTGTTGACTCTGGAGATTAGAAAGCCCTGCCCCTTTGACGGGGGCATCTATGTCTGCAGGGCCACCAACTTACAGGGCGAGGCACGGTGTGAGTGCCGCCTGGAGGTGCGAGGTGAGGAGCCCTCGGGGCCAGGGCCTGGGAGAT	X33	missense	0.9150897753106988	-0.352639536	Missense	c.3686T>C	M1229T	47332200	chr11:47332200	A	G	11	3.048508	21.3	M1229T	0.6547	0.196	ENST00000545968;ENST00000399249;ENST00000256993	0.6405867950153712	0.676	NM_000256.3(MYBPC3):c.3686T>C (p.Met1229Thr)	Uncertain significance
CTTCCCTCCCTCTCTTTACCTTATTTATAGCCCAAGATTTCCTGGTTCAAGAATGGCCTGGACCTGGGAGAAGACGCCCGCTTCCGCAGGTTCAGCAAGCAGGGAGTGTTGACTCTGGAGATTAGAAAGCCCTGCCCCTTTGACGGGGGCATCTATGTCTGCAGGGCCACCAACTTACAGGGCGAGGCACGGTGTGAGTGCCGCCTGGAGGTGCGAGGTGAGGAGCCCTCGGGGCCAGGGCCTGGGAGAT	X33	missense	0.9393652040514078	-0.21408169	Missense	c.3686T>G	M1229R	47332200	chr11:47332200	A	C	11	3.695239	23.3	M1229R	0.5513	0.521	ENST00000545968;ENST00000399249;ENST00000256993	0.5171344899382215	0.881
CTTCCCTCCCTCTCTTTACCTTATTTATAGCCCAAGATTTCCTGGTTCAAGAATGGCCTGGACCTGGGAGAAGACGCCCGCTTCCGCATATTCAGCAAGCAGGGAGTGTTGACTCTGGAGATTAGAAAGCCCTGCCCCTTTGACGGGGGCATCTATGTCTGCAGGGCCACCAACTTACAGGGCGAGGCACGGTGTGAGTGCCGCCTGGAGGTGCGAGGTGAGGAGCCCTCGGGGCCAGGGCCTGGGAGAT	X33	missense	0.838265453	-0.791132823	Missense	c.3687G>A	M1229I	47332199	chr11:47332199	C	T	11	4.187569	24.5	M1229I	0.5278	0.144	ENST00000545968;ENST00000399249;ENST00000256993	0.4709569664580244	0.355
CTTCCCTCCCTCTCTTTACCTTATTTATAGCCCAAGATTTCCTGGTTCAAGAATGGCCTGGACCTGGGAGAAGACGCCCGCTTCCGCATCTTCAGCAAGCAGGGAGTGTTGACTCTGGAGATTAGAAAGCCCTGCCCCTTTGACGGGGGCATCTATGTCTGCAGGGCCACCAACTTACAGGGCGAGGCACGGTGTGAGTGCCGCCTGGAGGTGCGAGGTGAGGAGCCCTCGGGGCCAGGGCCTGGGAGAT	X33	missense	1.1093601997766014	0.7562056160822541	Missense	c.3687G>C	M1229I	47332199	chr11:47332199	C	G	11	4.128001	24.4	M1229I	0.5278	0.151	ENST00000545968;ENST00000399249;ENST00000256993	0.4709569664580244	0.355
CTTCCCTCCCTCTCTTTACCTTATTTATAGCCCAAGATTTCCTGGTTCAAGAATGGCCTGGACCTGGGAGAAGACGCCCGCTTCCGCATGATCAGCAAGCAGGGAGTGTTGACTCTGGAGATTAGAAAGCCCTGCCCCTTTGACGGGGGCATCTATGTCTGCAGGGCCACCAACTTACAGGGCGAGGCACGGTGTGAGTGCCGCCTGGAGGTGCGAGGTGAGGAGCCCTCGGGGCCAGGGCCTGGGAGAT	X33	missense	0.7211688405154442	-1.459489891	Missense	c.3688T>A	F1230I	47332198	chr11:47332198	A	T	11	3.730783	23.4	F1230I	0.5115	0.232	ENST00000545968;ENST00000399249;ENST00000256993	0.4664012364016789	0.591
CTTCCCTCCCTCTCTTTACCTTATTTATAGCCCAAGATTTCCTGGTTCAAGAATGGCCTGGACCTGGGAGAAGACGCCCGCTTCCGCATGCTCAGCAAGCAGGGAGTGTTGACTCTGGAGATTAGAAAGCCCTGCCCCTTTGACGGGGGCATCTATGTCTGCAGGGCCACCAACTTACAGGGCGAGGCACGGTGTGAGTGCCGCCTGGAGGTGCGAGGTGAGGAGCCCTCGGGGCCAGGGCCTGGGAGAT	X33	missense	0.98858029	0.066825245	Missense	c.3688T>C	F1230L	47332198	chr11:47332198	A	G	11	3.079441	21.4	F1230L	0.9339	0.129	ENST00000545968;ENST00000399249;ENST00000256993	0.4323590134260656	0.532	NM_000256.3(MYBPC3):c.3688T>C (p.Phe1230Leu)	Uncertain significance
CTTCCCTCCCTCTCTTTACCTTATTTATAGCCCAAGATTTCCTGGTTCAAGAATGGCCTGGACCTGGGAGAAGACGCCCGCTTCCGCATGGTCAGCAAGCAGGGAGTGTTGACTCTGGAGATTAGAAAGCCCTGCCCCTTTGACGGGGGCATCTATGTCTGCAGGGCCACCAACTTACAGGGCGAGGCACGGTGTGAGTGCCGCCTGGAGGTGCGAGGTGAGGAGCCCTCGGGGCCAGGGCCTGGGAGAT	X33	missense	1.2487146990901865	1.5516049228616537	Missense	c.3688T>G	F1230V	47332198	chr11:47332198	A	C	11	3.885682	23.7	F1230V	0.4908	0.369	ENST00000545968;ENST00000399249;ENST00000256993	0.6380409539997349	0.615
CTTCCCTCCCTCTCTTTACCTTATTTATAGCCCAAGATTTCCTGGTTCAAGAATGGCCTGGACCTGGGAGAAGACGCCCGCTTCCGCATGTACAGCAAGCAGGGAGTGTTGACTCTGGAGATTAGAAAGCCCTGCCCCTTTGACGGGGGCATCTATGTCTGCAGGGCCACCAACTTACAGGGCGAGGCACGGTGTGAGTGCCGCCTGGAGGTGCGAGGTGAGGAGCCCTCGGGGCCAGGGCCTGGGAGAT	X33	missense	0.7255093089989111	-1.434715624	Missense	c.3689T>A	F1230Y	47332197	chr11:47332197	A	T	11	3.885527	23.7	F1230Y	0.2538	0.143	ENST00000545968;ENST00000399249;ENST00000256993	0.6765104941976643	0.439
CTTCCCTCCCTCTCTTTACCTTATTTATAGCCCAAGATTTCCTGGTTCAAGAATGGCCTGGACCTGGGAGAAGACGCCCGCTTCCGCATGTCCAGCAAGCAGGGAGTGTTGACTCTGGAGATTAGAAAGCCCTGCCCCTTTGACGGGGGCATCTATGTCTGCAGGGCCACCAACTTACAGGGCGAGGCACGGTGTGAGTGCCGCCTGGAGGTGCGAGGTGAGGAGCCCTCGGGGCCAGGGCCTGGGAGAT	X33	missense	1.084515026698755	0.6143958177601799	Missense	c.3689T>C	F1230S	47332197	chr11:47332197	A	G	11	3.990604	24	F1230S	0.6747	0.303	ENST00000545968;ENST00000399249;ENST00000256993	0.1787545448083931	0.661
CTTCCCTCCCTCTCTTTACCTTATTTATAGCCCAAGATTTCCTGGTTCAAGAATGGCCTGGACCTGGGAGAAGACGCCCGCTTCCGCATGTGCAGCAAGCAGGGAGTGTTGACTCTGGAGATTAGAAAGCCCTGCCCCTTTGACGGGGGCATCTATGTCTGCAGGGCCACCAACTTACAGGGCGAGGCACGGTGTGAGTGCCGCCTGGAGGTGCGAGGTGAGGAGCCCTCGGGGCCAGGGCCTGGGAGAT	X33	missense	1.068175025707346	0.5211313338335058	Missense	c.3689T>G	F1230C	47332197	chr11:47332197	A	C	11	4.078215	24.2	F1230C	0.7857	0.556	ENST00000545968;ENST00000399249;ENST00000256993	0.6451703383081919	0.755
CTTCCCTCCCTCTCTTTACCTTATTTATAGCCCAAGATTTCCTGGTTCAAGAATGGCCTGGACCTGGGAGAAGACGCCCGCTTCCGCATGTTAAGCAAGCAGGGAGTGTTGACTCTGGAGATTAGAAAGCCCTGCCCCTTTGACGGGGGCATCTATGTCTGCAGGGCCACCAACTTACAGGGCGAGGCACGGTGTGAGTGCCGCCTGGAGGTGCGAGGTGAGGAGCCCTCGGGGCCAGGGCCTGGGAGAT	X33	missense	0.8864403101477836	-0.516163246	Missense	c.3690C>A	F1230L	47332196	chr11:47332196	G	T	11	3.199212	21.7	F1230L	0.9339	0.098	ENST00000545968;ENST00000399249;ENST00000256993	0.4323590134260656	0.532
CTTCCCTCCCTCTCTTTACCTTATTTATAGCCCAAGATTTCCTGGTTCAAGAATGGCCTGGACCTGGGAGAAGACGCCCGCTTCCGCATGTTCAACAAGCAGGGAGTGTTGACTCTGGAGATTAGAAAGCCCTGCCCCTTTGACGGGGGCATCTATGTCTGCAGGGCCACCAACTTACAGGGCGAGGCACGGTGTGAGTGCCGCCTGGAGGTGCGAGGTGAGGAGCCCTCGGGGCCAGGGCCTGGGAGAT	X33	missense	0.9811791801422494	0.024581630766833375	Missense	c.3692G>A	S1231N	47332194	chr11:47332194	C	T	11	3.837594	23.6	S1231N	0.4455	0.096	ENST00000545968;ENST00000399249;ENST00000256993	0.1671128754778968	0.386
CTTCCCTCCCTCTCTTTACCTTATTTATAGCCCAAGATTTCCTGGTTCAAGAATGGCCTGGACCTGGGAGAAGACGCCCGCTTCCGCATGTTCACCAAGCAGGGAGTGTTGACTCTGGAGATTAGAAAGCCCTGCCCCTTTGACGGGGGCATCTATGTCTGCAGGGCCACCAACTTACAGGGCGAGGCACGGTGTGAGTGCCGCCTGGAGGTGCGAGGTGAGGAGCCCTCGGGGCCAGGGCCTGGGAGAT	X33	missense	0.6506614269344196	-1.861927905	Missense	c.3692G>C	S1231T	47332194	chr11:47332194	C	G	11	3.909754	23.8	S1231T	0.2683	0.095	ENST00000545968;ENST00000399249;ENST00000256993	0.3480652760066277	0.428
CTTCCCTCCCTCTCTTTACCTTATTTATAGCCCAAGATTTCCTGGTTCAAGAATGGCCTGGACCTGGGAGAAGACGCCCGCTTCCGCATGTTCAGAAAGCAGGGAGTGTTGACTCTGGAGATTAGAAAGCCCTGCCCCTTTGACGGGGGCATCTATGTCTGCAGGGCCACCAACTTACAGGGCGAGGCACGGTGTGAGTGCCGCCTGGAGGTGCGAGGTGAGGAGCCCTCGGGGCCAGGGCCTGGGAGAT	X33	missense	0.5877135268502076	-2.221218178	Missense	c.3693C>A	S1231R	47332193	chr11:47332193	G	T	11	4.196424	24.6	S1231R	0.7862	0.259	ENST00000545968;ENST00000399249;ENST00000256993	0.6777427192799392	0.677
CTTCCCTCCCTCTCTTTACCTTATTTATAGCCCAAGATTTCCTGGTTCAAGAATGGCCTGGACCTGGGAGAAGACGCCCGCTTCCGCATGTTCAGCAAACAGGGAGTGTTGACTCTGGAGATTAGAAAGCCCTGCCCCTTTGACGGGGGCATCTATGTCTGCAGGGCCACCAACTTACAGGGCGAGGCACGGTGTGAGTGCCGCCTGGAGGTGCGAGGTGAGGAGCCCTCGGGGCCAGGGCCTGGGAGAT	X33	Synonymous	0.9519054434148797	-0.142505259	Synonymous	c.3696G>A		47332190	chr11:47332190	C	T	11	1.013811	10.49							NM_000256.3(MYBPC3):c.3696G>A (p.Lys1232=)	Likely benign
CTTCCCTCCCTCTCTTTACCTTATTTATAGCCCAAGATTTCCTGGTTCAAGAATGGCCTGGACCTGGGAGAAGACGCCCGCTTCCGCATGTTCAGCAACCAGGGAGTGTTGACTCTGGAGATTAGAAAGCCCTGCCCCTTTGACGGGGGCATCTATGTCTGCAGGGCCACCAACTTACAGGGCGAGGCACGGTGTGAGTGCCGCCTGGAGGTGCGAGGTGAGGAGCCCTCGGGGCCAGGGCCTGGGAGAT	X33	missense	1.1859657895311153	1.193450436208614	Missense	c.3696G>C	K1232N	47332190	chr11:47332190	C	G	11	2.776508	20.3	K1232N	0.7048	0.077	ENST00000545968;ENST00000399249;ENST00000256993	0.1006432216616709	0.622
CTTCCCTCCCTCTCTTTACCTTATTTATAGCCCAAGATTTCCTGGTTCAAGAATGGCCTGGACCTGGGAGAAGACGCCCGCTTCCGCATGTTCAGCAAGAAGGGAGTGTTGACTCTGGAGATTAGAAAGCCCTGCCCCTTTGACGGGGGCATCTATGTCTGCAGGGCCACCAACTTACAGGGCGAGGCACGGTGTGAGTGCCGCCTGGAGGTGCGAGGTGAGGAGCCCTCGGGGCCAGGGCCTGGGAGAT	X33	missense	0.7495832713902426	-1.297307696	Missense	c.3697C>A	Q1233K	47332189	chr11:47332189	G	T	11	4.053082	24.2	Q1233K	0.1918	0.397	ENST00000545968;ENST00000399249;ENST00000256993	0.6758123693418844	0.664
CTTCCCTCCCTCTCTTTACCTTATTTATAGCCCAAGATTTCCTGGTTCAAGAATGGCCTGGACCTGGGAGAAGACGCCCGCTTCCGCATGTTCAGCAAGCAAGGAGTGTTGACTCTGGAGATTAGAAAGCCCTGCCCCTTTGACGGGGGCATCTATGTCTGCAGGGCCACCAACTTACAGGGCGAGGCACGGTGTGAGTGCCGCCTGGAGGTGCGAGGTGAGGAGCCCTCGGGGCCAGGGCCTGGGAGAT	X33	Synonymous	0.9801641416321736	0.018788054447120204	Synonymous	c.3699G>A		47332187	chr11:47332187	C	T	11	0.718323	7.548							NM_000256.3(MYBPC3):c.3699G>A (p.Gln1233=)	Benign/Likely benign
CTTCCCTCCCTCTCTTTACCTTATTTATAGCCCAAGATTTCCTGGTTCAAGAATGGCCTGGACCTGGGAGAAGACGCCCGCTTCCGCATGTTCAGCAAGCACGGAGTGTTGACTCTGGAGATTAGAAAGCCCTGCCCCTTTGACGGGGGCATCTATGTCTGCAGGGCCACCAACTTACAGGGCGAGGCACGGTGTGAGTGCCGCCTGGAGGTGCGAGGTGAGGAGCCCTCGGGGCCAGGGCCTGGGAGAT	X33	missense	1.2270163332128172	1.4277562831541677	Missense	c.3699G>C	Q1233H	47332187	chr11:47332187	C	G	11	2.33091	18.26	Q1233H	0.4545	0.12	ENST00000545968;ENST00000399249;ENST00000256993	0.235083998	0.62	NM_000256.3(MYBPC3):c.3699G>C (p.Gln1233His)	Uncertain significance
CTTCCCTCCCTCTCTTTACCTTATTTATAGCCCAAGATTTCCTGGTTCAAGAATGGCCTGGACCTGGGAGAAGACGCCCGCTTCCGCATGTTCAGCAAGCAGAGAGTGTTGACTCTGGAGATTAGAAAGCCCTGCCCCTTTGACGGGGGCATCTATGTCTGCAGGGCCACCAACTTACAGGGCGAGGCACGGTGTGAGTGCCGCCTGGAGGTGCGAGGTGAGGAGCCCTCGGGGCCAGGGCCTGGGAGAT	X33	missense	0.19439072441361316	-4.466202631	Missense	c.3700G>A	G1234R	47332186	chr11:47332186	C	T	11	4.381995	25.1	G1234R	0.8151	0.64	ENST00000545968;ENST00000399249;ENST00000256993	0.8477665639570168	0.724	NM_000256.3(MYBPC3):c.3700G>A (p.Gly1234Arg)	Uncertain significance
CTTCCCTCCCTCTCTTTACCTTATTTATAGCCCAAGATTTCCTGGTTCAAGAATGGCCTGGACCTGGGAGAAGACGCCCGCTTCCGCATGTTCAGCAAGCAGCGAGTGTTGACTCTGGAGATTAGAAAGCCCTGCCCCTTTGACGGGGGCATCTATGTCTGCAGGGCCACCAACTTACAGGGCGAGGCACGGTGTGAGTGCCGCCTGGAGGTGCGAGGTGAGGAGCCCTCGGGGCCAGGGCCTGGGAGAT	X33	missense	0.12032546824824814	-4.888947886	Missense	c.3700G>C	G1234R	47332186	chr11:47332186	C	G	11	4.319262	24.9	G1234R	0.8151	0.655	ENST00000545968;ENST00000399249;ENST00000256993	0.8477665639570168	0.724
CTTCCCTCCCTCTCTTTACCTTATTTATAGCCCAAGATTTCCTGGTTCAAGAATGGCCTGGACCTGGGAGAAGACGCCCGCTTCCGCATGTTCAGCAAGCAGGAAGTGTTGACTCTGGAGATTAGAAAGCCCTGCCCCTTTGACGGGGGCATCTATGTCTGCAGGGCCACCAACTTACAGGGCGAGGCACGGTGTGAGTGCCGCCTGGAGGTGCGAGGTGAGGAGCCCTCGGGGCCAGGGCCTGGGAGAT	X33	missense	0.9027024187097066	-0.423343352	Missense	c.3701G>A	G1234E	47332185	chr11:47332185	C	T	11	4.313373	24.9	G1234E	0.5971	0.608	ENST00000545968;ENST00000399249;ENST00000256993	0.8667925545232955	0.53	NM_000256.3(MYBPC3):c.3701G>A (p.Gly1234Glu)	Uncertain significance
CTTCCCTCCCTCTCTTTACCTTATTTATAGCCCAAGATTTCCTGGTTCAAGAATGGCCTGGACCTGGGAGAAGACGCCCGCTTCCGCATGTTCAGCAAGCAGGCAGTGTTGACTCTGGAGATTAGAAAGCCCTGCCCCTTTGACGGGGGCATCTATGTCTGCAGGGCCACCAACTTACAGGGCGAGGCACGGTGTGAGTGCCGCCTGGAGGTGCGAGGTGAGGAGCCCTCGGGGCCAGGGCCTGGGAGAT	X33	missense	0.44095962393147825	-3.058851359	Missense	c.3701G>C	G1234A	47332185	chr11:47332185	C	G	11	4.164364	24.5	G1234A	0.5092	0.544	ENST00000545968;ENST00000399249;ENST00000256993	0.8581385705347391	0.609
CTTCCCTCCCTCTCTTTACCTTATTTATAGCCCAAGATTTCCTGGTTCAAGAATGGCCTGGACCTGGGAGAAGACGCCCGCTTCCGCATGTTCAGCAAGCAGGGAATGTTGACTCTGGAGATTAGAAAGCCCTGCCCCTTTGACGGGGGCATCTATGTCTGCAGGGCCACCAACTTACAGGGCGAGGCACGGTGTGAGTGCCGCCTGGAGGTGCGAGGTGAGGAGCCCTCGGGGCCAGGGCCTGGGAGAT	X33	missense	0.7726864151141475	-1.165440949	Missense	c.3703G>A	V1235M	47332183	chr11:47332183	C	T	11	3.897376	23.8	V1235M	0.2754	0.392	ENST00000545968;ENST00000399249;ENST00000256993	0.8248569806246657	0.487
CTTCCCTCCCTCTCTTTACCTTATTTATAGCCCAAGATTTCCTGGTTCAAGAATGGCCTGGACCTGGGAGAAGACGCCCGCTTCCGCATGTTCAGCAAGCAGGGACTGTTGACTCTGGAGATTAGAAAGCCCTGCCCCTTTGACGGGGGCATCTATGTCTGCAGGGCCACCAACTTACAGGGCGAGGCACGGTGTGAGTGCCGCCTGGAGGTGCGAGGTGAGGAGCCCTCGGGGCCAGGGCCTGGGAGAT	X33	missense	0.8252341412106139	-0.865512169	Missense	c.3703G>C	V1235L	47332183	chr11:47332183	C	G	11	3.70635	23.3	V1235L	0.301	0.075	ENST00000545968;ENST00000399249;ENST00000256993	0.7112778443205638	0.457
CTTCCCTCCCTCTCTTTACCTTATTTATAGCCCAAGATTTCCTGGTTCAAGAATGGCCTGGACCTGGGAGAAGACGCCCGCTTCCGCATGTTCAGCAAGCAGGGAGAGTTGACTCTGGAGATTAGAAAGCCCTGCCCCTTTGACGGGGGCATCTATGTCTGCAGGGCCACCAACTTACAGGGCGAGGCACGGTGTGAGTGCCGCCTGGAGGTGCGAGGTGAGGAGCCCTCGGGGCCAGGGCCTGGGAGAT	X33	missense	0.5850991824942385	-2.236140177	Missense	c.3704T>A	V1235E	47332182	chr11:47332182	A	T	11	4.457519	25.4	V1235E	0.4308	0.786	ENST00000545968;ENST00000399249;ENST00000256993	0.7970475518184145	0.862
CTTCCCTCCCTCTCTTTACCTTATTTATAGCCCAAGATTTCCTGGTTCAAGAATGGCCTGGACCTGGGAGAAGACGCCCGCTTCCGCATGTTCAGCAAGCAGGGAGCGTTGACTCTGGAGATTAGAAAGCCCTGCCCCTTTGACGGGGGCATCTATGTCTGCAGGGCCACCAACTTACAGGGCGAGGCACGGTGTGAGTGCCGCCTGGAGGTGCGAGGTGAGGAGCCCTCGGGGCCAGGGCCTGGGAGAT	X33	missense	0.3657128972991106	-3.488340142	Missense	c.3704T>C	V1235A	47332182	chr11:47332182	A	G	11	4.259025	24.7	V1235A	0.4262	0.551	ENST00000545968;ENST00000399249;ENST00000256993	0.8079981438100285	0.539	NM_000256.3(MYBPC3):c.3704T>C (p.Val1235Ala)	Uncertain significance
CTTCCCTCCCTCTCTTTACCTTATTTATAGCCCAAGATTTCCTGGTTCAAGAATGGCCTGGACCTGGGAGAAGACGCCCGCTTCCGCATGTTCAGCAAGCAGGGAGGGTTGACTCTGGAGATTAGAAAGCCCTGCCCCTTTGACGGGGGCATCTATGTCTGCAGGGCCACCAACTTACAGGGCGAGGCACGGTGTGAGTGCCGCCTGGAGGTGCGAGGTGAGGAGCCCTCGGGGCCAGGGCCTGGGAGAT	X33	missense	0.19085512256418347	-4.486382928	Missense	c.3704T>G	V1235G	47332182	chr11:47332182	A	C	11	4.609814	25.9	V1235G	0.5157	0.886	ENST00000545968;ENST00000399249;ENST00000256993	0.7857054571823998	0.634	NM_000256.3(MYBPC3):c.3704T>G (p.Val1235Gly)	Uncertain significance
CTTCCCTCCCTCTCTTTACCTTATTTATAGCCCAAGATTTCCTGGTTCAAGAATGGCCTGGACCTGGGAGAAGACGCCCGCTTCCGCATGTTCAGCAAGCAGGGAGTATTGACTCTGGAGATTAGAAAGCCCTGCCCCTTTGACGGGGGCATCTATGTCTGCAGGGCCACCAACTTACAGGGCGAGGCACGGTGTGAGTGCCGCCTGGAGGTGCGAGGTGAGGAGCCCTCGGGGCCAGGGCCTGGGAGAT	X33	Synonymous	1.0328243532298849	0.31935887208122843	Synonymous	c.3705G>A		47332181	chr11:47332181	C	T	11	0.678001	7.183							NM_000256.3(MYBPC3):c.3705G>A (p.Val1235=)	Likely benign
CTTCCCTCCCTCTCTTTACCTTATTTATAGCCCAAGATTTCCTGGTTCAAGAATGGCCTGGACCTGGGAGAAGACGCCCGCTTCCGCATGTTCAGCAAGCAGGGAGTCTTGACTCTGGAGATTAGAAAGCCCTGCCCCTTTGACGGGGGCATCTATGTCTGCAGGGCCACCAACTTACAGGGCGAGGCACGGTGTGAGTGCCGCCTGGAGGTGCGAGGTGAGGAGCCCTCGGGGCCAGGGCCTGGGAGAT	X33	Synonymous	1.2061311131691022	1.308548868779089	Synonymous	c.3705G>C		47332181	chr11:47332181	C	G	11	0.633478	6.771
CTTCCCTCCCTCTCTTTACCTTATTTATAGCCCAAGATTTCCTGGTTCAAGAATGGCCTGGACCTGGGAGAAGACGCCCGCTTCCGCATGTTCAGCAAGCAGGGAGTGATGACTCTGGAGATTAGAAAGCCCTGCCCCTTTGACGGGGGCATCTATGTCTGCAGGGCCACCAACTTACAGGGCGAGGCACGGTGTGAGTGCCGCCTGGAGGTGCGAGGTGAGGAGCCCTCGGGGCCAGGGCCTGGGAGAT	X33	missense	1.0321497653406633	0.3155084995271194	Missense	c.3706T>A	L1236M	47332180	chr11:47332180	A	T	11	0.753228	7.86	L1236M	0.2651	0.369	ENST00000545968;ENST00000399249;ENST00000256993	0.7861515750577843	0.409
CTTCCCTCCCTCTCTTTACCTTATTTATAGCCCAAGATTTCCTGGTTCAAGAATGGCCTGGACCTGGGAGAAGACGCCCGCTTCCGCATGTTCAGCAAGCAGGGAGTGCTGACTCTGGAGATTAGAAAGCCCTGCCCCTTTGACGGGGGCATCTATGTCTGCAGGGCCACCAACTTACAGGGCGAGGCACGGTGTGAGTGCCGCCTGGAGGTGCGAGGTGAGGAGCCCTCGGGGCCAGGGCCTGGGAGAT	X33	Synonymous	1.1499049713088545	0.9876246468931195	Synonymous	c.3706T>C		47332180	chr11:47332180	A	G	11	-0.106838	0.706
CTTCCCTCCCTCTCTTTACCTTATTTATAGCCCAAGATTTCCTGGTTCAAGAATGGCCTGGACCTGGGAGAAGACGCCCGCTTCCGCATGTTCAGCAAGCAGGGAGTGGTGACTCTGGAGATTAGAAAGCCCTGCCCCTTTGACGGGGGCATCTATGTCTGCAGGGCCACCAACTTACAGGGCGAGGCACGGTGTGAGTGCCGCCTGGAGGTGCGAGGTGAGGAGCCCTCGGGGCCAGGGCCTGGGAGAT	X33	missense	0.7821141656759787	-1.111629796	Missense	c.3706T>G	L1236V	47332180	chr11:47332180	A	C	11	0.562425	6.091	L1236V	0.2217	0.392	ENST00000545968;ENST00000399249;ENST00000256993	0.3653815480214203	0.511
CTTCCCTCCCTCTCTTTACCTTATTTATAGCCCAAGATTTCCTGGTTCAAGAATGGCCTGGACCTGGGAGAAGACGCCCGCTTCCGCATGTTCAGCAAGCAGGGAGTGTAGACTCTGGAGATTAGAAAGCCCTGCCCCTTTGACGGGGGCATCTATGTCTGCAGGGCCACCAACTTACAGGGCGAGGCACGGTGTGAGTGCCGCCTGGAGGTGCGAGGTGAGGAGCCCTCGGGGCCAGGGCCTGGGAGAT	X33	Nonsense	-0.063324547	-5.937174497	Nonsense	c.3707T>A	L1236X	47332179	chr11:47332179	A	T	11	9.163015	40
CTTCCCTCCCTCTCTTTACCTTATTTATAGCCCAAGATTTCCTGGTTCAAGAATGGCCTGGACCTGGGAGAAGACGCCCGCTTCCGCATGTTCAGCAAGCAGGGAGTGTCGACTCTGGAGATTAGAAAGCCCTGCCCCTTTGACGGGGGCATCTATGTCTGCAGGGCCACCAACTTACAGGGCGAGGCACGGTGTGAGTGCCGCCTGGAGGTGCGAGGTGAGGAGCCCTCGGGGCCAGGGCCTGGGAGAT	X33	missense	1.126795068168805	0.8557193189139283	Missense	c.3707T>C	L1236S	47332179	chr11:47332179	A	G	11	4.235179	24.7	L1236S	0.8001	0.439	ENST00000545968;ENST00000399249;ENST00000256993	0.7458940681158969	0.796
CTTCCCTCCCTCTCTTTACCTTATTTATAGCCCAAGATTTCCTGGTTCAAGAATGGCCTGGACCTGGGAGAAGACGCCCGCTTCCGCATGTTCAGCAAGCAGGGAGTGTGGACTCTGGAGATTAGAAAGCCCTGCCCCTTTGACGGGGGCATCTATGTCTGCAGGGCCACCAACTTACAGGGCGAGGCACGGTGTGAGTGCCGCCTGGAGGTGCGAGGTGAGGAGCCCTCGGGGCCAGGGCCTGGGAGAT	X33	missense	0.4906586499300851	-2.775182221	Missense	c.3707T>G	L1236W	47332179	chr11:47332179	A	C	11	4.411958	25.2	L1236W	0.6682	0.468	ENST00000545968;ENST00000399249;ENST00000256993	0.7874465904989759	0.845
CTTCCCTCCCTCTCTTTACCTTATTTATAGCCCAAGATTTCCTGGTTCAAGAATGGCCTGGACCTGGGAGAAGACGCCCGCTTCCGCATGTTCAGCAAGCAGGGAGTGTTAACTCTGGAGATTAGAAAGCCCTGCCCCTTTGACGGGGGCATCTATGTCTGCAGGGCCACCAACTTACAGGGCGAGGCACGGTGTGAGTGCCGCCTGGAGGTGCGAGGTGAGGAGCCCTCGGGGCCAGGGCCTGGGAGAT	X33	Synonymous	1.1140455738638344	0.782948515	Synonymous	c.3708G>A		47332178	chr11:47332178	C	T	11	1.192123	12.14							NM_000256.3(MYBPC3):c.3708G>A (p.Leu1236=)	Likely benign
CTTCCCTCCCTCTCTTTACCTTATTTATAGCCCAAGATTTCCTGGTTCAAGAATGGCCTGGACCTGGGAGAAGACGCCCGCTTCCGCATGTTCAGCAAGCAGGGAGTGTTCACTCTGGAGATTAGAAAGCCCTGCCCCTTTGACGGGGGCATCTATGTCTGCAGGGCCACCAACTTACAGGGCGAGGCACGGTGTGAGTGCCGCCTGGAGGTGCGAGGTGAGGAGCCCTCGGGGCCAGGGCCTGGGAGAT	X33	missense	0.41096010410080264	-3.230080831	Missense	c.3708G>C	L1236F	47332178	chr11:47332178	C	G	11	3.840727	23.6	L1236F	0.3228	0.265	ENST00000545968;ENST00000399249;ENST00000256993	0.7373075616310507	0.581
CTTCCCTCCCTCTCTTTACCTTATTTATAGCCCAAGATTTCCTGGTTCAAGAATGGCCTGGACCTGGGAGAAGACGCCCGCTTCCGCATGTTCAGCAAGCAGGGAGTGTTGAATCTGGAGATTAGAAAGCCCTGCCCCTTTGACGGGGGCATCTATGTCTGCAGGGCCACCAACTTACAGGGCGAGGCACGGTGTGAGTGCCGCCTGGAGGTGCGAGGTGAGGAGCCCTCGGGGCCAGGGCCTGGGAGAT	X33	missense	0.43739953299911705	-3.079171434	Missense	c.3710C>A	T1237N	47332176	chr11:47332176	G	T	11	4.202738	24.6	T1237N	0.5015	0.605	ENST00000545968;ENST00000399249;ENST00000256993	0.8182701433081716	0.677
CTTCCCTCCCTCTCTTTACCTTATTTATAGCCCAAGATTTCCTGGTTCAAGAATGGCCTGGACCTGGGAGAAGACGCCCGCTTCCGCATGTTCAGCAAGCAGGGAGTGTTGACACTGGAGATTAGAAAGCCCTGCCCCTTTGACGGGGGCATCTATGTCTGCAGGGCCACCAACTTACAGGGCGAGGCACGGTGTGAGTGCCGCCTGGAGGTGCGAGGTGAGGAGCCCTCGGGGCCAGGGCCTGGGAGAT	X33	Synonymous	0.6786662268881156	-1.702083776	Synonymous	c.3711T>A		47332175	chr11:47332175	A	T	11	0.573445	6.199
CTTCCCTCCCTCTCTTTACCTTATTTATAGCCCAAGATTTCCTGGTTCAAGAATGGCCTGGACCTGGGAGAAGACGCCCGCTTCCGCATGTTCAGCAAGCAGGGAGTGTTGACCCTGGAGATTAGAAAGCCCTGCCCCTTTGACGGGGGCATCTATGTCTGCAGGGCCACCAACTTACAGGGCGAGGCACGGTGTGAGTGCCGCCTGGAGGTGCGAGGTGAGGAGCCCTCGGGGCCAGGGCCTGGGAGAT	X33	Synonymous	1.0333556081430908	0.32239113721632306	Synonymous	c.3711T>C		47332175	chr11:47332175	A	G	11	0.63684	6.803
CTTCCCTCCCTCTCTTTACCTTATTTATAGCCCAAGATTTCCTGGTTCAAGAATGGCCTGGACCTGGGAGAAGACGCCCGCTTCCGCATGTTCAGCAAGCAGGGAGTGTTGACGCTGGAGATTAGAAAGCCCTGCCCCTTTGACGGGGGCATCTATGTCTGCAGGGCCACCAACTTACAGGGCGAGGCACGGTGTGAGTGCCGCCTGGAGGTGCGAGGTGAGGAGCCCTCGGGGCCAGGGCCTGGGAGAT	X33	Synonymous	1.111155312018238	0.7664516507608762	Synonymous	c.3711T>G		47332175	chr11:47332175	A	C	11	0.604709	6.5
CTTCCCTCCCTCTCTTTACCTTATTTATAGCCCAAGATTTCCTGGTTCAAGAATGGCCTGGACCTGGGAGAAGACGCCCGCTTCCGCATGTTCAGCAAGCAGGGAGTGTTGACTATGGAGATTAGAAAGCCCTGCCCCTTTGACGGGGGCATCTATGTCTGCAGGGCCACCAACTTACAGGGCGAGGCACGGTGTGAGTGCCGCCTGGAGGTGCGAGGTGAGGAGCCCTCGGGGCCAGGGCCTGGGAGAT	X33	missense	0.4639194317992892	-2.927802736	Missense	c.3712C>A	L1238M	47332174	chr11:47332174	G	T	11	3.160725	21.6	L1238M	0.4022	0.664	ENST00000545968;ENST00000399249;ENST00000256993	0.6301592741224664	0.567
CTTCCCTCCCTCTCTTTACCTTATTTATAGCCCAAGATTTCCTGGTTCAAGAATGGCCTGGACCTGGGAGAAGACGCCCGCTTCCGCATGTTCAGCAAGCAGGGAGTGTTGACTCAGGAGATTAGAAAGCCCTGCCCCTTTGACGGGGGCATCTATGTCTGCAGGGCCACCAACTTACAGGGCGAGGCACGGTGTGAGTGCCGCCTGGAGGTGCGAGGTGAGGAGCCCTCGGGGCCAGGGCCTGGGAGAT	X33	missense	0.1082476595000535	-4.957884883	Missense	c.3713T>A	L1238Q	47332173	chr11:47332173	A	T	11	4.683468	26.2	L1238Q	0.9772	0.961	ENST00000545968;ENST00000399249;ENST00000256993	0.8456348635954963	0.868
CTTCCCTCCCTCTCTTTACCTTATTTATAGCCCAAGATTTCCTGGTTCAAGAATGGCCTGGACCTGGGAGAAGACGCCCGCTTCCGCATGTTCAGCAAGCAGGGAGTGTTGACTCCGGAGATTAGAAAGCCCTGCCCCTTTGACGGGGGCATCTATGTCTGCAGGGCCACCAACTTACAGGGCGAGGCACGGTGTGAGTGCCGCCTGGAGGTGCGAGGTGAGGAGCCCTCGGGGCCAGGGCCTGGGAGAT	X33	missense	0.5007980228303127	-2.717309312	Missense	c.3713T>C	L1238P	47332173	chr11:47332173	A	G	11	4.80563	26.8	L1238P	0.9989	0.96	ENST00000545968;ENST00000399249;ENST00000256993	0.8592266875962657	0.957	NM_000256.3(MYBPC3):c.3713T>C (p.Leu1238Pro)	Likely pathogenic
CTTCCCTCCCTCTCTTTACCTTATTTATAGCCCAAGATTTCCTGGTTCAAGAATGGCCTGGACCTGGGAGAAGACGCCCGCTTCCGCATGTTCAGCAAGCAGGGAGTGTTGACTCGGGAGATTAGAAAGCCCTGCCCCTTTGACGGGGGCATCTATGTCTGCAGGGCCACCAACTTACAGGGCGAGGCACGGTGTGAGTGCCGCCTGGAGGTGCGAGGTGAGGAGCCCTCGGGGCCAGGGCCTGGGAGAT	X33	missense	0.040222438	-5.346155188	Missense	c.3713T>G	L1238R	47332173	chr11:47332173	A	C	11	4.745612	26.5	L1238R	0.9732	0.968	ENST00000545968;ENST00000399249;ENST00000256993	0.8667501636469109	0.943
CTTCCCTCCCTCTCTTTACCTTATTTATAGCCCAAGATTTCCTGGTTCAAGAATGGCCTGGACCTGGGAGAAGACGCCCGCTTCCGCATGTTCAGCAAGCAGGGAGTGTTGACTCTAGAGATTAGAAAGCCCTGCCCCTTTGACGGGGGCATCTATGTCTGCAGGGCCACCAACTTACAGGGCGAGGCACGGTGTGAGTGCCGCCTGGAGGTGCGAGGTGAGGAGCCCTCGGGGCCAGGGCCTGGGAGAT	X33	Synonymous	0.8986239605483268	-0.446622132	Synonymous	c.3714G>A		47332172	chr11:47332172	C	T	11	1.441347	13.83
CTTCCCTCCCTCTCTTTACCTTATTTATAGCCCAAGATTTCCTGGTTCAAGAATGGCCTGGACCTGGGAGAAGACGCCCGCTTCCGCATGTTCAGCAAGCAGGGAGTGTTGACTCTCGAGATTAGAAAGCCCTGCCCCTTTGACGGGGGCATCTATGTCTGCAGGGCCACCAACTTACAGGGCGAGGCACGGTGTGAGTGCCGCCTGGAGGTGCGAGGTGAGGAGCCCTCGGGGCCAGGGCCTGGGAGAT	X33	Synonymous	0.792860307	-1.050293608	Synonymous	c.3714G>C		47332172	chr11:47332172	C	G	11	1.05347	10.92
CTTCCCTCCCTCTCTTTACCTTATTTATAGCCCAAGATTTCCTGGTTCAAGAATGGCCTGGACCTGGGAGAAGACGCCCGCTTCCGCATGTTCAGCAAGCAGGGAGTGTTGACTCTGAAGATTAGAAAGCCCTGCCCCTTTGACGGGGGCATCTATGTCTGCAGGGCCACCAACTTACAGGGCGAGGCACGGTGTGAGTGCCGCCTGGAGGTGCGAGGTGAGGAGCCCTCGGGGCCAGGGCCTGGGAGAT	X33	missense	0.3536085077557647	-3.557428855	Missense	c.3715G>A	E1239K	47332171	chr11:47332171	C	T	11	4.63696	26	E1239K	0.7981	0.485	ENST00000545968;ENST00000399249;ENST00000256993	0.6459116255846357	0.732	NM_000256.3(MYBPC3):c.3715G>A (p.Glu1239Lys)	Uncertain significance
CTTCCCTCCCTCTCTTTACCTTATTTATAGCCCAAGATTTCCTGGTTCAAGAATGGCCTGGACCTGGGAGAAGACGCCCGCTTCCGCATGTTCAGCAAGCAGGGAGTGTTGACTCTGCAGATTAGAAAGCCCTGCCCCTTTGACGGGGGCATCTATGTCTGCAGGGCCACCAACTTACAGGGCGAGGCACGGTGTGAGTGCCGCCTGGAGGTGCGAGGTGAGGAGCCCTCGGGGCCAGGGCCTGGGAGAT	X33	missense	0.7376616249545322	-1.365353359	Missense	c.3715G>C	E1239Q	47332171	chr11:47332171	C	G	11	4.343249	25	E1239Q	0.4026	0.344	ENST00000545968;ENST00000399249;ENST00000256993	0.2621222505108661	0.533
CTTCCCTCCCTCTCTTTACCTTATTTATAGCCCAAGATTTCCTGGTTCAAGAATGGCCTGGACCTGGGAGAAGACGCCCGCTTCCGCATGTTCAGCAAGCAGGGAGTGTTGACTCTGGAAATTAGAAAGCCCTGCCCCTTTGACGGGGGCATCTATGTCTGCAGGGCCACCAACTTACAGGGCGAGGCACGGTGTGAGTGCCGCCTGGAGGTGCGAGGTGAGGAGCCCTCGGGGCCAGGGCCTGGGAGAT	X33	Synonymous	1.0820421453687945	0.6002812530687862	Synonymous	c.3717G>A		47332169	chr11:47332169	C	T	11	1.015849	10.51
CTTCCCTCCCTCTCTTTACCTTATTTATAGCCCAAGATTTCCTGGTTCAAGAATGGCCTGGACCTGGGAGAAGACGCCCGCTTCCGCATGTTCAGCAAGCAGGGAGTGTTGACTCTGGACATTAGAAAGCCCTGCCCCTTTGACGGGGGCATCTATGTCTGCAGGGCCACCAACTTACAGGGCGAGGCACGGTGTGAGTGCCGCCTGGAGGTGCGAGGTGAGGAGCCCTCGGGGCCAGGGCCTGGGAGAT	X33	missense	0.24397349421968206	-4.183197052	Missense	c.3717G>C	E1239D	47332169	chr11:47332169	C	G	11	3.364167	22.3	E1239D	0.7589	0.367	ENST00000545968;ENST00000399249;ENST00000256993	0.664797485	0.675
CTTCCCTCCCTCTCTTTACCTTATTTATAGCCCAAGATTTCCTGGTTCAAGAATGGCCTGGACCTGGGAGAAGACGCCCGCTTCCGCATGTTCAGCAAGCAGGGAGTGTTGACTCTGGAGAATAGAAAGCCCTGCCCCTTTGACGGGGGCATCTATGTCTGCAGGGCCACCAACTTACAGGGCGAGGCACGGTGTGAGTGCCGCCTGGAGGTGCGAGGTGAGGAGCCCTCGGGGCCAGGGCCTGGGAGAT	X33	missense	0.24088705096771734	-4.200813669	Missense	c.3719T>A	I1240N	47332167	chr11:47332167	A	T	11	4.626024	26	I1240N	0.9803	0.874	ENST00000545968;ENST00000399249;ENST00000256993	0.7951307020925691	0.944	NM_000256.3(MYBPC3):c.3719T>A (p.Ile1240Asn)	Uncertain significance
CTTCCCTCCCTCTCTTTACCTTATTTATAGCCCAAGATTTCCTGGTTCAAGAATGGCCTGGACCTGGGAGAAGACGCCCGCTTCCGCATGTTCAGCAAGCAGGGAGTGTTGACTCTGGAGACTAGAAAGCCCTGCCCCTTTGACGGGGGCATCTATGTCTGCAGGGCCACCAACTTACAGGGCGAGGCACGGTGTGAGTGCCGCCTGGAGGTGCGAGGTGAGGAGCCCTCGGGGCCAGGGCCTGGGAGAT	X33	missense	0.39186889152386517	-3.339048516	Missense	c.3719T>C	I1240T	47332167	chr11:47332167	A	G	11	4.29265	24.8	I1240T	0.99	0.912	ENST00000545968;ENST00000399249;ENST00000256993	0.6142295554908354	0.839
CTTCCCTCCCTCTCTTTACCTTATTTATAGCCCAAGATTTCCTGGTTCAAGAATGGCCTGGACCTGGGAGAAGACGCCCGCTTCCGCATGTTCAGCAAGCAGGGAGTGTTGACTCTGGAGAGTAGAAAGCCCTGCCCCTTTGACGGGGGCATCTATGTCTGCAGGGCCACCAACTTACAGGGCGAGGCACGGTGTGAGTGCCGCCTGGAGGTGCGAGGTGAGGAGCCCTCGGGGCCAGGGCCTGGGAGAT	X33	missense	0.26388316524311606	-4.069557818	Missense	c.3719T>G	I1240S	47332167	chr11:47332167	A	C	11	4.607042	25.9	I1240S	0.9878	0.914	ENST00000545968;ENST00000399249;ENST00000256993	0.7951811775065223	0.903
CTTCCCTCCCTCTCTTTACCTTATTTATAGCCCAAGATTTCCTGGTTCAAGAATGGCCTGGACCTGGGAGAAGACGCCCGCTTCCGCATGTTCAGCAAGCAGGGAGTGTTGACTCTGGAGATAAGAAAGCCCTGCCCCTTTGACGGGGGCATCTATGTCTGCAGGGCCACCAACTTACAGGGCGAGGCACGGTGTGAGTGCCGCCTGGAGGTGCGAGGTGAGGAGCCCTCGGGGCCAGGGCCTGGGAGAT	X33	Synonymous	0.7960261383187348	-1.032223868	Synonymous	c.3720T>A		47332166	chr11:47332166	A	T	11	0.349614	3.824							NM_000256.3(MYBPC3):c.3720T>A (p.Ile1240=)	Likely benign
CTTCCCTCCCTCTCTTTACCTTATTTATAGCCCAAGATTTCCTGGTTCAAGAATGGCCTGGACCTGGGAGAAGACGCCCGCTTCCGCATGTTCAGCAAGCAGGGAGTGTTGACTCTGGAGATCAGAAAGCCCTGCCCCTTTGACGGGGGCATCTATGTCTGCAGGGCCACCAACTTACAGGGCGAGGCACGGTGTGAGTGCCGCCTGGAGGTGCGAGGTGAGGAGCCCTCGGGGCCAGGGCCTGGGAGAT	X33	Synonymous	0.9188498494767785	-0.331178008	Synonymous	c.3720T>C		47332166	chr11:47332166	A	G	11	0.351735	3.848							NM_000256.3(MYBPC3):c.3720T>C (p.Ile1240=)	Likely benign
CTTCCCTCCCTCTCTTTACCTTATTTATAGCCCAAGATTTCCTGGTTCAAGAATGGCCTGGACCTGGGAGAAGACGCCCGCTTCCGCATGTTCAGCAAGCAGGGAGTGTTGACTCTGGAGATGAGAAAGCCCTGCCCCTTTGACGGGGGCATCTATGTCTGCAGGGCCACCAACTTACAGGGCGAGGCACGGTGTGAGTGCCGCCTGGAGGTGCGAGGTGAGGAGCCCTCGGGGCCAGGGCCTGGGAGAT	X33	missense	0.35206529847714785	-3.566237093	Missense	c.3720T>G	I1240M	47332166	chr11:47332166	A	C	11	1.940499	16.47	I1240M	0.466	0.651	ENST00000545968;ENST00000399249;ENST00000256993	0.7898784829255949	0.7
CTTCCCTCCCTCTCTTTACCTTATTTATAGCCCAAGATTTCCTGGTTCAAGAATGGCCTGGACCTGGGAGAAGACGCCCGCTTCCGCATGTTCAGCAAGCAGGGAGTGTTGACTCTGGAGATTAAAAAGCCCTGCCCCTTTGACGGGGGCATCTATGTCTGCAGGGCCACCAACTTACAGGGCGAGGCACGGTGTGAGTGCCGCCTGGAGGTGCGAGGTGAGGAGCCCTCGGGGCCAGGGCCTGGGAGAT	X33	missense	0.8840170863509249	-0.529994378	Missense	c.3722G>A	R1241K	47332164	chr11:47332164	C	T	11	4.150552	24.4	R1241K	0.1957	0.429	ENST00000545968;ENST00000399249;ENST00000256993	0.8437349074564884	0.772
CTTCCCTCCCTCTCTTTACCTTATTTATAGCCCAAGATTTCCTGGTTCAAGAATGGCCTGGACCTGGGAGAAGACGCCCGCTTCCGCATGTTCAGCAAGCAGGGAGTGTTGACTCTGGAGATTACAAAGCCCTGCCCCTTTGACGGGGGCATCTATGTCTGCAGGGCCACCAACTTACAGGGCGAGGCACGGTGTGAGTGCCGCCTGGAGGTGCGAGGTGAGGAGCCCTCGGGGCCAGGGCCTGGGAGAT	X33	missense	0.6562988074136917	-1.8297512	Missense	c.3722G>C	R1241T	47332164	chr11:47332164	C	G	11	4.26558	24.8	R1241T	0.4413	0.566	ENST00000545968;ENST00000399249;ENST00000256993	0.7006500435867052	0.899
CTTCCCTCCCTCTCTTTACCTTATTTATAGCCCAAGATTTCCTGGTTCAAGAATGGCCTGGACCTGGGAGAAGACGCCCGCTTCCGCATGTTCAGCAAGCAGGGAGTGTTGACTCTGGAGATTAGAAAACCCTGCCCCTTTGACGGGGGCATCTATGTCTGCAGGGCCACCAACTTACAGGGCGAGGCACGGTGTGAGTGCCGCCTGGAGGTGCGAGGTGAGGAGCCCTCGGGGCCAGGGCCTGGGAGAT	X33	Synonymous	1.205159517526776	1.303003253071073	Synonymous	c.3726G>A		47332160	chr11:47332160	C	T	11	0.833437	8.604
CTTCCCTCCCTCTCTTTACCTTATTTATAGCCCAAGATTTCCTGGTTCAAGAATGGCCTGGACCTGGGAGAAGACGCCCGCTTCCGCATGTTCAGCAAGCAGGGAGTGTTGACTCTGGAGATTAGAAACCCCTGCCCCTTTGACGGGGGCATCTATGTCTGCAGGGCCACCAACTTACAGGGCGAGGCACGGTGTGAGTGCCGCCTGGAGGTGCGAGGTGAGGAGCCCTCGGGGCCAGGGCCTGGGAGAT	X33	missense	0.3373666556367588	-3.650133131	Missense	c.3726G>C	K1242N	47332160	chr11:47332160	C	G	11	3.144942	21.6	K1242N	0.6018	0.461	ENST00000545968;ENST00000399249;ENST00000256993	0.7029029569556537	0.627
CTTCCCTCCCTCTCTTTACCTTATTTATAGCCCAAGATTTCCTGGTTCAAGAATGGCCTGGACCTGGGAGAAGACGCCCGCTTCCGCATGTTCAGCAAGCAGGGAGTGTTGACTCTGGAGATTAGAAAGACCTGCCCCTTTGACGGGGGCATCTATGTCTGCAGGGCCACCAACTTACAGGGCGAGGCACGGTGTGAGTGCCGCCTGGAGGTGCGAGGTGAGGAGCCCTCGGGGCCAGGGCCTGGGAGAT	X33	missense	0.7995880887502604	-1.011893179	Missense	c.3727C>A	P1243T	47332159	chr11:47332159	G	T	11	3.819804	23.6	P1243T	0.4315	0.392	ENST00000545968;ENST00000399249;ENST00000256993	0.7950368671362626	0.77
CTTCCCTCCCTCTCTTTACCTTATTTATAGCCCAAGATTTCCTGGTTCAAGAATGGCCTGGACCTGGGAGAAGACGCCCGCTTCCGCATGTTCAGCAAGCAGGGAGTGTTGACTCTGGAGATTAGAAAGCACTGCCCCTTTGACGGGGGCATCTATGTCTGCAGGGCCACCAACTTACAGGGCGAGGCACGGTGTGAGTGCCGCCTGGAGGTGCGAGGTGAGGAGCCCTCGGGGCCAGGGCCTGGGAGAT	X33	missense	0.016627331079625995	-5.480829934	Missense	c.3728C>A	P1243H	47332158	chr11:47332158	G	T	11	4.886192	27.3	P1243H	0.9611	0.652	ENST00000545968;ENST00000399249;ENST00000256993	0.7839646478190563	0.794	NM_000256.3(MYBPC3):c.3728C>A (p.Pro1243His)	Uncertain significance
CTTCCCTCCCTCTCTTTACCTTATTTATAGCCCAAGATTTCCTGGTTCAAGAATGGCCTGGACCTGGGAGAAGACGCCCGCTTCCGCATGTTCAGCAAGCAGGGAGTGTTGACTCTGGAGATTAGAAAGCCATGCCCCTTTGACGGGGGCATCTATGTCTGCAGGGCCACCAACTTACAGGGCGAGGCACGGTGTGAGTGCCGCCTGGAGGTGCGAGGTGAGGAGCCCTCGGGGCCAGGGCCTGGGAGAT	X33	Synonymous	1.033453657424513	0.32295077706187947	Synonymous	c.3729C>A		47332157	chr11:47332157	G	T	11	0.739842	7.741
CTTCCCTCCCTCTCTTTACCTTATTTATAGCCCAAGATTTCCTGGTTCAAGAATGGCCTGGACCTGGGAGAAGACGCCCGCTTCCGCATGTTCAGCAAGCAGGGAGTGTTGACTCTGGAGATTAGAAAGCCCAGCCCCTTTGACGGGGGCATCTATGTCTGCAGGGCCACCAACTTACAGGGCGAGGCACGGTGTGAGTGCCGCCTGGAGGTGCGAGGTGAGGAGCCCTCGGGGCCAGGGCCTGGGAGAT	X33	missense	1.1536676636997563	1.009101118295831	Missense	c.3730T>A	C1244S	47332156	chr11:47332156	A	T	11	2.95856	21	C1244S	0.3505	0.174	ENST00000545968;ENST00000399249;ENST00000256993	0.060607755	0.481
CTTCCCTCCCTCTCTTTACCTTATTTATAGCCCAAGATTTCCTGGTTCAAGAATGGCCTGGACCTGGGAGAAGACGCCCGCTTCCGCATGTTCAGCAAGCAGGGAGTGTTGACTCTGGAGATTAGAAAGCCCCGCCCCTTTGACGGGGGCATCTATGTCTGCAGGGCCACCAACTTACAGGGCGAGGCACGGTGTGAGTGCCGCCTGGAGGTGCGAGGTGAGGAGCCCTCGGGGCCAGGGCCTGGGAGAT	X33	missense	0.9544035877697381	-0.1282465	Missense	c.3730T>C	C1244R	47332156	chr11:47332156	A	G	11	3.995249	24	C1244R	0.6136	0.337	ENST00000545968;ENST00000399249;ENST00000256993	0.1266193483029796	0.781	NM_000256.3(MYBPC3):c.3730T>C (p.Cys1244Arg)	Uncertain significance
CTTCCCTCCCTCTCTTTACCTTATTTATAGCCCAAGATTTCCTGGTTCAAGAATGGCCTGGACCTGGGAGAAGACGCCCGCTTCCGCATGTTCAGCAAGCAGGGAGTGTTGACTCTGGAGATTAGAAAGCCCGGCCCCTTTGACGGGGGCATCTATGTCTGCAGGGCCACCAACTTACAGGGCGAGGCACGGTGTGAGTGCCGCCTGGAGGTGCGAGGTGAGGAGCCCTCGGGGCCAGGGCCTGGGAGAT	X33	missense	0.9746569387499862	-0.01264563	Missense	c.3730T>G	C1244G	47332156	chr11:47332156	A	C	11	3.782455	23.5	C1244G	0.3513	0.134	ENST00000545968;ENST00000399249;ENST00000256993	0.085783556	0.797
CTTCCCTCCCTCTCTTTACCTTATTTATAGCCCAAGATTTCCTGGTTCAAGAATGGCCTGGACCTGGGAGAAGACGCCCGCTTCCGCATGTTCAGCAAGCAGGGAGTGTTGACTCTGGAGATTAGAAAGCCCTACCCCTTTGACGGGGGCATCTATGTCTGCAGGGCCACCAACTTACAGGGCGAGGCACGGTGTGAGTGCCGCCTGGAGGTGCGAGGTGAGGAGCCCTCGGGGCCAGGGCCTGGGAGAT	X33	missense	0.9366883216279569	-0.22936064	Missense	c.3731G>A	C1244Y	47332155	chr11:47332155	C	T	11	4.374874	25.1	C1244Y	0.5247	0.283	ENST00000545968;ENST00000399249;ENST00000256993	0.3362079171150326	0.831	NM_000256.3(MYBPC3):c.3731G>A (p.Cys1244Tyr)	Uncertain significance
CTTCCCTCCCTCTCTTTACCTTATTTATAGCCCAAGATTTCCTGGTTCAAGAATGGCCTGGACCTGGGAGAAGACGCCCGCTTCCGCATGTTCAGCAAGCAGGGAGTGTTGACTCTGGAGATTAGAAAGCCCTCCCCCTTTGACGGGGGCATCTATGTCTGCAGGGCCACCAACTTACAGGGCGAGGCACGGTGTGAGTGCCGCCTGGAGGTGCGAGGTGAGGAGCCCTCGGGGCCAGGGCCTGGGAGAT	X33	missense	0.9744570340268071	-0.013786634	Missense	c.3731G>C	C1244S	47332155	chr11:47332155	C	G	11	3.460044	22.6	C1244S	0.3505	0.149	ENST00000545968;ENST00000399249;ENST00000256993	0.060607755	0.481
CTTCCCTCCCTCTCTTTACCTTATTTATAGCCCAAGATTTCCTGGTTCAAGAATGGCCTGGACCTGGGAGAAGACGCCCGCTTCCGCATGTTCAGCAAGCAGGGAGTGTTGACTCTGGAGATTAGAAAGCCCTGACCCTTTGACGGGGGCATCTATGTCTGCAGGGCCACCAACTTACAGGGCGAGGCACGGTGTGAGTGCCGCCTGGAGGTGCGAGGTGAGGAGCCCTCGGGGCCAGGGCCTGGGAGAT	X33	Nonsense	-0.110047585	-6.20385747	Nonsense	c.3732C>A	C1244X	47332154	chr11:47332154	G	T	11	7.377447	36							NM_000256.3(MYBPC3):c.3732C>A (p.Cys1244Ter)	Pathogenic/Likely pathogenic
CTTCCCTCCCTCTCTTTACCTTATTTATAGCCCAAGATTTCCTGGTTCAAGAATGGCCTGGACCTGGGAGAAGACGCCCGCTTCCGCATGTTCAGCAAGCAGGGAGTGTTGACTCTGGAGATTAGAAAGCCCTGCACCTTTGACGGGGGCATCTATGTCTGCAGGGCCACCAACTTACAGGGCGAGGCACGGTGTGAGTGCCGCCTGGAGGTGCGAGGTGAGGAGCCCTCGGGGCCAGGGCCTGGGAGAT	X33	missense	0.9417901123542707	-0.200240943	Missense	c.3733C>A	P1245T	47332153	chr11:47332153	G	T	11	3.513538	22.7	P1245T	0.2839	0.253	ENST00000545968;ENST00000399249;ENST00000256993	0.1780248514580697	0.654
CTTCCCTCCCTCTCTTTACCTTATTTATAGCCCAAGATTTCCTGGTTCAAGAATGGCCTGGACCTGGGAGAAGACGCCCGCTTCCGCATGTTCAGCAAGCAGGGAGTGTTGACTCTGGAGATTAGAAAGCCCTGCCACTTTGACGGGGGCATCTATGTCTGCAGGGCCACCAACTTACAGGGCGAGGCACGGTGTGAGTGCCGCCTGGAGGTGCGAGGTGAGGAGCCCTCGGGGCCAGGGCCTGGGAGAT	X33	missense	1.0356748645115224	0.3356288505071083	Missense	c.3734C>A	P1245H	47332152	chr11:47332152	G	T	11	4.171612	24.5	P1245H	0.4234	0.596	ENST00000545968;ENST00000399249;ENST00000256993	0.4251767780649842	0.68
CTTCCCTCCCTCTCTTTACCTTATTTATAGCCCAAGATTTCCTGGTTCAAGAATGGCCTGGACCTGGGAGAAGACGCCCGCTTCCGCATGTTCAGCAAGCAGGGAGTGTTGACTCTGGAGATTAGAAAGCCCTGCCCATTTGACGGGGGCATCTATGTCTGCAGGGCCACCAACTTACAGGGCGAGGCACGGTGTGAGTGCCGCCTGGAGGTGCGAGGTGAGGAGCCCTCGGGGCCAGGGCCTGGGAGAT	X33	Synonymous	0.9480102234709289	-0.164738164	Synonymous	c.3735C>A		47332151	chr11:47332151	G	T	11	0.967266	9.949
CTTCCCTCCCTCTCTTTACCTTATTTATAGCCCAAGATTTCCTGGTTCAAGAATGGCCTGGACCTGGGAGAAGACGCCCGCTTCCGCATGTTCAGCAAGCAGGGAGTGTTGACTCTGGAGATTAGAAAGCCCTGCCCCATTGACGGGGGCATCTATGTCTGCAGGGCCACCAACTTACAGGGCGAGGCACGGTGTGAGTGCCGCCTGGAGGTGCGAGGTGAGGAGCCCTCGGGGCCAGGGCCTGGGAGAT	X33	missense	0.9376221490765229	-0.224030596	Missense	c.3736T>A	F1246I	47332150	chr11:47332150	A	T	11	4.539126	25.7	F1246I	0.488	0.303	ENST00000545968;ENST00000399249;ENST00000256993	0.7487269987036729	0.649
CTTCCCTCCCTCTCTTTACCTTATTTATAGCCCAAGATTTCCTGGTTCAAGAATGGCCTGGACCTGGGAGAAGACGCCCGCTTCCGCATGTTCAGCAAGCAGGGAGTGTTGACTCTGGAGATTAGAAAGCCCTGCCCCCTTGACGGGGGCATCTATGTCTGCAGGGCCACCAACTTACAGGGCGAGGCACGGTGTGAGTGCCGCCTGGAGGTGCGAGGTGAGGAGCCCTCGGGGCCAGGGCCTGGGAGAT	X33	missense	0.8257419389188416	-0.862613792	Missense	c.3736T>C	F1246L	47332150	chr11:47332150	A	G	11	4.276119	24.8	F1246L	0.8849	0.185	ENST00000545968;ENST00000399249;ENST00000256993	0.7822552677028098	0.538
CTTCCCTCCCTCTCTTTACCTTATTTATAGCCCAAGATTTCCTGGTTCAAGAATGGCCTGGACCTGGGAGAAGACGCCCGCTTCCGCATGTTCAGCAAGCAGGGAGTGTTGACTCTGGAGATTAGAAAGCCCTGCCCCGTTGACGGGGGCATCTATGTCTGCAGGGCCACCAACTTACAGGGCGAGGCACGGTGTGAGTGCCGCCTGGAGGTGCGAGGTGAGGAGCCCTCGGGGCCAGGGCCTGGGAGAT	X33	missense	1.006872202593481	0.17123073321734192	Missense	c.3736T>G	F1246V	47332150	chr11:47332150	A	C	11	4.269396	24.8	F1246V	0.3901	0.338	ENST00000545968;ENST00000399249;ENST00000256993	0.7658940164570076	0.634
CTTCCCTCCCTCTCTTTACCTTATTTATAGCCCAAGATTTCCTGGTTCAAGAATGGCCTGGACCTGGGAGAAGACGCCCGCTTCCGCATGTTCAGCAAGCAGGGAGTGTTGACTCTGGAGATTAGAAAGCCCTGCCCCTATGACGGGGGCATCTATGTCTGCAGGGCCACCAACTTACAGGGCGAGGCACGGTGTGAGTGCCGCCTGGAGGTGCGAGGTGAGGAGCCCTCGGGGCCAGGGCCTGGGAGAT	X33	missense	0.5741154582747503	-2.298832423	Missense	c.3737T>A	F1246Y	47332149	chr11:47332149	A	T	11	2.483898	18.92	F1246Y	0.2311	0.034	ENST00000545968;ENST00000399249;ENST00000256993	0.1709742567874082	0.446
CTTCCCTCCCTCTCTTTACCTTATTTATAGCCCAAGATTTCCTGGTTCAAGAATGGCCTGGACCTGGGAGAAGACGCCCGCTTCCGCATGTTCAGCAAGCAGGGAGTGTTGACTCTGGAGATTAGAAAGCCCTGCCCCTCTGACGGGGGCATCTATGTCTGCAGGGCCACCAACTTACAGGGCGAGGCACGGTGTGAGTGCCGCCTGGAGGTGCGAGGTGAGGAGCCCTCGGGGCCAGGGCCTGGGAGAT	X33	missense	0.7306111364055221	-1.405595717	Missense	c.3737T>C	F1246S	47332149	chr11:47332149	A	G	11	3.640302	23.1	F1246S	0.3707	0.368	ENST00000545968;ENST00000399249;ENST00000256993	0.4583384928914057	0.602	NM_000256.3(MYBPC3):c.3737T>C (p.Phe1246Ser)	Uncertain significance
CTTCCCTCCCTCTCTTTACCTTATTTATAGCCCAAGATTTCCTGGTTCAAGAATGGCCTGGACCTGGGAGAAGACGCCCGCTTCCGCATGTTCAGCAAGCAGGGAGTGTTGACTCTGGAGATTAGAAAGCCCTGCCCCTGTGACGGGGGCATCTATGTCTGCAGGGCCACCAACTTACAGGGCGAGGCACGGTGTGAGTGCCGCCTGGAGGTGCGAGGTGAGGAGCCCTCGGGGCCAGGGCCTGGGAGAT	X33	missense	0.7858475930326068	-1.090320362	Missense	c.3737T>G	F1246C	47332149	chr11:47332149	A	C	11	3.315108	22.2	F1246C	0.6735	0.414	ENST00000545968;ENST00000399249;ENST00000256993	0.7493749442073075	0.711
CTTCCCTCCCTCTCTTTACCTTATTTATAGCCCAAGATTTCCTGGTTCAAGAATGGCCTGGACCTGGGAGAAGACGCCCGCTTCCGCATGTTCAGCAAGCAGGGAGTGTTGACTCTGGAGATTAGAAAGCCCTGCCCCTTAGACGGGGGCATCTATGTCTGCAGGGCCACCAACTTACAGGGCGAGGCACGGTGTGAGTGCCGCCTGGAGGTGCGAGGTGAGGAGCCCTCGGGGCCAGGGCCTGGGAGAT	X33	missense	0.9187134859744006	-0.331956336	Missense	c.3738T>A	F1246L	47332148	chr11:47332148	A	T	11	1.669611	15.13	F1246L	0.8849	0.199	ENST00000545968;ENST00000399249;ENST00000256993	0.7822552677028098	0.538
CTTCCCTCCCTCTCTTTACCTTATTTATAGCCCAAGATTTCCTGGTTCAAGAATGGCCTGGACCTGGGAGAAGACGCCCGCTTCCGCATGTTCAGCAAGCAGGGAGTGTTGACTCTGGAGATTAGAAAGCCCTGCCCCTTCGACGGGGGCATCTATGTCTGCAGGGCCACCAACTTACAGGGCGAGGCACGGTGTGAGTGCCGCCTGGAGGTGCGAGGTGAGGAGCCCTCGGGGCCAGGGCCTGGGAGAT	X33	Synonymous	1.1720789302965895	1.1141878486144425	Synonymous	c.3738T>C		47332148	chr11:47332148	A	G	11	0.063764	1.367
CTTCCCTCCCTCTCTTTACCTTATTTATAGCCCAAGATTTCCTGGTTCAAGAATGGCCTGGACCTGGGAGAAGACGCCCGCTTCCGCATGTTCAGCAAGCAGGGAGTGTTGACTCTGGAGATTAGAAAGCCCTGCCCCTTGGACGGGGGCATCTATGTCTGCAGGGCCACCAACTTACAGGGCGAGGCACGGTGTGAGTGCCGCCTGGAGGTGCGAGGTGAGGAGCCCTCGGGGCCAGGGCCTGGGAGAT	X33	missense	0.9952715232019678	0.1050170666932626	Missense	c.3738T>G	F1246L	47332148	chr11:47332148	A	C	11	1.609596	14.81	F1246L	0.8849	0.199	ENST00000545968;ENST00000399249;ENST00000256993	0.7822552677028098	0.538
CTTCCCTCCCTCTCTTTACCTTATTTATAGCCCAAGATTTCCTGGTTCAAGAATGGCCTGGACCTGGGAGAAGACGCCCGCTTCCGCATGTTCAGCAAGCAGGGAGTGTTGACTCTGGAGATTAGAAAGCCCTGCCCCTTTAACGGGGGCATCTATGTCTGCAGGGCCACCAACTTACAGGGCGAGGCACGGTGTGAGTGCCGCCTGGAGGTGCGAGGTGAGGAGCCCTCGGGGCCAGGGCCTGGGAGAT	X33	missense	0.07327451	-5.15750254	Missense	c.3739G>A	D1247N	47332147	chr11:47332147	C	T	11	4.900544	27.3	D1247N	0.9542	0.657	ENST00000545968;ENST00000399249;ENST00000256993	0.8279431751184784	0.666	NM_000256.3(MYBPC3):c.3739G>A (p.Asp1247Asn)	Uncertain significance
CTTCCCTCCCTCTCTTTACCTTATTTATAGCCCAAGATTTCCTGGTTCAAGAATGGCCTGGACCTGGGAGAAGACGCCCGCTTCCGCATGTTCAGCAAGCAGGGAGTGTTGACTCTGGAGATTAGAAAGCCCTGCCCCTTTCACGGGGGCATCTATGTCTGCAGGGCCACCAACTTACAGGGCGAGGCACGGTGTGAGTGCCGCCTGGAGGTGCGAGGTGAGGAGCCCTCGGGGCCAGGGCCTGGGAGAT	X33	missense	0.14185965456282545	-4.766036341	Missense	c.3739G>C	D1247H	47332147	chr11:47332147	C	G	11	4.284137	24.8	D1247H	0.9639	0.903	ENST00000545968;ENST00000399249;ENST00000256993	0.8236648877635129	0.703
CTTCCCTCCCTCTCTTTACCTTATTTATAGCCCAAGATTTCCTGGTTCAAGAATGGCCTGGACCTGGGAGAAGACGCCCGCTTCCGCATGTTCAGCAAGCAGGGAGTGTTGACTCTGGAGATTAGAAAGCCCTGCCCCTTTGAAGGGGGCATCTATGTCTGCAGGGCCACCAACTTACAGGGCGAGGCACGGTGTGAGTGCCGCCTGGAGGTGCGAGGTGAGGAGCCCTCGGGGCCAGGGCCTGGGAGAT	X33	missense	0.5829648796910659	-2.248322223	Missense	c.3741C>A	D1247E	47332145	chr11:47332145	G	T	11	-0.255231	0.39	D1247E	0.931	0.618	ENST00000545968;ENST00000399249;ENST00000256993	0.8742745625556879	0.608
CTTCCCTCCCTCTCTTTACCTTATTTATAGCCCAAGATTTCCTGGTTCAAGAATGGCCTGGACCTGGGAGAAGACGCCCGCTTCCGCATGTTCAGCAAGCAGGGAGTGTTGACTCTGGAGATTAGAAAGCCCTGCCCCTTTGACAGGGGCATCTATGTCTGCAGGGCCACCAACTTACAGGGCGAGGCACGGTGTGAGTGCCGCCTGGAGGTGCGAGGTGAGGAGCCCTCGGGGCCAGGGCCTGGGAGAT	X33	missense	0.7281646907159409	-1.419559394	Missense	c.3742G>A	G1248R	47332144	chr11:47332144	C	T	11	3.151361	21.6	G1248R	0.6341	0.369	ENST00000545968;ENST00000399249;ENST00000256993	0.6314044677107753	0.597	NM_000256.3(MYBPC3):c.3742G>A (p.Gly1248Arg)	Uncertain significance
CTTCCCTCCCTCTCTTTACCTTATTTATAGCCCAAGATTTCCTGGTTCAAGAATGGCCTGGACCTGGGAGAAGACGCCCGCTTCCGCATGTTCAGCAAGCAGGGAGTGTTGACTCTGGAGATTAGAAAGCCCTGCCCCTTTGACCGGGGCATCTATGTCTGCAGGGCCACCAACTTACAGGGCGAGGCACGGTGTGAGTGCCGCCTGGAGGTGCGAGGTGAGGAGCCCTCGGGGCCAGGGCCTGGGAGAT	X33	missense	1.1402258022309237	0.9323784624304108	Missense	c.3742G>C	G1248R	47332144	chr11:47332144	C	G	11	2.532118	19.13	G1248R	0.6341	0.34	ENST00000545968;ENST00000399249;ENST00000256993	0.6314044677107753	0.597
CTTCCCTCCCTCTCTTTACCTTATTTATAGCCCAAGATTTCCTGGTTCAAGAATGGCCTGGACCTGGGAGAAGACGCCCGCTTCCGCATGTTCAGCAAGCAGGGAGTGTTGACTCTGGAGATTAGAAAGCCCTGCCCCTTTGACGAGGGCATCTATGTCTGCAGGGCCACCAACTTACAGGGCGAGGCACGGTGTGAGTGCCGCCTGGAGGTGCGAGGTGAGGAGCCCTCGGGGCCAGGGCCTGGGAGAT	X33	missense	1.077156918170413	0.5723976443859506	Missense	c.3743G>A	G1248E	47332143	chr11:47332143	C	T	11	3.737055	23.4	G1248E	0.4907	0.271	ENST00000545968;ENST00000399249;ENST00000256993	0.701925997	0.569
CTTCCCTCCCTCTCTTTACCTTATTTATAGCCCAAGATTTCCTGGTTCAAGAATGGCCTGGACCTGGGAGAAGACGCCCGCTTCCGCATGTTCAGCAAGCAGGGAGTGTTGACTCTGGAGATTAGAAAGCCCTGCCCCTTTGACGCGGGCATCTATGTCTGCAGGGCCACCAACTTACAGGGCGAGGCACGGTGTGAGTGCCGCCTGGAGGTGCGAGGTGAGGAGCCCTCGGGGCCAGGGCCTGGGAGAT	X33	missense	0.9593438705193262	-0.100048648	Missense	c.3743G>C	G1248A	47332143	chr11:47332143	C	G	11	3.534052	22.8	G1248A	0.2071	0.1	ENST00000545968;ENST00000399249;ENST00000256993	0.1964154301065353	0.401
CTTCCCTCCCTCTCTTTACCTTATTTATAGCCCAAGATTTCCTGGTTCAAGAATGGCCTGGACCTGGGAGAAGACGCCCGCTTCCGCATGTTCAGCAAGCAGGGAGTGTTGACTCTGGAGATTAGAAAGCCCTGCCCCTTTGACGGAGGCATCTATGTCTGCAGGGCCACCAACTTACAGGGCGAGGCACGGTGTGAGTGCCGCCTGGAGGTGCGAGGTGAGGAGCCCTCGGGGCCAGGGCCTGGGAGAT	X33	Synonymous	0.9394899974767721	-0.213369402	Synonymous	c.3744G>A		47332142	chr11:47332142	C	T	11	0.14628	1.871
CTTCCCTCCCTCTCTTTACCTTATTTATAGCCCAAGATTTCCTGGTTCAAGAATGGCCTGGACCTGGGAGAAGACGCCCGCTTCCGCATGTTCAGCAAGCAGGGAGTGTTGACTCTGGAGATTAGAAAGCCCTGCCCCTTTGACGGCGGCATCTATGTCTGCAGGGCCACCAACTTACAGGGCGAGGCACGGTGTGAGTGCCGCCTGGAGGTGCGAGGTGAGGAGCCCTCGGGGCCAGGGCCTGGGAGAT	X33	Synonymous	1.0977985334755116	0.6902146261508292	Synonymous	c.3744G>C		47332142	chr11:47332142	C	G	11	0.101799	1.58
CTTCCCTCCCTCTCTTTACCTTATTTATAGCCCAAGATTTCCTGGTTCAAGAATGGCCTGGACCTGGGAGAAGACGCCCGCTTCCGCATGTTCAGCAAGCAGGGAGTGTTGACTCTGGAGATTAGAAAGCCCTGCCCCTTTGACGGGAGCATCTATGTCTGCAGGGCCACCAACTTACAGGGCGAGGCACGGTGTGAGTGCCGCCTGGAGGTGCGAGGTGAGGAGCCCTCGGGGCCAGGGCCTGGGAGAT	X33	missense	0.063904649	-5.210983276	Missense	c.3745G>A	G1249S	47332141	chr11:47332141	C	T	11	4.065068	24.2	G1249S	0.5006	0.733	ENST00000545968;ENST00000399249;ENST00000256993	0.8418935752272968	0.789
CTTCCCTCCCTCTCTTTACCTTATTTATAGCCCAAGATTTCCTGGTTCAAGAATGGCCTGGACCTGGGAGAAGACGCCCGCTTCCGCATGTTCAGCAAGCAGGGAGTGTTGACTCTGGAGATTAGAAAGCCCTGCCCCTTTGACGGGCGCATCTATGTCTGCAGGGCCACCAACTTACAGGGCGAGGCACGGTGTGAGTGCCGCCTGGAGGTGCGAGGTGAGGAGCCCTCGGGGCCAGGGCCTGGGAGAT	X33	missense	0.050115577628045305	-5.289687716	Missense	c.3745G>C	G1249R	47332141	chr11:47332141	C	G	11	4.331956	25	G1249R	0.9395	0.902	ENST00000545968;ENST00000399249;ENST00000256993	0.8010182962314608	0.862
CTTCCCTCCCTCTCTTTACCTTATTTATAGCCCAAGATTTCCTGGTTCAAGAATGGCCTGGACCTGGGAGAAGACGCCCGCTTCCGCATGTTCAGCAAGCAGGGAGTGTTGACTCTGGAGATTAGAAAGCCCTGCCCCTTTGACGGGGACATCTATGTCTGCAGGGCCACCAACTTACAGGGCGAGGCACGGTGTGAGTGCCGCCTGGAGGTGCGAGGTGAGGAGCCCTCGGGGCCAGGGCCTGGGAGAT	X33	missense	0.10305942283440311	-4.987497991	Missense	c.3746G>A	G1249D	47332140	chr11:47332140	C	T	11	4.104579	24.3	G1249D	0.7665	0.839	ENST00000545968;ENST00000399249;ENST00000256993	0.7685384674852851	0.894	NM_000256.3(MYBPC3):c.3746G>A (p.Gly1249Asp)	Uncertain significance
CTTCCCTCCCTCTCTTTACCTTATTTATAGCCCAAGATTTCCTGGTTCAAGAATGGCCTGGACCTGGGAGAAGACGCCCGCTTCCGCATGTTCAGCAAGCAGGGAGTGTTGACTCTGGAGATTAGAAAGCCCTGCCCCTTTGACGGGGCCATCTATGTCTGCAGGGCCACCAACTTACAGGGCGAGGCACGGTGTGAGTGCCGCCTGGAGGTGCGAGGTGAGGAGCCCTCGGGGCCAGGGCCTGGGAGAT	X33	missense	0.47682832532465835	-2.854122123	Missense	c.3746G>C	G1249A	47332140	chr11:47332140	C	G	11	3.935177	23.9	G1249A	0.5074	0.736	ENST00000545968;ENST00000399249;ENST00000256993	0.4643220670359658	0.811
CTTCCCTCCCTCTCTTTACCTTATTTATAGCCCAAGATTTCCTGGTTCAAGAATGGCCTGGACCTGGGAGAAGACGCCCGCTTCCGCATGTTCAGCAAGCAGGGAGTGTTGACTCTGGAGATTAGAAAGCCCTGCCCCTTTGACGGGGGAATCTATGTCTGCAGGGCCACCAACTTACAGGGCGAGGCACGGTGTGAGTGCCGCCTGGAGGTGCGAGGTGAGGAGCCCTCGGGGCCAGGGCCTGGGAGAT	X33	Synonymous	1.1077168800290615	0.7468259735558311	Synonymous	c.3747C>A		47332139	chr11:47332139	G	T	11	-0.237173	0.419
CTTCCCTCCCTCTCTTTACCTTATTTATAGCCCAAGATTTCCTGGTTCAAGAATGGCCTGGACCTGGGAGAAGACGCCCGCTTCCGCATGTTCAGCAAGCAGGGAGTGTTGACTCTGGAGATTAGAAAGCCCTGCCCCTTTGACGGGGGCAACTATGTCTGCAGGGCCACCAACTTACAGGGCGAGGCACGGTGTGAGTGCCGCCTGGAGGTGCGAGGTGAGGAGCCCTCGGGGCCAGGGCCTGGGAGAT	X33	missense	0.9091419531695266	-0.386588161	Missense	c.3749T>A	I1250N	47332137	chr11:47332137	A	T	11	3.998373	24	I1250N	0.4033	0.09	ENST00000545968;ENST00000399249;ENST00000256993	0.1517629231706783	0.706
CTTCCCTCCCTCTCTTTACCTTATTTATAGCCCAAGATTTCCTGGTTCAAGAATGGCCTGGACCTGGGAGAAGACGCCCGCTTCCGCATGTTCAGCAAGCAGGGAGTGTTGACTCTGGAGATTAGAAAGCCCTGCCCCTTTGACGGGGGCACCTATGTCTGCAGGGCCACCAACTTACAGGGCGAGGCACGGTGTGAGTGCCGCCTGGAGGTGCGAGGTGAGGAGCCCTCGGGGCCAGGGCCTGGGAGAT	X33	missense	0.9429845618942811	-0.193423335	Missense	c.3749T>C	I1250T	47332137	chr11:47332137	A	G	11	3.67034	23.2	I1250T	0.3879	0.112	ENST00000545968;ENST00000399249;ENST00000256993	0.069519405	0.245
CTTCCCTCCCTCTCTTTACCTTATTTATAGCCCAAGATTTCCTGGTTCAAGAATGGCCTGGACCTGGGAGAAGACGCCCGCTTCCGCATGTTCAGCAAGCAGGGAGTGTTGACTCTGGAGATTAGAAAGCCCTGCCCCTTTGACGGGGGCAGCTATGTCTGCAGGGCCACCAACTTACAGGGCGAGGCACGGTGTGAGTGCCGCCTGGAGGTGCGAGGTGAGGAGCCCTCGGGGCCAGGGCCTGGGAGAT	X33	missense	1.2177919096027077	1.3751056677735318	Missense	c.3749T>G	I1250S	47332137	chr11:47332137	A	C	11	4.124643	24.4	I1250S	0.4684	0.067	ENST00000545968;ENST00000399249;ENST00000256993	0.2799935036832083	0.624
CTTCCCTCCCTCTCTTTACCTTATTTATAGCCCAAGATTTCCTGGTTCAAGAATGGCCTGGACCTGGGAGAAGACGCCCGCTTCCGCATGTTCAGCAAGCAGGGAGTGTTGACTCTGGAGATTAGAAAGCCCTGCCCCTTTGACGGGGGCATATATGTCTGCAGGGCCACCAACTTACAGGGCGAGGCACGGTGTGAGTGCCGCCTGGAGGTGCGAGGTGAGGAGCCCTCGGGGCCAGGGCCTGGGAGAT	X33	Synonymous	0.881195796	-0.546097569	Synonymous	c.3750C>A		47332136	chr11:47332136	G	T	11	0.653575	6.958
CTTCCCTCCCTCTCTTTACCTTATTTATAGCCCAAGATTTCCTGGTTCAAGAATGGCCTGGACCTGGGAGAAGACGCCCGCTTCCGCATGTTCAGCAAGCAGGGAGTGTTGACTCTGGAGATTAGAAAGCCCTGCCCCTTTGACGGGGGCATCAATGTCTGCAGGGCCACCAACTTACAGGGCGAGGCACGGTGTGAGTGCCGCCTGGAGGTGCGAGGTGAGGAGCCCTCGGGGCCAGGGCCTGGGAGAT	X33	missense	0.060014682	-5.233186196	Missense	c.3751T>A	Y1251N	47332135	chr11:47332135	A	T	11	4.685133	26.3	Y1251N	0.9904	0.898	ENST00000545968;ENST00000399249;ENST00000256993	0.8431964555473019	0.857
CTTCCCTCCCTCTCTTTACCTTATTTATAGCCCAAGATTTCCTGGTTCAAGAATGGCCTGGACCTGGGAGAAGACGCCCGCTTCCGCATGTTCAGCAAGCAGGGAGTGTTGACTCTGGAGATTAGAAAGCCCTGCCCCTTTGACGGGGGCATCCATGTCTGCAGGGCCACCAACTTACAGGGCGAGGCACGGTGTGAGTGCCGCCTGGAGGTGCGAGGTGAGGAGCCCTCGGGGCCAGGGCCTGGGAGAT	X33	missense	0.21633113090956813	-4.340972486	Missense	c.3751T>C	Y1251H	47332135	chr11:47332135	A	G	11	4.467668	25.4	Y1251H	0.9704	0.935	ENST00000545968;ENST00000399249;ENST00000256993	0.843461012	0.823	NM_000256.3(MYBPC3):c.3751T>C (p.Tyr1251His)	Uncertain significance
CTTCCCTCCCTCTCTTTACCTTATTTATAGCCCAAGATTTCCTGGTTCAAGAATGGCCTGGACCTGGGAGAAGACGCCCGCTTCCGCATGTTCAGCAAGCAGGGAGTGTTGACTCTGGAGATTAGAAAGCCCTGCCCCTTTGACGGGGGCATCGATGTCTGCAGGGCCACCAACTTACAGGGCGAGGCACGGTGTGAGTGCCGCCTGGAGGTGCGAGGTGAGGAGCCCTCGGGGCCAGGGCCTGGGAGAT	X33	missense	0.000965715	-5.57022237	Missense	c.3751T>G	Y1251D	47332135	chr11:47332135	A	C	11	4.850692	27.1	Y1251D	0.9969	0.935	ENST00000545968;ENST00000399249;ENST00000256993	0.8515954753996171	0.926	NM_000256.3(MYBPC3):c.3751T>G (p.Tyr1251Asp)	Uncertain significance
CTTCCCTCCCTCTCTTTACCTTATTTATAGCCCAAGATTTCCTGGTTCAAGAATGGCCTGGACCTGGGAGAAGACGCCCGCTTCCGCATGTTCAGCAAGCAGGGAGTGTTGACTCTGGAGATTAGAAAGCCCTGCCCCTTTGACGGGGGCATCTAAGTCTGCAGGGCCACCAACTTACAGGGCGAGGCACGGTGTGAGTGCCGCCTGGAGGTGCGAGGTGAGGAGCCCTCGGGGCCAGGGCCTGGGAGAT	X33	Nonsense	0.13470610873398758	-4.806866923	Nonsense	c.3753T>A	Y1251X	47332133	chr11:47332133	A	T	11	4.399626	25.2
CTTCCCTCCCTCTCTTTACCTTATTTATAGCCCAAGATTTCCTGGTTCAAGAATGGCCTGGACCTGGGAGAAGACGCCCGCTTCCGCATGTTCAGCAAGCAGGGAGTGTTGACTCTGGAGATTAGAAAGCCCTGCCCCTTTGACGGGGGCATCTACGTCTGCAGGGCCACCAACTTACAGGGCGAGGCACGGTGTGAGTGCCGCCTGGAGGTGCGAGGTGAGGAGCCCTCGGGGCCAGGGCCTGGGAGAT	X33	Synonymous	1.1605447986422244	1.0483540192987502	Synonymous	c.3753T>C		47332133	chr11:47332133	A	G	11	-0.484625	0.161							NM_000256.3(MYBPC3):c.3753T>C (p.Tyr1251=)	Likely benign
CTTCCCTCCCTCTCTTTACCTTATTTATAGCCCAAGATTTCCTGGTTCAAGAATGGCCTGGACCTGGGAGAAGACGCCCGCTTCCGCATGTTCAGCAAGCAGGGAGTGTTGACTCTGGAGATTAGAAAGCCCTGCCCCTTTGACGGGGGCATCTAGGTCTGCAGGGCCACCAACTTACAGGGCGAGGCACGGTGTGAGTGCCGCCTGGAGGTGCGAGGTGAGGAGCCCTCGGGGCCAGGGCCTGGGAGAT	X33	Nonsense	0.037390223	-5.362320734	Nonsense	c.3753T>G	Y1251X	47332133	chr11:47332133	A	C	11	4.458221	25.4							NM_000256.3(MYBPC3):c.3753T>G (p.Tyr1251Ter)	Pathogenic
CTTCCCTCCCTCTCTTTACCTTATTTATAGCCCAAGATTTCCTGGTTCAAGAATGGCCTGGACCTGGGAGAAGACGCCCGCTTCCGCATGTTCAGCAAGCAGGGAGTGTTGACTCTGGAGATTAGAAAGCCCTGCCCCTTTGACGGGGGCATCTATATCTGCAGGGCCACCAACTTACAGGGCGAGGCACGGTGTGAGTGCCGCCTGGAGGTGCGAGGTGAGGAGCCCTCGGGGCCAGGGCCTGGGAGAT	X33	missense	1.1711742983206326	1.1090244441308352	Missense	c.3754G>A	V1252I	47332132	chr11:47332132	C	T	11	2.848328	20.5	V1252I	0.1303	0.046	ENST00000545968;ENST00000399249;ENST00000256993	0.132284754	0.146	NM_000256.3(MYBPC3):c.3754G>A (p.Val1252Ile)	Uncertain significance
CTTCCCTCCCTCTCTTTACCTTATTTATAGCCCAAGATTTCCTGGTTCAAGAATGGCCTGGACCTGGGAGAAGACGCCCGCTTCCGCATGTTCAGCAAGCAGGGAGTGTTGACTCTGGAGATTAGAAAGCCCTGCCCCTTTGACGGGGGCATCTATCTCTGCAGGGCCACCAACTTACAGGGCGAGGCACGGTGTGAGTGCCGCCTGGAGGTGCGAGGTGAGGAGCCCTCGGGGCCAGGGCCTGGGAGAT	X33	missense	1.0137997650904012	0.21077146161048693	Missense	c.3754G>C	V1252L	47332132	chr11:47332132	C	G	11	3.369062	22.3	V1252L	0.4028	0.037	ENST00000545968;ENST00000399249;ENST00000256993	0.076513539	0.29
CTTCCCTCCCTCTCTTTACCTTATTTATAGCCCAAGATTTCCTGGTTCAAGAATGGCCTGGACCTGGGAGAAGACGCCCGCTTCCGCATGTTCAGCAAGCAGGGAGTGTTGACTCTGGAGATTAGAAAGCCCTGCCCCTTTGACGGGGGCATCTATGACTGCAGGGCCACCAACTTACAGGGCGAGGCACGGTGTGAGTGCCGCCTGGAGGTGCGAGGTGAGGAGCCCTCGGGGCCAGGGCCTGGGAGAT	X33	missense	0.8274817459893931	-0.852683425	Missense	c.3755T>A	V1252D	47332131	chr11:47332131	A	T	11	3.216926	21.8	V1252D	0.8106	0.254	ENST00000545968;ENST00000399249;ENST00000256993	0.1593324765881364	0.732
CTTCCCTCCCTCTCTTTACCTTATTTATAGCCCAAGATTTCCTGGTTCAAGAATGGCCTGGACCTGGGAGAAGACGCCCGCTTCCGCATGTTCAGCAAGCAGGGAGTGTTGACTCTGGAGATTAGAAAGCCCTGCCCCTTTGACGGGGGCATCTATGCCTGCAGGGCCACCAACTTACAGGGCGAGGCACGGTGTGAGTGCCGCCTGGAGGTGCGAGGTGAGGAGCCCTCGGGGCCAGGGCCTGGGAGAT	X33	missense	0.787893847	-1.078640873	Missense	c.3755T>C	V1252A	47332131	chr11:47332131	A	G	11	2.14269	17.41	V1252A	0.4325	0.05	ENST00000545968;ENST00000399249;ENST00000256993	0.1822030621025692	0.304
CTTCCCTCCCTCTCTTTACCTTATTTATAGCCCAAGATTTCCTGGTTCAAGAATGGCCTGGACCTGGGAGAAGACGCCCGCTTCCGCATGTTCAGCAAGCAGGGAGTGTTGACTCTGGAGATTAGAAAGCCCTGCCCCTTTGACGGGGGCATCTATGGCTGCAGGGCCACCAACTTACAGGGCGAGGCACGGTGTGAGTGCCGCCTGGAGGTGCGAGGTGAGGAGCCCTCGGGGCCAGGGCCTGGGAGAT	X33	missense	0.981975104	0.029124556910438144	Missense	c.3755T>G	V1252G	47332131	chr11:47332131	A	C	11	2.942277	20.9	V1252G	0.6146	0.308	ENST00000545968;ENST00000399249;ENST00000256993	0.092840173	0.575
CTTCCCTCCCTCTCTTTACCTTATTTATAGCCCAAGATTTCCTGGTTCAAGAATGGCCTGGACCTGGGAGAAGACGCCCGCTTCCGCATGTTCAGCAAGCAGGGAGTGTTGACTCTGGAGATTAGAAAGCCCTGCCCCTTTGACGGGGGCATCTATGTATGCAGGGCCACCAACTTACAGGGCGAGGCACGGTGTGAGTGCCGCCTGGAGGTGCGAGGTGAGGAGCCCTCGGGGCCAGGGCCTGGGAGAT	X33	Synonymous	0.748351651	-1.304337467	Synonymous	c.3756C>A		47332130	chr11:47332130	G	T	11	0.601677	6.471
CTTCCCTCCCTCTCTTTACCTTATTTATAGCCCAAGATTTCCTGGTTCAAGAATGGCCTGGACCTGGGAGAAGACGCCCGCTTCCGCATGTTCAGCAAGCAGGGAGTGTTGACTCTGGAGATTAGAAAGCCCTGCCCCTTTGACGGGGGCATCTATGTCAGCAGGGCCACCAACTTACAGGGCGAGGCACGGTGTGAGTGCCGCCTGGAGGTGCGAGGTGAGGAGCCCTCGGGGCCAGGGCCTGGGAGAT	X33	missense	0.073492493	-5.15625835	Missense	c.3757T>A	C1253S	47332129	chr11:47332129	A	T	11	4.586263	25.8	C1253S	0.9598	0.956	ENST00000545968;ENST00000399249;ENST00000256993	0.8406044060380652	0.807	NM_000256.3(MYBPC3):c.3757T>A (p.Cys1253Ser)	Uncertain significance
CTTCCCTCCCTCTCTTTACCTTATTTATAGCCCAAGATTTCCTGGTTCAAGAATGGCCTGGACCTGGGAGAAGACGCCCGCTTCCGCATGTTCAGCAAGCAGGGAGTGTTGACTCTGGAGATTAGAAAGCCCTGCCCCTTTGACGGGGGCATCTATGTCCGCAGGGCCACCAACTTACAGGGCGAGGCACGGTGTGAGTGCCGCCTGGAGGTGCGAGGTGAGGAGCCCTCGGGGCCAGGGCCTGGGAGAT	X33	missense	0.094631875	-5.035600244	Missense	c.3757T>C	C1253R	47332129	chr11:47332129	A	G	11	5.047838	28.2	C1253R	0.9935	0.955	ENST00000545968;ENST00000399249;ENST00000256993	0.8184585220706939	0.89
CTTCCCTCCCTCTCTTTACCTTATTTATAGCCCAAGATTTCCTGGTTCAAGAATGGCCTGGACCTGGGAGAAGACGCCCGCTTCCGCATGTTCAGCAAGCAGGGAGTGTTGACTCTGGAGATTAGAAAGCCCTGCCCCTTTGACGGGGGCATCTATGTCGGCAGGGCCACCAACTTACAGGGCGAGGCACGGTGTGAGTGCCGCCTGGAGGTGCGAGGTGAGGAGCCCTCGGGGCCAGGGCCTGGGAGAT	X33	missense	0.13665495367483332	-4.795743422	Missense	c.3757T>G	C1253G	47332129	chr11:47332129	A	C	11	4.68292	26.2	C1253G	0.852	0.957	ENST00000545968;ENST00000399249;ENST00000256993	0.8252041702142707	0.882
CTTCCCTCCCTCTCTTTACCTTATTTATAGCCCAAGATTTCCTGGTTCAAGAATGGCCTGGACCTGGGAGAAGACGCCCGCTTCCGCATGTTCAGCAAGCAGGGAGTGTTGACTCTGGAGATTAGAAAGCCCTGCCCCTTTGACGGGGGCATCTATGTCTACAGGGCCACCAACTTACAGGGCGAGGCACGGTGTGAGTGCCGCCTGGAGGTGCGAGGTGAGGAGCCCTCGGGGCCAGGGCCTGGGAGAT	X33	missense	0.026520995585064433	-5.424359465	Missense	c.3758G>A	C1253Y	47332128	chr11:47332128	C	T	11	4.857355	27.1	C1253Y	0.9826	0.952	ENST00000545968;ENST00000399249;ENST00000256993	0.8505596406785368	0.887	NM_000256.3(MYBPC3):c.3758G>A (p.Cys1253Tyr)	Uncertain significance
CTTCCCTCCCTCTCTTTACCTTATTTATAGCCCAAGATTTCCTGGTTCAAGAATGGCCTGGACCTGGGAGAAGACGCCCGCTTCCGCATGTTCAGCAAGCAGGGAGTGTTGACTCTGGAGATTAGAAAGCCCTGCCCCTTTGACGGGGGCATCTATGTCTCCAGGGCCACCAACTTACAGGGCGAGGCACGGTGTGAGTGCCGCCTGGAGGTGCGAGGTGAGGAGCCCTCGGGGCCAGGGCCTGGGAGAT	X33	missense	0.1329945449123473	-4.816636085	Missense	c.3758G>C	C1253S	47332128	chr11:47332128	C	G	11	4.568163	25.8	C1253S	0.9598	0.963	ENST00000545968;ENST00000399249;ENST00000256993	0.8406044060380652	0.807
CTTCCCTCCCTCTCTTTACCTTATTTATAGCCCAAGATTTCCTGGTTCAAGAATGGCCTGGACCTGGGAGAAGACGCCCGCTTCCGCATGTTCAGCAAGCAGGGAGTGTTGACTCTGGAGATTAGAAAGCCCTGCCCCTTTGACGGGGGCATCTATGTCTGAAGGGCCACCAACTTACAGGGCGAGGCACGGTGTGAGTGCCGCCTGGAGGTGCGAGGTGAGGAGCCCTCGGGGCCAGGGCCTGGGAGAT	X33	Nonsense	-0.014363039	-5.65771492	Nonsense	c.3759C>A	C1253X	47332127	chr11:47332127	G	T	11	8.384226	37
CTTCCCTCCCTCTCTTTACCTTATTTATAGCCCAAGATTTCCTGGTTCAAGAATGGCCTGGACCTGGGAGAAGACGCCCGCTTCCGCATGTTCAGCAAGCAGGGAGTGTTGACTCTGGAGATTAGAAAGCCCTGCCCCTTTGACGGGGGCATCTATGTCTGCAAGGCCACCAACTTACAGGGCGAGGCACGGTGTGAGTGCCGCCTGGAGGTGCGAGGTGAGGAGCCCTCGGGGCCAGGGCCTGGGAGAT	X33	missense	0.861490334	-0.658571234	Missense	c.3761G>A	R1254K	47332125	chr11:47332125	C	T	11	1.650048	15.03	R1254K	0.2314	0.029	ENST00000545968;ENST00000399249;ENST00000256993	0.06566566	0.376
CTTCCCTCCCTCTCTTTACCTTATTTATAGCCCAAGATTTCCTGGTTCAAGAATGGCCTGGACCTGGGAGAAGACGCCCGCTTCCGCATGTTCAGCAAGCAGGGAGTGTTGACTCTGGAGATTAGAAAGCCCTGCCCCTTTGACGGGGGCATCTATGTCTGCACGGCCACCAACTTACAGGGCGAGGCACGGTGTGAGTGCCGCCTGGAGGTGCGAGGTGAGGAGCCCTCGGGGCCAGGGCCTGGGAGAT	X33	missense	1.0530026716002212	0.4345314752106268	Missense	c.3761G>C	R1254T	47332125	chr11:47332125	C	G	11	3.023207	21.2	R1254T	0.5781	0.234	ENST00000545968;ENST00000399249;ENST00000256993	0.2117610687282566	0.461
CTTCCCTCCCTCTCTTTACCTTATTTATAGCCCAAGATTTCCTGGTTCAAGAATGGCCTGGACCTGGGAGAAGACGCCCGCTTCCGCATGTTCAGCAAGCAGGGAGTGTTGACTCTGGAGATTAGAAAGCCCTGCCCCTTTGACGGGGGCATCTATGTCTGCAGAGCCACCAACTTACAGGGCGAGGCACGGTGTGAGTGCCGCCTGGAGGTGCGAGGTGAGGAGCCCTCGGGGCCAGGGCCTGGGAGAT	X33	Synonymous	1.114527770267778	0.7857007669863262	Synonymous	c.3762G>A		47332124	chr11:47332124	C	T	11	0.890005	9.16							NM_000256.3(MYBPC3):c.3762G>A (p.Arg1254=)	Uncertain significance
CTTCCCTCCCTCTCTTTACCTTATTTATAGCCCAAGATTTCCTGGTTCAAGAATGGCCTGGACCTGGGAGAAGACGCCCGCTTCCGCATGTTCAGCAAGCAGGGAGTGTTGACTCTGGAGATTAGAAAGCCCTGCCCCTTTGACGGGGGCATCTATGTCTGCAGCGCCACCAACTTACAGGGCGAGGCACGGTGTGAGTGCCGCCTGGAGGTGCGAGGTGAGGAGCCCTCGGGGCCAGGGCCTGGGAGAT	X33	missense	1.0919041184407487	0.6565708352749404	Missense	c.3762G>C	R1254S	47332124	chr11:47332124	C	G	11	3.172653	21.7	R1254S	0.8487	0.306	ENST00000545968;ENST00000399249;ENST00000256993	0.3406558853422914	0.484
CTTCCCTCCCTCTCTTTACCTTATTTATAGCCCAAGATTTCCTGGTTCAAGAATGGCCTGGACCTGGGAGAAGACGCCCGCTTCCGCATGTTCAGCAAGCAGGGAGTGTTGACTCTGGAGATTAGAAAGCCCTGCCCCTTTGACGGGGGCATCTATGTCTGCAGGACCACCAACTTACAGGGCGAGGCACGGTGTGAGTGCCGCCTGGAGGTGCGAGGTGAGGAGCCCTCGGGGCCAGGGCCTGGGAGAT	X33	missense	0.21662437101513243	-4.339298747	Missense	c.3763G>A	A1255T	47332123	chr11:47332123	C	T	11	4.700424	26.3	A1255T	0.7789	0.84	ENST00000545968;ENST00000399249;ENST00000256993	0.8036473674552713	0.751	NM_000256.3(MYBPC3):c.3763G>A (p.Ala1255Thr)	Uncertain significance
CTTCCCTCCCTCTCTTTACCTTATTTATAGCCCAAGATTTCCTGGTTCAAGAATGGCCTGGACCTGGGAGAAGACGCCCGCTTCCGCATGTTCAGCAAGCAGGGAGTGTTGACTCTGGAGATTAGAAAGCCCTGCCCCTTTGACGGGGGCATCTATGTCTGCAGGCCCACCAACTTACAGGGCGAGGCACGGTGTGAGTGCCGCCTGGAGGTGCGAGGTGAGGAGCCCTCGGGGCCAGGGCCTGGGAGAT	X33	missense	0.5866538591255527	-2.227266486	Missense	c.3763G>C	A1255P	47332123	chr11:47332123	C	G	11	4.756955	26.6	A1255P	0.9797	0.871	ENST00000545968;ENST00000399249;ENST00000256993	0.8513829218143567	0.917
CTTCCCTCCCTCTCTTTACCTTATTTATAGCCCAAGATTTCCTGGTTCAAGAATGGCCTGGACCTGGGAGAAGACGCCCGCTTCCGCATGTTCAGCAAGCAGGGAGTGTTGACTCTGGAGATTAGAAAGCCCTGCCCCTTTGACGGGGGCATCTATGTCTGCAGGGACACCAACTTACAGGGCGAGGCACGGTGTGAGTGCCGCCTGGAGGTGCGAGGTGAGGAGCCCTCGGGGCCAGGGCCTGGGAGAT	X33	missense	0.055290041	-5.260153223	Missense	c.3764C>A	A1255D	47332122	chr11:47332122	G	T	11	5.021942	28.1	A1255D	0.992	0.934	ENST00000545968;ENST00000399249;ENST00000256993	0.8345728887627618	0.918	NM_000256.3(MYBPC3):c.3764C>A (p.Ala1255Asp)	Uncertain significance
CTTCCCTCCCTCTCTTTACCTTATTTATAGCCCAAGATTTCCTGGTTCAAGAATGGCCTGGACCTGGGAGAAGACGCCCGCTTCCGCATGTTCAGCAAGCAGGGAGTGTTGACTCTGGAGATTAGAAAGCCCTGCCCCTTTGACGGGGGCATCTATGTCTGCAGGGCAACCAACTTACAGGGCGAGGCACGGTGTGAGTGCCGCCTGGAGGTGCGAGGTGAGGAGCCCTCGGGGCCAGGGCCTGGGAGAT	X33	Synonymous	0.8250546488437231	-0.866536665	Synonymous	c.3765C>A		47332121	chr11:47332121	G	T	11	0.752039	7.85
CTTCCCTCCCTCTCTTTACCTTATTTATAGCCCAAGATTTCCTGGTTCAAGAATGGCCTGGACCTGGGAGAAGACGCCCGCTTCCGCATGTTCAGCAAGCAGGGAGTGTTGACTCTGGAGATTAGAAAGCCCTGCCCCTTTGACGGGGGCATCTATGTCTGCAGGGCCAACAACTTACAGGGCGAGGCACGGTGTGAGTGCCGCCTGGAGGTGCGAGGTGAGGAGCCCTCGGGGCCAGGGCCTGGGAGAT	X33	missense	1.1075106952419635	0.7456491243149813	Missense	c.3767C>A	T1256N	47332119	chr11:47332119	G	T	11	3.459555	22.6	T1256N	0.4491	0.22	ENST00000545968;ENST00000399249;ENST00000256993	0.1632542836260792	0.415
CTTCCCTCCCTCTCTTTACCTTATTTATAGCCCAAGATTTCCTGGTTCAAGAATGGCCTGGACCTGGGAGAAGACGCCCGCTTCCGCATGTTCAGCAAGCAGGGAGTGTTGACTCTGGAGATTAGAAAGCCCTGCCCCTTTGACGGGGGCATCTATGTCTGCAGGGCCACAAACTTACAGGGCGAGGCACGGTGTGAGTGCCGCCTGGAGGTGCGAGGTGAGGAGCCCTCGGGGCCAGGGCCTGGGAGAT	X33	Synonymous	0.6800701227835881	-1.694070703	Synonymous	c.3768C>A		47332118	chr11:47332118	G	T	11	0.915211	9.408
CTTCCCTCCCTCTCTTTACCTTATTTATAGCCCAAGATTTCCTGGTTCAAGAATGGCCTGGACCTGGGAGAAGACGCCCGCTTCCGCATGTTCAGCAAGCAGGGAGTGTTGACTCTGGAGATTAGAAAGCCCTGCCCCTTTGACGGGGGCATCTATGTCTGCAGGGCCACCAAATTACAGGGCGAGGCACGGTGTGAGTGCCGCCTGGAGGTGCGAGGTGAGGAGCCCTCGGGGCCAGGGCCTGGGAGAT	X33	missense	0.1284188762916823	-4.842752814	Missense	c.3771C>A	N1257K	47332115	chr11:47332115	G	T	11	3.547008	22.8	N1257K	0.9939	0.569	ENST00000545968;ENST00000399249;ENST00000256993	0.8487385689306322	0.85	NM_000256.3(MYBPC3):c.3771C>A (p.Asn1257Lys)	Likely pathogenic
CTTCCCTCCCTCTCTTTACCTTATTTATAGCCCAAGATTTCCTGGTTCAAGAATGGCCTGGACCTGGGAGAAGACGCCCGCTTCCGCATGTTCAGCAAGCAGGGAGTGTTGACTCTGGAGATTAGAAAGCCCTGCCCCTTTGACGGGGGCATCTATGTCTGCAGGGCCACCAACATACAGGGCGAGGCACGGTGTGAGTGCCGCCTGGAGGTGCGAGGTGAGGAGCCCTCGGGGCCAGGGCCTGGGAGAT	X33	missense	1.091528605573349	0.6544275053079307	Missense	c.3772T>A	L1258I	47332114	chr11:47332114	A	T	11	-0.028169	0.961	L1258I	0.1597	0.049	ENST00000545968;ENST00000399249;ENST00000256993	0.1350617187019384	0.106
CTTCCCTCCCTCTCTTTACCTTATTTATAGCCCAAGATTTCCTGGTTCAAGAATGGCCTGGACCTGGGAGAAGACGCCCGCTTCCGCATGTTCAGCAAGCAGGGAGTGTTGACTCTGGAGATTAGAAAGCCCTGCCCCTTTGACGGGGGCATCTATGTCTGCAGGGCCACCAACCTACAGGGCGAGGCACGGTGTGAGTGCCGCCTGGAGGTGCGAGGTGAGGAGCCCTCGGGGCCAGGGCCTGGGAGAT	X33	Synonymous	1.1625895463248674	1.0600249082712925	Synonymous	c.3772T>C		47332114	chr11:47332114	A	G	11	-0.097606	0.732
CTTCCCTCCCTCTCTTTACCTTATTTATAGCCCAAGATTTCCTGGTTCAAGAATGGCCTGGACCTGGGAGAAGACGCCCGCTTCCGCATGTTCAGCAAGCAGGGAGTGTTGACTCTGGAGATTAGAAAGCCCTGCCCCTTTGACGGGGGCATCTATGTCTGCAGGGCCACCAACGTACAGGGCGAGGCACGGTGTGAGTGCCGCCTGGAGGTGCGAGGTGAGGAGCCCTCGGGGCCAGGGCCTGGGAGAT	X33	missense	0.6536022729973816	-1.845142319	Missense	c.3772T>G	L1258V	47332114	chr11:47332114	A	C	11	-0.072021	0.81	L1258V	0.1657	0.084	ENST00000545968;ENST00000399249;ENST00000256993	0.1059096748174636	0.181
CTTCCCTCCCTCTCTTTACCTTATTTATAGCCCAAGATTTCCTGGTTCAAGAATGGCCTGGACCTGGGAGAAGACGCCCGCTTCCGCATGTTCAGCAAGCAGGGAGTGTTGACTCTGGAGATTAGAAAGCCCTGCCCCTTTGACGGGGGCATCTATGTCTGCAGGGCCACCAACTAACAGGGCGAGGCACGGTGTGAGTGCCGCCTGGAGGTGCGAGGTGAGGAGCCCTCGGGGCCAGGGCCTGGGAGAT	X33	Nonsense	-0.019086345	-5.684674327	Nonsense	c.3773T>A	L1258X	47332113	chr11:47332113	A	T	11	7.269289	36							NM_000256.3(MYBPC3):c.3773T>A (p.Leu1258Ter)	Pathogenic
CTTCCCTCCCTCTCTTTACCTTATTTATAGCCCAAGATTTCCTGGTTCAAGAATGGCCTGGACCTGGGAGAAGACGCCCGCTTCCGCATGTTCAGCAAGCAGGGAGTGTTGACTCTGGAGATTAGAAAGCCCTGCCCCTTTGACGGGGGCATCTATGTCTGCAGGGCCACCAACTCACAGGGCGAGGCACGGTGTGAGTGCCGCCTGGAGGTGCGAGGTGAGGAGCCCTCGGGGCCAGGGCCTGGGAGAT	X33	missense	0.9751538447436359	-0.00980942	Missense	c.3773T>C	L1258S	47332113	chr11:47332113	A	G	11	1.77143	15.66	L1258S	0.3047	0.092	ENST00000545968;ENST00000399249;ENST00000256993	0.074091766	0.392	NM_000256.3(MYBPC3):c.3773T>C (p.Leu1258Ser)	Uncertain significance
CTTCCCTCCCTCTCTTTACCTTATTTATAGCCCAAGATTTCCTGGTTCAAGAATGGCCTGGACCTGGGAGAAGACGCCCGCTTCCGCATGTTCAGCAAGCAGGGAGTGTTGACTCTGGAGATTAGAAAGCCCTGCCCCTTTGACGGGGGCATCTATGTCTGCAGGGCCACCAACTGACAGGGCGAGGCACGGTGTGAGTGCCGCCTGGAGGTGCGAGGTGAGGAGCCCTCGGGGCCAGGGCCTGGGAGAT	X33	Nonsense	0.000963932	-5.570232547	Nonsense	c.3773T>G	L1258X	47332113	chr11:47332113	A	C	11	7.384741	36							NM_000256.3(MYBPC3):c.3773T>G (p.Leu1258Ter)	Pathogenic/Likely pathogenic
CTTCCCTCCCTCTCTTTACCTTATTTATAGCCCAAGATTTCCTGGTTCAAGAATGGCCTGGACCTGGGAGAAGACGCCCGCTTCCGCATGTTCAGCAAGCAGGGAGTGTTGACTCTGGAGATTAGAAAGCCCTGCCCCTTTGACGGGGGCATCTATGTCTGCAGGGCCACCAACTTAAAGGGCGAGGCACGGTGTGAGTGCCGCCTGGAGGTGCGAGGTGAGGAGCCCTCGGGGCCAGGGCCTGGGAGAT	X33	missense	1.094247479928624	0.6699461343300155	Missense	c.3775C>A	Q1259K	47332111	chr11:47332111	G	T	11	2.221377	17.77	Q1259K	0.1844	0.028	ENST00000545968;ENST00000399249;ENST00000256993	0.1546807208704958	0.576
CTTCCCTCCCTCTCTTTACCTTATTTATAGCCCAAGATTTCCTGGTTCAAGAATGGCCTGGACCTGGGAGAAGACGCCCGCTTCCGCATGTTCAGCAAGCAGGGAGTGTTGACTCTGGAGATTAGAAAGCCCTGCCCCTTTGACGGGGGCATCTATGTCTGCAGGGCCACCAACTTACAAGGCGAGGCACGGTGTGAGTGCCGCCTGGAGGTGCGAGGTGAGGAGCCCTCGGGGCCAGGGCCTGGGAGAT	X33	Synonymous	0.9027830506068883	-0.422883126	Synonymous	c.3777G>A		47332109	chr11:47332109	C	T	11	0.703892	7.418							NM_000256.3(MYBPC3):c.3777G>A (p.Gln1259=)	Likely benign
CTTCCCTCCCTCTCTTTACCTTATTTATAGCCCAAGATTTCCTGGTTCAAGAATGGCCTGGACCTGGGAGAAGACGCCCGCTTCCGCATGTTCAGCAAGCAGGGAGTGTTGACTCTGGAGATTAGAAAGCCCTGCCCCTTTGACGGGGGCATCTATGTCTGCAGGGCCACCAACTTACACGGCGAGGCACGGTGTGAGTGCCGCCTGGAGGTGCGAGGTGAGGAGCCCTCGGGGCCAGGGCCTGGGAGAT	X33	missense	0.5948981530885252	-2.180210196	Missense	c.3777G>C	Q1259H	47332109	chr11:47332109	C	G	11	1.948393	16.51	Q1259H	0.3811	0.036	ENST00000545968;ENST00000399249;ENST00000256993	0.048604135	0.477
CTTCCCTCCCTCTCTTTACCTTATTTATAGCCCAAGATTTCCTGGTTCAAGAATGGCCTGGACCTGGGAGAAGACGCCCGCTTCCGCATGTTCAGCAAGCAGGGAGTGTTGACTCTGGAGATTAGAAAGCCCTGCCCCTTTGACGGGGGCATCTATGTCTGCAGGGCCACCAACTTACAGAGCGAGGCACGGTGTGAGTGCCGCCTGGAGGTGCGAGGTGAGGAGCCCTCGGGGCCAGGGCCTGGGAGAT	X33	missense	0.088567363	-5.070214904	Missense	c.3778G>A	G1260S	47332108	chr11:47332108	C	T	11	4.927879	27.5	G1260S	0.7463	0.93	ENST00000545968;ENST00000399249;ENST00000256993	0.8654583566207237	0.843	NM_000256.3(MYBPC3):c.3778G>A (p.Gly1260Ser)	Uncertain significance
CTTCCCTCCCTCTCTTTACCTTATTTATAGCCCAAGATTTCCTGGTTCAAGAATGGCCTGGACCTGGGAGAAGACGCCCGCTTCCGCATGTTCAGCAAGCAGGGAGTGTTGACTCTGGAGATTAGAAAGCCCTGCCCCTTTGACGGGGGCATCTATGTCTGCAGGGCCACCAACTTACAGCGCGAGGCACGGTGTGAGTGCCGCCTGGAGGTGCGAGGTGAGGAGCCCTCGGGGCCAGGGCCTGGGAGAT	X33	missense	0.2129593375697003	-4.360217807	Missense	c.3778G>C	G1260R	47332108	chr11:47332108	C	G	11	5.12567	28.7	G1260R	0.9106	0.952	ENST00000545968;ENST00000399249;ENST00000256993	0.8466999066280918	0.895	NM_000256.3(MYBPC3):c.3778G>C (p.Gly1260Arg)	Uncertain significance
CTTCCCTCCCTCTCTTTACCTTATTTATAGCCCAAGATTTCCTGGTTCAAGAATGGCCTGGACCTGGGAGAAGACGCCCGCTTCCGCATGTTCAGCAAGCAGGGAGTGTTGACTCTGGAGATTAGAAAGCCCTGCCCCTTTGACGGGGGCATCTATGTCTGCAGGGCCACCAACTTACAGGACGAGGCACGGTGTGAGTGCCGCCTGGAGGTGCGAGGTGAGGAGCCCTCGGGGCCAGGGCCTGGGAGAT	X33	missense	0.09566377	-5.029710455	Missense	c.3779G>A	G1260D	47332107	chr11:47332107	C	T	11	4.894593	27.3	G1260D	0.8601	0.886	ENST00000545968;ENST00000399249;ENST00000256993	0.8517889830442988	0.861	NM_000256.3(MYBPC3):c.3779G>A (p.Gly1260Asp)	Uncertain significance
CTTCCCTCCCTCTCTTTACCTTATTTATAGCCCAAGATTTCCTGGTTCAAGAATGGCCTGGACCTGGGAGAAGACGCCCGCTTCCGCATGTTCAGCAAGCAGGGAGTGTTGACTCTGGAGATTAGAAAGCCCTGCCCCTTTGACGGGGGCATCTATGTCTGCAGGGCCACCAACTTACAGGCCGAGGCACGGTGTGAGTGCCGCCTGGAGGTGCGAGGTGAGGAGCCCTCGGGGCCAGGGCCTGGGAGAT	X33	missense	0.21072642817903253	-4.372962674	Missense	c.3779G>C	G1260A	47332107	chr11:47332107	C	G	11	4.611428	25.9	G1260A	0.8084	0.864	ENST00000545968;ENST00000399249;ENST00000256993	0.8745796219207701	0.863
CTTCCCTCCCTCTCTTTACCTTATTTATAGCCCAAGATTTCCTGGTTCAAGAATGGCCTGGACCTGGGAGAAGACGCCCGCTTCCGCATGTTCAGCAAGCAGGGAGTGTTGACTCTGGAGATTAGAAAGCCCTGCCCCTTTGACGGGGGCATCTATGTCTGCAGGGCCACCAACTTACAGGGAGAGGCACGGTGTGAGTGCCGCCTGGAGGTGCGAGGTGAGGAGCCCTCGGGGCCAGGGCCTGGGAGAT	X33	Synonymous	1.3231539293423684	1.976484725318133	Synonymous	c.3780C>A		47332106	chr11:47332106	G	T	11	0.40984	4.499
CTTCCCTCCCTCTCTTTACCTTATTTATAGCCCAAGATTTCCTGGTTCAAGAATGGCCTGGACCTGGGAGAAGACGCCCGCTTCCGCATGTTCAGCAAGCAGGGAGTGTTGACTCTGGAGATTAGAAAGCCCTGCCCCTTTGACGGGGGCATCTATGTCTGCAGGGCCACCAACTTACAGGGCAAGGCACGGTGTGAGTGCCGCCTGGAGGTGCGAGGTGAGGAGCCCTCGGGGCCAGGGCCTGGGAGAT	X33	missense	0.5256537945222923	-2.57543902	Missense	c.3781G>A	E1261K	47332105	chr11:47332105	C	T	11	4.453037	25.3	E1261K	0.5057	0.337	ENST00000545968;ENST00000399249;ENST00000256993	0.3497430031659717	0.412	NM_000256.3(MYBPC3):c.3781G>A (p.Glu1261Lys)	Uncertain significance
CTTCCCTCCCTCTCTTTACCTTATTTATAGCCCAAGATTTCCTGGTTCAAGAATGGCCTGGACCTGGGAGAAGACGCCCGCTTCCGCATGTTCAGCAAGCAGGGAGTGTTGACTCTGGAGATTAGAAAGCCCTGCCCCTTTGACGGGGGCATCTATGTCTGCAGGGCCACCAACTTACAGGGCCAGGCACGGTGTGAGTGCCGCCTGGAGGTGCGAGGTGAGGAGCCCTCGGGGCCAGGGCCTGGGAGAT	X33	missense	1.1640508453233813	1.0683656236133916	Missense	c.3781G>C	E1261Q	47332105	chr11:47332105	C	G	11	3.904238	23.8	E1261Q	0.3106	0.29	ENST00000545968;ENST00000399249;ENST00000256993	0.2013051595544808	0.306	NM_000256.3(MYBPC3):c.3781G>C (p.Glu1261Gln)	Uncertain significance
CTTCCCTCCCTCTCTTTACCTTATTTATAGCCCAAGATTTCCTGGTTCAAGAATGGCCTGGACCTGGGAGAAGACGCCCGCTTCCGCATGTTCAGCAAGCAGGGAGTGTTGACTCTGGAGATTAGAAAGCCCTGCCCCTTTGACGGGGGCATCTATGTCTGCAGGGCCACCAACTTACAGGGCGAAGCACGGTGTGAGTGCCGCCTGGAGGTGCGAGGTGAGGAGCCCTCGGGGCCAGGGCCTGGGAGAT	X33	Synonymous	1	0.13200598478204273	Synonymous	c.3783G>A		47332103	chr11:47332103	C	T	11	1.230176	12.42							NM_000256.3(MYBPC3):c.3783G>A (p.Glu1261=)	Likely benign
CTTCCCTCCCTCTCTTTACCTTATTTATAGCCCAAGATTTCCTGGTTCAAGAATGGCCTGGACCTGGGAGAAGACGCCCGCTTCCGCATGTTCAGCAAGCAGGGAGTGTTGACTCTGGAGATTAGAAAGCCCTGCCCCTTTGACGGGGGCATCTATGTCTGCAGGGCCACCAACTTACAGGGCGACGCACGGTGTGAGTGCCGCCTGGAGGTGCGAGGTGAGGAGCCCTCGGGGCCAGGGCCTGGGAGAT	X33	missense	0.9387214901236944	-0.217755842	Missense	c.3783G>C	E1261D	47332103	chr11:47332103	C	G	11	3.634566	23.1	E1261D	0.3899	0.414	ENST00000545968;ENST00000399249;ENST00000256993	0.7078637495750739	0.338
CTTCCCTCCCTCTCTTTACCTTATTTATAGCCCAAGATTTCCTGGTTCAAGAATGGCCTGGACCTGGGAGAAGACGCCCGCTTCCGCATGTTCAGCAAGCAGGGAGTGTTGACTCTGGAGATTAGAAAGCCCTGCCCCTTTGACGGGGGCATCTATGTCTGCAGGGCCACCAACTTACAGGGCGAGACACGGTGTGAGTGCCGCCTGGAGGTGCGAGGTGAGGAGCCCTCGGGGCCAGGGCCTGGGAGAT	X33	missense	0.9614209076944134	-0.088193459	Missense	c.3784G>A	A1262T	47332102	chr11:47332102	C	T	11	3.996384	24	A1262T	0.2528	0.127	ENST00000545968;ENST00000399249;ENST00000256993	0.7075232242425423	0.438	NM_000256.3(MYBPC3):c.3784G>A (p.Ala1262Thr)	Uncertain significance
CTTCCCTCCCTCTCTTTACCTTATTTATAGCCCAAGATTTCCTGGTTCAAGAATGGCCTGGACCTGGGAGAAGACGCCCGCTTCCGCATGTTCAGCAAGCAGGGAGTGTTGACTCTGGAGATTAGAAAGCCCTGCCCCTTTGACGGGGGCATCTATGTCTGCAGGGCCACCAACTTACAGGGCGAGCCACGGTGTGAGTGCCGCCTGGAGGTGCGAGGTGAGGAGCCCTCGGGGCCAGGGCCTGGGAGAT	X33	missense	0.5199917088393123	-2.607756735	Missense	c.3784G>C	A1262P	47332102	chr11:47332102	C	G	11	4.200028	24.6	A1262P	0.9617	0.599	ENST00000545968;ENST00000399249;ENST00000256993	0.7530709851211679	0.796
CTTCCCTCCCTCTCTTTACCTTATTTATAGCCCAAGATTTCCTGGTTCAAGAATGGCCTGGACCTGGGAGAAGACGCCCGCTTCCGCATGTTCAGCAAGCAGGGAGTGTTGACTCTGGAGATTAGAAAGCCCTGCCCCTTTGACGGGGGCATCTATGTCTGCAGGGCCACCAACTTACAGGGCGAGGAACGGTGTGAGTGCCGCCTGGAGGTGCGAGGTGAGGAGCCCTCGGGGCCAGGGCCTGGGAGAT	X33	missense	0.8234745775770631	-0.875555302	Missense	c.3785C>A	A1262E	47332101	chr11:47332101	G	T	11	4.178376	24.5	A1262E	0.5484	0.344	ENST00000545968;ENST00000399249;ENST00000256993	0.7063853098450548	0.587
CTTCCCTCCCTCTCTTTACCTTATTTATAGCCCAAGATTTCCTGGTTCAAGAATGGCCTGGACCTGGGAGAAGACGCCCGCTTCCGCATGTTCAGCAAGCAGGGAGTGTTGACTCTGGAGATTAGAAAGCCCTGCCCCTTTGACGGGGGCATCTATGTCTGCAGGGCCACCAACTTACAGGGCGAGGCAAGGTGTGAGTGCCGCCTGGAGGTGCGAGGTGAGGAGCCCTCGGGGCCAGGGCCTGGGAGAT	X33	Synonymous	0.878188237	-0.563263935	Synonymous	c.3787C>A		47332099	chr11:47332099	G	T	11	1.612815	14.83
CTTCCCTCCCTCTCTTTACCTTATTTATAGCCCAAGATTTCCTGGTTCAAGAATGGCCTGGACCTGGGAGAAGACGCCCGCTTCCGCATGTTCAGCAAGCAGGGAGTGTTGACTCTGGAGATTAGAAAGCCCTGCCCCTTTGACGGGGGCATCTATGTCTGCAGGGCCACCAACTTACAGGGCGAGGCACAGTGTGAGTGCCGCCTGGAGGTGCGAGGTGAGGAGCCCTCGGGGCCAGGGCCTGGGAGAT	X33	missense	1.1558145849550068	1.0213551874973823	Missense	c.3788G>A	R1263Q	47332098	chr11:47332098	C	T	11	3.771873	23.5	R1263Q	0.1728	0.114	ENST00000545968;ENST00000399249;ENST00000256993	0.079352225	0.194	NM_000256.3(MYBPC3):c.3788G>A (p.Arg1263Gln)	Uncertain significance
CTTCCCTCCCTCTCTTTACCTTATTTATAGCCCAAGATTTCCTGGTTCAAGAATGGCCTGGACCTGGGAGAAGACGCCCGCTTCCGCATGTTCAGCAAGCAGGGAGTGTTGACTCTGGAGATTAGAAAGCCCTGCCCCTTTGACGGGGGCATCTATGTCTGCAGGGCCACCAACTTACAGGGCGAGGCACCGTGTGAGTGCCGCCTGGAGGTGCGAGGTGAGGAGCCCTCGGGGCCAGGGCCTGGGAGAT	X33	missense	0.2165944300054825	-4.339469643	Missense	c.3788G>C	R1263P	47332098	chr11:47332098	C	G	11	3.872223	23.7	R1263P	0.8023	0.16	ENST00000545968;ENST00000399249;ENST00000256993	0.2174106570718089	0.681	NM_000256.3(MYBPC3):c.3788G>C (p.Arg1263Pro)	Uncertain significance
CTTCCCTCCCTCTCTTTACCTTATTTATAGCCCAAGATTTCCTGGTTCAAGAATGGCCTGGACCTGGGAGAAGACGCCCGCTTCCGCATGTTCAGCAAGCAGGGAGTGTTGACTCTGGAGATTAGAAAGCCCTGCCCCTTTGACGGGGGCATCTATGTCTGCAGGGCCACCAACTTACAGGGCGAGGCACGATGTGAGTGCCGCCTGGAGGTGCGAGGTGAGGAGCCCTCGGGGCCAGGGCCTGGGAGAT	X33	Synonymous	1.0464543582600199	0.3971554025540141	Synonymous	c.3789G>A		47332097	chr11:47332097	C	T	11	2.507255	19.02							NM_000256.3(MYBPC3):c.3789G>A (p.Arg1263=)	Uncertain significance
CTTCCCTCCCTCTCTTTACCTTATTTATAGCCCAAGATTTCCTGGTTCAAGAATGGCCTGGACCTGGGAGAAGACGCCCGCTTCCGCATGTTCAGCAAGCAGGGAGTGTTGACTCTGGAGATTAGAAAGCCCTGCCCCTTTGACGGGGGCATCTATGTCTGCAGGGCCACCAACTTACAGGGCGAGGCACGCTGTGAGTGCCGCCTGGAGGTGCGAGGTGAGGAGCCCTCGGGGCCAGGGCCTGGGAGAT	X33	Synonymous	0.9419275658685151	-0.199456394	Synonymous	c.3789G>C		47332097	chr11:47332097	C	G	11	1.771463	15.66
CTTCCCTCCCTCTCTTTACCTTATTTATAGCCCAAGATTTCCTGGTTCAAGAATGGCCTGGACCTGGGAGAAGACGCCCGCTTCCGCATGTTCAGCAAGCAGGGAGTGTTGACTCTGGAGATTAGAAAGCCCTGCCCCTTTGACGGGGGCATCTATGTCTGCAGGGCCACCAACTTACAGGGCGAGGCACGGAGTGAGTGCCGCCTGGAGGTGCGAGGTGAGGAGCCCTCGGGGCCAGGGCCTGGGAGAT	X33	missense	1.0382719937175595	0.35045258982140187	Missense	c.3790T>A	C1264S	47332096	chr11:47332096	A	T	11	3.378553	22.3	C1264S	0.4649	0.256	ENST00000545968;ENST00000399249;ENST00000256993	0.1135407408561412	0.294
CTTCCCTCCCTCTCTTTACCTTATTTATAGCCCAAGATTTCCTGGTTCAAGAATGGCCTGGACCTGGGAGAAGACGCCCGCTTCCGCATGTTCAGCAAGCAGGGAGTGTTGACTCTGGAGATTAGAAAGCCCTGCCCCTTTGACGGGGGCATCTATGTCTGCAGGGCCACCAACTTACAGGGCGAGGCACGGCGTGAGTGCCGCCTGGAGGTGCGAGGTGAGGAGCCCTCGGGGCCAGGGCCTGGGAGAT	X33	missense	0.1499492778410425	-4.719862871	Missense	c.3790T>C	C1264R	47332096	chr11:47332096	A	G	11	4.322721	24.9	C1264R	0.9057	0.344	ENST00000545968;ENST00000399249;ENST00000256993	0.4998668098202491	0.626	NM_000256.3(MYBPC3):c.3790T>C (p.Cys1264Arg)	Uncertain significance
CTTCCCTCCCTCTCTTTACCTTATTTATAGCCCAAGATTTCCTGGTTCAAGAATGGCCTGGACCTGGGAGAAGACGCCCGCTTCCGCATGTTCAGCAAGCAGGGAGTGTTGACTCTGGAGATTAGAAAGCCCTGCCCCTTTGACGGGGGCATCTATGTCTGCAGGGCCACCAACTTACAGGGCGAGGCACGGGGTGAGTGCCGCCTGGAGGTGCGAGGTGAGGAGCCCTCGGGGCCAGGGCCTGGGAGAT	X33	missense	0.42142199882248066	-3.170367052	Missense	c.3790T>G	C1264G	47332096	chr11:47332096	A	C	11	5.869087	33	C1264G	0.377	0.268	ENST00000545968;ENST00000399249;ENST00000256993	0.2332420878726358	0.572
CTTCCCTCCCTCTCTTTACCTTATTTATAGCCCAAGATTTCCTGGTTCAAGAATGGCCTGGACCTGGGAGAAGACGCCCGCTTCCGCATGTTCAGCAAGCAGGGAGTGTTGACTCTGGAGATTAGAAAGCCCTGCCCCTTTGACGGGGGCATCTATGTCTGCAGGGCCACCAACTTACAGGGCGAGGCACGGTATGAGTGCCGCCTGGAGGTGCGAGGTGAGGAGCCCTCGGGGCCAGGGCCTGGGAGAT	X33	missense	0.028819041335506168	-5.411242817	Missense	c.3791G>A	C1264Y	47332095	chr11:47332095	C	T	11	5.061232	28.3	C1264Y	0.8625	0.283	ENST00000545968;ENST00000399249;ENST00000256993	0.5022802824413508	0.587	NM_000256.3(MYBPC3):c.3791G>A (p.Cys1264Tyr)	Uncertain significance
CTTCCCTCCCTCTCTTTACCTTATTTATAGCCCAAGATTTCCTGGTTCAAGAATGGCCTGGACCTGGGAGAAGACGCCCGCTTCCGCATGTTCAGCAAGCAGGGAGTGTTGACTCTGGAGATTAGAAAGCCCTGCCCCTTTGACGGGGGCATCTATGTCTGCAGGGCCACCAACTTACAGGGCGAGGCACGGTCTGAGTGCCGCCTGGAGGTGCGAGGTGAGGAGCCCTCGGGGCCAGGGCCTGGGAGAT	X33	missense	0.8979501748863494	-0.450467926	Missense	c.3791G>C	C1264S	47332095	chr11:47332095	C	G	11	3.887111	23.7	C1264S	0.4649	0.191	ENST00000545968;ENST00000399249;ENST00000256993	0.1135407408561412	0.294
CTTCCCTCCCTCTCTTTACCTTATTTATAGCCCAAGATTTCCTGGTTCAAGAATGGCCTGGACCTGGGAGAAGACGCCCGCTTCCGCATGTTCAGCAAGCAGGGAGTGTTGACTCTGGAGATTAGAAAGCCCTGCCCCTTTGACGGGGGCATCTATGTCTGCAGGGCCACCAACTTACAGGGCGAGGCACGGTGAGAGTGCCGCCTGGAGGTGCGAGGTGAGGAGCCCTCGGGGCCAGGGCCTGGGAGAT	X33	Nonsense	0.002925038	-5.559039064	Nonsense	c.3792T>A	C1264X	47332094	chr11:47332094	A	T	11	7.307869	36
CTTCCCTCCCTCTCTTTACCTTATTTATAGCCCAAGATTTCCTGGTTCAAGAATGGCCTGGACCTGGGAGAAGACGCCCGCTTCCGCATGTTCAGCAAGCAGGGAGTGTTGACTCTGGAGATTAGAAAGCCCTGCCCCTTTGACGGGGGCATCTATGTCTGCAGGGCCACCAACTTACAGGGCGAGGCACGGTGCGAGTGCCGCCTGGAGGTGCGAGGTGAGGAGCCCTCGGGGCCAGGGCCTGGGAGAT	X33	Synonymous	0.6901114479660262	-1.636757426	Synonymous	c.3792T>C		47332094	chr11:47332094	A	G	11	0.75941	7.916
CTTCCCTCCCTCTCTTTACCTTATTTATAGCCCAAGATTTCCTGGTTCAAGAATGGCCTGGACCTGGGAGAAGACGCCCGCTTCCGCATGTTCAGCAAGCAGGGAGTGTTGACTCTGGAGATTAGAAAGCCCTGCCCCTTTGACGGGGGCATCTATGTCTGCAGGGCCACCAACTTACAGGGCGAGGCACGGTGGGAGTGCCGCCTGGAGGTGCGAGGTGAGGAGCCCTCGGGGCCAGGGCCTGGGAGAT	X33	missense	0.047216548	-5.306234627	Missense	c.3792T>G	C1264W	47332094	chr11:47332094	A	C	11	2.696022	19.84	C1264W	0.9378	0.407	ENST00000545968;ENST00000399249;ENST00000256993	0.3923060564667323	0.608
CTTCCCTCCCTCTCTTTACCTTATTTATAGCCCAAGATTTCCTGGTTCAAGAATGGCCTGGACCTGGGAGAAGACGCCCGCTTCCGCATGTTCAGCAAGCAGGGAGTGTTGACTCTGGAGATTAGAAAGCCCTGCCCCTTTGACGGGGGCATCTATGTCTGCAGGGCCACCAACTTACAGGGCGAGGCACGGTGTAAGTGCCGCCTGGAGGTGCGAGGTGAGGAGCCCTCGGGGCCAGGGCCTGGGAGAT	X33	missense	0.8017034546761952	-0.99981922	Missense	c.3793G>A	E1265K	47332093	chr11:47332093	C	T	11	5.107259	28.6	E1265K	0.5639	0.288	ENST00000545968;ENST00000399249;ENST00000256993	0.6127043255424394	0.56	NM_000256.3(MYBPC3):c.3793G>A (p.Glu1265Lys)	Uncertain significance
CTTCCCTCCCTCTCTTTACCTTATTTATAGCCCAAGATTTCCTGGTTCAAGAATGGCCTGGACCTGGGAGAAGACGCCCGCTTCCGCATGTTCAGCAAGCAGGGAGTGTTGACTCTGGAGATTAGAAAGCCCTGCCCCTTTGACGGGGGCATCTATGTCTGCAGGGCCACCAACTTACAGGGCGAGGCACGGTGTCAGTGCCGCCTGGAGGTGCGAGGTGAGGAGCCCTCGGGGCCAGGGCCTGGGAGAT	X33	missense	0.741886394	-1.341239471	Missense	c.3793G>C	E1265Q	47332093	chr11:47332093	C	G	11	3.828525	23.6	E1265Q	0.2884	0.291	ENST00000545968;ENST00000399249;ENST00000256993	0.246862639	0.371
CTTCCCTCCCTCTCTTTACCTTATTTATAGCCCAAGATTTCCTGGTTCAAGAATGGCCTGGACCTGGGAGAAGACGCCCGCTTCCGCATGTTCAGCAAGCAGGGAGTGTTGACTCTGGAGATTAGAAAGCCCTGCCCCTTTGACGGGGGCATCTATGTCTGCAGGGCCACCAACTTACAGGGCGAGGCACGGTGTGAATGCCGCCTGGAGGTGCGAGGTGAGGAGCCCTCGGGGCCAGGGCCTGGGAGAT	X33	Synonymous	1.1489256430620507	0.9820348954860668	Synonymous	c.3795G>A		47332091	chr11:47332091	C	T	11	1.285272	12.81
CTTCCCTCCCTCTCTTTACCTTATTTATAGCCCAAGATTTCCTGGTTCAAGAATGGCCTGGACCTGGGAGAAGACGCCCGCTTCCGCATGTTCAGCAAGCAGGGAGTGTTGACTCTGGAGATTAGAAAGCCCTGCCCCTTTGACGGGGGCATCTATGTCTGCAGGGCCACCAACTTACAGGGCGAGGCACGGTGTGACTGCCGCCTGGAGGTGCGAGGTGAGGAGCCCTCGGGGCCAGGGCCTGGGAGAT	X33	missense	0.5827556223063756	-2.24951661	Missense	c.3795G>C	E1265D	47332091	chr11:47332091	C	G	11	3.6544	23.2	E1265D	0.5145	0.061	ENST00000545968;ENST00000399249;ENST00000256993	0.1320302686307859	0.306
CTTCCCTCCCTCTCTTTACCTTATTTATAGCCCAAGATTTCCTGGTTCAAGAATGGCCTGGACCTGGGAGAAGACGCCCGCTTCCGCATGTTCAGCAAGCAGGGAGTGTTGACTCTGGAGATTAGAAAGCCCTGCCCCTTTGACGGGGGCATCTATGTCTGCAGGGCCACCAACTTACAGGGCGAGGCACGGTGTGAGAGCCGCCTGGAGGTGCGAGGTGAGGAGCCCTCGGGGCCAGGGCCTGGGAGAT	X33	missense	0.798402235	-1.018661724	Missense	c.3796T>A	C1266S	47332090	chr11:47332090	A	T	11	4.861418	27.1	C1266S	0.634	0.692	ENST00000545968;ENST00000399249;ENST00000256993	0.6168533185154703	0.704
CTTCCCTCCCTCTCTTTACCTTATTTATAGCCCAAGATTTCCTGGTTCAAGAATGGCCTGGACCTGGGAGAAGACGCCCGCTTCCGCATGTTCAGCAAGCAGGGAGTGTTGACTCTGGAGATTAGAAAGCCCTGCCCCTTTGACGGGGGCATCTATGTCTGCAGGGCCACCAACTTACAGGGCGAGGCACGGTGTGAGCGCCGCCTGGAGGTGCGAGGTGAGGAGCCCTCGGGGCCAGGGCCTGGGAGAT	X33	missense	0.047352053122565574	-5.305461196	Missense	c.3796T>C	C1266R	47332090	chr11:47332090	A	G	11	5.468704	32	C1266R	0.9593	0.737	ENST00000545968;ENST00000399249;ENST00000256993	0.7795519608561496	0.846	NM_000256.3(MYBPC3):c.3796T>C (p.Cys1266Arg)	Uncertain significance
CTTCCCTCCCTCTCTTTACCTTATTTATAGCCCAAGATTTCCTGGTTCAAGAATGGCCTGGACCTGGGAGAAGACGCCCGCTTCCGCATGTTCAGCAAGCAGGGAGTGTTGACTCTGGAGATTAGAAAGCCCTGCCCCTTTGACGGGGGCATCTATGTCTGCAGGGCCACCAACTTACAGGGCGAGGCACGGTGTGAGGGCCGCCTGGAGGTGCGAGGTGAGGAGCCCTCGGGGCCAGGGCCTGGGAGAT	X33	missense	0.9787904734409383	0.010947513004717312	Missense	c.3796T>G	C1266G	47332090	chr11:47332090	A	C	11	4.739793	26.5	C1266G	0.3078	0.738	ENST00000545968;ENST00000399249;ENST00000256993	0.7526513402932847	0.784
CTTCCCTCCCTCTCTTTACCTTATTTATAGCCCAAGATTTCCTGGTTCAAGAATGGCCTGGACCTGGGAGAAGACGCCCGCTTCCGCATGTTCAGCAAGCAGGGAGTGTTGACTCTGGAGATTAGAAAGCCCTGCCCCTTTGACGGGGGCATCTATGTCTGCAGGGCCACCAACTTACAGGGCGAGGCACGGTGTGAGTACCGCCTGGAGGTGCGAGGTGAGGAGCCCTCGGGGCCAGGGCCTGGGAGAT	X33	missense	0.089644248	-5.064068326	Missense	c.3797G>A	C1266Y	47332089	chr11:47332089	C	T	11	6.10337	34	C1266Y	0.9118	0.716	ENST00000545968;ENST00000399249;ENST00000256993	0.8353675089554793	0.822	NM_000256.3(MYBPC3):c.3797G>A (p.Cys1266Tyr)	Uncertain significance
CTTCCCTCCCTCTCTTTACCTTATTTATAGCCCAAGATTTCCTGGTTCAAGAATGGCCTGGACCTGGGAGAAGACGCCCGCTTCCGCATGTTCAGCAAGCAGGGAGTGTTGACTCTGGAGATTAGAAAGCCCTGCCCCTTTGACGGGGGCATCTATGTCTGCAGGGCCACCAACTTACAGGGCGAGGCACGGTGTGAGTCCCGCCTGGAGGTGCGAGGTGAGGAGCCCTCGGGGCCAGGGCCTGGGAGAT	X33	missense	0.7430228330614896	-1.334752975	Missense	c.3797G>C	C1266S	47332089	chr11:47332089	C	G	11	4.695325	26.3	C1266S	0.634	0.662	ENST00000545968;ENST00000399249;ENST00000256993	0.6168533185154703	0.704
CTTCCCTCCCTCTCTTTACCTTATTTATAGCCCAAGATTTCCTGGTTCAAGAATGGCCTGGACCTGGGAGAAGACGCCCGCTTCCGCATGTTCAGCAAGCAGGGAGTGTTGACTCTGGAGATTAGAAAGCCCTGCCCCTTTGACGGGGGCATCTATGTCTGCAGGGCCACCAACTTACAGGGCGAGGCACGGTGTGAGTGACGCCTGGAGGTGCGAGGTGAGGAGCCCTCGGGGCCAGGGCCTGGGAGAT	X33	Nonsense	0.13034245644140408	-4.831773518	Nonsense	c.3798C>A	C1266X	47332088	chr11:47332088	G	T	11	9.626333	42
CTTCCCTCCCTCTCTTTACCTTATTTATAGCCCAAGATTTCCTGGTTCAAGAATGGCCTGGACCTGGGAGAAGACGCCCGCTTCCGCATGTTCAGCAAGCAGGGAGTGTTGACTCTGGAGATTAGAAAGCCCTGCCCCTTTGACGGGGGCATCTATGTCTGCAGGGCCACCAACTTACAGGGCGAGGCACGGTGTGAGTGCAGCCTGGAGGTGCGAGGTGAGGAGCCCTCGGGGCCAGGGCCTGGGAGAT	X33	missense	0.9769300351165844	0.000328614	Missense	c.3799C>A	R1267S	47332087	chr11:47332087	G	T	11	4.871279	27.2	R1267S	0.6224	0.215	ENST00000545968;ENST00000399249;ENST00000256993	0.3897921410468945	0.304
CTTCCCTCCCTCTCTTTACCTTATTTATAGCCCAAGATTTCCTGGTTCAAGAATGGCCTGGACCTGGGAGAAGACGCCCGCTTCCGCATGTTCAGCAAGCAGGGAGTGTTGACTCTGGAGATTAGAAAGCCCTGCCCCTTTGACGGGGGCATCTATGTCTGCAGGGCCACCAACTTACAGGGCGAGGCACGGTGTGAGTGCCACCTGGAGGTGCGAGGTGAGGAGCCCTCGGGGCCAGGGCCTGGGAGAT	X33	missense	0.8577842013288186	-0.679724876	Missense	c.3800G>A	R1267H	47332086	chr11:47332086	C	T	11	4.540884	25.7	R1267H	0.1755	0.186	ENST00000545968;ENST00000399249;ENST00000256993	0.4884524791267504	0.211	NM_000256.3(MYBPC3):c.3800G>A (p.Arg1267His)	Uncertain significance
CTTCCCTCCCTCTCTTTACCTTATTTATAGCCCAAGATTTCCTGGTTCAAGAATGGCCTGGACCTGGGAGAAGACGCCCGCTTCCGCATGTTCAGCAAGCAGGGAGTGTTGACTCTGGAGATTAGAAAGCCCTGCCCCTTTGACGGGGGCATCTATGTCTGCAGGGCCACCAACTTACAGGGCGAGGCACGGTGTGAGTGCCCCCTGGAGGTGCGAGGTGAGGAGCCCTCGGGGCCAGGGCCTGGGAGAT	X33	missense	0.4457893829737323	-3.031284349	Missense	c.3800G>C	R1267P	47332086	chr11:47332086	C	G	11	4.824196	26.9	R1267P	0.82	0.474	ENST00000545968;ENST00000399249;ENST00000256993	0.5779029609252593	0.679
CTTCCCTCCCTCTCTTTACCTTATTTATAGCCCAAGATTTCCTGGTTCAAGAATGGCCTGGACCTGGGAGAAGACGCCCGCTTCCGCATGTTCAGCAAGCAGGGAGTGTTGACTCTGGAGATTAGAAAGCCCTGCCCCTTTGACGGGGGCATCTATGTCTGCAGGGCCACCAACTTACAGGGCGAGGCACGGTGTGAGTGCCGACTGGAGGTGCGAGGTGAGGAGCCCTCGGGGCCAGGGCCTGGGAGAT	X33	Synonymous	1.122449769239107	0.8309174806277204	Synonymous	c.3801C>A		47332085	chr11:47332085	G	T	11	1.256994	12.61							NM_000256.3(MYBPC3):c.3801C>A (p.Arg1267=)	Likely benign
CTTCCCTCCCTCTCTTTACCTTATTTATAGCCCAAGATTTCCTGGTTCAAGAATGGCCTGGACCTGGGAGAAGACGCCCGCTTCCGCATGTTCAGCAAGCAGGGAGTGTTGACTCTGGAGATTAGAAAGCCCTGCCCCTTTGACGGGGGCATCTATGTCTGCAGGGCCACCAACTTACAGGGCGAGGCACGGTGTGAGTGCCGCATGGAGGTGCGAGGTGAGGAGCCCTCGGGGCCAGGGCCTGGGAGAT	X33	missense	0.930630712	-0.263935905	Missense	c.3802C>A	L1268M	47332084	chr11:47332084	G	T	11	4.245618	24.7	L1268M	0.4411	0.696	ENST00000545968;ENST00000399249;ENST00000256993	0.3130016347944802	0.311
CTTCCCTCCCTCTCTTTACCTTATTTATAGCCCAAGATTTCCTGGTTCAAGAATGGCCTGGACCTGGGAGAAGACGCCCGCTTCCGCATGTTCAGCAAGCAGGGAGTGTTGACTCTGGAGATTAGAAAGCCCTGCCCCTTTGACGGGGGCATCTATGTCTGCAGGGCCACCAACTTACAGGGCGAGGCACGGTGTGAGTGCCGCCAGGAGGTGCGAGGTGAGGAGCCCTCGGGGCCAGGGCCTGGGAGAT	X33	missense	0.027326880438798273	-5.419759684	Missense	c.3803T>A	L1268Q	47332083	chr11:47332083	A	T	11	5.014321	28	L1268Q	0.9566	0.901	ENST00000545968;ENST00000399249;ENST00000256993	0.8113855848141232	0.754
CTTCCCTCCCTCTCTTTACCTTATTTATAGCCCAAGATTTCCTGGTTCAAGAATGGCCTGGACCTGGGAGAAGACGCCCGCTTCCGCATGTTCAGCAAGCAGGGAGTGTTGACTCTGGAGATTAGAAAGCCCTGCCCCTTTGACGGGGGCATCTATGTCTGCAGGGCCACCAACTTACAGGGCGAGGCACGGTGTGAGTGCCGCCCGGAGGTGCGAGGTGAGGAGCCCTCGGGGCCAGGGCCTGGGAGAT	X33	missense	0.33012612597558433	-3.691460194	Missense	c.3803T>C	L1268P	47332083	chr11:47332083	A	G	11	5.079761	28.4	L1268P	0.9908	0.933	ENST00000545968;ENST00000399249;ENST00000256993	0.7940669791327695	0.884	NM_000256.3(MYBPC3):c.3803T>C (p.Leu1268Pro)	Uncertain significance
CTTCCCTCCCTCTCTTTACCTTATTTATAGCCCAAGATTTCCTGGTTCAAGAATGGCCTGGACCTGGGAGAAGACGCCCGCTTCCGCATGTTCAGCAAGCAGGGAGTGTTGACTCTGGAGATTAGAAAGCCCTGCCCCTTTGACGGGGGCATCTATGTCTGCAGGGCCACCAACTTACAGGGCGAGGCACGGTGTGAGTGCCGCCGGGAGGTGCGAGGTGAGGAGCCCTCGGGGCCAGGGCCTGGGAGAT	X33	missense	0.10998600527585639	-4.947962857	Missense	c.3803T>G	L1268R	47332083	chr11:47332083	A	C	11	5.181039	29	L1268R	0.9508	0.928	ENST00000545968;ENST00000399249;ENST00000256993	0.7844678985722052	0.848
CTTCCCTCCCTCTCTTTACCTTATTTATAGCCCAAGATTTCCTGGTTCAAGAATGGCCTGGACCTGGGAGAAGACGCCCGCTTCCGCATGTTCAGCAAGCAGGGAGTGTTGACTCTGGAGATTAGAAAGCCCTGCCCCTTTGACGGGGGCATCTATGTCTGCAGGGCCACCAACTTACAGGGCGAGGCACGGTGTGAGTGCCGCCTAGAGGTGCGAGGTGAGGAGCCCTCGGGGCCAGGGCCTGGGAGAT	X33	Synonymous	0.7983211566845401	-1.019124499	Synonymous	c.3804G>A		47332082	chr11:47332082	C	T	11	1.067466	11.07
CTTCCCTCCCTCTCTTTACCTTATTTATAGCCCAAGATTTCCTGGTTCAAGAATGGCCTGGACCTGGGAGAAGACGCCCGCTTCCGCATGTTCAGCAAGCAGGGAGTGTTGACTCTGGAGATTAGAAAGCCCTGCCCCTTTGACGGGGGCATCTATGTCTGCAGGGCCACCAACTTACAGGGCGAGGCACGGTGTGAGTGCCGCCTCGAGGTGCGAGGTGAGGAGCCCTCGGGGCCAGGGCCTGGGAGAT	X33	Synonymous	1.1288330166566054	0.8673513998473246	Synonymous	c.3804G>C		47332082	chr11:47332082	C	G	11	1.087562	11.26
CTTCCCTCCCTCTCTTTACCTTATTTATAGCCCAAGATTTCCTGGTTCAAGAATGGCCTGGACCTGGGAGAAGACGCCCGCTTCCGCATGTTCAGCAAGCAGGGAGTGTTGACTCTGGAGATTAGAAAGCCCTGCCCCTTTGACGGGGGCATCTATGTCTGCAGGGCCACCAACTTACAGGGCGAGGCACGGTGTGAGTGCCGCCTGAAGGTGCGAGGTGAGGAGCCCTCGGGGCCAGGGCCTGGGAGAT	X33	missense	0.87368715	-0.588954974	Missense	c.3805G>A	E1269K	47332081	chr11:47332081	C	T	11	5.430978	31	E1269K	0.646	0.362	ENST00000545968;ENST00000399249;ENST00000256993	0.4935896281229706	0.308
CTTCCCTCCCTCTCTTTACCTTATTTATAGCCCAAGATTTCCTGGTTCAAGAATGGCCTGGACCTGGGAGAAGACGCCCGCTTCCGCATGTTCAGCAAGCAGGGAGTGTTGACTCTGGAGATTAGAAAGCCCTGCCCCTTTGACGGGGGCATCTATGTCTGCAGGGCCACCAACTTACAGGGCGAGGCACGGTGTGAGTGCCGCCTGCAGGTGCGAGGTGAGGAGCCCTCGGGGCCAGGGCCTGGGAGAT	X33	missense	1.0329676925340303	0.32017701561956496	Missense	c.3805G>C	E1269Q	47332081	chr11:47332081	C	G	11	5.090592	28.5	E1269Q	0.3246	0.312	ENST00000545968;ENST00000399249;ENST00000256993	0.6974094635702134	0.227
CTTCCCTCCCTCTCTTTACCTTATTTATAGCCCAAGATTTCCTGGTTCAAGAATGGCCTGGACCTGGGAGAAGACGCCCGCTTCCGCATGTTCAGCAAGCAGGGAGTGTTGACTCTGGAGATTAGAAAGCCCTGCCCCTTTGACGGGGGCATCTATGTCTGCAGGGCCACCAACTTACAGGGCGAGGCACGGTGTGAGTGCCGCCTGGAAGTGCGAGGTGAGGAGCCCTCGGGGCCAGGGCCTGGGAGAT	X33	Synonymous	0.9344809296789356	-0.24195986	Synonymous	c.3807G>A		47332079	chr11:47332079	C	T	11	0.862415	8.887
CTTCCCTCCCTCTCTTTACCTTATTTATAGCCCAAGATTTCCTGGTTCAAGAATGGCCTGGACCTGGGAGAAGACGCCCGCTTCCGCATGTTCAGCAAGCAGGGAGTGTTGACTCTGGAGATTAGAAAGCCCTGCCCCTTTGACGGGGGCATCTATGTCTGCAGGGCCACCAACTTACAGGGCGAGGCACGGTGTGAGTGCCGCCTGGACGTGCGAGGTGAGGAGCCCTCGGGGCCAGGGCCTGGGAGAT	X33	missense	0.8135911986496407	-0.931967063	Missense	c.3807G>C	E1269D	47332079	chr11:47332079	C	G	11	2.127814	17.34	E1269D	0.3511	0.027	ENST00000545968;ENST00000399249;ENST00000256993	0.1364431633276215	0.221
CTTCCCTCCCTCTCTTTACCTTATTTATAGCCCAAGATTTCCTGGTTCAAGAATGGCCTGGACCTGGGAGAAGACGCCCGCTTCCGCATGTTCAGCAAGCAGGGAGTGTTGACTCTGGAGATTAGAAAGCCCTGCCCCTTTGACGGGGGCATCTATGTCTGCAGGGCCACCAACTTACAGGGCGAGGCACGGTGTGAGTGCCGCCTGGAGATGCGAGGTGAGGAGCCCTCGGGGCCAGGGCCTGGGAGAT	X33	missense	0.2548268208786927	-4.121249081	Missense	c.3808G>A	V1270M	47332078	chr11:47332078	C	T	11	4.765694	26.6	V1270M	0.8149	0.824	ENST00000545968;ENST00000399249;ENST00000256993	0.8034269176790578	0.575	NM_000256.3(MYBPC3):c.3808G>A (p.Val1270Met)	Uncertain significance
CTTCCCTCCCTCTCTTTACCTTATTTATAGCCCAAGATTTCCTGGTTCAAGAATGGCCTGGACCTGGGAGAAGACGCCCGCTTCCGCATGTTCAGCAAGCAGGGAGTGTTGACTCTGGAGATTAGAAAGCCCTGCCCCTTTGACGGGGGCATCTATGTCTGCAGGGCCACCAACTTACAGGGCGAGGCACGGTGTGAGTGCCGCCTGGAGCTGCGAGGTGAGGAGCCCTCGGGGCCAGGGCCTGGGAGAT	X33	missense	0.20553819285735653	-4.402575775	Missense	c.3808G>C	V1270L	47332078	chr11:47332078	C	G	11	4.501795	25.5	V1270L	0.7399	0.812	ENST00000545968;ENST00000399249;ENST00000256993	0.6762817652260449	0.57
CTTCCCTCCCTCTCTTTACCTTATTTATAGCCCAAGATTTCCTGGTTCAAGAATGGCCTGGACCTGGGAGAAGACGCCCGCTTCCGCATGTTCAGCAAGCAGGGAGTGTTGACTCTGGAGATTAGAAAGCCCTGCCCCTTTGACGGGGGCATCTATGTCTGCAGGGCCACCAACTTACAGGGCGAGGCACGGTGTGAGTGCCGCCTGGAGGAGCGAGGTGAGGAGCCCTCGGGGCCAGGGCCTGGGAGAT	X33	missense	0.071560277	-5.167286941	Missense	c.3809T>A	V1270E	47332077	chr11:47332077	A	T	11	4.949597	27.6	V1270E	0.966	0.966	ENST00000545968;ENST00000399249;ENST00000256993	0.7652552240124175	0.901
CTTCCCTCCCTCTCTTTACCTTATTTATAGCCCAAGATTTCCTGGTTCAAGAATGGCCTGGACCTGGGAGAAGACGCCCGCTTCCGCATGTTCAGCAAGCAGGGAGTGTTGACTCTGGAGATTAGAAAGCCCTGCCCCTTTGACGGGGGCATCTATGTCTGCAGGGCCACCAACTTACAGGGCGAGGCACGGTGTGAGTGCCGCCTGGAGGCGCGAGGTGAGGAGCCCTCGGGGCCAGGGCCTGGGAGAT	X33	missense	0.17251718358164203	-4.591051123	Missense	c.3809T>C	V1270A	47332077	chr11:47332077	A	G	11	4.699961	26.3	V1270A	0.8904	0.95	ENST00000545968;ENST00000399249;ENST00000256993	0.8252639538746382	0.693	NM_000256.3(MYBPC3):c.3809T>C (p.Val1270Ala)	Uncertain significance
CTTCCCTCCCTCTCTTTACCTTATTTATAGCCCAAGATTTCCTGGTTCAAGAATGGCCTGGACCTGGGAGAAGACGCCCGCTTCCGCATGTTCAGCAAGCAGGGAGTGTTGACTCTGGAGATTAGAAAGCCCTGCCCCTTTGACGGGGGCATCTATGTCTGCAGGGCCACCAACTTACAGGGCGAGGCACGGTGTGAGTGCCGCCTGGAGGGGCGAGGTGAGGAGCCCTCGGGGCCAGGGCCTGGGAGAT	X33	missense	0.078187751	-5.129459039	Missense	c.3809T>G	V1270G	47332077	chr11:47332077	A	C	11	5.133738	28.7	V1270G	0.8531	0.964	ENST00000545968;ENST00000399249;ENST00000256993	0.7947189492242276	0.814	NM_000256.3(MYBPC3):c.3809T>G (p.Val1270Gly)	Uncertain significance
CTTCCCTCCCTCTCTTTACCTTATTTATAGCCCAAGATTTCCTGGTTCAAGAATGGCCTGGACCTGGGAGAAGACGCCCGCTTCCGCATGTTCAGCAAGCAGGGAGTGTTGACTCTGGAGATTAGAAAGCCCTGCCCCTTTGACGGGGGCATCTATGTCTGCAGGGCCACCAACTTACAGGGCGAGGCACGGTGTGAGTGCCGCCTGGAGGTACGAGGTGAGGAGCCCTCGGGGCCAGGGCCTGGGAGAT	X33	Synonymous	1.1142409974030585	0.7840639419184265	Synonymous	c.3810G>A		47332076	chr11:47332076	C	T	11	1.963196	16.58							NM_000256.3(MYBPC3):c.3810G>A (p.Val1270=)	Likely benign
CTTCCCTCCCTCTCTTTACCTTATTTATAGCCCAAGATTTCCTGGTTCAAGAATGGCCTGGACCTGGGAGAAGACGCCCGCTTCCGCATGTTCAGCAAGCAGGGAGTGTTGACTCTGGAGATTAGAAAGCCCTGCCCCTTTGACGGGGGCATCTATGTCTGCAGGGCCACCAACTTACAGGGCGAGGCACGGTGTGAGTGCCGCCTGGAGGTCCGAGGTGAGGAGCCCTCGGGGCCAGGGCCTGGGAGAT	X33	Synonymous	0.9068302936723653	-0.399782513	Synonymous	c.3810G>C		47332076	chr11:47332076	C	G	11	0.672217	7.13
CTTCCCTCCCTCTCTTTACCTTATTTATAGCCCAAGATTTCCTGGTTCAAGAATGGCCTGGACCTGGGAGAAGACGCCCGCTTCCGCATGTTCAGCAAGCAGGGAGTGTTGACTCTGGAGATTAGAAAGCCCTGCCCCTTTGACGGGGGCATCTATGTCTGCAGGGCCACCAACTTACAGGGCGAGGCACGGTGTGAGTGCCGCCTGGAGGTGAGAGGTGAGGAGCCCTCGGGGCCAGGGCCTGGGAGAT	X33	Synonymous	0.8204287558237704	-0.892940062	Synonymous	c.3811C>A		47332075	chr11:47332075	G	T	11	2.216257	17.74
CTTCCCTCCCTCTCTTTACCTTATTTATAGCCCAAGATTTCCTGGTTCAAGAATGGCCTGGACCTGGGAGAAGACGCCCGCTTCCGCATGTTCAGCAAGCAGGGAGTGTTGACTCTGGAGATTAGAAAGCCCTGCCCCTTTGACGGGGGCATCTATGTCTGCAGGGCCACCAACTTACAGGGCGAGGCACGGTGTGAGTGCCGCCTGGAGGTGCAAGGTGAGGAGCCCTCGGGGCCAGGGCCTGGGAGAT	X33	missense	0.8606403714256632	-0.663422598	Missense	c.3812G>A	R1271Q	47332074	chr11:47332074	C	T	11	5.240273	29.4	R1271Q	0.1521	0.399	ENST00000545968;ENST00000399249;ENST00000256993	0.6335828683680381	0.112	NM_000256.3(MYBPC3):c.3812G>A (p.Arg1271Gln)	Uncertain significance
CTTCCCTCCCTCTCTTTACCTTATTTATAGCCCAAGATTTCCTGGTTCAAGAATGGCCTGGACCTGGGAGAAGACGCCCGCTTCCGCATGTTCAGCAAGCAGGGAGTGTTGACTCTGGAGATTAGAAAGCCCTGCCCCTTTGACGGGGGCATCTATGTCTGCAGGGCCACCAACTTACAGGGCGAGGCACGGTGTGAGTGCCGCCTGGAGGTGCCAGGTGAGGAGCCCTCGGGGCCAGGGCCTGGGAGAT	X33	missense	0.1478834741377058	-4.731653942	Missense	c.3812G>C	R1271P	47332074	chr11:47332074	C	G	11	5.264656	29.6	R1271P	0.7538	0.603	ENST00000545968;ENST00000399249;ENST00000256993	0.8239428193641756	0.606	NM_000256.3(MYBPC3):c.3812G>C (p.Arg1271Pro)	Uncertain significance
CTTCCCTCCCTCTCTTTACCTTATTTATAGCCCAAGATTTCCTGGTTCAAGAATGGCCTGGACCTGGGAGAAGACGCCCGCTTCCGCATGTTCAGCAAGCAGGGAGTGTTGACTCTGGAGATTAGAAAGCCCTGCCCCTTTGACGGGGGCATCTATGTCTGCAGGGCCACCAACTTACAGGGCGAGGCACGGTGTGAGTGCCGCCTGGAGGTGCGAAGTGAGGAGCCCTCGGGGCCAGGGCCTGGGAGAT	X33	missense	-0.055360857	-5.891719822	Splice region	c.3814G>A		47332072	chr11:47332072	C	T	11	5.576948	32			0.378	ENST00000545968;ENST00000399249;ENST00000256993			NM_000256.3(MYBPC3):c.3814G>A (p.Val1272Met)	Uncertain significance
CTTCCCTCCCTCTCTTTACCTTATTTATAGCCCAAGATTTCCTGGTTCAAGAATGGCCTGGACCTGGGAGAAGACGCCCGCTTCCGCATGTTCAGCAAGCAGGGAGTGTTGACTCTGGAGATTAGAAAGCCCTGCCCCTTTGACGGGGGCATCTATGTCTGCAGGGCCACCAACTTACAGGGCGAGGCACGGTGTGAGTGCCGCCTGGAGGTGCGACGTGAGGAGCCCTCGGGGCCAGGGCCTGGGAGAT	X33	missense	0.3790075055920399	-3.412457969	Splice region	c.3814G>C		47332072	chr11:47332072	C	G	11	4.77379	26.7			0.09	ENST00000545968;ENST00000399249;ENST00000256993			NM_000256.3(MYBPC3):c.3814G>C (p.Val1272Leu)	Uncertain significance
CTTCCCTCCCTCTCTTTACCTTATTTATAGCCCAAGATTTCCTGGTTCAAGAATGGCCTGGACCTGGGAGAAGACGCCCGCTTCCGCATGTTCAGCAAGCAGGGAGTGTTGACTCTGGAGATTAGAAAGCCCTGCCCCTTTGACGGGGGCATCTATGTCTGCAGGGCCACCAACTTACAGGGCGAGGCACGGTGTGAGTGCCGCCTGGAGGTGCGAGATGAGGAGCCCTCGGGGCCAGGGCCTGGGAGAT	X33	Canon_splice	-0.027481174	-5.732589828	Canon splice	c.3814+1G>A		47332071	chr11:47332071	C	T	11	6.24072	34							NM_000256.3(MYBPC3):c.3814+1G>A	Uncertain significance
CTTCCCTCCCTCTCTTTACCTTATTTATAGCCCAAGATTTCCTGGTTCAAGAATGGCCTGGACCTGGGAGAAGACGCCCGCTTCCGCATGTTCAGCAAGCAGGGAGTGTTGACTCTGGAGATTAGAAAGCCCTGCCCCTTTGACGGGGGCATCTATGTCTGCAGGGCCACCAACTTACAGGGCGAGGCACGGTGTGAGTGCCGCCTGGAGGTGCGAGCTGAGGAGCCCTCGGGGCCAGGGCCTGGGAGAT	X33	Canon_splice	0.00656973	-5.53823611	Canon splice	c.3814+1G>C		47332071	chr11:47332071	C	G	11	6.186453	34							NM_000256.3(MYBPC3):c.3814+1G>C	Uncertain significance
CTTCCCTCCCTCTCTTTACCTTATTTATAGCCCAAGATTTCCTGGTTCAAGAATGGCCTGGACCTGGGAGAAGACGCCCGCTTCCGCATGTTCAGCAAGCAGGGAGTGTTGACTCTGGAGATTAGAAAGCCCTGCCCCTTTGACGGGGGCATCTATGTCTGCAGGGCCACCAACTTACAGGGCGAGGCACGGTGTGAGTGCCGCCTGGAGGTGCGAGGAGAGGAGCCCTCGGGGCCAGGGCCTGGGAGAT	X33	Canon_splice	-0.078711302	-6.024998105	Canon splice	c.3814+2T>A		47332070	chr11:47332070	A	T	11	6.127649	34
CTTCCCTCCCTCTCTTTACCTTATTTATAGCCCAAGATTTCCTGGTTCAAGAATGGCCTGGACCTGGGAGAAGACGCCCGCTTCCGCATGTTCAGCAAGCAGGGAGTGTTGACTCTGGAGATTAGAAAGCCCTGCCCCTTTGACGGGGGCATCTATGTCTGCAGGGCCACCAACTTACAGGGCGAGGCACGGTGTGAGTGCCGCCTGGAGGTGCGAGGCGAGGAGCCCTCGGGGCCAGGGCCTGGGAGAT	X33	Canon_splice	0.009088725	-5.523858342	Canon splice	c.3814+2T>C		47332070	chr11:47332070	A	G	11	5.652364	33							NM_000256.3(MYBPC3):c.3814+2T>C	Likely pathogenic
CTTCCCTCCCTCTCTTTACCTTATTTATAGCCCAAGATTTCCTGGTTCAAGAATGGCCTGGACCTGGGAGAAGACGCCCGCTTCCGCATGTTCAGCAAGCAGGGAGTGTTGACTCTGGAGATTAGAAAGCCCTGCCCCTTTGACGGGGGCATCTATGTCTGCAGGGCCACCAACTTACAGGGCGAGGCACGGTGTGAGTGCCGCCTGGAGGTGCGAGGGGAGGAGCCCTCGGGGCCAGGGCCTGGGAGAT	X33	Canon_splice	0.17246721873196613	-4.59133631	Canon splice	c.3814+2T>G		47332070	chr11:47332070	A	C	11	6.856036	35
CTTCCCTCCCTCTCTTTACCTTATTTATAGCCCAAGATTTCCTGGTTCAAGAATGGCCTGGACCTGGGAGAAGACGCCCGCTTCCGCATGTTCAGCAAGCAGGGAGTGTTGACTCTGGAGATTAGAAAGCCCTGCCCCTTTGACGGGGGCATCTATGTCTGCAGGGCCACCAACTTACAGGGCGAGGCACGGTGTGAGTGCCGCCTGGAGGTGCGAGGTAAGGAGCCCTCGGGGCCAGGGCCTGGGAGAT	X33	Splice region	0.8265666413194592	-0.857906605	Splice region	c.3814+3G>A		47332069	chr11:47332069	C	T	11	1.658049	15.07							NM_000256.3(MYBPC3):c.3814+3G>A	Uncertain significance
CTTCCCTCCCTCTCTTTACCTTATTTATAGCCCAAGATTTCCTGGTTCAAGAATGGCCTGGACCTGGGAGAAGACGCCCGCTTCCGCATGTTCAGCAAGCAGGGAGTGTTGACTCTGGAGATTAGAAAGCCCTGCCCCTTTGACGGGGGCATCTATGTCTGCAGGGCCACCAACTTACAGGGCGAGGCACGGTGTGAGTGCCGCCTGGAGGTGCGAGGTCAGGAGCCCTCGGGGCCAGGGCCTGGGAGAT	X33	Splice region	0.10714323475347015	-4.964188653	Splice region	c.3814+3G>C		47332069	chr11:47332069	C	G	11	2.114353	17.28
CTTCCCTCCCTCTCTTTACCTTATTTATAGCCCAAGATTTCCTGGTTCAAGAATGGCCTGGACCTGGGAGAAGACGCCCGCTTCCGCATGTTCAGCAAGCAGGGAGTGTTGACTCTGGAGATTAGAAAGCCCTGCCCCTTTGACGGGGGCATCTATGTCTGCAGGGCCACCAACTTACAGGGCGAGGCACGGTGTGAGTGCCGCCTGGAGGTGCGAGGTGAAGAGCCCTCGGGGCCAGGGCCTGGGAGAT	X33	Splice region	0.1500202485978387	-4.719457788	Splice region	c.3814+5G>A		47332067	chr11:47332067	C	T	11	3.375109	22.3
CTTCCCTCCCTCTCTTTACCTTATTTATAGCCCAAGATTTCCTGGTTCAAGAATGGCCTGGACCTGGGAGAAGACGCCCGCTTCCGCATGTTCAGCAAGCAGGGAGTGTTGACTCTGGAGATTAGAAAGCCCTGCCCCTTTGACGGGGGCATCTATGTCTGCAGGGCCACCAACTTACAGGGCGAGGCACGGTGTGAGTGCCGCCTGGAGGTGCGAGGTGACGAGCCCTCGGGGCCAGGGCCTGGGAGAT	X33	Splice region	0.052331067	-5.277042279	Splice region	c.3814+5G>C		47332067	chr11:47332067	C	G	11	3.257559	22
CTTCCCTCCCTCTCTTTACCTTATTTATAGCCCAAGATTTCCTGGTTCAAGAATGGCCTGGACCTGGGAGAAGACGCCCGCTTCCGCATGTTCAGCAAGCAGGGAGTGTTGACTCTGGAGATTAGAAAGCCCTGCCCCTTTGACGGGGGCATCTATGTCTGCAGGGCCACCAACTTACAGGGCGAGGCACGGTGTGAGTGCCGCCTGGAGGTGCGAGGTGAGAAGCCCTCGGGGCCAGGGCCTGGGAGAT	X33	Splice region	0.7399072021134214	-1.352536188	Splice region	c.3814+6G>A		47332066	chr11:47332066	C	T	11	1.45859	13.94							NM_000256.3(MYBPC3):c.3814+6G>A	Uncertain significance
CTTCCCTCCCTCTCTTTACCTTATTTATAGCCCAAGATTTCCTGGTTCAAGAATGGCCTGGACCTGGGAGAAGACGCCCGCTTCCGCATGTTCAGCAAGCAGGGAGTGTTGACTCTGGAGATTAGAAAGCCCTGCCCCTTTGACGGGGGCATCTATGTCTGCAGGGCCACCAACTTACAGGGCGAGGCACGGTGTGAGTGCCGCCTGGAGGTGCGAGGTGAGCAGCCCTCGGGGCCAGGGCCTGGGAGAT	X33	Splice region	0.6482442925961325	-1.87572428	Splice region	c.3814+6G>C		47332066	chr11:47332066	C	G	11	1.409682	13.63
CTTCCCTCCCTCTCTTTACCTTATTTATAGCCCAAGATTTCCTGGTTCAAGAATGGCCTGGACCTGGGAGAAGACGCCCGCTTCCGCATGTTCAGCAAGCAGGGAGTGTTGACTCTGGAGATTAGAAAGCCCTGCCCCTTTGACGGGGGCATCTATGTCTGCAGGGCCACCAACTTACAGGGCGAGGCACGGTGTGAGTGCCGCCTGGAGGTGCGAGGTGAGGAACCCTCGGGGCCAGGGCCTGGGAGAT	X33	Splice region	1.1624753082915098	1.0593728672321578	Splice region	c.3814+8G>A		47332064	chr11:47332064	C	T	11	-0.014697	1.012							NM_000256.3(MYBPC3):c.3814+8G>A	Likely benign
CTTCCCTCCCTCTCTTTACCTTATTTATAGCCCAAGATTTCCTGGTTCAAGAATGGCCTGGACCTGGGAGAAGACGCCCGCTTCCGCATGTTCAGCAAGCAGGGAGTGTTGACTCTGGAGATTAGAAAGCCCTGCCCCTTTGACGGGGGCATCTATGTCTGCAGGGCCACCAACTTACAGGGCGAGGCACGGTGTGAGTGCCGCCTGGAGGTGCGAGGTGAGGACCCCTCGGGGCCAGGGCCTGGGAGAT	X33	Splice region	0.8890636657439328	-0.501189813	Splice region	c.3814+8G>C		47332064	chr11:47332064	C	G	11	-0.062734	0.84
CTTCCCTCCCTCTCTTTACCTTATTTATAGCCCAAGATTTCCTGGTTCAAGAATGGCCTGGACCTGGGAGAAGACGCCCGCTTCCGCATGTTCAGCAAGCAGGGAGTGTTGACTCTGGAGATTAGAAAGCCCTGCCCCTTTGACGGGGGCATCTATGTCTGCAGGGCCACCAACTTACAGGGCGAGGCACGGTGTGAGTGCCGCCTGGAGGTGCGAGGTGAGGAGACCTCGGGGCCAGGGCCTGGGAGAT	X33	Splice region	0.7254043465813198	-1.435314722	Splice region	c.3814+9C>A		47332063	chr11:47332063	G	T	11	0.478735	5.242
CTTCCCTCCCTCTCTTTACCTTATTTATAGCCCAAGATTTCCTGGTTCAAGAATGGCCTGGACCTGGGAGAAGACGCCCGCTTCCGCATGTTCAGCAAGCAGGGAGTGTTGACTCTGGAGATTAGAAAGCCCTGCCCCTTTGACGGGGGCATCTATGTCTGCAGGGCCACCAACTTACAGGGCGAGGCACGGTGTGAGTGCCGCCTGGAGGTGCGAGGTGAGGAGCACTCGGGGCCAGGGCCTGGGAGAT	X33	Splice region	0.9934529239290397	0.094636974	Splice region	c.3814+10C>A		47332062	chr11:47332062	G	T	11	0.704491	7.423
CTTCCCTCCCTCTCTTTACCTTATTTATAGCCCAAGATTTCCTGGTTCAAGAATGGCCTGGACCTGGGAGAAGACGCCCGCTTCCGCATGTTCAGCAAGCAGGGAGTGTTGACTCTGGAGATTAGAAAGCCCTGCCCCTTTGACGGGGGCATCTATGTCTGCAGGGCCACCAACTTACAGGGCGAGGCACGGTGTGAGTGCCGCCTGGAGGTGCGAGGTGAGGAGCCATCGGGGCCAGGGCCTGGGAGAT	X33	intron	1.1720297193705407	1.113906965423315	Intron	c.3814+11C>A		47332061	chr11:47332061	G	T	11	0.081625	1.463
CTTCCCTCCCTCTCTTTACCTTATTTATAGCCCAAGATTTCCTGGTTCAAGAATGGCCTGGACCTGGGAGAAGACGCCCGCTTCCGCATGTTCAGCAAGCAGGGAGTGTTGACTCTGGAGATTAGAAAGCCCTGCCCCTTTGACGGGGGCATCTATGTCTGCAGGGCCACCAACTTACAGGGCGAGGCACGGTGTGAGTGCCGCCTGGAGGTGCGAGGTGAGGAGCCCACGGGGCCAGGGCCTGGGAGAT	X33	intron	1.1013298045940065	0.7103702050057358	Intron	c.3814+12T>A		47332060	chr11:47332060	A	T	11	-0.8213	0.046
CTTCCCTCCCTCTCTTTACCTTATTTATAGCCCAAGATTTCCTGGTTCAAGAATGGCCTGGACCTGGGAGAAGACGCCCGCTTCCGCATGTTCAGCAAGCAGGGAGTGTTGACTCTGGAGATTAGAAAGCCCTGCCCCTTTGACGGGGGCATCTATGTCTGCAGGGCCACCAACTTACAGGGCGAGGCACGGTGTGAGTGCCGCCTGGAGGTGCGAGGTGAGGAGCCCCCGGGGCCAGGGCCTGGGAGAT	X33	intron	1.0458573596788825	0.39374788962889207	Intron	c.3814+12T>C		47332060	chr11:47332060	A	G	11	-0.790749	0.052
CTTCCCTCCCTCTCTTTACCTTATTTATAGCCCAAGATTTCCTGGTTCAAGAATGGCCTGGACCTGGGAGAAGACGCCCGCTTCCGCATGTTCAGCAAGCAGGGAGTGTTGACTCTGGAGATTAGAAAGCCCTGCCCCTTTGACGGGGGCATCTATGTCTGCAGGGCCACCAACTTACAGGGCGAGGCACGGTGTGAGTGCCGCCTGGAGGTGCGAGGTGAGGAGCCCGCGGGGCCAGGGCCTGGGAGAT	X33	intron	1.0249483799774037	0.27440486129511327	Intron	c.3814+12T>G		47332060	chr11:47332060	A	C	11	-0.819687	0.047
CTTCCCTCCCTCTCTTTACCTTATTTATAGCCCAAGATTTCCTGGTTCAAGAATGGCCTGGACCTGGGAGAAGACGCCCGCTTCCGCATGTTCAGCAAGCAGGGAGTGTTGACTCTGGAGATTAGAAAGCCCTGCCCCTTTGACGGGGGCATCTATGTCTGCAGGGCCACCAACTTACAGGGCGAGGCACGGTGTGAGTGCCGCCTGGAGGTGCGAGGTGAGGAGCCCTAGGGGCCAGGGCCTGGGAGAT	X33	intron	0.5776437451272842	-2.278693878	Intron	c.3814+13C>A		47332059	chr11:47332059	G	T	11	-0.167269	0.555
CTTCCCTCCCTCTCTTTACCTTATTTATAGCCCAAGATTTCCTGGTTCAAGAATGGCCTGGACCTGGGAGAAGACGCCCGCTTCCGCATGTTCAGCAAGCAGGGAGTGTTGACTCTGGAGATTAGAAAGCCCTGCCCCTTTGACGGGGGCATCTATGTCTGCAGGGCCACCAACTTACAGGGCGAGGCACGGTGTGAGTGCCGCCTGGAGGTGCGAGGTGAGGAGCCCTCAGGGCCAGGGCCTGGGAGAT	X33	intron	0.9849209545590876	0.045938708	Intron	c.3814+14G>A		47332058	chr11:47332058	C	T	11	-0.540878	0.13							NM_000256.3(MYBPC3):c.3814+14G>A	Likely benign
CTTCCCTCCCTCTCTTTACCTTATTTATAGCCCAAGATTTCCTGGTTCAAGAATGGCCTGGACCTGGGAGAAGACGCCCGCTTCCGCATGTTCAGCAAGCAGGGAGTGTTGACTCTGGAGATTAGAAAGCCCTGCCCCTTTGACGGGGGCATCTATGTCTGCAGGGCCACCAACTTACAGGGCGAGGCACGGTGTGAGTGCCGCCTGGAGGTGCGAGGTGAGGAGCCCTCCGGGCCAGGGCCTGGGAGAT	X33	intron	1.1466038650391885	0.9687827892463928	Intron	c.3814+14G>C		47332058	chr11:47332058	C	G	11	-0.775377	0.055							NM_000256.3(MYBPC3):c.3814+14G>C	Likely benign
CTTCCCTCCCTCTCTTTACCTTATTTATAGCCCAAGATTTCCTGGTTCAAGAATGGCCTGGACCTGGGAGAAGACGCCCGCTTCCGCATGTTCAGCAAGCAGGGAGTGTTGACTCTGGAGATTAGAAAGCCCTGCCCCTTTGACGGGGGCATCTATGTCTGCAGGGCCACCAACTTACAGGGCGAGGCACGGTGTGAGTGCCGCCTGGAGGTGCGAGGTGAGGAGCCCTCGAGGCCAGGGCCTGGGAGAT	X33	intron	0.9901785579646187	0.075947743	Intron	c.3814+15G>A		47332057	chr11:47332057	C	T	11	0.540928	5.878
CTTCCCTCCCTCTCTTTACCTTATTTATAGCCCAAGATTTCCTGGTTCAAGAATGGCCTGGACCTGGGAGAAGACGCCCGCTTCCGCATGTTCAGCAAGCAGGGAGTGTTGACTCTGGAGATTAGAAAGCCCTGCCCCTTTGACGGGGGCATCTATGTCTGCAGGGCCACCAACTTACAGGGCGAGGCACGGTGTGAGTGCCGCCTGGAGGTGCGAGGTGAGGAGCCCTCGCGGCCAGGGCCTGGGAGAT	X33	intron	1.092559678476765	0.6603126017824307	Intron	c.3814+15G>C		47332057	chr11:47332057	C	G	11	0.503828	5.503
CTTCCCTCCCTCTCTTTACCTTATTTATAGCCCAAGATTTCCTGGTTCAAGAATGGCCTGGACCTGGGAGAAGACGCCCGCTTCCGCATGTTCAGCAAGCAGGGAGTGTTGACTCTGGAGATTAGAAAGCCCTGCCCCTTTGACGGGGGCATCTATGTCTGCAGGGCCACCAACTTACAGGGCGAGGCACGGTGTGAGTGCCGCCTGGAGGTGCGAGGTGAGGAGCCCTCGTGGCCAGGGCCTGGGAGAT	X33	intron	0.5904279012342603	-2.205725233	Intron	c.3814+15G>T		47332057	chr11:47332057	C	A	11	0.48151	5.271
CTTCCCTCCCTCTCTTTACCTTATTTATAGCCCAAGATTTCCTGGTTCAAGAATGGCCTGGACCTGGGAGAAGACGCCCGCTTCCGCATGTTCAGCAAGCAGGGAGTGTTGACTCTGGAGATTAGAAAGCCCTGCCCCTTTGACGGGGGCATCTATGTCTGCAGGGCCACCAACTTACAGGGCGAGGCACGGTGTGAGTGCCGCCTGGAGGTGCGAGGTGAGGAGCCCTCTGGGCCAGGGCCTGGGAGAT	X33	intron	0.917229149	-0.340428548	Intron	c.3814+14G>T		47332058	chr11:47332058	C	A	11	-0.811387	0.048
CTTCCCTCCCTCTCTTTACCTTATTTATAGCCCAAGATTTCCTGGTTCAAGAATGGCCTGGACCTGGGAGAAGACGCCCGCTTCCGCATGTTCAGCAAGCAGGGAGTGTTGACTCTGGAGATTAGAAAGCCCTGCCCCTTTGACGGGGGCATCTATGTCTGCAGGGCCACCAACTTACAGGGCGAGGCACGGTGTGAGTGCCGCCTGGAGGTGCGAGGTGAGGAGCCCTGGGGGCCAGGGCCTGGGAGAT	X33	intron	1.0080184237085228	0.1777730657922558	Intron	c.3814+13C>G		47332059	chr11:47332059	G	C	11	-0.149983	0.594
CTTCCCTCCCTCTCTTTACCTTATTTATAGCCCAAGATTTCCTGGTTCAAGAATGGCCTGGACCTGGGAGAAGACGCCCGCTTCCGCATGTTCAGCAAGCAGGGAGTGTTGACTCTGGAGATTAGAAAGCCCTGCCCCTTTGACGGGGGCATCTATGTCTGCAGGGCCACCAACTTACAGGGCGAGGCACGGTGTGAGTGCCGCCTGGAGGTGCGAGGTGAGGAGCCCTTGGGGCCAGGGCCTGGGAGAT	X33	intron	0.8692075080843917	-0.614523606	Intron	c.3814+13C>T		47332059	chr11:47332059	G	A	11	0.026355	1.185							NM_000256.3(MYBPC3):c.3814+13C>T	Likely benign
CTTCCCTCCCTCTCTTTACCTTATTTATAGCCCAAGATTTCCTGGTTCAAGAATGGCCTGGACCTGGGAGAAGACGCCCGCTTCCGCATGTTCAGCAAGCAGGGAGTGTTGACTCTGGAGATTAGAAAGCCCTGCCCCTTTGACGGGGGCATCTATGTCTGCAGGGCCACCAACTTACAGGGCGAGGCACGGTGTGAGTGCCGCCTGGAGGTGCGAGGTGAGGAGCCGTCGGGGCCAGGGCCTGGGAGAT	X33	intron	1.1717494324892608	1.1123071606651798	Intron	c.3814+11C>G		47332061	chr11:47332061	G	C	11	0.116247	1.669
CTTCCCTCCCTCTCTTTACCTTATTTATAGCCCAAGATTTCCTGGTTCAAGAATGGCCTGGACCTGGGAGAAGACGCCCGCTTCCGCATGTTCAGCAAGCAGGGAGTGTTGACTCTGGAGATTAGAAAGCCCTGCCCCTTTGACGGGGGCATCTATGTCTGCAGGGCCACCAACTTACAGGGCGAGGCACGGTGTGAGTGCCGCCTGGAGGTGCGAGGTGAGGAGCCTTCGGGGCCAGGGCCTGGGAGAT	X33	intron	0.6252946503946962	-2.00671488	Intron	c.3814+11C>T		47332061	chr11:47332061	G	A	11	0.149594	1.895
CTTCCCTCCCTCTCTTTACCTTATTTATAGCCCAAGATTTCCTGGTTCAAGAATGGCCTGGACCTGGGAGAAGACGCCCGCTTCCGCATGTTCAGCAAGCAGGGAGTGTTGACTCTGGAGATTAGAAAGCCCTGCCCCTTTGACGGGGGCATCTATGTCTGCAGGGCCACCAACTTACAGGGCGAGGCACGGTGTGAGTGCCGCCTGGAGGTGCGAGGTGAGGAGCGCTCGGGGCCAGGGCCTGGGAGAT	X33	Splice region	0.4239328093847007	-3.156035997	Splice region	c.3814+10C>G		47332062	chr11:47332062	G	C	11	0.721114	7.573
CTTCCCTCCCTCTCTTTACCTTATTTATAGCCCAAGATTTCCTGGTTCAAGAATGGCCTGGACCTGGGAGAAGACGCCCGCTTCCGCATGTTCAGCAAGCAGGGAGTGTTGACTCTGGAGATTAGAAAGCCCTGCCCCTTTGACGGGGGCATCTATGTCTGCAGGGCCACCAACTTACAGGGCGAGGCACGGTGTGAGTGCCGCCTGGAGGTGCGAGGTGAGGAGCTCTCGGGGCCAGGGCCTGGGAGAT	X33	Splice region	0.6475475832010275	-1.879700917	Splice region	c.3814+10C>T		47332062	chr11:47332062	G	A	11	0.741205	7.753
CTTCCCTCCCTCTCTTTACCTTATTTATAGCCCAAGATTTCCTGGTTCAAGAATGGCCTGGACCTGGGAGAAGACGCCCGCTTCCGCATGTTCAGCAAGCAGGGAGTGTTGACTCTGGAGATTAGAAAGCCCTGCCCCTTTGACGGGGGCATCTATGTCTGCAGGGCCACCAACTTACAGGGCGAGGCACGGTGTGAGTGCCGCCTGGAGGTGCGAGGTGAGGAGGCCTCGGGGCCAGGGCCTGGGAGAT	X33	Splice region	0.9542627476823646	-0.129050378	Splice region	c.3814+9C>G		47332063	chr11:47332063	G	C	11	0.487053	5.329
CTTCCCTCCCTCTCTTTACCTTATTTATAGCCCAAGATTTCCTGGTTCAAGAATGGCCTGGACCTGGGAGAAGACGCCCGCTTCCGCATGTTCAGCAAGCAGGGAGTGTTGACTCTGGAGATTAGAAAGCCCTGCCCCTTTGACGGGGGCATCTATGTCTGCAGGGCCACCAACTTACAGGGCGAGGCACGGTGTGAGTGCCGCCTGGAGGTGCGAGGTGAGGAGTCCTCGGGGCCAGGGCCTGGGAGAT	X33	Splice region	0.9429859176721336	-0.193415597	Splice region	c.3814+9C>T		47332063	chr11:47332063	G	A	11	0.534837	5.817
CTTCCCTCCCTCTCTTTACCTTATTTATAGCCCAAGATTTCCTGGTTCAAGAATGGCCTGGACCTGGGAGAAGACGCCCGCTTCCGCATGTTCAGCAAGCAGGGAGTGTTGACTCTGGAGATTAGAAAGCCCTGCCCCTTTGACGGGGGCATCTATGTCTGCAGGGCCACCAACTTACAGGGCGAGGCACGGTGTGAGTGCCGCCTGGAGGTGCGAGGTGAGGATCCCTCGGGGCCAGGGCCTGGGAGAT	X33	Splice region	1.1483984501622306	0.9790258152689129	Splice region	c.3814+8G>T		47332064	chr11:47332064	C	A	11	-0.140049	0.618
CTTCCCTCCCTCTCTTTACCTTATTTATAGCCCAAGATTTCCTGGTTCAAGAATGGCCTGGACCTGGGAGAAGACGCCCGCTTCCGCATGTTCAGCAAGCAGGGAGTGTTGACTCTGGAGATTAGAAAGCCCTGCCCCTTTGACGGGGGCATCTATGTCTGCAGGGCCACCAACTTACAGGGCGAGGCACGGTGTGAGTGCCGCCTGGAGGTGCGAGGTGAGGCGCCCTCGGGGCCAGGGCCTGGGAGAT	X33	Splice region	1.1347076287048599	0.9008821604169188	Splice region	c.3814+7A>C		47332065	chr11:47332065	T	G	11	1.066166	11.05
CTTCCCTCCCTCTCTTTACCTTATTTATAGCCCAAGATTTCCTGGTTCAAGAATGGCCTGGACCTGGGAGAAGACGCCCGCTTCCGCATGTTCAGCAAGCAGGGAGTGTTGACTCTGGAGATTAGAAAGCCCTGCCCCTTTGACGGGGGCATCTATGTCTGCAGGGCCACCAACTTACAGGGCGAGGCACGGTGTGAGTGCCGCCTGGAGGTGCGAGGTGAGGGGCCCTCGGGGCCAGGGCCTGGGAGAT	X33	Splice region	0.4065725718108061	-3.255123726	Splice region	c.3814+7A>G		47332065	chr11:47332065	T	C	11	1.479587	14.06
CTTCCCTCCCTCTCTTTACCTTATTTATAGCCCAAGATTTCCTGGTTCAAGAATGGCCTGGACCTGGGAGAAGACGCCCGCTTCCGCATGTTCAGCAAGCAGGGAGTGTTGACTCTGGAGATTAGAAAGCCCTGCCCCTTTGACGGGGGCATCTATGTCTGCAGGGCCACCAACTTACAGGGCGAGGCACGGTGTGAGTGCCGCCTGGAGGTGCGAGGTGAGGTGCCCTCGGGGCCAGGGCCTGGGAGAT	X33	Splice region	0.8649507567660486	-0.638820038	Splice region	c.3814+7A>T		47332065	chr11:47332065	T	A	11	1.090988	11.29
CTTCCCTCCCTCTCTTTACCTTATTTATAGCCCAAGATTTCCTGGTTCAAGAATGGCCTGGACCTGGGAGAAGACGCCCGCTTCCGCATGTTCAGCAAGCAGGGAGTGTTGACTCTGGAGATTAGAAAGCCCTGCCCCTTTGACGGGGGCATCTATGTCTGCAGGGCCACCAACTTACAGGGCGAGGCACGGTGTGAGTGCCGCCTGGAGGTGCGAGGTGAGTAGCCCTCGGGGCCAGGGCCTGGGAGAT	X33	Splice region	0.971192471	-0.032419914	Splice region	c.3814+6G>T		47332066	chr11:47332066	C	A	11	1.410427	13.64
CTTCCCTCCCTCTCTTTACCTTATTTATAGCCCAAGATTTCCTGGTTCAAGAATGGCCTGGACCTGGGAGAAGACGCCCGCTTCCGCATGTTCAGCAAGCAGGGAGTGTTGACTCTGGAGATTAGAAAGCCCTGCCCCTTTGACGGGGGCATCTATGTCTGCAGGGCCACCAACTTACAGGGCGAGGCACGGTGTGAGTGCCGCCTGGAGGTGCGAGGTGATGAGCCCTCGGGGCCAGGGCCTGGGAGAT	X33	Splice region	0.073406707	-5.156747993	Splice region	c.3814+5G>T		47332067	chr11:47332067	C	A	11	3.265465	22
CTTCCCTCCCTCTCTTTACCTTATTTATAGCCCAAGATTTCCTGGTTCAAGAATGGCCTGGACCTGGGAGAAGACGCCCGCTTCCGCATGTTCAGCAAGCAGGGAGTGTTGACTCTGGAGATTAGAAAGCCCTGCCCCTTTGACGGGGGCATCTATGTCTGCAGGGCCACCAACTTACAGGGCGAGGCACGGTGTGAGTGCCGCCTGGAGGTGCGAGGTGCGGAGCCCTCGGGGCCAGGGCCTGGGAGAT	X33	Splice region	0.7148561895946917	-1.495520864	Splice region	c.3814+4A>C		47332068	chr11:47332068	T	G	11	2.692646	19.82
CTTCCCTCCCTCTCTTTACCTTATTTATAGCCCAAGATTTCCTGGTTCAAGAATGGCCTGGACCTGGGAGAAGACGCCCGCTTCCGCATGTTCAGCAAGCAGGGAGTGTTGACTCTGGAGATTAGAAAGCCCTGCCCCTTTGACGGGGGCATCTATGTCTGCAGGGCCACCAACTTACAGGGCGAGGCACGGTGTGAGTGCCGCCTGGAGGTGCGAGGTGGGGAGCCCTCGGGGCCAGGGCCTGGGAGAT	X33	Splice region	0.6140629379813002	-2.070822579	Splice region	c.3814+4A>G		47332068	chr11:47332068	T	C	11	2.738236	20.1
CTTCCCTCCCTCTCTTTACCTTATTTATAGCCCAAGATTTCCTGGTTCAAGAATGGCCTGGACCTGGGAGAAGACGCCCGCTTCCGCATGTTCAGCAAGCAGGGAGTGTTGACTCTGGAGATTAGAAAGCCCTGCCCCTTTGACGGGGGCATCTATGTCTGCAGGGCCACCAACTTACAGGGCGAGGCACGGTGTGAGTGCCGCCTGGAGGTGCGAGGTGTGGAGCCCTCGGGGCCAGGGCCTGGGAGAT	X33	Splice region	0.4362689841994233	-3.085624313	Splice region	c.3814+4A>T		47332068	chr11:47332068	T	A	11	2.678007	19.76
CTTCCCTCCCTCTCTTTACCTTATTTATAGCCCAAGATTTCCTGGTTCAAGAATGGCCTGGACCTGGGAGAAGACGCCCGCTTCCGCATGTTCAGCAAGCAGGGAGTGTTGACTCTGGAGATTAGAAAGCCCTGCCCCTTTGACGGGGGCATCTATGTCTGCAGGGCCACCAACTTACAGGGCGAGGCACGGTGTGAGTGCCGCCTGGAGGTGCGAGGTTAGGAGCCCTCGGGGCCAGGGCCTGGGAGAT	X33	Splice region	0.5963306252982551	-2.172034017	Splice region	c.3814+3G>T		47332069	chr11:47332069	C	A	11	2.050125	16.99
CTTCCCTCCCTCTCTTTACCTTATTTATAGCCCAAGATTTCCTGGTTCAAGAATGGCCTGGACCTGGGAGAAGACGCCCGCTTCCGCATGTTCAGCAAGCAGGGAGTGTTGACTCTGGAGATTAGAAAGCCCTGCCCCTTTGACGGGGGCATCTATGTCTGCAGGGCCACCAACTTACAGGGCGAGGCACGGTGTGAGTGCCGCCTGGAGGTGCGAGTTGAGGAGCCCTCGGGGCCAGGGCCTGGGAGAT	X33	Canon_splice	-0.060261755	-5.919692877	Canon splice	c.3814+1G>T		47332071	chr11:47332071	C	A	11	6.5715	35
CTTCCCTCCCTCTCTTTACCTTATTTATAGCCCAAGATTTCCTGGTTCAAGAATGGCCTGGACCTGGGAGAAGACGCCCGCTTCCGCATGTTCAGCAAGCAGGGAGTGTTGACTCTGGAGATTAGAAAGCCCTGCCCCTTTGACGGGGGCATCTATGTCTGCAGGGCCACCAACTTACAGGGCGAGGCACGGTGTGAGTGCCGCCTGGAGGTGCGATGTGAGGAGCCCTCGGGGCCAGGGCCTGGGAGAT	X33	missense	0.042121693057997456	-5.335314734	Splice region	c.3814G>T		47332072	chr11:47332072	C	A	11	5.006954	28			0.09	ENST00000545968;ENST00000399249;ENST00000256993
CTTCCCTCCCTCTCTTTACCTTATTTATAGCCCAAGATTTCCTGGTTCAAGAATGGCCTGGACCTGGGAGAAGACGCCCGCTTCCGCATGTTCAGCAAGCAGGGAGTGTTGACTCTGGAGATTAGAAAGCCCTGCCCCTTTGACGGGGGCATCTATGTCTGCAGGGCCACCAACTTACAGGGCGAGGCACGGTGTGAGTGCCGCCTGGAGGTGCGCGGTGAGGAGCCCTCGGGGCCAGGGCCTGGGAGAT	X33	Splice region	0.1618853985377403	-4.651734593	Splice region	c.3813A>C		47332073	chr11:47332073	T	G	11	2.939712	20.9
CTTCCCTCCCTCTCTTTACCTTATTTATAGCCCAAGATTTCCTGGTTCAAGAATGGCCTGGACCTGGGAGAAGACGCCCGCTTCCGCATGTTCAGCAAGCAGGGAGTGTTGACTCTGGAGATTAGAAAGCCCTGCCCCTTTGACGGGGGCATCTATGTCTGCAGGGCCACCAACTTACAGGGCGAGGCACGGTGTGAGTGCCGCCTGGAGGTGCGGGGTGAGGAGCCCTCGGGGCCAGGGCCTGGGAGAT	X33	Splice region	0.42799553001127266	-3.132847042	Splice region	c.3813A>G		47332073	chr11:47332073	T	C	11	3.467752	22.6							NM_000256.3(MYBPC3):c.3813A>G (p.Arg1271=)	Uncertain significance
CTTCCCTCCCTCTCTTTACCTTATTTATAGCCCAAGATTTCCTGGTTCAAGAATGGCCTGGACCTGGGAGAAGACGCCCGCTTCCGCATGTTCAGCAAGCAGGGAGTGTTGACTCTGGAGATTAGAAAGCCCTGCCCCTTTGACGGGGGCATCTATGTCTGCAGGGCCACCAACTTACAGGGCGAGGCACGGTGTGAGTGCCGCCTGGAGGTGCGTGGTGAGGAGCCCTCGGGGCCAGGGCCTGGGAGAT	X33	Splice region	0.023527445336703146	-5.441445873	Splice region	c.3813A>T		47332073	chr11:47332073	T	A	11	3.574525	22.9
CTTCCCTCCCTCTCTTTACCTTATTTATAGCCCAAGATTTCCTGGTTCAAGAATGGCCTGGACCTGGGAGAAGACGCCCGCTTCCGCATGTTCAGCAAGCAGGGAGTGTTGACTCTGGAGATTAGAAAGCCCTGCCCCTTTGACGGGGGCATCTATGTCTGCAGGGCCACCAACTTACAGGGCGAGGCACGGTGTGAGTGCCGCCTGGAGGTGCTAGGTGAGGAGCCCTCGGGGCCAGGGCCTGGGAGAT	X33	missense	0.9584870951610931	-0.1049389	Missense	c.3812G>T	R1271L	47332074	chr11:47332074	C	A	11	5.281829	29.7	R1271L	0.344	0.54	ENST00000545968;ENST00000399249;ENST00000256993	0.7835290574693761	0.353
CTTCCCTCCCTCTCTTTACCTTATTTATAGCCCAAGATTTCCTGGTTCAAGAATGGCCTGGACCTGGGAGAAGACGCCCGCTTCCGCATGTTCAGCAAGCAGGGAGTGTTGACTCTGGAGATTAGAAAGCCCTGCCCCTTTGACGGGGGCATCTATGTCTGCAGGGCCACCAACTTACAGGGCGAGGCACGGTGTGAGTGCCGCCTGGAGGTGGGAGGTGAGGAGCCCTCGGGGCCAGGGCCTGGGAGAT	X33	missense	0.4115351542692304	-3.226798594	Missense	c.3811C>G	R1271G	47332075	chr11:47332075	G	C	11	4.701435	26.3	R1271G	0.4705	0.584	ENST00000545968;ENST00000399249;ENST00000256993	0.6980177497605938	0.332
CTTCCCTCCCTCTCTTTACCTTATTTATAGCCCAAGATTTCCTGGTTCAAGAATGGCCTGGACCTGGGAGAAGACGCCCGCTTCCGCATGTTCAGCAAGCAGGGAGTGTTGACTCTGGAGATTAGAAAGCCCTGCCCCTTTGACGGGGGCATCTATGTCTGCAGGGCCACCAACTTACAGGGCGAGGCACGGTGTGAGTGCCGCCTGGAGGTGTGAGGTGAGGAGCCCTCGGGGCCAGGGCCTGGGAGAT	X33	Nonsense	-0.068235601	-5.965205519	Nonsense	c.3811C>T	R1271X	47332075	chr11:47332075	G	A	11	9.355259	40							NM_000256.3(MYBPC3):c.3811C>T (p.Arg1271Ter)	Pathogenic/Likely pathogenic
CTTCCCTCCCTCTCTTTACCTTATTTATAGCCCAAGATTTCCTGGTTCAAGAATGGCCTGGACCTGGGAGAAGACGCCCGCTTCCGCATGTTCAGCAAGCAGGGAGTGTTGACTCTGGAGATTAGAAAGCCCTGCCCCTTTGACGGGGGCATCTATGTCTGCAGGGCCACCAACTTACAGGGCGAGGCACGGTGTGAGTGCCGCCTGGAGGTTCGAGGTGAGGAGCCCTCGGGGCCAGGGCCTGGGAGAT	X33	Synonymous	1.0578542464138998	0.46222300481746564	Synonymous	c.3810G>T		47332076	chr11:47332076	C	A	11	0.71012	7.474							NM_000256.3(MYBPC3):c.3810G>T (p.Val1270=)	Likely benign
CTTCCCTCCCTCTCTTTACCTTATTTATAGCCCAAGATTTCCTGGTTCAAGAATGGCCTGGACCTGGGAGAAGACGCCCGCTTCCGCATGTTCAGCAAGCAGGGAGTGTTGACTCTGGAGATTAGAAAGCCCTGCCCCTTTGACGGGGGCATCTATGTCTGCAGGGCCACCAACTTACAGGGCGAGGCACGGTGTGAGTGCCGCCTGGAGTTGCGAGGTGAGGAGCCCTCGGGGCCAGGGCCTGGGAGAT	X33	missense	0.15289573188452704	-4.703045276	Missense	c.3808G>T	V1270L	47332078	chr11:47332078	C	A	11	4.458236	25.4	V1270L	0.7399	0.806	ENST00000545968;ENST00000399249;ENST00000256993	0.6762817652260449	0.57	NM_000256.3(MYBPC3):c.3808G>T (p.Val1270Leu)	Uncertain significance
CTTCCCTCCCTCTCTTTACCTTATTTATAGCCCAAGATTTCCTGGTTCAAGAATGGCCTGGACCTGGGAGAAGACGCCCGCTTCCGCATGTTCAGCAAGCAGGGAGTGTTGACTCTGGAGATTAGAAAGCCCTGCCCCTTTGACGGGGGCATCTATGTCTGCAGGGCCACCAACTTACAGGGCGAGGCACGGTGTGAGTGCCGCCTGGATGTGCGAGGTGAGGAGCCCTCGGGGCCAGGGCCTGGGAGAT	X33	missense	0.6940368669801491	-1.614352153	Missense	c.3807G>T	E1269D	47332079	chr11:47332079	C	A	11	2.078827	17.12	E1269D	0.3511	0.027	ENST00000545968;ENST00000399249;ENST00000256993	0.1364431633276215	0.221
CTTCCCTCCCTCTCTTTACCTTATTTATAGCCCAAGATTTCCTGGTTCAAGAATGGCCTGGACCTGGGAGAAGACGCCCGCTTCCGCATGTTCAGCAAGCAGGGAGTGTTGACTCTGGAGATTAGAAAGCCCTGCCCCTTTGACGGGGGCATCTATGTCTGCAGGGCCACCAACTTACAGGGCGAGGCACGGTGTGAGTGCCGCCTGGCGGTGCGAGGTGAGGAGCCCTCGGGGCCAGGGCCTGGGAGAT	X33	missense	0.9114059153760943	-0.373666052	Missense	c.3806A>C	E1269A	47332080	chr11:47332080	T	G	11	4.71421	26.4	E1269A	0.4261	0.526	ENST00000545968;ENST00000399249;ENST00000256993	0.6297651629649933	0.41
CTTCCCTCCCTCTCTTTACCTTATTTATAGCCCAAGATTTCCTGGTTCAAGAATGGCCTGGACCTGGGAGAAGACGCCCGCTTCCGCATGTTCAGCAAGCAGGGAGTGTTGACTCTGGAGATTAGAAAGCCCTGCCCCTTTGACGGGGGCATCTATGTCTGCAGGGCCACCAACTTACAGGGCGAGGCACGGTGTGAGTGCCGCCTGGGGGTGCGAGGTGAGGAGCCCTCGGGGCCAGGGCCTGGGAGAT	X33	missense	0.41708243698285796	-3.195136144	Missense	c.3806A>G	E1269G	47332080	chr11:47332080	T	C	11	5.591043	32	E1269G	0.643	0.614	ENST00000545968;ENST00000399249;ENST00000256993	0.7546993191533223	0.449
CTTCCCTCCCTCTCTTTACCTTATTTATAGCCCAAGATTTCCTGGTTCAAGAATGGCCTGGACCTGGGAGAAGACGCCCGCTTCCGCATGTTCAGCAAGCAGGGAGTGTTGACTCTGGAGATTAGAAAGCCCTGCCCCTTTGACGGGGGCATCTATGTCTGCAGGGCCACCAACTTACAGGGCGAGGCACGGTGTGAGTGCCGCCTGGTGGTGCGAGGTGAGGAGCCCTCGGGGCCAGGGCCTGGGAGAT	X33	missense	1.0457359808826667	0.39305509096904767	Missense	c.3806A>T	E1269V	47332080	chr11:47332080	T	A	11	4.9641	27.7	E1269V	0.5095	0.578	ENST00000545968;ENST00000399249;ENST00000256993	0.5965086140669238	0.455
CTTCCCTCCCTCTCTTTACCTTATTTATAGCCCAAGATTTCCTGGTTCAAGAATGGCCTGGACCTGGGAGAAGACGCCCGCTTCCGCATGTTCAGCAAGCAGGGAGTGTTGACTCTGGAGATTAGAAAGCCCTGCCCCTTTGACGGGGGCATCTATGTCTGCAGGGCCACCAACTTACAGGGCGAGGCACGGTGTGAGTGCCGCCTGTAGGTGCGAGGTGAGGAGCCCTCGGGGCCAGGGCCTGGGAGAT	X33	Nonsense	-0.078051423	-6.021231684	Nonsense	c.3805G>T	E1269X	47332081	chr11:47332081	C	A	11	10.151921	45							NM_000256.3(MYBPC3):c.3805G>T (p.Glu1269Ter)	Pathogenic
CTTCCCTCCCTCTCTTTACCTTATTTATAGCCCAAGATTTCCTGGTTCAAGAATGGCCTGGACCTGGGAGAAGACGCCCGCTTCCGCATGTTCAGCAAGCAGGGAGTGTTGACTCTGGAGATTAGAAAGCCCTGCCCCTTTGACGGGGGCATCTATGTCTGCAGGGCCACCAACTTACAGGGCGAGGCACGGTGTGAGTGCCGCCTTGAGGTGCGAGGTGAGGAGCCCTCGGGGCCAGGGCCTGGGAGAT	X33	Synonymous	1.2336527752947606	1.4656353717911343	Synonymous	c.3804G>T		47332082	chr11:47332082	C	A	11	1.286924	12.82
CTTCCCTCCCTCTCTTTACCTTATTTATAGCCCAAGATTTCCTGGTTCAAGAATGGCCTGGACCTGGGAGAAGACGCCCGCTTCCGCATGTTCAGCAAGCAGGGAGTGTTGACTCTGGAGATTAGAAAGCCCTGCCCCTTTGACGGGGGCATCTATGTCTGCAGGGCCACCAACTTACAGGGCGAGGCACGGTGTGAGTGCCGCGTGGAGGTGCGAGGTGAGGAGCCCTCGGGGCCAGGGCCTGGGAGAT	X33	missense	0.6250756553684353	-2.007964847	Missense	c.3802C>G	L1268V	47332084	chr11:47332084	G	C	11	3.981647	24	L1268V	0.3464	0.49	ENST00000545968;ENST00000399249;ENST00000256993	0.2802539662274095	0.275	NM_000256.3(MYBPC3):c.3802C>G (p.Leu1268Val)	Uncertain significance
CTTCCCTCCCTCTCTTTACCTTATTTATAGCCCAAGATTTCCTGGTTCAAGAATGGCCTGGACCTGGGAGAAGACGCCCGCTTCCGCATGTTCAGCAAGCAGGGAGTGTTGACTCTGGAGATTAGAAAGCCCTGCCCCTTTGACGGGGGCATCTATGTCTGCAGGGCCACCAACTTACAGGGCGAGGCACGGTGTGAGTGCCGCTTGGAGGTGCGAGGTGAGGAGCCCTCGGGGCCAGGGCCTGGGAGAT	X33	Synonymous	0.7748813113792177	-1.152913051	Synonymous	c.3802C>T		47332084	chr11:47332084	G	A	11	0.895298	9.212
CTTCCCTCCCTCTCTTTACCTTATTTATAGCCCAAGATTTCCTGGTTCAAGAATGGCCTGGACCTGGGAGAAGACGCCCGCTTCCGCATGTTCAGCAAGCAGGGAGTGTTGACTCTGGAGATTAGAAAGCCCTGCCCCTTTGACGGGGGCATCTATGTCTGCAGGGCCACCAACTTACAGGGCGAGGCACGGTGTGAGTGCCGGCTGGAGGTGCGAGGTGAGGAGCCCTCGGGGCCAGGGCCTGGGAGAT	X33	Synonymous	1.071563507386537	0.5404719076358515	Synonymous	c.3801C>G		47332085	chr11:47332085	G	C	11	0.977939	10.08
CTTCCCTCCCTCTCTTTACCTTATTTATAGCCCAAGATTTCCTGGTTCAAGAATGGCCTGGACCTGGGAGAAGACGCCCGCTTCCGCATGTTCAGCAAGCAGGGAGTGTTGACTCTGGAGATTAGAAAGCCCTGCCCCTTTGACGGGGGCATCTATGTCTGCAGGGCCACCAACTTACAGGGCGAGGCACGGTGTGAGTGCCGTCTGGAGGTGCGAGGTGAGGAGCCCTCGGGGCCAGGGCCTGGGAGAT	X33	Synonymous	0.9173208545153859	-0.339905115	Synonymous	c.3801C>T		47332085	chr11:47332085	G	A	11	1.226189	12.39							NM_000256.3(MYBPC3):c.3801C>T (p.Arg1267=)	Likely benign
CTTCCCTCCCTCTCTTTACCTTATTTATAGCCCAAGATTTCCTGGTTCAAGAATGGCCTGGACCTGGGAGAAGACGCCCGCTTCCGCATGTTCAGCAAGCAGGGAGTGTTGACTCTGGAGATTAGAAAGCCCTGCCCCTTTGACGGGGGCATCTATGTCTGCAGGGCCACCAACTTACAGGGCGAGGCACGGTGTGAGTGCCTCCTGGAGGTGCGAGGTGAGGAGCCCTCGGGGCCAGGGCCTGGGAGAT	X33	missense	0.8712893541161859	-0.60264097	Missense	c.3800G>T	R1267L	47332086	chr11:47332086	C	A	11	3.605092	23	R1267L	0.3398	0.142	ENST00000545968;ENST00000399249;ENST00000256993	0.5544672999336138	0.406
CTTCCCTCCCTCTCTTTACCTTATTTATAGCCCAAGATTTCCTGGTTCAAGAATGGCCTGGACCTGGGAGAAGACGCCCGCTTCCGCATGTTCAGCAAGCAGGGAGTGTTGACTCTGGAGATTAGAAAGCCCTGCCCCTTTGACGGGGGCATCTATGTCTGCAGGGCCACCAACTTACAGGGCGAGGCACGGTGTGAGTGCGGCCTGGAGGTGCGAGGTGAGGAGCCCTCGGGGCCAGGGCCTGGGAGAT	X33	missense	0.4641326499381718	-2.926585743	Missense	c.3799C>G	R1267G	47332087	chr11:47332087	G	C	11	5.024817	28.1	R1267G	0.5611	0.353	ENST00000545968;ENST00000399249;ENST00000256993	0.5695025488605545	0.455	NM_000256.3(MYBPC3):c.3799C>G (p.Arg1267Gly)	Uncertain significance
CTTCCCTCCCTCTCTTTACCTTATTTATAGCCCAAGATTTCCTGGTTCAAGAATGGCCTGGACCTGGGAGAAGACGCCCGCTTCCGCATGTTCAGCAAGCAGGGAGTGTTGACTCTGGAGATTAGAAAGCCCTGCCCCTTTGACGGGGGCATCTATGTCTGCAGGGCCACCAACTTACAGGGCGAGGCACGGTGTGAGTGCTGCCTGGAGGTGCGAGGTGAGGAGCCCTCGGGGCCAGGGCCTGGGAGAT	X33	missense	0.7238731263944702	-1.444054529	Missense	c.3799C>T	R1267C	47332087	chr11:47332087	G	A	11	5.608897	32	R1267C	0.3877	0.415	ENST00000545968;ENST00000399249;ENST00000256993	0.6359546501216161	0.35	NM_000256.3(MYBPC3):c.3799C>T (p.Arg1267Cys)	Uncertain significance
CTTCCCTCCCTCTCTTTACCTTATTTATAGCCCAAGATTTCCTGGTTCAAGAATGGCCTGGACCTGGGAGAAGACGCCCGCTTCCGCATGTTCAGCAAGCAGGGAGTGTTGACTCTGGAGATTAGAAAGCCCTGCCCCTTTGACGGGGGCATCTATGTCTGCAGGGCCACCAACTTACAGGGCGAGGCACGGTGTGAGTGGCGCCTGGAGGTGCGAGGTGAGGAGCCCTCGGGGCCAGGGCCTGGGAGAT	X33	missense	0.028714316013292274	-5.411840561	Missense	c.3798C>G	C1266W	47332088	chr11:47332088	G	C	11	4.871155	27.2	C1266W	0.9756	0.601	ENST00000545968;ENST00000399249;ENST00000256993	0.8077025954767445	0.826	NM_000256.3(MYBPC3):c.3798C>G (p.Cys1266Trp)	Uncertain significance
CTTCCCTCCCTCTCTTTACCTTATTTATAGCCCAAGATTTCCTGGTTCAAGAATGGCCTGGACCTGGGAGAAGACGCCCGCTTCCGCATGTTCAGCAAGCAGGGAGTGTTGACTCTGGAGATTAGAAAGCCCTGCCCCTTTGACGGGGGCATCTATGTCTGCAGGGCCACCAACTTACAGGGCGAGGCACGGTGTGAGTGTCGCCTGGAGGTGCGAGGTGAGGAGCCCTCGGGGCCAGGGCCTGGGAGAT	X33	Synonymous	0.8976519999364512	-0.452169831	Synonymous	c.3798C>T		47332088	chr11:47332088	G	A	11	1.310317	12.98							NM_000256.3(MYBPC3):c.3798C>T (p.Cys1266=)	Likely benign
CTTCCCTCCCTCTCTTTACCTTATTTATAGCCCAAGATTTCCTGGTTCAAGAATGGCCTGGACCTGGGAGAAGACGCCCGCTTCCGCATGTTCAGCAAGCAGGGAGTGTTGACTCTGGAGATTAGAAAGCCCTGCCCCTTTGACGGGGGCATCTATGTCTGCAGGGCCACCAACTTACAGGGCGAGGCACGGTGTGAGTTCCGCCTGGAGGTGCGAGGTGAGGAGCCCTCGGGGCCAGGGCCTGGGAGAT	X33	missense	0.14794811941042757	-4.731284964	Missense	c.3797G>T	C1266F	47332089	chr11:47332089	C	A	11	4.970788	27.7	C1266F	0.8083	0.653	ENST00000545968;ENST00000399249;ENST00000256993	0.7989801454420362	0.799	NM_000256.3(MYBPC3):c.3797G>T (p.Cys1266Phe)	Uncertain significance
CTTCCCTCCCTCTCTTTACCTTATTTATAGCCCAAGATTTCCTGGTTCAAGAATGGCCTGGACCTGGGAGAAGACGCCCGCTTCCGCATGTTCAGCAAGCAGGGAGTGTTGACTCTGGAGATTAGAAAGCCCTGCCCCTTTGACGGGGGCATCTATGTCTGCAGGGCCACCAACTTACAGGGCGAGGCACGGTGTGATTGCCGCCTGGAGGTGCGAGGTGAGGAGCCCTCGGGGCCAGGGCCTGGGAGAT	X33	missense	0.6342560782041219	-1.955565377	Missense	c.3795G>T	E1265D	47332091	chr11:47332091	C	A	11	3.573927	22.9	E1265D	0.5145	0.049	ENST00000545968;ENST00000399249;ENST00000256993	0.1320302686307859	0.306
CTTCCCTCCCTCTCTTTACCTTATTTATAGCCCAAGATTTCCTGGTTCAAGAATGGCCTGGACCTGGGAGAAGACGCCCGCTTCCGCATGTTCAGCAAGCAGGGAGTGTTGACTCTGGAGATTAGAAAGCCCTGCCCCTTTGACGGGGGCATCTATGTCTGCAGGGCCACCAACTTACAGGGCGAGGCACGGTGTGCGTGCCGCCTGGAGGTGCGAGGTGAGGAGCCCTCGGGGCCAGGGCCTGGGAGAT	X33	missense	0.9723676566718507	-0.025712258	Missense	c.3794A>C	E1265A	47332092	chr11:47332092	T	G	11	4.340787	25	E1265A	0.3682	0.372	ENST00000545968;ENST00000399249;ENST00000256993	0.4712731542679446	0.576
CTTCCCTCCCTCTCTTTACCTTATTTATAGCCCAAGATTTCCTGGTTCAAGAATGGCCTGGACCTGGGAGAAGACGCCCGCTTCCGCATGTTCAGCAAGCAGGGAGTGTTGACTCTGGAGATTAGAAAGCCCTGCCCCTTTGACGGGGGCATCTATGTCTGCAGGGCCACCAACTTACAGGGCGAGGCACGGTGTGGGTGCCGCCTGGAGGTGCGAGGTGAGGAGCCCTCGGGGCCAGGGCCTGGGAGAT	X33	missense	0.8550932035748582	-0.695084393	Missense	c.3794A>G	E1265G	47332092	chr11:47332092	T	C	11	4.554938	25.7	E1265G	0.6185	0.57	ENST00000545968;ENST00000399249;ENST00000256993	0.6532733685288814	0.643
CTTCCCTCCCTCTCTTTACCTTATTTATAGCCCAAGATTTCCTGGTTCAAGAATGGCCTGGACCTGGGAGAAGACGCCCGCTTCCGCATGTTCAGCAAGCAGGGAGTGTTGACTCTGGAGATTAGAAAGCCCTGCCCCTTTGACGGGGGCATCTATGTCTGCAGGGCCACCAACTTACAGGGCGAGGCACGGTGTGTGTGCCGCCTGGAGGTGCGAGGTGAGGAGCCCTCGGGGCCAGGGCCTGGGAGAT	X33	missense	1.039104897668975	0.3552065893609423	Missense	c.3794A>T	E1265V	47332092	chr11:47332092	T	A	11	4.513687	25.6	E1265V	0.541	0.604	ENST00000545968;ENST00000399249;ENST00000256993	0.5066960413415594	0.673	NM_000256.3(MYBPC3):c.3794A>T (p.Glu1265Val)	Uncertain significance
CTTCCCTCCCTCTCTTTACCTTATTTATAGCCCAAGATTTCCTGGTTCAAGAATGGCCTGGACCTGGGAGAAGACGCCCGCTTCCGCATGTTCAGCAAGCAGGGAGTGTTGACTCTGGAGATTAGAAAGCCCTGCCCCTTTGACGGGGGCATCTATGTCTGCAGGGCCACCAACTTACAGGGCGAGGCACGGTGTTAGTGCCGCCTGGAGGTGCGAGGTGAGGAGCCCTCGGGGCCAGGGCCTGGGAGAT	X33	Nonsense	0.009723911	-5.520232863	Nonsense	c.3793G>T	E1265X	47332093	chr11:47332093	C	A	11	8.642094	38
CTTCCCTCCCTCTCTTTACCTTATTTATAGCCCAAGATTTCCTGGTTCAAGAATGGCCTGGACCTGGGAGAAGACGCCCGCTTCCGCATGTTCAGCAAGCAGGGAGTGTTGACTCTGGAGATTAGAAAGCCCTGCCCCTTTGACGGGGGCATCTATGTCTGCAGGGCCACCAACTTACAGGGCGAGGCACGGTTTGAGTGCCGCCTGGAGGTGCGAGGTGAGGAGCCCTCGGGGCCAGGGCCTGGGAGAT	X33	missense	0.099709998	-5.00661564	Missense	c.3791G>T	C1264F	47332095	chr11:47332095	C	A	11	4.808569	26.9	C1264F	0.7288	0.284	ENST00000545968;ENST00000399249;ENST00000256993	0.3920129564285499	0.564	NM_000256.3(MYBPC3):c.3791G>T (p.Cys1264Phe)	Uncertain significance
CTTCCCTCCCTCTCTTTACCTTATTTATAGCCCAAGATTTCCTGGTTCAAGAATGGCCTGGACCTGGGAGAAGACGCCCGCTTCCGCATGTTCAGCAAGCAGGGAGTGTTGACTCTGGAGATTAGAAAGCCCTGCCCCTTTGACGGGGGCATCTATGTCTGCAGGGCCACCAACTTACAGGGCGAGGCACGTTGTGAGTGCCGCCTGGAGGTGCGAGGTGAGGAGCCCTCGGGGCCAGGGCCTGGGAGAT	X33	Synonymous	0.9491018491512588	-0.158507448	Synonymous	c.3789G>T		47332097	chr11:47332097	C	A	11	1.475226	14.04
CTTCCCTCCCTCTCTTTACCTTATTTATAGCCCAAGATTTCCTGGTTCAAGAATGGCCTGGACCTGGGAGAAGACGCCCGCTTCCGCATGTTCAGCAAGCAGGGAGTGTTGACTCTGGAGATTAGAAAGCCCTGCCCCTTTGACGGGGGCATCTATGTCTGCAGGGCCACCAACTTACAGGGCGAGGCACTGTGTGAGTGCCGCCTGGAGGTGCGAGGTGAGGAGCCCTCGGGGCCAGGGCCTGGGAGAT	X33	missense	0.787099696	-1.083173681	Missense	c.3788G>T	R1263L	47332098	chr11:47332098	C	A	11	3.658758	23.2	R1263L	0.2806	0.13	ENST00000545968;ENST00000399249;ENST00000256993	0.097894089	0.393	NM_000256.3(MYBPC3):c.3788G>T (p.Arg1263Leu)	Uncertain significance
CTTCCCTCCCTCTCTTTACCTTATTTATAGCCCAAGATTTCCTGGTTCAAGAATGGCCTGGACCTGGGAGAAGACGCCCGCTTCCGCATGTTCAGCAAGCAGGGAGTGTTGACTCTGGAGATTAGAAAGCCCTGCCCCTTTGACGGGGGCATCTATGTCTGCAGGGCCACCAACTTACAGGGCGAGGCAGGGTGTGAGTGCCGCCTGGAGGTGCGAGGTGAGGAGCCCTCGGGGCCAGGGCCTGGGAGAT	X33	missense	0.785058497	-1.09482432	Missense	c.3787C>G	R1263G	47332099	chr11:47332099	G	C	11	3.744222	23.4	R1263G	0.416	0.141	ENST00000545968;ENST00000399249;ENST00000256993	0.1840962647672493	0.525
CTTCCCTCCCTCTCTTTACCTTATTTATAGCCCAAGATTTCCTGGTTCAAGAATGGCCTGGACCTGGGAGAAGACGCCCGCTTCCGCATGTTCAGCAAGCAGGGAGTGTTGACTCTGGAGATTAGAAAGCCCTGCCCCTTTGACGGGGGCATCTATGTCTGCAGGGCCACCAACTTACAGGGCGAGGCATGGTGTGAGTGCCGCCTGGAGGTGCGAGGTGAGGAGCCCTCGGGGCCAGGGCCTGGGAGAT	X33	missense	0.8692890455331725	-0.614058212	Missense	c.3787C>T	R1263W	47332099	chr11:47332099	G	A	11	4.945738	27.6	R1263W	0.2902	0.19	ENST00000545968;ENST00000399249;ENST00000256993	0.2311428333087645	0.36	NM_000256.3(MYBPC3):c.3787C>T (p.Arg1263Trp)	Uncertain significance
CTTCCCTCCCTCTCTTTACCTTATTTATAGCCCAAGATTTCCTGGTTCAAGAATGGCCTGGACCTGGGAGAAGACGCCCGCTTCCGCATGTTCAGCAAGCAGGGAGTGTTGACTCTGGAGATTAGAAAGCCCTGCCCCTTTGACGGGGGCATCTATGTCTGCAGGGCCACCAACTTACAGGGCGAGGCCCGGTGTGAGTGCCGCCTGGAGGTGCGAGGTGAGGAGCCCTCGGGGCCAGGGCCTGGGAGAT	X33	Synonymous	1.1001243834758132	0.703489974	Synonymous	c.3786A>C		47332100	chr11:47332100	T	G	11	-0.159409	0.572
CTTCCCTCCCTCTCTTTACCTTATTTATAGCCCAAGATTTCCTGGTTCAAGAATGGCCTGGACCTGGGAGAAGACGCCCGCTTCCGCATGTTCAGCAAGCAGGGAGTGTTGACTCTGGAGATTAGAAAGCCCTGCCCCTTTGACGGGGGCATCTATGTCTGCAGGGCCACCAACTTACAGGGCGAGGCGCGGTGTGAGTGCCGCCTGGAGGTGCGAGGTGAGGAGCCCTCGGGGCCAGGGCCTGGGAGAT	X33	Synonymous	1.0429911931116158	0.3773885548966265	Synonymous	c.3786A>G		47332100	chr11:47332100	T	C	11	-0.037262	0.927
CTTCCCTCCCTCTCTTTACCTTATTTATAGCCCAAGATTTCCTGGTTCAAGAATGGCCTGGACCTGGGAGAAGACGCCCGCTTCCGCATGTTCAGCAAGCAGGGAGTGTTGACTCTGGAGATTAGAAAGCCCTGCCCCTTTGACGGGGGCATCTATGTCTGCAGGGCCACCAACTTACAGGGCGAGGCTCGGTGTGAGTGCCGCCTGGAGGTGCGAGGTGAGGAGCCCTCGGGGCCAGGGCCTGGGAGAT	X33	Synonymous	1.1300065236353694	0.8740494730491751	Synonymous	c.3786A>T		47332100	chr11:47332100	T	A	11	-0.102632	0.718
CTTCCCTCCCTCTCTTTACCTTATTTATAGCCCAAGATTTCCTGGTTCAAGAATGGCCTGGACCTGGGAGAAGACGCCCGCTTCCGCATGTTCAGCAAGCAGGGAGTGTTGACTCTGGAGATTAGAAAGCCCTGCCCCTTTGACGGGGGCATCTATGTCTGCAGGGCCACCAACTTACAGGGCGAGGGACGGTGTGAGTGCCGCCTGGAGGTGCGAGGTGAGGAGCCCTCGGGGCCAGGGCCTGGGAGAT	X33	missense	0.5908258335115664	-2.203453939	Missense	c.3785C>G	A1262G	47332101	chr11:47332101	G	C	11	3.895368	23.8	A1262G	0.3061	0.404	ENST00000545968;ENST00000399249;ENST00000256993	0.7379566997282618	0.416
CTTCCCTCCCTCTCTTTACCTTATTTATAGCCCAAGATTTCCTGGTTCAAGAATGGCCTGGACCTGGGAGAAGACGCCCGCTTCCGCATGTTCAGCAAGCAGGGAGTGTTGACTCTGGAGATTAGAAAGCCCTGCCCCTTTGACGGGGGCATCTATGTCTGCAGGGCCACCAACTTACAGGGCGAGGTACGGTGTGAGTGCCGCCTGGAGGTGCGAGGTGAGGAGCCCTCGGGGCCAGGGCCTGGGAGAT	X33	missense	0.15794317131351715	-4.674235802	Missense	c.3785C>T	A1262V	47332101	chr11:47332101	G	A	11	5.89727	33	A1262V	0.4032	0.114	ENST00000545968;ENST00000399249;ENST00000256993	0.2674224230530178	0.401	NM_000256.3(MYBPC3):c.3785C>T (p.Ala1262Val)	Uncertain significance
CTTCCCTCCCTCTCTTTACCTTATTTATAGCCCAAGATTTCCTGGTTCAAGAATGGCCTGGACCTGGGAGAAGACGCCCGCTTCCGCATGTTCAGCAAGCAGGGAGTGTTGACTCTGGAGATTAGAAAGCCCTGCCCCTTTGACGGGGGCATCTATGTCTGCAGGGCCACCAACTTACAGGGCGAGTCACGGTGTGAGTGCCGCCTGGAGGTGCGAGGTGAGGAGCCCTCGGGGCCAGGGCCTGGGAGAT	X33	missense	0.9949194531736694	0.10300754236627123	Missense	c.3784G>T	A1262S	47332102	chr11:47332102	C	A	11	3.655513	23.2	A1262S	0.1518	0.118	ENST00000545968;ENST00000399249;ENST00000256993	0.5923255642684591	0.334
CTTCCCTCCCTCTCTTTACCTTATTTATAGCCCAAGATTTCCTGGTTCAAGAATGGCCTGGACCTGGGAGAAGACGCCCGCTTCCGCATGTTCAGCAAGCAGGGAGTGTTGACTCTGGAGATTAGAAAGCCCTGCCCCTTTGACGGGGGCATCTATGTCTGCAGGGCCACCAACTTACAGGGCGATGCACGGTGTGAGTGCCGCCTGGAGGTGCGAGGTGAGGAGCCCTCGGGGCCAGGGCCTGGGAGAT	X33	missense	0.7292588335917276	-1.413314311	Missense	c.3783G>T	E1261D	47332103	chr11:47332103	C	A	11	3.529231	22.8	E1261D	0.3899	0.414	ENST00000545968;ENST00000399249;ENST00000256993	0.7078637495750739	0.338
CTTCCCTCCCTCTCTTTACCTTATTTATAGCCCAAGATTTCCTGGTTCAAGAATGGCCTGGACCTGGGAGAAGACGCCCGCTTCCGCATGTTCAGCAAGCAGGGAGTGTTGACTCTGGAGATTAGAAAGCCCTGCCCCTTTGACGGGGGCATCTATGTCTGCAGGGCCACCAACTTACAGGGCGCGGCACGGTGTGAGTGCCGCCTGGAGGTGCGAGGTGAGGAGCCCTCGGGGCCAGGGCCTGGGAGAT	X33	missense	1.379858546315746	2.300139958941573	Missense	c.3782A>C	E1261A	47332104	chr11:47332104	T	G	11	4.418414	25.2	E1261A	0.3963	0.366	ENST00000545968;ENST00000399249;ENST00000256993	0.7179277389065286	0.555
CTTCCCTCCCTCTCTTTACCTTATTTATAGCCCAAGATTTCCTGGTTCAAGAATGGCCTGGACCTGGGAGAAGACGCCCGCTTCCGCATGTTCAGCAAGCAGGGAGTGTTGACTCTGGAGATTAGAAAGCCCTGCCCCTTTGACGGGGGCATCTATGTCTGCAGGGCCACCAACTTACAGGGCGGGGCACGGTGTGAGTGCCGCCTGGAGGTGCGAGGTGAGGAGCCCTCGGGGCCAGGGCCTGGGAGAT	X33	missense	0.5770094626436968	-2.282314198	Missense	c.3782A>G	E1261G	47332104	chr11:47332104	T	C	11	4.725431	26.4	E1261G	0.5643	0.647	ENST00000545968;ENST00000399249;ENST00000256993	0.7282152065194196	0.682
CTTCCCTCCCTCTCTTTACCTTATTTATAGCCCAAGATTTCCTGGTTCAAGAATGGCCTGGACCTGGGAGAAGACGCCCGCTTCCGCATGTTCAGCAAGCAGGGAGTGTTGACTCTGGAGATTAGAAAGCCCTGCCCCTTTGACGGGGGCATCTATGTCTGCAGGGCCACCAACTTACAGGGCGTGGCACGGTGTGAGTGCCGCCTGGAGGTGCGAGGTGAGGAGCCCTCGGGGCCAGGGCCTGGGAGAT	X33	missense	1.2079827982524651	1.319117806552432	Missense	c.3782A>T	E1261V	47332104	chr11:47332104	T	A	11	4.486465	25.5	E1261V	0.5352	0.367	ENST00000545968;ENST00000399249;ENST00000256993	0.3273291987359497	0.556
CTTCCCTCCCTCTCTTTACCTTATTTATAGCCCAAGATTTCCTGGTTCAAGAATGGCCTGGACCTGGGAGAAGACGCCCGCTTCCGCATGTTCAGCAAGCAGGGAGTGTTGACTCTGGAGATTAGAAAGCCCTGCCCCTTTGACGGGGGCATCTATGTCTGCAGGGCCACCAACTTACAGGGCTAGGCACGGTGTGAGTGCCGCCTGGAGGTGCGAGGTGAGGAGCCCTCGGGGCCAGGGCCTGGGAGAT	X33	Nonsense	-0.060878783	-5.923214711	Nonsense	c.3781G>T	E1261X	47332105	chr11:47332105	C	A	11	8.827989	38							NM_000256.3(MYBPC3):c.3781G>T (p.Glu1261Ter)	Likely pathogenic
CTTCCCTCCCTCTCTTTACCTTATTTATAGCCCAAGATTTCCTGGTTCAAGAATGGCCTGGACCTGGGAGAAGACGCCCGCTTCCGCATGTTCAGCAAGCAGGGAGTGTTGACTCTGGAGATTAGAAAGCCCTGCCCCTTTGACGGGGGCATCTATGTCTGCAGGGCCACCAACTTACAGGGGGAGGCACGGTGTGAGTGCCGCCTGGAGGTGCGAGGTGAGGAGCCCTCGGGGCCAGGGCCTGGGAGAT	X33	Synonymous	1.0229178149934444	0.26281492348494345	Synonymous	c.3780C>G		47332106	chr11:47332106	G	C	11	0.44877	4.924
CTTCCCTCCCTCTCTTTACCTTATTTATAGCCCAAGATTTCCTGGTTCAAGAATGGCCTGGACCTGGGAGAAGACGCCCGCTTCCGCATGTTCAGCAAGCAGGGAGTGTTGACTCTGGAGATTAGAAAGCCCTGCCCCTTTGACGGGGGCATCTATGTCTGCAGGGCCACCAACTTACAGGGTGAGGCACGGTGTGAGTGCCGCCTGGAGGTGCGAGGTGAGGAGCCCTCGGGGCCAGGGCCTGGGAGAT	X33	Synonymous	0.5658457421815767	-2.346033816	Synonymous	c.3780C>T		47332106	chr11:47332106	G	A	11	2.427109	18.67							NM_000256.3(MYBPC3):c.3780C>T (p.Gly1260=)	Uncertain significance
CTTCCCTCCCTCTCTTTACCTTATTTATAGCCCAAGATTTCCTGGTTCAAGAATGGCCTGGACCTGGGAGAAGACGCCCGCTTCCGCATGTTCAGCAAGCAGGGAGTGTTGACTCTGGAGATTAGAAAGCCCTGCCCCTTTGACGGGGGCATCTATGTCTGCAGGGCCACCAACTTACAGGTCGAGGCACGGTGTGAGTGCCGCCTGGAGGTGCGAGGTGAGGAGCCCTCGGGGCCAGGGCCTGGGAGAT	X33	missense	0.10365919997842715	-4.984074619	Missense	c.3779G>T	G1260V	47332107	chr11:47332107	C	A	11	4.832941	27	G1260V	0.969	0.857	ENST00000545968;ENST00000399249;ENST00000256993	0.8581050184914364	0.901	NM_000256.3(MYBPC3):c.3779G>T (p.Gly1260Val)	Likely pathogenic
CTTCCCTCCCTCTCTTTACCTTATTTATAGCCCAAGATTTCCTGGTTCAAGAATGGCCTGGACCTGGGAGAAGACGCCCGCTTCCGCATGTTCAGCAAGCAGGGAGTGTTGACTCTGGAGATTAGAAAGCCCTGCCCCTTTGACGGGGGCATCTATGTCTGCAGGGCCACCAACTTACAGTGCGAGGCACGGTGTGAGTGCCGCCTGGAGGTGCGAGGTGAGGAGCCCTCGGGGCCAGGGCCTGGGAGAT	X33	missense	0.20389846524126964	-4.411934914	Missense	c.3778G>T	G1260C	47332108	chr11:47332108	C	A	11	5.050114	28.2	G1260C	0.9564	0.956	ENST00000545968;ENST00000399249;ENST00000256993	0.8559030690619414	0.901
CTTCCCTCCCTCTCTTTACCTTATTTATAGCCCAAGATTTCCTGGTTCAAGAATGGCCTGGACCTGGGAGAAGACGCCCGCTTCCGCATGTTCAGCAAGCAGGGAGTGTTGACTCTGGAGATTAGAAAGCCCTGCCCCTTTGACGGGGGCATCTATGTCTGCAGGGCCACCAACTTACATGGCGAGGCACGGTGTGAGTGCCGCCTGGAGGTGCGAGGTGAGGAGCCCTCGGGGCCAGGGCCTGGGAGAT	X33	missense	1.1873162284644243	1.2011583910769013	Missense	c.3777G>T	Q1259H	47332109	chr11:47332109	C	A	11	1.680393	15.19	Q1259H	0.3811	0.036	ENST00000545968;ENST00000399249;ENST00000256993	0.048604135	0.477
CTTCCCTCCCTCTCTTTACCTTATTTATAGCCCAAGATTTCCTGGTTCAAGAATGGCCTGGACCTGGGAGAAGACGCCCGCTTCCGCATGTTCAGCAAGCAGGGAGTGTTGACTCTGGAGATTAGAAAGCCCTGCCCCTTTGACGGGGGCATCTATGTCTGCAGGGCCACCAACTTACCGGGCGAGGCACGGTGTGAGTGCCGCCTGGAGGTGCGAGGTGAGGAGCCCTCGGGGCCAGGGCCTGGGAGAT	X33	missense	0.48848247286166413	-2.787603274	Missense	c.3776A>C	Q1259P	47332110	chr11:47332110	T	G	11	3.480952	22.6	Q1259P	0.5432	0.258	ENST00000545968;ENST00000399249;ENST00000256993	0.1662960779504122	0.726
CTTCCCTCCCTCTCTTTACCTTATTTATAGCCCAAGATTTCCTGGTTCAAGAATGGCCTGGACCTGGGAGAAGACGCCCGCTTCCGCATGTTCAGCAAGCAGGGAGTGTTGACTCTGGAGATTAGAAAGCCCTGCCCCTTTGACGGGGGCATCTATGTCTGCAGGGCCACCAACTTACGGGGCGAGGCACGGTGTGAGTGCCGCCTGGAGGTGCGAGGTGAGGAGCCCTCGGGGCCAGGGCCTGGGAGAT	X33	missense	1.0155904408771605	0.22099217415633748	Missense	c.3776A>G	Q1259R	47332110	chr11:47332110	T	C	11	3.024351	21.2	Q1259R	0.1603	0.134	ENST00000545968;ENST00000399249;ENST00000256993	0.150157109	0.543
CTTCCCTCCCTCTCTTTACCTTATTTATAGCCCAAGATTTCCTGGTTCAAGAATGGCCTGGACCTGGGAGAAGACGCCCGCTTCCGCATGTTCAGCAAGCAGGGAGTGTTGACTCTGGAGATTAGAAAGCCCTGCCCCTTTGACGGGGGCATCTATGTCTGCAGGGCCACCAACTTACTGGGCGAGGCACGGTGTGAGTGCCGCCTGGAGGTGCGAGGTGAGGAGCCCTCGGGGCCAGGGCCTGGGAGAT	X33	missense	0.9991272715936936	0.1270246775920918	Missense	c.3776A>T	Q1259L	47332110	chr11:47332110	T	A	11	2.816071	20.4	Q1259L	0.2658	0.22	ENST00000545968;ENST00000399249;ENST00000256993	0.039479308	0.451
CTTCCCTCCCTCTCTTTACCTTATTTATAGCCCAAGATTTCCTGGTTCAAGAATGGCCTGGACCTGGGAGAAGACGCCCGCTTCCGCATGTTCAGCAAGCAGGGAGTGTTGACTCTGGAGATTAGAAAGCCCTGCCCCTTTGACGGGGGCATCTATGTCTGCAGGGCCACCAACTTAGAGGGCGAGGCACGGTGTGAGTGCCGCCTGGAGGTGCGAGGTGAGGAGCCCTCGGGGCCAGGGCCTGGGAGAT	X33	missense	1.0697408168748526	0.5300684633508926	Missense	c.3775C>G	Q1259E	47332111	chr11:47332111	G	C	11	2.051857	16.99	Q1259E	0.1643	0.04	ENST00000545968;ENST00000399249;ENST00000256993	0.1730384494500946	0.587
CTTCCCTCCCTCTCTTTACCTTATTTATAGCCCAAGATTTCCTGGTTCAAGAATGGCCTGGACCTGGGAGAAGACGCCCGCTTCCGCATGTTCAGCAAGCAGGGAGTGTTGACTCTGGAGATTAGAAAGCCCTGCCCCTTTGACGGGGGCATCTATGTCTGCAGGGCCACCAACTTATAGGGCGAGGCACGGTGTGAGTGCCGCCTGGAGGTGCGAGGTGAGGAGCCCTCGGGGCCAGGGCCTGGGAGAT	X33	Nonsense	0.12320657044092098	-4.872503303	Nonsense	c.3775C>T	Q1259X	47332111	chr11:47332111	G	A	11	7.652904	36							NM_000256.3(MYBPC3):c.3775C>T (p.Gln1259Ter)	Pathogenic/Likely pathogenic
CTTCCCTCCCTCTCTTTACCTTATTTATAGCCCAAGATTTCCTGGTTCAAGAATGGCCTGGACCTGGGAGAAGACGCCCGCTTCCGCATGTTCAGCAAGCAGGGAGTGTTGACTCTGGAGATTAGAAAGCCCTGCCCCTTTGACGGGGGCATCTATGTCTGCAGGGCCACCAACTTCCAGGGCGAGGCACGGTGTGAGTGCCGCCTGGAGGTGCGAGGTGAGGAGCCCTCGGGGCCAGGGCCTGGGAGAT	X33	missense	1.0915747050665454	0.6546906292480392	Missense	c.3774A>C	L1258F	47332112	chr11:47332112	T	G	11	0.476004	5.214	L1258F	0.2545	0.115	ENST00000545968;ENST00000399249;ENST00000256993	0.1709906665113312	0.214
CTTCCCTCCCTCTCTTTACCTTATTTATAGCCCAAGATTTCCTGGTTCAAGAATGGCCTGGACCTGGGAGAAGACGCCCGCTTCCGCATGTTCAGCAAGCAGGGAGTGTTGACTCTGGAGATTAGAAAGCCCTGCCCCTTTGACGGGGGCATCTATGTCTGCAGGGCCACCAACTTGCAGGGCGAGGCACGGTGTGAGTGCCGCCTGGAGGTGCGAGGTGAGGAGCCCTCGGGGCCAGGGCCTGGGAGAT	X33	Synonymous	0.8998794176151319	-0.439456309	Synonymous	c.3774A>G		47332112	chr11:47332112	T	C	11	-0.007212	1.042
CTTCCCTCCCTCTCTTTACCTTATTTATAGCCCAAGATTTCCTGGTTCAAGAATGGCCTGGACCTGGGAGAAGACGCCCGCTTCCGCATGTTCAGCAAGCAGGGAGTGTTGACTCTGGAGATTAGAAAGCCCTGCCCCTTTGACGGGGGCATCTATGTCTGCAGGGCCACCAACTTTCAGGGCGAGGCACGGTGTGAGTGCCGCCTGGAGGTGCGAGGTGAGGAGCCCTCGGGGCCAGGGCCTGGGAGAT	X33	missense	0.9458886332891323	-0.17684765	Missense	c.3774A>T	L1258F	47332112	chr11:47332112	T	A	11	0.294636	3.214	L1258F	0.2545	0.112	ENST00000545968;ENST00000399249;ENST00000256993	0.1709906665113312	0.214
CTTCCCTCCCTCTCTTTACCTTATTTATAGCCCAAGATTTCCTGGTTCAAGAATGGCCTGGACCTGGGAGAAGACGCCCGCTTCCGCATGTTCAGCAAGCAGGGAGTGTTGACTCTGGAGATTAGAAAGCCCTGCCCCTTTGACGGGGGCATCTATGTCTGCAGGGCCACCAAGTTACAGGGCGAGGCACGGTGTGAGTGCCGCCTGGAGGTGCGAGGTGAGGAGCCCTCGGGGCCAGGGCCTGGGAGAT	X33	missense	0.1783319533172445	-4.557861927	Missense	c.3771C>G	N1257K	47332115	chr11:47332115	G	C	11	3.554429	22.9	N1257K	0.9939	0.591	ENST00000545968;ENST00000399249;ENST00000256993	0.8487385689306322	0.85
CTTCCCTCCCTCTCTTTACCTTATTTATAGCCCAAGATTTCCTGGTTCAAGAATGGCCTGGACCTGGGAGAAGACGCCCGCTTCCGCATGTTCAGCAAGCAGGGAGTGTTGACTCTGGAGATTAGAAAGCCCTGCCCCTTTGACGGGGGCATCTATGTCTGCAGGGCCACCAATTTACAGGGCGAGGCACGGTGTGAGTGCCGCCTGGAGGTGCGAGGTGAGGAGCCCTCGGGGCCAGGGCCTGGGAGAT	X33	Synonymous	1.0503766651642885	0.41954291216438516	Synonymous	c.3771C>T		47332115	chr11:47332115	G	A	11	0.707898	7.454
CTTCCCTCCCTCTCTTTACCTTATTTATAGCCCAAGATTTCCTGGTTCAAGAATGGCCTGGACCTGGGAGAAGACGCCCGCTTCCGCATGTTCAGCAAGCAGGGAGTGTTGACTCTGGAGATTAGAAAGCCCTGCCCCTTTGACGGGGGCATCTATGTCTGCAGGGCCACCACCTTACAGGGCGAGGCACGGTGTGAGTGCCGCCTGGAGGTGCGAGGTGAGGAGCCCTCGGGGCCAGGGCCTGGGAGAT	X33	missense	0.021048835	-5.455593136	Missense	c.3770A>C	N1257T	47332116	chr11:47332116	T	G	11	4.089152	24.3	N1257T	0.8243	0.797	ENST00000545968;ENST00000399249;ENST00000256993	0.8678173581643367	0.873
CTTCCCTCCCTCTCTTTACCTTATTTATAGCCCAAGATTTCCTGGTTCAAGAATGGCCTGGACCTGGGAGAAGACGCCCGCTTCCGCATGTTCAGCAAGCAGGGAGTGTTGACTCTGGAGATTAGAAAGCCCTGCCCCTTTGACGGGGGCATCTATGTCTGCAGGGCCACCAGCTTACAGGGCGAGGCACGGTGTGAGTGCCGCCTGGAGGTGCGAGGTGAGGAGCCCTCGGGGCCAGGGCCTGGGAGAT	X33	missense	0.6618238098186217	-1.798215921	Missense	c.3770A>G	N1257S	47332116	chr11:47332116	T	C	11	3.87031	23.7	N1257S	0.4971	0.686	ENST00000545968;ENST00000399249;ENST00000256993	0.7637132641655007	0.667	NM_000256.3(MYBPC3):c.3770A>G (p.Asn1257Ser)	Uncertain significance
CTTCCCTCCCTCTCTTTACCTTATTTATAGCCCAAGATTTCCTGGTTCAAGAATGGCCTGGACCTGGGAGAAGACGCCCGCTTCCGCATGTTCAGCAAGCAGGGAGTGTTGACTCTGGAGATTAGAAAGCCCTGCCCCTTTGACGGGGGCATCTATGTCTGCAGGGCCACCATCTTACAGGGCGAGGCACGGTGTGAGTGCCGCCTGGAGGTGCGAGGTGAGGAGCCCTCGGGGCCAGGGCCTGGGAGAT	X33	missense	0.042223776	-5.334732072	Missense	c.3770A>T	N1257I	47332116	chr11:47332116	T	A	11	4.602086	25.9	N1257I	0.976	0.771	ENST00000545968;ENST00000399249;ENST00000256993	0.8593541506357527	0.879
CTTCCCTCCCTCTCTTTACCTTATTTATAGCCCAAGATTTCCTGGTTCAAGAATGGCCTGGACCTGGGAGAAGACGCCCGCTTCCGCATGTTCAGCAAGCAGGGAGTGTTGACTCTGGAGATTAGAAAGCCCTGCCCCTTTGACGGGGGCATCTATGTCTGCAGGGCCACCCACTTACAGGGCGAGGCACGGTGTGAGTGCCGCCTGGAGGTGCGAGGTGAGGAGCCCTCGGGGCCAGGGCCTGGGAGAT	X33	missense	0.072684185	-5.160871962	Missense	c.3769A>C	N1257H	47332117	chr11:47332117	T	G	11	4.283718	24.8	N1257H	0.8746	0.828	ENST00000545968;ENST00000399249;ENST00000256993	0.8530981193033995	0.803
CTTCCCTCCCTCTCTTTACCTTATTTATAGCCCAAGATTTCCTGGTTCAAGAATGGCCTGGACCTGGGAGAAGACGCCCGCTTCCGCATGTTCAGCAAGCAGGGAGTGTTGACTCTGGAGATTAGAAAGCCCTGCCCCTTTGACGGGGGCATCTATGTCTGCAGGGCCACCGACTTACAGGGCGAGGCACGGTGTGAGTGCCGCCTGGAGGTGCGAGGTGAGGAGCCCTCGGGGCCAGGGCCTGGGAGAT	X33	missense	0.0994838	-5.007906718	Missense	c.3769A>G	N1257D	47332117	chr11:47332117	T	C	11	4.487979	25.5	N1257D	0.8962	0.821	ENST00000545968;ENST00000399249;ENST00000256993	0.8699016698395368	0.846
CTTCCCTCCCTCTCTTTACCTTATTTATAGCCCAAGATTTCCTGGTTCAAGAATGGCCTGGACCTGGGAGAAGACGCCCGCTTCCGCATGTTCAGCAAGCAGGGAGTGTTGACTCTGGAGATTAGAAAGCCCTGCCCCTTTGACGGGGGCATCTATGTCTGCAGGGCCACCTACTTACAGGGCGAGGCACGGTGTGAGTGCCGCCTGGAGGTGCGAGGTGAGGAGCCCTCGGGGCCAGGGCCTGGGAGAT	X33	missense	0.10842165839328405	-4.956891743	Missense	c.3769A>T	N1257Y	47332117	chr11:47332117	T	A	11	4.52835	25.6	N1257Y	0.9435	0.909	ENST00000545968;ENST00000399249;ENST00000256993	0.8646868716542049	0.906
CTTCCCTCCCTCTCTTTACCTTATTTATAGCCCAAGATTTCCTGGTTCAAGAATGGCCTGGACCTGGGAGAAGACGCCCGCTTCCGCATGTTCAGCAAGCAGGGAGTGTTGACTCTGGAGATTAGAAAGCCCTGCCCCTTTGACGGGGGCATCTATGTCTGCAGGGCCACGAACTTACAGGGCGAGGCACGGTGTGAGTGCCGCCTGGAGGTGCGAGGTGAGGAGCCCTCGGGGCCAGGGCCTGGGAGAT	X33	Synonymous	1.1440153843416117	0.9540084133733076	Synonymous	c.3768C>G		47332118	chr11:47332118	G	C	11	0.999828	10.33							NM_000256.3(MYBPC3):c.3768C>G (p.Thr1256=)	Uncertain significance
CTTCCCTCCCTCTCTTTACCTTATTTATAGCCCAAGATTTCCTGGTTCAAGAATGGCCTGGACCTGGGAGAAGACGCCCGCTTCCGCATGTTCAGCAAGCAGGGAGTGTTGACTCTGGAGATTAGAAAGCCCTGCCCCTTTGACGGGGGCATCTATGTCTGCAGGGCCACTAACTTACAGGGCGAGGCACGGTGTGAGTGCCGCCTGGAGGTGCGAGGTGAGGAGCCCTCGGGGCCAGGGCCTGGGAGAT	X33	Synonymous	0.970538943	-0.036150079	Synonymous	c.3768C>T		47332118	chr11:47332118	G	A	11	1.034628	10.72
CTTCCCTCCCTCTCTTTACCTTATTTATAGCCCAAGATTTCCTGGTTCAAGAATGGCCTGGACCTGGGAGAAGACGCCCGCTTCCGCATGTTCAGCAAGCAGGGAGTGTTGACTCTGGAGATTAGAAAGCCCTGCCCCTTTGACGGGGGCATCTATGTCTGCAGGGCCAGCAACTTACAGGGCGAGGCACGGTGTGAGTGCCGCCTGGAGGTGCGAGGTGAGGAGCCCTCGGGGCCAGGGCCTGGGAGAT	X33	missense	0.4993636654826181	-2.725496251	Missense	c.3767C>G	T1256S	47332119	chr11:47332119	G	C	11	3.276559	22	T1256S	0.2719	0.111	ENST00000545968;ENST00000399249;ENST00000256993	0.089109665	0.198
CTTCCCTCCCTCTCTTTACCTTATTTATAGCCCAAGATTTCCTGGTTCAAGAATGGCCTGGACCTGGGAGAAGACGCCCGCTTCCGCATGTTCAGCAAGCAGGGAGTGTTGACTCTGGAGATTAGAAAGCCCTGCCCCTTTGACGGGGGCATCTATGTCTGCAGGGCCATCAACTTACAGGGCGAGGCACGGTGTGAGTGCCGCCTGGAGGTGCGAGGTGAGGAGCCCTCGGGGCCAGGGCCTGGGAGAT	X33	missense	1.0801530798634504	0.5894989575504307	Missense	c.3767C>T	T1256I	47332119	chr11:47332119	G	A	11	2.974728	21	T1256I	0.4273	0.095	ENST00000545968;ENST00000399249;ENST00000256993	0.045907053	0.302	NM_000256.3(MYBPC3):c.3767C>T (p.Thr1256Ile)	Uncertain significance
CTTCCCTCCCTCTCTTTACCTTATTTATAGCCCAAGATTTCCTGGTTCAAGAATGGCCTGGACCTGGGAGAAGACGCCCGCTTCCGCATGTTCAGCAAGCAGGGAGTGTTGACTCTGGAGATTAGAAAGCCCTGCCCCTTTGACGGGGGCATCTATGTCTGCAGGGCCCCCAACTTACAGGGCGAGGCACGGTGTGAGTGCCGCCTGGAGGTGCGAGGTGAGGAGCCCTCGGGGCCAGGGCCTGGGAGAT	X33	missense	0.048849389	-5.296914793	Missense	c.3766A>C	T1256P	47332120	chr11:47332120	T	G	11	3.338933	22.2	T1256P	0.8939	0.498	ENST00000545968;ENST00000399249;ENST00000256993	0.1591645080914179	0.584
CTTCCCTCCCTCTCTTTACCTTATTTATAGCCCAAGATTTCCTGGTTCAAGAATGGCCTGGACCTGGGAGAAGACGCCCGCTTCCGCATGTTCAGCAAGCAGGGAGTGTTGACTCTGGAGATTAGAAAGCCCTGCCCCTTTGACGGGGGCATCTATGTCTGCAGGGCCGCCAACTTACAGGGCGAGGCACGGTGTGAGTGCCGCCTGGAGGTGCGAGGTGAGGAGCCCTCGGGGCCAGGGCCTGGGAGAT	X33	missense	1.037777639914426	0.34763094664337085	Missense	c.3766A>G	T1256A	47332120	chr11:47332120	T	C	11	2.949219	20.9	T1256A	0.1829	0.088	ENST00000545968;ENST00000399249;ENST00000256993	0.1803646842060842	0.366
CTTCCCTCCCTCTCTTTACCTTATTTATAGCCCAAGATTTCCTGGTTCAAGAATGGCCTGGACCTGGGAGAAGACGCCCGCTTCCGCATGTTCAGCAAGCAGGGAGTGTTGACTCTGGAGATTAGAAAGCCCTGCCCCTTTGACGGGGGCATCTATGTCTGCAGGGCCTCCAACTTACAGGGCGAGGCACGGTGTGAGTGCCGCCTGGAGGTGCGAGGTGAGGAGCCCTCGGGGCCAGGGCCTGGGAGAT	X33	missense	1.2535072253885413	1.5789594188715421	Missense	c.3766A>T	T1256S	47332120	chr11:47332120	T	A	11	2.722264	19.94	T1256S	0.2719	0.075	ENST00000545968;ENST00000399249;ENST00000256993	0.089109665	0.198
CTTCCCTCCCTCTCTTTACCTTATTTATAGCCCAAGATTTCCTGGTTCAAGAATGGCCTGGACCTGGGAGAAGACGCCCGCTTCCGCATGTTCAGCAAGCAGGGAGTGTTGACTCTGGAGATTAGAAAGCCCTGCCCCTTTGACGGGGGCATCTATGTCTGCAGGGCGACCAACTTACAGGGCGAGGCACGGTGTGAGTGCCGCCTGGAGGTGCGAGGTGAGGAGCCCTCGGGGCCAGGGCCTGGGAGAT	X33	Synonymous	1.1879543910422063	1.2048008574090299	Synonymous	c.3765C>G		47332121	chr11:47332121	G	C	11	0.990168	10.22							NM_000256.3(MYBPC3):c.3765C>G (p.Ala1255=)	Likely benign
CTTCCCTCCCTCTCTTTACCTTATTTATAGCCCAAGATTTCCTGGTTCAAGAATGGCCTGGACCTGGGAGAAGACGCCCGCTTCCGCATGTTCAGCAAGCAGGGAGTGTTGACTCTGGAGATTAGAAAGCCCTGCCCCTTTGACGGGGGCATCTATGTCTGCAGGGCTACCAACTTACAGGGCGAGGCACGGTGTGAGTGCCGCCTGGAGGTGCGAGGTGAGGAGCCCTCGGGGCCAGGGCCTGGGAGAT	X33	Synonymous	0.9040476700017557	-0.415665006	Synonymous	c.3765C>T		47332121	chr11:47332121	G	A	11	0.808583	8.366							NM_000256.3(MYBPC3):c.3765C>T (p.Ala1255=)	Likely benign
CTTCCCTCCCTCTCTTTACCTTATTTATAGCCCAAGATTTCCTGGTTCAAGAATGGCCTGGACCTGGGAGAAGACGCCCGCTTCCGCATGTTCAGCAAGCAGGGAGTGTTGACTCTGGAGATTAGAAAGCCCTGCCCCTTTGACGGGGGCATCTATGTCTGCAGGGGCACCAACTTACAGGGCGAGGCACGGTGTGAGTGCCGCCTGGAGGTGCGAGGTGAGGAGCCCTCGGGGCCAGGGCCTGGGAGAT	X33	missense	0.43667943868146897	-3.083281546	Missense	c.3764C>G	A1255G	47332122	chr11:47332122	G	C	11	4.535707	25.6	A1255G	0.4423	0.828	ENST00000545968;ENST00000399249;ENST00000256993	0.8608415902185477	0.764	NM_000256.3(MYBPC3):c.3764C>G (p.Ala1255Gly)	Uncertain significance
CTTCCCTCCCTCTCTTTACCTTATTTATAGCCCAAGATTTCCTGGTTCAAGAATGGCCTGGACCTGGGAGAAGACGCCCGCTTCCGCATGTTCAGCAAGCAGGGAGTGTTGACTCTGGAGATTAGAAAGCCCTGCCCCTTTGACGGGGGCATCTATGTCTGCAGGGTCACCAACTTACAGGGCGAGGCACGGTGTGAGTGCCGCCTGGAGGTGCGAGGTGAGGAGCCCTCGGGGCCAGGGCCTGGGAGAT	X33	missense	0.08989503	-5.062636926	Missense	c.3764C>T	A1255V	47332122	chr11:47332122	G	A	11	4.743401	26.5	A1255V	0.6244	0.594	ENST00000545968;ENST00000399249;ENST00000256993	0.5960203804122775	0.726
CTTCCCTCCCTCTCTTTACCTTATTTATAGCCCAAGATTTCCTGGTTCAAGAATGGCCTGGACCTGGGAGAAGACGCCCGCTTCCGCATGTTCAGCAAGCAGGGAGTGTTGACTCTGGAGATTAGAAAGCCCTGCCCCTTTGACGGGGGCATCTATGTCTGCAGGTCCACCAACTTACAGGGCGAGGCACGGTGTGAGTGCCGCCTGGAGGTGCGAGGTGAGGAGCCCTCGGGGCCAGGGCCTGGGAGAT	X33	missense	0.15835397576366145	-4.671891037	Missense	c.3763G>T	A1255S	47332123	chr11:47332123	C	A	11	4.720062	26.4	A1255S	0.5278	0.75	ENST00000545968;ENST00000399249;ENST00000256993	0.8437501349039729	0.695
CTTCCCTCCCTCTCTTTACCTTATTTATAGCCCAAGATTTCCTGGTTCAAGAATGGCCTGGACCTGGGAGAAGACGCCCGCTTCCGCATGTTCAGCAAGCAGGGAGTGTTGACTCTGGAGATTAGAAAGCCCTGCCCCTTTGACGGGGGCATCTATGTCTGCAGTGCCACCAACTTACAGGGCGAGGCACGGTGTGAGTGCCGCCTGGAGGTGCGAGGTGAGGAGCCCTCGGGGCCAGGGCCTGGGAGAT	X33	missense	0.8594869456222431	-0.670006054	Missense	c.3762G>T	R1254S	47332124	chr11:47332124	C	A	11	3.049549	21.3	R1254S	0.8487	0.307	ENST00000545968;ENST00000399249;ENST00000256993	0.3406558853422914	0.484
CTTCCCTCCCTCTCTTTACCTTATTTATAGCCCAAGATTTCCTGGTTCAAGAATGGCCTGGACCTGGGAGAAGACGCCCGCTTCCGCATGTTCAGCAAGCAGGGAGTGTTGACTCTGGAGATTAGAAAGCCCTGCCCCTTTGACGGGGGCATCTATGTCTGCATGGCCACCAACTTACAGGGCGAGGCACGGTGTGAGTGCCGCCTGGAGGTGCGAGGTGAGGAGCCCTCGGGGCCAGGGCCTGGGAGAT	X33	missense	0.9737657034230061	-0.01773257	Missense	c.3761G>T	R1254M	47332125	chr11:47332125	C	A	11	3.240867	21.9	R1254M	0.7024	0.218	ENST00000545968;ENST00000399249;ENST00000256993	0.2379421901287752	0.54
CTTCCCTCCCTCTCTTTACCTTATTTATAGCCCAAGATTTCCTGGTTCAAGAATGGCCTGGACCTGGGAGAAGACGCCCGCTTCCGCATGTTCAGCAAGCAGGGAGTGTTGACTCTGGAGATTAGAAAGCCCTGCCCCTTTGACGGGGGCATCTATGTCTGCCGGGCCACCAACTTACAGGGCGAGGCACGGTGTGAGTGCCGCCTGGAGGTGCGAGGTGAGGAGCCCTCGGGGCCAGGGCCTGGGAGAT	X33	Synonymous	0.9422682891264669	-0.197511634	Synonymous	c.3760A>C		47332126	chr11:47332126	T	G	11	1.233881	12.44
CTTCCCTCCCTCTCTTTACCTTATTTATAGCCCAAGATTTCCTGGTTCAAGAATGGCCTGGACCTGGGAGAAGACGCCCGCTTCCGCATGTTCAGCAAGCAGGGAGTGTTGACTCTGGAGATTAGAAAGCCCTGCCCCTTTGACGGGGGCATCTATGTCTGCGGGGCCACCAACTTACAGGGCGAGGCACGGTGTGAGTGCCGCCTGGAGGTGCGAGGTGAGGAGCCCTCGGGGCCAGGGCCTGGGAGAT	X33	missense	0.5824457398096748	-2.251285339	Missense	c.3760A>G	R1254G	47332126	chr11:47332126	T	C	11	3.840255	23.6	R1254G	0.8274	0.437	ENST00000545968;ENST00000399249;ENST00000256993	0.3847363842742537	0.681	NM_000256.3(MYBPC3):c.3760A>G (p.Arg1254Gly)	Uncertain significance
CTTCCCTCCCTCTCTTTACCTTATTTATAGCCCAAGATTTCCTGGTTCAAGAATGGCCTGGACCTGGGAGAAGACGCCCGCTTCCGCATGTTCAGCAAGCAGGGAGTGTTGACTCTGGAGATTAGAAAGCCCTGCCCCTTTGACGGGGGCATCTATGTCTGCTGGGCCACCAACTTACAGGGCGAGGCACGGTGTGAGTGCCGCCTGGAGGTGCGAGGTGAGGAGCCCTCGGGGCCAGGGCCTGGGAGAT	X33	missense	0.8400544635330769	-0.780921617	Missense	c.3760A>T	R1254W	47332126	chr11:47332126	T	A	11	4.115834	24.3	R1254W	0.5349	0.456	ENST00000545968;ENST00000399249;ENST00000256993	0.4760609688457865	0.564
CTTCCCTCCCTCTCTTTACCTTATTTATAGCCCAAGATTTCCTGGTTCAAGAATGGCCTGGACCTGGGAGAAGACGCCCGCTTCCGCATGTTCAGCAAGCAGGGAGTGTTGACTCTGGAGATTAGAAAGCCCTGCCCCTTTGACGGGGGCATCTATGTCTGGAGGGCCACCAACTTACAGGGCGAGGCACGGTGTGAGTGCCGCCTGGAGGTGCGAGGTGAGGAGCCCTCGGGGCCAGGGCCTGGGAGAT	X33	missense	0.034958777549918385	-5.376198796	Missense	c.3759C>G	C1253W	47332127	chr11:47332127	G	C	11	3.918031	23.8	C1253W	0.9941	0.853	ENST00000545968;ENST00000399249;ENST00000256993	0.8243465206074533	0.872
CTTCCCTCCCTCTCTTTACCTTATTTATAGCCCAAGATTTCCTGGTTCAAGAATGGCCTGGACCTGGGAGAAGACGCCCGCTTCCGCATGTTCAGCAAGCAGGGAGTGTTGACTCTGGAGATTAGAAAGCCCTGCCCCTTTGACGGGGGCATCTATGTCTGTAGGGCCACCAACTTACAGGGCGAGGCACGGTGTGAGTGCCGCCTGGAGGTGCGAGGTGAGGAGCCCTCGGGGCCAGGGCCTGGGAGAT	X33	Synonymous	1.0248967274452698	0.2741100420502731	Synonymous	c.3759C>T		47332127	chr11:47332127	G	A	11	0.830772	8.579
CTTCCCTCCCTCTCTTTACCTTATTTATAGCCCAAGATTTCCTGGTTCAAGAATGGCCTGGACCTGGGAGAAGACGCCCGCTTCCGCATGTTCAGCAAGCAGGGAGTGTTGACTCTGGAGATTAGAAAGCCCTGCCCCTTTGACGGGGGCATCTATGTCTTCAGGGCCACCAACTTACAGGGCGAGGCACGGTGTGAGTGCCGCCTGGAGGTGCGAGGTGAGGAGCCCTCGGGGCCAGGGCCTGGGAGAT	X33	missense	0.11270948698022559	-4.93241793	Missense	c.3758G>T	C1253F	47332128	chr11:47332128	C	A	11	4.699366	26.3	C1253F	0.8559	0.94	ENST00000545968;ENST00000399249;ENST00000256993	0.8226695146144533	0.858
CTTCCCTCCCTCTCTTTACCTTATTTATAGCCCAAGATTTCCTGGTTCAAGAATGGCCTGGACCTGGGAGAAGACGCCCGCTTCCGCATGTTCAGCAAGCAGGGAGTGTTGACTCTGGAGATTAGAAAGCCCTGCCCCTTTGACGGGGGCATCTATGTGTGCAGGGCCACCAACTTACAGGGCGAGGCACGGTGTGAGTGCCGCCTGGAGGTGCGAGGTGAGGAGCCCTCGGGGCCAGGGCCTGGGAGAT	X33	Synonymous	0.9489022926231592	-0.159646464	Synonymous	c.3756C>G		47332130	chr11:47332130	G	C	11	0.607341	6.525							NM_000256.3(MYBPC3):c.3756C>G (p.Val1252=)	Likely benign
CTTCCCTCCCTCTCTTTACCTTATTTATAGCCCAAGATTTCCTGGTTCAAGAATGGCCTGGACCTGGGAGAAGACGCCCGCTTCCGCATGTTCAGCAAGCAGGGAGTGTTGACTCTGGAGATTAGAAAGCCCTGCCCCTTTGACGGGGGCATCTATGTTTGCAGGGCCACCAACTTACAGGGCGAGGCACGGTGTGAGTGCCGCCTGGAGGTGCGAGGTGAGGAGCCCTCGGGGCCAGGGCCTGGGAGAT	X33	Synonymous	0.992341114	0.088291054	Synonymous	c.3756C>T		47332130	chr11:47332130	G	A	11	1.322718	13.06
CTTCCCTCCCTCTCTTTACCTTATTTATAGCCCAAGATTTCCTGGTTCAAGAATGGCCTGGACCTGGGAGAAGACGCCCGCTTCCGCATGTTCAGCAAGCAGGGAGTGTTGACTCTGGAGATTAGAAAGCCCTGCCCCTTTGACGGGGGCATCTATTTCTGCAGGGCCACCAACTTACAGGGCGAGGCACGGTGTGAGTGCCGCCTGGAGGTGCGAGGTGAGGAGCCCTCGGGGCCAGGGCCTGGGAGAT	X33	missense	0.47470783461250854	-2.866225334	Missense	c.3754G>T	V1252F	47332132	chr11:47332132	C	A	11	3.586846	23	V1252F	0.3589	0.142	ENST00000545968;ENST00000399249;ENST00000256993	0.1606800502596589	0.513
CTTCCCTCCCTCTCTTTACCTTATTTATAGCCCAAGATTTCCTGGTTCAAGAATGGCCTGGACCTGGGAGAAGACGCCCGCTTCCGCATGTTCAGCAAGCAGGGAGTGTTGACTCTGGAGATTAGAAAGCCCTGCCCCTTTGACGGGGGCATCTCTGTCTGCAGGGCCACCAACTTACAGGGCGAGGCACGGTGTGAGTGCCGCCTGGAGGTGCGAGGTGAGGAGCCCTCGGGGCCAGGGCCTGGGAGAT	X33	missense	0.1469719520627722	-4.736856674	Missense	c.3752A>C	Y1251S	47332134	chr11:47332134	T	G	11	5.014711	28	Y1251S	0.9868	0.944	ENST00000545968;ENST00000399249;ENST00000256993	0.8684656710588651	0.854
CTTCCCTCCCTCTCTTTACCTTATTTATAGCCCAAGATTTCCTGGTTCAAGAATGGCCTGGACCTGGGAGAAGACGCCCGCTTCCGCATGTTCAGCAAGCAGGGAGTGTTGACTCTGGAGATTAGAAAGCCCTGCCCCTTTGACGGGGGCATCTGTGTCTGCAGGGCCACCAACTTACAGGGCGAGGCACGGTGTGAGTGCCGCCTGGAGGTGCGAGGTGAGGAGCCCTCGGGGCCAGGGCCTGGGAGAT	X33	missense	0.10014471443234474	-5.00413439	Missense	c.3752A>G	Y1251C	47332134	chr11:47332134	T	C	11	4.65437	26.1	Y1251C	0.9567	0.935	ENST00000545968;ENST00000399249;ENST00000256993	0.8796906484765776	0.865	NM_000256.3(MYBPC3):c.3752A>G (p.Tyr1251Cys)	Uncertain significance
CTTCCCTCCCTCTCTTTACCTTATTTATAGCCCAAGATTTCCTGGTTCAAGAATGGCCTGGACCTGGGAGAAGACGCCCGCTTCCGCATGTTCAGCAAGCAGGGAGTGTTGACTCTGGAGATTAGAAAGCCCTGCCCCTTTGACGGGGGCATCTTTGTCTGCAGGGCCACCAACTTACAGGGCGAGGCACGGTGTGAGTGCCGCCTGGAGGTGCGAGGTGAGGAGCCCTCGGGGCCAGGGCCTGGGAGAT	X33	missense	0.7927224618563966	-1.051080395	Missense	c.3752A>T	Y1251F	47332134	chr11:47332134	T	A	11	4.602591	25.9	Y1251F	0.291	0.778	ENST00000545968;ENST00000399249;ENST00000256993	0.7685712110784397	0.536
CTTCCCTCCCTCTCTTTACCTTATTTATAGCCCAAGATTTCCTGGTTCAAGAATGGCCTGGACCTGGGAGAAGACGCCCGCTTCCGCATGTTCAGCAAGCAGGGAGTGTTGACTCTGGAGATTAGAAAGCCCTGCCCCTTTGACGGGGGCATGTATGTCTGCAGGGCCACCAACTTACAGGGCGAGGCACGGTGTGAGTGCCGCCTGGAGGTGCGAGGTGAGGAGCCCTCGGGGCCAGGGCCTGGGAGAT	X33	missense	1.0252878171673105	0.27634228065994826	Missense	c.3750C>G	I1250M	47332136	chr11:47332136	G	C	11	2.986548	21	I1250M	0.2614	0.024	ENST00000545968;ENST00000399249;ENST00000256993	0.1167540557888708	0.286	NM_000256.3(MYBPC3):c.3750C>G (p.Ile1250Met)	Uncertain significance
CTTCCCTCCCTCTCTTTACCTTATTTATAGCCCAAGATTTCCTGGTTCAAGAATGGCCTGGACCTGGGAGAAGACGCCCGCTTCCGCATGTTCAGCAAGCAGGGAGTGTTGACTCTGGAGATTAGAAAGCCCTGCCCCTTTGACGGGGGCATTTATGTCTGCAGGGCCACCAACTTACAGGGCGAGGCACGGTGTGAGTGCCGCCTGGAGGTGCGAGGTGAGGAGCCCTCGGGGCCAGGGCCTGGGAGAT	X33	Synonymous	1.3057362312208665	1.8770690259343605	Synonymous	c.3750C>T		47332136	chr11:47332136	G	A	11	1.317099	13.02
CTTCCCTCCCTCTCTTTACCTTATTTATAGCCCAAGATTTCCTGGTTCAAGAATGGCCTGGACCTGGGAGAAGACGCCCGCTTCCGCATGTTCAGCAAGCAGGGAGTGTTGACTCTGGAGATTAGAAAGCCCTGCCCCTTTGACGGGGGCCTCTATGTCTGCAGGGCCACCAACTTACAGGGCGAGGCACGGTGTGAGTGCCGCCTGGAGGTGCGAGGTGAGGAGCCCTCGGGGCCAGGGCCTGGGAGAT	X33	missense	0.8433446448147686	-0.762142116	Missense	c.3748A>C	I1250L	47332138	chr11:47332138	T	G	11	0.550879	5.977	I1250L	0.2573	0.159	ENST00000545968;ENST00000399249;ENST00000256993	0.1221968574687589	0.258
CTTCCCTCCCTCTCTTTACCTTATTTATAGCCCAAGATTTCCTGGTTCAAGAATGGCCTGGACCTGGGAGAAGACGCCCGCTTCCGCATGTTCAGCAAGCAGGGAGTGTTGACTCTGGAGATTAGAAAGCCCTGCCCCTTTGACGGGGGCGTCTATGTCTGCAGGGCCACCAACTTACAGGGCGAGGCACGGTGTGAGTGCCGCCTGGAGGTGCGAGGTGAGGAGCCCTCGGGGCCAGGGCCTGGGAGAT	X33	missense	1.0324668708940727	0.3173184557079401	Missense	c.3748A>G	I1250V	47332138	chr11:47332138	T	C	11	-0.718699	0.067	I1250V	0.1627	0.093	ENST00000545968;ENST00000399249;ENST00000256993	0.083134783	0.082
CTTCCCTCCCTCTCTTTACCTTATTTATAGCCCAAGATTTCCTGGTTCAAGAATGGCCTGGACCTGGGAGAAGACGCCCGCTTCCGCATGTTCAGCAAGCAGGGAGTGTTGACTCTGGAGATTAGAAAGCCCTGCCCCTTTGACGGGGGCTTCTATGTCTGCAGGGCCACCAACTTACAGGGCGAGGCACGGTGTGAGTGCCGCCTGGAGGTGCGAGGTGAGGAGCCCTCGGGGCCAGGGCCTGGGAGAT	X33	missense	0.7707456246446347	-1.176518477	Missense	c.3748A>T	I1250F	47332138	chr11:47332138	T	A	11	0.789239	8.186	I1250F	0.3558	0.109	ENST00000545968;ENST00000399249;ENST00000256993	0.2084623169517302	0.47
CTTCCCTCCCTCTCTTTACCTTATTTATAGCCCAAGATTTCCTGGTTCAAGAATGGCCTGGACCTGGGAGAAGACGCCCGCTTCCGCATGTTCAGCAAGCAGGGAGTGTTGACTCTGGAGATTAGAAAGCCCTGCCCCTTTGACGGGGGGATCTATGTCTGCAGGGCCACCAACTTACAGGGCGAGGCACGGTGTGAGTGCCGCCTGGAGGTGCGAGGTGAGGAGCCCTCGGGGCCAGGGCCTGGGAGAT	X33	Synonymous	0.8493366552904393	-0.727941276	Synonymous	c.3747C>G		47332139	chr11:47332139	G	C	11	-0.211162	0.465							NM_000256.3(MYBPC3):c.3747C>G (p.Gly1249=)	Likely benign
CTTCCCTCCCTCTCTTTACCTTATTTATAGCCCAAGATTTCCTGGTTCAAGAATGGCCTGGACCTGGGAGAAGACGCCCGCTTCCGCATGTTCAGCAAGCAGGGAGTGTTGACTCTGGAGATTAGAAAGCCCTGCCCCTTTGACGGGGGTATCTATGTCTGCAGGGCCACCAACTTACAGGGCGAGGCACGGTGTGAGTGCCGCCTGGAGGTGCGAGGTGAGGAGCCCTCGGGGCCAGGGCCTGGGAGAT	X33	Synonymous	0.9708428999714107	-0.034415173	Synonymous	c.3747C>T		47332139	chr11:47332139	G	A	11	0.514975	5.617
CTTCCCTCCCTCTCTTTACCTTATTTATAGCCCAAGATTTCCTGGTTCAAGAATGGCCTGGACCTGGGAGAAGACGCCCGCTTCCGCATGTTCAGCAAGCAGGGAGTGTTGACTCTGGAGATTAGAAAGCCCTGCCCCTTTGACGGGGTCATCTATGTCTGCAGGGCCACCAACTTACAGGGCGAGGCACGGTGTGAGTGCCGCCTGGAGGTGCGAGGTGAGGAGCCCTCGGGGCCAGGGCCTGGGAGAT	X33	missense	0.082661015	-5.103926807	Missense	c.3746G>T	G1249V	47332140	chr11:47332140	C	A	11	4.306981	24.9	G1249V	0.9237	0.918	ENST00000545968;ENST00000399249;ENST00000256993	0.791444114	0.897	NM_000256.3(MYBPC3):c.3746G>T (p.Gly1249Val)	Uncertain significance
CTTCCCTCCCTCTCTTTACCTTATTTATAGCCCAAGATTTCCTGGTTCAAGAATGGCCTGGACCTGGGAGAAGACGCCCGCTTCCGCATGTTCAGCAAGCAGGGAGTGTTGACTCTGGAGATTAGAAAGCCCTGCCCCTTTGACGGGTGCATCTATGTCTGCAGGGCCACCAACTTACAGGGCGAGGCACGGTGTGAGTGCCGCCTGGAGGTGCGAGGTGAGGAGCCCTCGGGGCCAGGGCCTGGGAGAT	X33	missense	0.08824126	-5.07207622	Missense	c.3745G>T	G1249C	47332141	chr11:47332141	C	A	11	4.567857	25.8	G1249C	0.8319	0.883	ENST00000545968;ENST00000399249;ENST00000256993	0.848580544	0.899
CTTCCCTCCCTCTCTTTACCTTATTTATAGCCCAAGATTTCCTGGTTCAAGAATGGCCTGGACCTGGGAGAAGACGCCCGCTTCCGCATGTTCAGCAAGCAGGGAGTGTTGACTCTGGAGATTAGAAAGCCCTGCCCCTTTGACGGTGGCATCTATGTCTGCAGGGCCACCAACTTACAGGGCGAGGCACGGTGTGAGTGCCGCCTGGAGGTGCGAGGTGAGGAGCCCTCGGGGCCAGGGCCTGGGAGAT	X33	Synonymous	0.9066943029492391	-0.400558713	Synonymous	c.3744G>T		47332142	chr11:47332142	C	A	11	0.246526	2.717
CTTCCCTCCCTCTCTTTACCTTATTTATAGCCCAAGATTTCCTGGTTCAAGAATGGCCTGGACCTGGGAGAAGACGCCCGCTTCCGCATGTTCAGCAAGCAGGGAGTGTTGACTCTGGAGATTAGAAAGCCCTGCCCCTTTGACGTGGGCATCTATGTCTGCAGGGCCACCAACTTACAGGGCGAGGCACGGTGTGAGTGCCGCCTGGAGGTGCGAGGTGAGGAGCCCTCGGGGCCAGGGCCTGGGAGAT	X33	missense	1.0516364815668184	0.4267336171518626	Missense	c.3743G>T	G1248V	47332143	chr11:47332143	C	A	11	3.931477	23.9	G1248V	0.7396	0.351	ENST00000545968;ENST00000399249;ENST00000256993	0.6786523769560278	0.641
CTTCCCTCCCTCTCTTTACCTTATTTATAGCCCAAGATTTCCTGGTTCAAGAATGGCCTGGACCTGGGAGAAGACGCCCGCTTCCGCATGTTCAGCAAGCAGGGAGTGTTGACTCTGGAGATTAGAAAGCCCTGCCCCTTTGACTGGGGCATCTATGTCTGCAGGGCCACCAACTTACAGGGCGAGGCACGGTGTGAGTGCCGCCTGGAGGTGCGAGGTGAGGAGCCCTCGGGGCCAGGGCCTGGGAGAT	X33	missense	0.4314971189574961	-3.112860881	Missense	c.3742G>T	G1248W	47332144	chr11:47332144	C	A	11	3.701636	23.3	G1248W	0.8664	0.523	ENST00000545968;ENST00000399249;ENST00000256993	0.7203179244599796	0.662
CTTCCCTCCCTCTCTTTACCTTATTTATAGCCCAAGATTTCCTGGTTCAAGAATGGCCTGGACCTGGGAGAAGACGCCCGCTTCCGCATGTTCAGCAAGCAGGGAGTGTTGACTCTGGAGATTAGAAAGCCCTGCCCCTTTGAGGGGGGCATCTATGTCTGCAGGGCCACCAACTTACAGGGCGAGGCACGGTGTGAGTGCCGCCTGGAGGTGCGAGGTGAGGAGCCCTCGGGGCCAGGGCCTGGGAGAT	X33	missense	0.31575899214891545	-3.773464065	Missense	c.3741C>G	D1247E	47332145	chr11:47332145	G	C	11	-0.20818	0.471	D1247E	0.931	0.618	ENST00000545968;ENST00000399249;ENST00000256993	0.8742745625556879	0.608
CTTCCCTCCCTCTCTTTACCTTATTTATAGCCCAAGATTTCCTGGTTCAAGAATGGCCTGGACCTGGGAGAAGACGCCCGCTTCCGCATGTTCAGCAAGCAGGGAGTGTTGACTCTGGAGATTAGAAAGCCCTGCCCCTTTGATGGGGGCATCTATGTCTGCAGGGCCACCAACTTACAGGGCGAGGCACGGTGTGAGTGCCGCCTGGAGGTGCGAGGTGAGGAGCCCTCGGGGCCAGGGCCTGGGAGAT	X33	Synonymous	1.0355266887727352	0.3347831018553365	Synonymous	c.3741C>T		47332145	chr11:47332145	G	A	11	-0.615227	0.099							NM_000256.3(MYBPC3):c.3741C>T (p.Asp1247=)	Likely benign
CTTCCCTCCCTCTCTTTACCTTATTTATAGCCCAAGATTTCCTGGTTCAAGAATGGCCTGGACCTGGGAGAAGACGCCCGCTTCCGCATGTTCAGCAAGCAGGGAGTGTTGACTCTGGAGATTAGAAAGCCCTGCCCCTTTGCCGGGGGCATCTATGTCTGCAGGGCCACCAACTTACAGGGCGAGGCACGGTGTGAGTGCCGCCTGGAGGTGCGAGGTGAGGAGCCCTCGGGGCCAGGGCCTGGGAGAT	X33	missense	0.6660352009413498	-1.774178394	Missense	c.3740A>C	D1247A	47332146	chr11:47332146	T	G	11	4.361064	25	D1247A	0.983	0.856	ENST00000545968;ENST00000399249;ENST00000256993	0.8365597374903627	0.701
CTTCCCTCCCTCTCTTTACCTTATTTATAGCCCAAGATTTCCTGGTTCAAGAATGGCCTGGACCTGGGAGAAGACGCCCGCTTCCGCATGTTCAGCAAGCAGGGAGTGTTGACTCTGGAGATTAGAAAGCCCTGCCCCTTTGGCGGGGGCATCTATGTCTGCAGGGCCACCAACTTACAGGGCGAGGCACGGTGTGAGTGCCGCCTGGAGGTGCGAGGTGAGGAGCCCTCGGGGCCAGGGCCTGGGAGAT	X33	missense	0.059638543	-5.235333101	Missense	c.3740A>G	D1247G	47332146	chr11:47332146	T	C	11	4.390867	25.1	D1247G	0.972	0.812	ENST00000545968;ENST00000399249;ENST00000256993	0.8811536685348319	0.815	NM_000256.3(MYBPC3):c.3740A>G (p.Asp1247Gly)	Likely pathogenic
CTTCCCTCCCTCTCTTTACCTTATTTATAGCCCAAGATTTCCTGGTTCAAGAATGGCCTGGACCTGGGAGAAGACGCCCGCTTCCGCATGTTCAGCAAGCAGGGAGTGTTGACTCTGGAGATTAGAAAGCCCTGCCCCTTTGTCGGGGGCATCTATGTCTGCAGGGCCACCAACTTACAGGGCGAGGCACGGTGTGAGTGCCGCCTGGAGGTGCGAGGTGAGGAGCCCTCGGGGCCAGGGCCTGGGAGAT	X33	missense	0.33755014639216285	-3.649085813	Missense	c.3740A>T	D1247V	47332146	chr11:47332146	T	A	11	4.326568	24.9	D1247V	0.9907	0.837	ENST00000545968;ENST00000399249;ENST00000256993	0.8523894183208859	0.813
CTTCCCTCCCTCTCTTTACCTTATTTATAGCCCAAGATTTCCTGGTTCAAGAATGGCCTGGACCTGGGAGAAGACGCCCGCTTCCGCATGTTCAGCAAGCAGGGAGTGTTGACTCTGGAGATTAGAAAGCCCTGCCCCTTTTACGGGGGCATCTATGTCTGCAGGGCCACCAACTTACAGGGCGAGGCACGGTGTGAGTGCCGCCTGGAGGTGCGAGGTGAGGAGCCCTCGGGGCCAGGGCCTGGGAGAT	X33	missense	0.15453947588577627	-4.693663212	Missense	c.3739G>T	D1247Y	47332147	chr11:47332147	C	A	11	4.493925	25.5	D1247Y	0.9737	0.906	ENST00000545968;ENST00000399249;ENST00000256993	0.8205703928225772	0.862	NM_000256.3(MYBPC3):c.3739G>T (p.Asp1247Tyr)	Uncertain significance
CTTCCCTCCCTCTCTTTACCTTATTTATAGCCCAAGATTTCCTGGTTCAAGAATGGCCTGGACCTGGGAGAAGACGCCCGCTTCCGCATGTTCAGCAAGCAGGGAGTGTTGACTCTGGAGATTAGAAAGCCCTGCCCGTTTGACGGGGGCATCTATGTCTGCAGGGCCACCAACTTACAGGGCGAGGCACGGTGTGAGTGCCGCCTGGAGGTGCGAGGTGAGGAGCCCTCGGGGCCAGGGCCTGGGAGAT	X33	Synonymous	0.7398153177456386	-1.35306064	Synonymous	c.3735C>G		47332151	chr11:47332151	G	C	11	0.892176	9.181
CTTCCCTCCCTCTCTTTACCTTATTTATAGCCCAAGATTTCCTGGTTCAAGAATGGCCTGGACCTGGGAGAAGACGCCCGCTTCCGCATGTTCAGCAAGCAGGGAGTGTTGACTCTGGAGATTAGAAAGCCCTGCCCTTTTGACGGGGGCATCTATGTCTGCAGGGCCACCAACTTACAGGGCGAGGCACGGTGTGAGTGCCGCCTGGAGGTGCGAGGTGAGGAGCCCTCGGGGCCAGGGCCTGGGAGAT	X33	Synonymous	1.1611222832690924	1.0516501516385675	Synonymous	c.3735C>T		47332151	chr11:47332151	G	A	11	1.134893	11.68							NM_000256.3(MYBPC3):c.3735C>T (p.Pro1245=)	Likely benign
[truncated: 176 more rows]
