# Supplementary material for: Editing stem cell genomes at scale to measure variant effects in diverse cell and genetic contexts
Source: medRxiv. 2025 Nov 14:2025.11.12.25340127. Preprint. [Version 1] doi: 10.1101/2025.11.12.25340127 (PMC12642741; doi:10.1101/2025.11.12.25340127)
Supplement: Supplement 2 [file media-2.csv]

Gene Name	Transcript	seq	consequence	average_score_norm	c_variant	p_variant	ref_aa	aa_pos	alt_aa	protein_variant.1	REVEL	aggregate ICD10_codes	code translation	Test Name	PS3	BS3	PS4	PP3	BP4	points_before_functional_data	original_classification	points_with_functional_data	updated_classification
MYBPC3	NM_000256.3	CTTCCCTCCCTCTCTTTACCTTATTTATAGCCCAAGATTTCCTGGTTCAAGAATGGCCTGGACCTGGGAGAAGACGCCCGCTTCCGCATGTTCAGCAAGCAGGGAGTGTTGACTCTGGAGATTAGAAAGCCCTGCCCCTTTGACGGGGGCATCTATGTCTGCAGGGCCACCAACTTACAGCGCGAGGCACGGTGTGAGTGCCGCCTGGAGGTGCGAGGTGAGGAGCCCTCGGGGCCAGGGCCTGGGAGAT	Missense	0.2129593375697003	c.3778G>C	G1260R	G	1260	R	G1260R	0.952	I42.2	HCM other	HCMNext	4		1	4		4	VUS	9	LP
MYBPC3	NM_000256.3	CTTCCCTCCCTCTCTTTACCTTATTTATAGCCCAAGATTTCCTGGTTCAAGAATGGCCTGGACCTGGGAGAAGACGCCCGCTTCCGCATGTTCAGCAAGCAGGGAGTGTTGACTCTGGAGATTAGAAAGCCCTGCCCCTTTGACGGGGGCATCTATGTCTGCAGGGCCACCAAATTACAGGGCGAGGCACGGTGTGAGTGCCGCCTGGAGGTGCGAGGTGAGGAGCCCTCGGGGCCAGGGCCTGGGAGAT	Missense	0.1284188762916823	c.3771C>A	N1257K	N	1257	K	N1257K	0.569	I42.1	HCM obstructive	HCMNext	4		4			0	VUS	8	LP
MYBPC3	NM_000256.3	CTTCCCTCCCTCTCTTTACCTTATTTATAGCCCAAGATTTCCTGGTTCAAGAATGGCCTGGACCTGGGAGAAGACGCCCGCTTCCGCATGTTCAGCAAGCAGGGAGTGTTGACTCTGGAGATTAGAAAGCCCTGCCCCTTTGACGGGGTCATCTATGTCTGCAGGGCCACCAACTTACAGGGCGAGGCACGGTGTGAGTGCCGCCTGGAGGTGCGAGGTGAGGAGCCCTCGGGGCCAGGGCCTGGGAGAT	Missense	0.082661015	c.3746G>T	G1249V	G	1249	V	G1249V	0.839	Z15.89, Z71.83, R94.		CardioNext	4		2	2		2	VUS	8	LP
MYBPC3	NM_000256.3	CTTCCCTCCCTCTCTTTACCTTATTTATAGCCCAAGATTTCCTGGTTCAAGAATGGCCTGGACCTGGGAGAAGACGCCCGCTTCCGCATGTTCAGCAAGCAGGGAGTGTTGACTCTGGAGATTAGAAAGCCCTGCCCCTTTGACGGGGGCATCTGTGTCTGCAGGGCCACCAACTTACAGGGCGAGGCACGGTGTGAGTGCCGCCTGGAGGTGCGAGGTGAGGAGCCCTCGGGGCCAGGGCCTGGGAGAT	Missense	0.1001447144323447	c.3752A>G	Y1251C	Y	1251	C	Y1251C	0.935	I51.7	cardiomegaly	HCMNext Reflex	4			4		4	VUS	8	LP
MYBPC3	NM_000256.3	CTTCCCTCCCTCTCTTTACCTTATTTATAGCCCAAGATTTCCTGGTTCAAGAATGGCCTGGACCTGGGAGAAGACGCCCGCTTCCGCATGTTCAGCAAGCAGGGAGTGTTGACTCTGGAGATTAGAAAGCCCTGCCCCTTTGACGGGGGCATCCATGTCTGCAGGGCCACCAACTTACAGGGCGAGGCACGGTGTGAGTGCCGCCTGGAGGTGCGAGGTGAGGAGCCCTCGGGGCCAGGGCCTGGGAGAT	Missense	0.2163311309095681	c.3751T>C	Y1251H	Y	1251	H	Y1251H	0.935	Z82.49	Fam Hx ischemic heart disease	HCMNext Reflex	4			4		4	VUS	8	LP
MYBPC3	NM_000256.3	CTTCCCTCCCTCTCTTTACCTTATTTATAGCCCAAGATTTCCTGGTTCAAGAATGGCCTGGACCTGGGAGAAGACGCCCGCTTCCGCATGTTCAGCAAGCAGGGAGTGTTGACTCTGGAGATTAGAAAGCCCTGCCCCTTTGACGGGGGCATCTATGTCAGCAGGGCCACCAACTTACAGGGCGAGGCACGGTGTGAGTGCCGCCTGGAGGTGCGAGGTGAGGAGCCCTCGGGGCCAGGGCCTGGGAGAT	Missense	0.073492493	c.3757T>A	C1253S	C	1253	S	C1253S	0.963	I42.2	HCM other	HCMNext Reflex	4			4		4	VUS	8	LP
MYBPC3	NM_000256.3	CTTCCCTCCCTCTCTTTACCTTATTTATAGCCCAAGATTTCCTGGTTCAAGAATGGCCTGGACCTGGGAGAAGACGCCCGCTTCCGCATGTTCAGCAAGCAGGGAGTGTTGACTCTGGAGATTAGAAAGCCCTGCCCCTTTGACGGGGACATCTATGTCTGCAGGGCCACCAACTTACAGGGCGAGGCACGGTGTGAGTGCCGCCTGGAGGTGCGAGGTGAGGAGCCCTCGGGGCCAGGGCCTGGGAGAT	Missense	0.1030594228344031	c.3746G>A	G1249D	G	1249	D	G1249D	0.839	I42.1	HCM obstructive	HCMNext Reflex	4			2		2	VUS	6	LP
		CTTCCCTCCCTCTCTTTACCTTATTTATAGCCCAAGATTTCCTGGTTCAAGAATGGCCTGGACCTGGGAGAAGACGCCCGCTTCCGCATGTTCAGCAAGCAGGGAGTGTTGACTCTGGAGATTAGAAAGCCCTGCCCCTTTGACGGGGGCATCTATGTCTGCAGGACCACCAACTTACAGGGCGAGGCACGGTGTGAGTGCCGCCTGGAGGTGCGAGGTGAGGAGCCCTCGGGGCCAGGGCCTGGGAGAT	Missense	0.2166243710151324	c.3763G>A	A1255T	A	1255	T	A1255T	0.84				4			2		2	VUS	6	LP
MYBPC3	NM_000256.3	CTTCCCTCCCTCTCTTTACCTTATTTATAGCCCAAGATTTCCTGGTTCAAGAATGGCCTGGACCTGGGAGAAGACGCCCGCTTCCGCATGTTCAGCAAGCAGGGAGTGTTGACTCTGGAGATTAGAAAGCCCTGCCCCTTTGACGGGGGCATCTATGTCTGCAGGGCCACCAACTTACAGGACGAGGCACGGTGTGAGTGCCGCCTGGAGGTGCGAGGTGAGGAGCCCTCGGGGCCAGGGCCTGGGAGAT	Missense	0.09566377	c.3779G>A	G1260D	G	1260	D	G1260D	0.886	I42.2, I51.7, F80.9, H	HCM other	ExomeCNV	4			2		2	VUS	6	LP
MYBPC3	NM_000256.3	GCCCTCTCGGTACCAAGTCCTGTCACCAACAGGCATCACCTATGAGCCACCCAACTATAAGGCCCTGGACTTCTCCGAGGCCCCAAGCTTCACCCAGCCCCTGGTGAACCGCTCGGTCATCGCGGGCTACACTGCTATGCTCTGCTATGCTGTCCGGGGTAGCCCCAAGGTAGGGAACTTTAGGCGCTGGTCCAGGCCGA	Missense	0.1397842100408471	c.3605G>A	C1202Y	C	1202	Y	C1202Y	0.717	Z13.79		MYBPC3 specific site analysis	4		1	1		1	VUS	6	LP
		CTTCCCTCCCTCTCTTTACCTTATTTATAGCCCAAGATTTCCTGGTTCACGAATGGCCTGGACCTGGGAGAAGACGCCCGCTTCCGCATGTTCAGCAAGCAGGGAGTGTTGACTCTGGAGATTAGAAAGCCCTGCCCCTTTGACGGGGGCATCTATGTCTGCAGGGCCACCAACTTACAGGGCGAGGCACGGTGTGAGTGCCGCCTGGAGGTGCGAGGTGAGGAGCCCTCGGGGCCAGGGCCTGGGAGAT	Missense	0.3578282483844007	c.3647A>C	K1216T	K	1216	T	K1216T	0.894				4			2		2	VUS	6	LP
MYBPC3	NM_000256.3	GCCCTCTCGGTACCAAGTCCTGTCACCAACAGGCATCACCTATGAGCCACCCAACTATAAGGCCCTGGACTTCTCCGAGGCCCCAAGCTTCACCCAGCCCCTGGTGAACCGCTCGGTCATCGCGGGCTACACTGCTATGCTCTGCTGTGCTGTCTGGGGTAGCCCCAAGGTAGGGAACTTTAGGCGCTGGTCCAGGCCGA	Missense	0.1567887764906603	c.3613C>T	R1205W	R	1205	W	R1205W	0.559			HCMNext	4		2			0	VUS	6	LP
MYBPC3	NM_000256.3	CTTCCCTCCCTCTCTTTACCTTATTTATAGCCCAAGATTTCCTGGTTCAAGAATGGCCTGGACCTGGGAGAAGACGCCCGCTTCCGCATGTTCAGCAAGCAGGGAGTGTTGACTCTGGAGATTAGAAAGCCCTGCCCCTTTGACGGGGGCATCTATGTCTGCAGGGGCACCAACTTACAGGGCGAGGCACGGTGTGAGTGCCGCCTGGAGGTGCGAGGTGAGGAGCCCTCGGGGCCAGGGCCTGGGAGAT	Missense	0.4366794386814689	c.3764C>G	A1255G	A	1255	G	A1255G	0.828	I47.2	HCM other	CardioNext	4			2		2	VUS	6	LP
MYBPC3	NM_000256.3	CTTCCCTCCCTCTCTTTACCTTATTTATAGCCCAAGATTTCCTGGTTCAAGAATGGCCTGGACCTGGGAGAAGACGCCCGCTTCCGCATGTTCAGCAAGCAGGGAGTGTTGACTCTGGAGATTAGAAAGCCCTGCCCCTTTGACGGGGGCATCTATGTCTGCAGGGCCACCAACTTACAGGGCGAGGCACGGTGTGAGTACCGCCTGGAGGTGCGAGGTGAGGAGCCCTCGGGGCCAGGGCCTGGGAGAT	Missense	0.089644248	c.3797G>A	C1266Y	C	1266	Y	C1266Y	0.716	I42.2	HCM other	HCMNext	4			1		1	VUS	5	VUS
MYBPC3	NM_000256.3	CTTCCCTCCCTCTCTTTACCTTATTTATAGCCCAAGATTTCCTGGTTCAAGAATGGCCTGGACCTGGGAGAAGACGCCCGCTTCCGCATGTTCAGCAAGCAGGGAGTGTTGACTCTGGAGATTAGAAAGCCCTGCCCCTTTGACGGGGGCATCTATGTCTGCAGGGCCACCAACTTACAGGGCGAGGCACGGTGTGAGCGCCGCCTGGAGGTGCGAGGTGAGGAGCCCTCGGGGCCAGGGCCTGGGAGAT	Missense	0.047352053	c.3796T>C	C1266R	C	1266	R	C1266R	0.737	I42.2	HCM other	HCMNext Reflex	4			1		1	VUS	5	VUS
MYBPC3	NM_000256.3	GCCCTCTCGGTACCAAGTCCTGTCACCAACAGGCATCACCTATGAGCCACCCAACTATAAGGCCCTGGACTTCTCCGAGGCCCCAAGCTTCACCCAGCCCCTGGTGAACCGCTCGGTCATCGCGGGCTACACTGCTATGCTCTGCTCTGCTGTCCGGGGTAGCCCCAAGGTAGGGAACTTTAGGCGCTGGTCCAGGCCGA	Missense	0.195479112	c.3605G>C	C1202S	C	1202	S	C1202S	0.769	I71.21, I71.2	aortic aneurysm	CustomNext Cardio	4			1		1	VUS	5	VUS
MYBPC3	NM_000256.3	CTTCCCTCCCTCTCTTTACCTTATTTATAGCCCAAGATTTCCTGGTTCAAGAATGGCCTGGACCTGGGAGAAGACGCCCGCTTCCGCATGTTCAGCAAGCAGGTAGTGTTGACTCTGGAGATTAGAAAGCCCTGCCCCTTTGACGGGGGCATCTATGTCTGCAGGGCCACCAACTTACAGGGCGAGGCACGGTGTGAGTGCCGCCTGGAGGTGCGAGGTGAGGAGCCCTCGGGGCCAGGGCCTGGGAGAT	Missense	0.1447387661760731	c.3701G>T	G1234V	G	1234	V	G1234V	0.694	I42.1	HCM obstructive	HCMNext Reflex	4			1		1	VUS	5	VUS
MYBPC3	NM_000256.3	CTTCCCTCCCTCTCTTTACCTTATTTATAGCCCAAGATTTCCTGGTTCAAGAATGGCCTGGACCTGGGAGAAGACGCCTGCTTCCGCATGTTCAGCAAGCAGGGAGTGTTGACTCTGGAGATTAGAAAGCCCTGCCCCTTTGACGGGGGCATCTATGTCTGCAGGGCCACCAACTTACAGGGCGAGGCACGGTGTGAGTGCCGCCTGGAGGTGCGAGGTGAGGAGCCCTCGGGGCCAGGGCCTGGGAGAT	Missense	0.1202116117814623	c.3676C>T	R1226C	R	1226	C	R1226C	0.655	R06.02, I49.9	arrythmia unspecified	CardioNext	4			1		1	VUS	5	VUS
		CTTCCCTCCCTCTCTTTACCTTATTTATAGCCCAAGATTTCCTGGTTCAAGAATGGCCTGGACCTGGGAGAAGACGCCCGCTTCCGCATGTTCAGCAAGCAGGGAGTGTTGACTCTGGAGATTAGAAAGCCCTGCCCCTTTGACGGGGGCATCTATGTCTGCAGGGACACCAACTTACAGGGCGAGGCACGGTGTGAGTGCCGCCTGGAGGTGCGAGGTGAGGAGCCCTCGGGGCCAGGGCCTGGGAGAT	Missense	0.055290041	c.3764C>A	A1255D	A	1255	D	A1255D	0.59				4					0	VUS	4	VUS
MYBPC3	NM_000256.3	GCCCTCTCGGTACCAAGTCCTGTCACCAACAGGCATCACCTATGAGCCACCCAACTATAAGGCCCTGGACTTCTCCGAGGCCCCAAGCTTCACCCAGCCCCTGGTGAACCGCTTGGTCATCGCGGGCTACACTGCTATGCTCTGCTGTGCTGTCCGGGGTAGCCCCAAGGTAGGGAACTTTAGGCGCTGGTCCAGGCCGA	Missense	0.2982199142677472	c.3572C>T	S1191L	S	1191	L	S1191L	0.23	I42.1	HCM obstructive	HCMNext Reflex	4		1		-1	-1	VUS	4	VUS
MYBPC3	NM_000256.3	GCCCTCTCGGTACCAAGTCCTGTCACCAACAGGCATCACCTATGAGCCACCCAACTATAAGGCCCTGGACTTCTCCGAGGCCCCAAGCTTCACCCAGCCCCTGGTGAACCGCTCGGTCATCGCGGGCTACACTGCTATGCTCTGCTGTGCTGTCCAGGGTAGCCCCAAGGTAGGGAACTTTAGGCGCTGGTCCAGGCCGA	Missense	0.3328553197500352	c.3614G>A	R1205Q	R	1205	Q	R1205Q	0.493	I42.9	CM unspecified	DCMNext with TTN	4					0	VUS	4	VUS
MYBPC3	NM_000256.3	CTTCCCTCCCTCTCTTTACCTTATTTATAGCCCAAGATTTCCTGGTTCAAGAATGGCCTGGACCTGGGAGAAGACGCCCGCTTCCGCATGTTCAGCAAGCAGGGAGTGTTGACTCTGGAGATTAGAAAGCCCTGCCCCTTTGACGGGGGCATCTATGTCTGCAGGGCCACCAACTTACAGGGCGAGGCACGGTGTGAGTGCCGCCTGGAGGTGCCAGGTGAGGAGCCCTCGGGGCCAGGGCCTGGGAGAT	Missense	0.1478834741377058	c.3812G>C	R1271P	R	1271	P	R1271P	0.603	I48.0, Q21.0, R00.1, I	atril fibrillation	HCMNext Reflex	4					0	VUS	4	VUS
MYBPC3	NM_000256.3	CTTCCCTCCCTCTCTTTACCTTATTTATAGCCCAAGATTTCCTGGTTCAAGAATGGCCTGGACCTGGGAGAAGACGCCCTCTTCCGCATGTTCAGCAAGCAGGGAGTGTTGACTCTGGAGATTAGAAAGCCCTGCCCCTTTGACGGGGGCATCTATGTCTGCAGGGCCACCAACTTACAGGGCGAGGCACGGTGTGAGTGCCGCCTGGAGGTGCGAGGTGAGGAGCCCTCGGGGCCAGGGCCTGGGAGAT	Missense	0.4033910322433263	c.3677G>T	R1226L	R	1226	L	R1226L	0.571	I42.2	HCM other	CardioNext	4					0	VUS	4	VUS
MYBPC3	NM_000256.3	CTTCCCTCCCTCTCTTTACCTTATTTATAGCCCAAGATTTCCTGGTTCAAGAATGGCCTGGACCTGGGAGAAGACGCCCGCTTCCGCATGTTCAGCAAGCAGGGAGTGTTGACTCTGGAGATTAGAAAGCCCTGCCCCTTTGACGGGGGCATCTATGTCTGCAGGGCCACCAACTTACAGGGCGAGGCACGGTATGAGTGCCGCCTGGAGGTGCGAGGTGAGGAGCCCTCGGGGCCAGGGCCTGGGAGAT	Missense	0.028819041	c.3791G>A	C1264Y	C	1264	Y	C1264Y	0.283	E85.89	amyloidosis	CMNext with TTN	4				-1	0	VUS	3	VUS
MYBPC3	NM_000256.3	CTTCCCTCCCTCTCTTTACCTTATTTATAGCCCAAGATTTCCTGGTTCAAGAATGGCCTGGACCTGGGAGAAGACGCCCGCTTCCGCATGTTCAGCAAGCAGGGAGTGTTGACTCTGGAGATTAGAAAGCCCTGCCCCTTTGACGGGGGCATCTATGTCTGCAGGGCCACCAACTTACAGGGCGAGGCACGGTTTGAGTGCCGCCTGGAGGTGCGAGGTGAGGAGCCCTCGGGGCCAGGGCCTGGGAGAT	Missense	0.099709998	c.3791G>T	C1264F	C	1264	F	C1264F	0.284	Q24.8	congenital heart malformation	HCMNext	4				-1	-1	VUS	3	VUS
MYBPC3	NM_000256.3	CTTCCCTCCCTCTCTTTACCTTATTTATAGCCCAAGATTTCCTGGTTCAAGAATGGCCTGGACCTGGGAGAAGACGCCCGCTTCCGCATGTTCAGCAAGCAGGGAGTGTTGACTCTGGAGATTAGAAAGCCCTGCCCCTTTGACGGGGGCATCTATGTCTGCAGGGCCACCAACTTACAGGGCAAGGCACGGTGTGAGTGCCGCCTGGAGGTGCGAGGTGAGGAGCCCTCGGGGCCAGGGCCTGGGAGAT	Missense	0.5256537945222923	c.3781G>A	E1261K	E	1261	K	E1261K	0.337	I42.2	HCM other	HCMNext						0	VUS	0	VUS
MYBPC3	NM_000256.3	GCCCTCTCGGTACCAAGTCCTGTCACCAACAGGCATCACCTATGAGCCACCCAACTATAAGGCCCTGGACTTCTCCGAGGCCCCAAGCTTCACCCAGCCCCTGGTGAACCACTCGGTCATCGCGGGCTACACTGCTATGCTCTGCTGTGCTGTCCGGGGTAGCCCCAAGGTAGGGAACTTTAGGCGCTGGTCCAGGCCGA	Missense	0.4540348271243509	c.3569G>A	R1190H	R	1190	H	R1190H	0.492	I42.0	DCM	DCMNext						0	VUS	0	VUS
MYBPC3	NM_000256.3	GCCCTCTCGGTACCAAGTCCTGTCACCAACAGGCATCACCCATGAGCCACCCAACTATAAGGCCCTGGACTTCTCCGAGGCCCCAAGCTTCACCCAGCCCCTGGTGAACCGCTCGGTCATCGCGGGCTACACTGCTATGCTCTGCTGTGCTGTCCGGGGTAGCCCCAAGGTAGGGAACTTTAGGCGCTGGTCCAGGCCGA	Missense	0.9026352451906676	c.3499T>C	Y1167H	Y	1167	H	Y1167H	0.717	I42.2	HCM other	CardioNext		-4		1		1	VUS	-3	LB
MYBPC3	NM_000256.3	GCCCTCTCGGTACCAAGTCCTGTCACCAACAGGCATCACCTATGAGCCACCCAACTATAAGGCCCTGGACTTCTCCGAGGCCCCAAGCTTCACCCAGCCCCTGGTGAACTGCTCGGTCATCGCGGGCTACACTGCTATGCTCTGCTGTGCTGTCCGGGGTAGCCCCAAGGTAGGGAACTTTAGGCGCTGGTCCAGGCCGA	Missense	0.933049342	c.3568C>T	R1190C	R	1190	C	R1190C	0.67	I42.2	HCM other	CustomNext Cardio		-4		1		1	VUS	-3	LB
MYBPC3	NM_000256.3	CTTCCCTCCCTCTCTTTACCTTATTTATAGCCCAAGATTTCCTGGTTCAAGAATGGCCTGGACCTGGGAGAAGACGCCCGCTTCCGCATGTTCAGCAAGCAGGGAGTGTTGACTCTGGAGATTAGAAAGCCCTGCCCCTTTGACAGGGGCATCTATGTCTGCAGGGCCACCAACTTACAGGGCGAGGCACGGTGTGAGTGCCGCCTGGAGGTGCGAGGTGAGGAGCCCTCGGGGCCAGGGCCTGGGAGAT	Missense	0.7281646907159409	c.3742G>A	G1248R	G	1248	R	G1248R	0.369	I45.81	long QT	CardioNext with TTN		-4				0	VUS	-4	B
MYBPC3	NM_000256.3	CTTCCCTCCCTCTCTTTACCTTATTTATAGCCCAAGATTTCCTGGTTCAAGAATGGCCTGGACCTGGGAGAAGACGCCCGCTTCCGCATGTTCAGCAAGCAGGGAGTGTTGACTCTGGAGATTAGAAAGCCCTGCCCCTTTGACGGGGGCATCTATGTCTGCAGGGCCACCAACTTACAGGGCGAGGCACGGTGTGAGTGCTGCCTGGAGGTGCGAGGTGAGGAGCCCTCGGGGCCAGGGCCTGGGAGAT	Missense	0.7238731263944702	c.3799C>T	R1267C	R	1267	C	R1267C	0.415	I42.8, I50.9	CM other	CMNext		-4				0	VUS	-4	B
MYBPC3	NM_000256.3	CTTCCCTCCCTCTCTTTACCTTATTTATAGCCCAAGATTTCCTGGTTCAAGAATGGCCTGGACCTGGGAGAAGACGCCCGCTTCCGCATGTTCAGCAAGCAGGGAGTGTTGACTCTGGAGATTAGAAAGCCCTGCCCCTTTGACGGGGGCATCTATGTCTGCAGGGCCACCAACTTACAGGGCGAGGCACGGTGTGAGTGCCGCGTGGAGGTGCGAGGTGAGGAGCCCTCGGGGCCAGGGCCTGGGAGAT	Missense	0.6250756553684353	c.3802C>G	L1268V	L	1268	V	L1268V	0.49	I42.8	CM other	CardioNext		-4				0	VUS	-4	B
MYBPC3	NM_000256.3	CTTCCCTCCCTCTCTTTACCTTATTTATAGCCCAAGATTTCCTGGTTCAAGAATGGCCTGGACCTGGGAGAAGACGCCCACTTCCGCATGTTCAGCAAGCAGGGAGTGTTGACTCTGGAGATTAGAAAGCCCTGCCCCTTTGACGGGGGCATCTATGTCTGCAGGGCCACCAACTTACAGGGCGAGGCACGGTGTGAGTGCCGCCTGGAGGTGCGAGGTGAGGAGCCCTCGGGGCCAGGGCCTGGGAGAT	Missense	0.7889608925577942	c.3677G>A	R1226H	R	1226	H	R1226H	0.273	Z82.41	Fam Hx sudden cardiac death	CardioNext		-4			-1	-1	VUS	-5	B
MYBPC3	NM_000256.3	CTTCCCTCCCTCTCTTTACCTTATTTATAGCCCAAGATTTCCTGGTTCAAGAATGGCCTGGACCTGGGAGAAGACGCCCGCTTCCGCATGTTCAGCAAGCAGGGAGTGTTGACTCTGGAGATTAGAAAGCCCTGCCCCTTTGACGGGGGCATCTATGTCTGCAGGGCCACCAACTTACAGGGCCAGGCACGGTGTGAGTGCCGCCTGGAGGTGCGAGGTGAGGAGCCCTCGGGGCCAGGGCCTGGGAGAT	Missense	1.164050845323381	c.3781G>C	E1261Q	E	1261	Q	E1261Q	0.29			CustomNext Cardio		-4			-1	-1	VUS	-5	B
MYBPC3	NM_000256.3	GCCCTCTCGGTACCAAGTCCTGTCACCAACAGGCATCAGCTATGAGCCACCCAACTATAAGGCCCTGGACTTCTCCGAGGCCCCAAGCTTCACCCAGCCCCTGGTGAACCGCTCGGTCATCGCGGGCTACACTGCTATGCTCTGCTGTGCTGTCCGGGGTAGCCCCAAGGTAGGGAACTTTAGGCGCTGGTCCAGGCCGA	Missense	0.8759153225580212	c.3497C>G	T1166S	T	1166	S	T1166S	0.257	I42.9	CM unspecified	DCMNext with TTN		-4			-1	-1	VUS	-5	B
MYBPC3	NM_000256.3	GCCCTCTCGGTACCAAGTCCTGTCACCAACAGGCATCACCTATGAGCCACCCAACTATAAGGCCCTGGACGTCTCCGAGGCCCCAAGCTTCACCCAGCCCCTGGTGAACCGCTCGGTCATCGCGGGCTACACTGCTATGCTCTGCTGTGCTGTCCGGGGTAGCCCCAAGGTAGGGAACTTTAGGCGCTGGTCCAGGCCGA	Missense	0.7837161655854725	c.3529T>G	F1177V	F	1177	V	F1177V	0.189	I42.2	HCM other	HCMNext		-4			-1	-1	VUS	-5	B
MYBPC3	NM_000256.3	GCCCTCTCGGTACCAAGTCCTGTCACCAACAGGCATCACCTATGAGCCACCCAACTATAAGGCCCTGGACTTCTGCGAGGCCCCAAGCTTCACCCAGCCCCTGGTGAACCGCTCGGTCATCGCGGGCTACACTGCTATGCTCTGCTGTGCTGTCCGGGGTAGCCCCAAGGTAGGGAACTTTAGGCGCTGGTCCAGGCCGA	Missense	0.9943210103939392	c.3533C>G	S1178C	S	1178	C	S1178C	0.252	I42.1	HCM obstructive	CardioNext		-4			-1	-1	VUS	-5	B
MYBPC3	NM_000256.3	CTTCCCTCCCTCTCTTTACCTTATTTATAGCCCAAGATTTCCTGGTTCAAGAATGGCCTGGACCTGGGAGAAGACACCCGCTTCCGCATGTTCAGCAAGCAGGGAGTGTTGACTCTGGAGATTAGAAAGCCCTGCCCCTTTGACGGGGGCATCTATGTCTGCAGGGCCACCAACTTACAGGGCGAGGCACGGTGTGAGTGCCGCCTGGAGGTGCGAGGTGAGGAGCCCTCGGGGCCAGGGCCTGGGAGAT	Missense	0.779528816	c.3673G>A	A1225T	A	1225	T	A1225T	0.289	I42.2	HCM other	CustomNext Cardio		-4			-1	-1	VUS	-5	B
MYBPC3	NM_000256.3	CTTCCCTCCCTCTCTTTACCTTATTTATAGCCCAAGATTTCCTGGTTCAAGAATGGCCTGGACCTGGGAGAAGACGCCCGCTTCCGCGTGTTCAGCAAGCAGGGAGTGTTGACTCTGGAGATTAGAAAGCCCTGCCCCTTTGACGGGGGCATCTATGTCTGCAGGGCCACCAACTTACAGGGCGAGGCACGGTGTGAGTGCCGCCTGGAGGTGCGAGGTGAGGAGCCCTCGGGGCCAGGGCCTGGGAGAT	Missense	0.938142446	c.3685A>G	M1229V	M	1229	V	M1229V	0.248	I50.20, I42.8	CM other	CMNext		-4			-1	-1	VUS	-5	B
MYBPC3	NM_000256.3	CTTCCCTCCCTCTCTTTACCTTATTTATAGCCCAAGATTTCCTGGTTCAAGAATGGCCTGGACCTGGGAGAAGACGCCCGCTTCCGCATGTTCAGCAAGCAGGGAGTGTTGACTCTGGAGATTAGAAAGCCCTGCCCCTTTGACGGGGGCATCTATGTCTGCAGGGCCACCAACTTACAGGGCGAGGCACGGTGTGAGTGCCACCTGGAGGTGCGAGGTGAGGAGCCCTCGGGGCCAGGGCCTGGGAGAT	Missense	0.8577842013288186	c.3800G>A	R1267H	R	1267	H	R1267H	0.186	I42.9, I47.2	CM unspecified	CardioNext		-4			-1	-1	VUS	-5	B
MYBPC3	NM_000256.3	CTTCCCTCCCTCTCTTTACCTTATTTATAGCCCAAGATTTCCTGGTTCAAGAATGGCCTGGACCTGGGAGAAGACGCCCGCTTCCGCATGTTCAGCAAGCAGGGAGTGTTGACTCTGGAGATTAGAAAGCCCTGCCCCTTTGACGGGGGCATCTATGTCTGCAGGGCCACCAACTTACAGGGCGAGGCACAGTGTGAGTGCCGCCTGGAGGTGCGAGGTGAGGAGCCCTCGGGGCCAGGGCCTGGGAGAT	Missense	1.1558145849550068	c.3788G>A	R1263Q	R	1263	Q	R1263Q	0.114	I42.2	HCM other	CMNext		-4			-2	-2	VUS	-6	B
MYBPC3	NM_000256.3	CTTCCCTCCCTCTCTTTACCTTATTTATAGCCCAAGATTTCCTGGTTCAAGAATGGCCTGGACGTGGGAGAAGACGCCCGCTTCCGCATGTTCAGCAAGCAGGGAGTGTTGACTCTGGAGATTAGAAAGCCCTGCCCCTTTGACGGGGGCATCTATGTCTGCAGGGCCACCAACTTACAGGGCGAGGCACGGTGTGAGTGCCGCCTGGAGGTGCGAGGTGAGGAGCCCTCGGGGCCAGGGCCTGGGAGAT	Missense	1.0226077969694058	c.3661C>G	L1221V	L	1221	V	L1221V	0.143	I42.0	DCM	CardioNext		-4			-2	-2	VUS	-6	B
MYBPC3	NM_000256.3	CTTCCCTCCCTCTCTTTACCTTATTTATAGCCCAAGATTTCCTGGTTCAAGAATGGCCTGGACCTGGGAGAAGACGCCCGCTTCCGCATGTTCAGCAAGCAGGGATTGTTGACTCTGGAGATTAGAAAGCCCTGCCCCTTTGACGGGGGCATCTATGTCTGCAGGGCCACCAACTTACAGGGCGAGGCACGGTGTGAGTGCCGCCTGGAGGTGCGAGGTGAGGAGCCCTCGGGGCCAGGGCCTGGGAGAT	Missense	1.0398558483861498	c.3703G>T	V1235L	V	1235	L	V1235L	0.075	R16.0	hepatomegaly	CMNext + TTN		-4			-2	-2	VUS	-6	B
