# Supplementary material for: Editing stem cell genomes at scale to measure variant effects in diverse cell and genetic contexts
Source: medRxiv. 2025 Nov 14:2025.11.12.25340127. Preprint. [Version 1] doi: 10.1101/2025.11.12.25340127 (PMC12642741; doi:10.1101/2025.11.12.25340127)
Supplement: Supplement 4 [file media-4.csv]

Approved_Symbol	sgRNA_noPAM	Oligo_lib_to_order
A2ML1	ACAATCCGGGTGTCGGGAGT	AGGCACTTGCTCGTACGACGCGTCTCACACCGACAATCCGGGTGTCGGGAGTGTTTCGAGACGATGTGGGCCCGGCACCTTAA
A2ML1	TCAAGGGGCCGTTTAGCCGG	AGGCACTTGCTCGTACGACGCGTCTCACACCGTCAAGGGGCCGTTTAGCCGGGTTTCGAGACGATGTGGGCCCGGCACCTTAA
AAAS	GCATACACCTGTTACCAGCT	AGGCACTTGCTCGTACGACGCGTCTCACACCGGCATACACCTGTTACCAGCTGTTTCGAGACGATGTGGGCCCGGCACCTTAA
AAAS	GGCCCATCGACAGAGTGCCA	AGGCACTTGCTCGTACGACGCGTCTCACACCGGGCCCATCGACAGAGTGCCAGTTTCGAGACGATGTGGGCCCGGCACCTTAA
AAGAB	GATGACTTCCCAGAATCTAC	AGGCACTTGCTCGTACGACGCGTCTCACACCGGATGACTTCCCAGAATCTACGTTTCGAGACGATGTGGGCCCGGCACCTTAA
AAGAB	TAGTCCAGAGGAGTTGCCTG	AGGCACTTGCTCGTACGACGCGTCTCACACCGTAGTCCAGAGGAGTTGCCTGGTTTCGAGACGATGTGGGCCCGGCACCTTAA
AARS2	GATCCACGAAGCGAGATGGC	AGGCACTTGCTCGTACGACGCGTCTCACACCGGATCCACGAAGCGAGATGGCGTTTCGAGACGATGTGGGCCCGGCACCTTAA
AARS2	TCGAGCTGTGCGTTTCTCCA	AGGCACTTGCTCGTACGACGCGTCTCACACCGTCGAGCTGTGCGTTTCTCCAGTTTCGAGACGATGTGGGCCCGGCACCTTAA
AASS	CCTTACTTGTGTGGTAATGC	AGGCACTTGCTCGTACGACGCGTCTCACACCGCCTTACTTGTGTGGTAATGCGTTTCGAGACGATGTGGGCCCGGCACCTTAA
AASS	TGATACAGCCTTCGAATCGG	AGGCACTTGCTCGTACGACGCGTCTCACACCGTGATACAGCCTTCGAATCGGGTTTCGAGACGATGTGGGCCCGGCACCTTAA
ABAT	TCATGGGCGCGTTCCATGGG	AGGCACTTGCTCGTACGACGCGTCTCACACCGTCATGGGCGCGTTCCATGGGGTTTCGAGACGATGTGGGCCCGGCACCTTAA
ABAT	CACCCGGTACCACATGAAGA	AGGCACTTGCTCGTACGACGCGTCTCACACCGCACCCGGTACCACATGAAGAGTTTCGAGACGATGTGGGCCCGGCACCTTAA
ABCA1	GGTTCTATGCCCGCTTGAAA	AGGCACTTGCTCGTACGACGCGTCTCACACCGGGTTCTATGCCCGCTTGAAAGTTTCGAGACGATGTGGGCCCGGCACCTTAA
ABCA1	GCGAGTACTTCGTTCCAACA	AGGCACTTGCTCGTACGACGCGTCTCACACCGGCGAGTACTTCGTTCCAACAGTTTCGAGACGATGTGGGCCCGGCACCTTAA
ABCA2	CATGTACGTGGCGATCCGAG	AGGCACTTGCTCGTACGACGCGTCTCACACCGCATGTACGTGGCGATCCGAGGTTTCGAGACGATGTGGGCCCGGCACCTTAA
ABCA2	ACGAGATCCGCCGCGCCTAC	AGGCACTTGCTCGTACGACGCGTCTCACACCGACGAGATCCGCCGCGCCTACGTTTCGAGACGATGTGGGCCCGGCACCTTAA
ABCA3	ATCGGCATGGTACTCCATGA	AGGCACTTGCTCGTACGACGCGTCTCACACCGATCGGCATGGTACTCCATGAGTTTCGAGACGATGTGGGCCCGGCACCTTAA
ABCA3	GAGTCATCCAGTTGTACCGA	AGGCACTTGCTCGTACGACGCGTCTCACACCGGAGTCATCCAGTTGTACCGAGTTTCGAGACGATGTGGGCCCGGCACCTTAA
ABCA4	CCGAATGGACATAGACGTGG	AGGCACTTGCTCGTACGACGCGTCTCACACCGCCGAATGGACATAGACGTGGGTTTCGAGACGATGTGGGCCCGGCACCTTAA
ABCA4	CAGATTGAGCGTCTCGAGTA	AGGCACTTGCTCGTACGACGCGTCTCACACCGCAGATTGAGCGTCTCGAGTAGTTTCGAGACGATGTGGGCCCGGCACCTTAA
ABCA5	TGTTGTAATAAAGTAGCTCC	AGGCACTTGCTCGTACGACGCGTCTCACACCGTGTTGTAATAAAGTAGCTCCGTTTCGAGACGATGTGGGCCCGGCACCTTAA
ABCA5	TCGCAATGACTGCCATAAGA	AGGCACTTGCTCGTACGACGCGTCTCACACCGTCGCAATGACTGCCATAAGAGTTTCGAGACGATGTGGGCCCGGCACCTTAA
ABCA12	GGTCTTGAGACTCATCCGGA	AGGCACTTGCTCGTACGACGCGTCTCACACCGGGTCTTGAGACTCATCCGGAGTTTCGAGACGATGTGGGCCCGGCACCTTAA
ABCA12	GCTGCCATACCGTATGTCCC	AGGCACTTGCTCGTACGACGCGTCTCACACCGGCTGCCATACCGTATGTCCCGTTTCGAGACGATGTGGGCCCGGCACCTTAA
ABCB1	CTCTTAGCGTATGCAAAAGC	AGGCACTTGCTCGTACGACGCGTCTCACACCGCTCTTAGCGTATGCAAAAGCGTTTCGAGACGATGTGGGCCCGGCACCTTAA
ABCB1	TTGACAGCTATTCGAAGAGT	AGGCACTTGCTCGTACGACGCGTCTCACACCGTTGACAGCTATTCGAAGAGTGTTTCGAGACGATGTGGGCCCGGCACCTTAA
ABCB4	CAATACGCGGCTAACAGAGT	AGGCACTTGCTCGTACGACGCGTCTCACACCGCAATACGCGGCTAACAGAGTGTTTCGAGACGATGTGGGCCCGGCACCTTAA
ABCB4	TCCTTGTCGCTGCTAAATCC	AGGCACTTGCTCGTACGACGCGTCTCACACCGTCCTTGTCGCTGCTAAATCCGTTTCGAGACGATGTGGGCCCGGCACCTTAA
ABCB6	GCACGTAGGGAGAGATGCGA	AGGCACTTGCTCGTACGACGCGTCTCACACCGGCACGTAGGGAGAGATGCGAGTTTCGAGACGATGTGGGCCCGGCACCTTAA
ABCB6	GCAGTTCACGTCTCGGCGGG	AGGCACTTGCTCGTACGACGCGTCTCACACCGGCAGTTCACGTCTCGGCGGGGTTTCGAGACGATGTGGGCCCGGCACCTTAA
ABCB7	TCACAGTTGCAGTCACACGG	AGGCACTTGCTCGTACGACGCGTCTCACACCGTCACAGTTGCAGTCACACGGGTTTCGAGACGATGTGGGCCCGGCACCTTAA
ABCB7	GTAGGCTCGAGCGGTTCCCA	AGGCACTTGCTCGTACGACGCGTCTCACACCGGTAGGCTCGAGCGGTTCCCAGTTTCGAGACGATGTGGGCCCGGCACCTTAA
ABCB11	ATCTTGTGTTCGCCCAGCGT	AGGCACTTGCTCGTACGACGCGTCTCACACCGATCTTGTGTTCGCCCAGCGTGTTTCGAGACGATGTGGGCCCGGCACCTTAA
ABCB11	AGGTCATGCGCTGAATGAAA	AGGCACTTGCTCGTACGACGCGTCTCACACCGAGGTCATGCGCTGAATGAAAGTTTCGAGACGATGTGGGCCCGGCACCTTAA
ABCC1	ATATTACAGGTCCGTGATAC	AGGCACTTGCTCGTACGACGCGTCTCACACCGATATTACAGGTCCGTGATACGTTTCGAGACGATGTGGGCCCGGCACCTTAA
ABCC1	GACAATCTCCCCGACCGTGG	AGGCACTTGCTCGTACGACGCGTCTCACACCGGACAATCTCCCCGACCGTGGGTTTCGAGACGATGTGGGCCCGGCACCTTAA
ABCC2	GGATTGGTATATCGAACAGC	AGGCACTTGCTCGTACGACGCGTCTCACACCGGGATTGGTATATCGAACAGCGTTTCGAGACGATGTGGGCCCGGCACCTTAA
ABCC2	TGAGTAGCATTACCTACAGC	AGGCACTTGCTCGTACGACGCGTCTCACACCGTGAGTAGCATTACCTACAGCGTTTCGAGACGATGTGGGCCCGGCACCTTAA
ABCC4	CTGCAACTTTCACGGATGCC	AGGCACTTGCTCGTACGACGCGTCTCACACCGCTGCAACTTTCACGGATGCCGTTTCGAGACGATGTGGGCCCGGCACCTTAA
ABCC4	AGCATCCGAAGAATCCAGGT	AGGCACTTGCTCGTACGACGCGTCTCACACCGAGCATCCGAAGAATCCAGGTGTTTCGAGACGATGTGGGCCCGGCACCTTAA
ABCC6	ACTATGATCCAATCAGCCTG	AGGCACTTGCTCGTACGACGCGTCTCACACCGACTATGATCCAATCAGCCTGGTTTCGAGACGATGTGGGCCCGGCACCTTAA
ABCC6	CAGACCACGATCCAGACGAG	AGGCACTTGCTCGTACGACGCGTCTCACACCGCAGACCACGATCCAGACGAGGTTTCGAGACGATGTGGGCCCGGCACCTTAA
ABCC8	CCCGATGGCTCGCAAGTCGA	AGGCACTTGCTCGTACGACGCGTCTCACACCGCCCGATGGCTCGCAAGTCGAGTTTCGAGACGATGTGGGCCCGGCACCTTAA
ABCC8	GCGTAGCTGCGAGAAGCCGA	AGGCACTTGCTCGTACGACGCGTCTCACACCGGCGTAGCTGCGAGAAGCCGAGTTTCGAGACGATGTGGGCCCGGCACCTTAA
ABCC9	GGTGACGACAGTTGGCGAAC	AGGCACTTGCTCGTACGACGCGTCTCACACCGGGTGACGACAGTTGGCGAACGTTTCGAGACGATGTGGGCCCGGCACCTTAA
ABCC9	GCAACGAATCCCATCACGGC	AGGCACTTGCTCGTACGACGCGTCTCACACCGGCAACGAATCCCATCACGGCGTTTCGAGACGATGTGGGCCCGGCACCTTAA
ABCD1	CCAGACGGCTGCGGAACGAC	AGGCACTTGCTCGTACGACGCGTCTCACACCGCCAGACGGCTGCGGAACGACGTTTCGAGACGATGTGGGCCCGGCACCTTAA
ABCD1	GCGCTACATGCACTCGCGTG	AGGCACTTGCTCGTACGACGCGTCTCACACCGGCGCTACATGCACTCGCGTGGTTTCGAGACGATGTGGGCCCGGCACCTTAA
ABCD4	CTCACTCACCCAGTAGGGTC	AGGCACTTGCTCGTACGACGCGTCTCACACCGCTCACTCACCCAGTAGGGTCGTTTCGAGACGATGTGGGCCCGGCACCTTAA
ABCD4	GGATGACATCGATAACCCGT	AGGCACTTGCTCGTACGACGCGTCTCACACCGGGATGACATCGATAACCCGTGTTTCGAGACGATGTGGGCCCGGCACCTTAA
ABCE1	GACAATTGATAAGGCGCCAA	AGGCACTTGCTCGTACGACGCGTCTCACACCGGACAATTGATAAGGCGCCAAGTTTCGAGACGATGTGGGCCCGGCACCTTAA
ABCE1	TTGACATCTAGGTAACTAGA	AGGCACTTGCTCGTACGACGCGTCTCACACCGTTGACATCTAGGTAACTAGAGTTTCGAGACGATGTGGGCCCGGCACCTTAA
ABCG2	TACAGTGGGATCATGAAACC	AGGCACTTGCTCGTACGACGCGTCTCACACCGTACAGTGGGATCATGAAACCGTTTCGAGACGATGTGGGCCCGGCACCTTAA
ABCG2	TAACTTAGGATGTCTAAGCA	AGGCACTTGCTCGTACGACGCGTCTCACACCGTAACTTAGGATGTCTAAGCAGTTTCGAGACGATGTGGGCCCGGCACCTTAA
ABCG5	TTTAGTGGACCTGACGTCAG	AGGCACTTGCTCGTACGACGCGTCTCACACCGTTTAGTGGACCTGACGTCAGGTTTCGAGACGATGTGGGCCCGGCACCTTAA
ABCG5	GATTAGCAGTCATGCAGTCC	AGGCACTTGCTCGTACGACGCGTCTCACACCGGATTAGCAGTCATGCAGTCCGTTTCGAGACGATGTGGGCCCGGCACCTTAA
ABCG8	TGGGCAACATGTACGTGCGG	AGGCACTTGCTCGTACGACGCGTCTCACACCGTGGGCAACATGTACGTGCGGGTTTCGAGACGATGTGGGCCCGGCACCTTAA
ABCG8	GGGTGCCAGACGTCATCAGG	AGGCACTTGCTCGTACGACGCGTCTCACACCGGGGTGCCAGACGTCATCAGGGTTTCGAGACGATGTGGGCCCGGCACCTTAA
ABHD5	TTGGACGAAGTAGTAGACCC	AGGCACTTGCTCGTACGACGCGTCTCACACCGTTGGACGAAGTAGTAGACCCGTTTCGAGACGATGTGGGCCCGGCACCTTAA
ABHD5	GAAGAGTGGAGATGTGCCCT	AGGCACTTGCTCGTACGACGCGTCTCACACCGGAAGAGTGGAGATGTGCCCTGTTTCGAGACGATGTGGGCCCGGCACCTTAA
ABHD12	TGGTACCTGCGTTCCCATGC	AGGCACTTGCTCGTACGACGCGTCTCACACCGTGGTACCTGCGTTCCCATGCGTTTCGAGACGATGTGGGCCCGGCACCTTAA
ABHD12	CGCCCGCTTCATTCCCGCGT	AGGCACTTGCTCGTACGACGCGTCTCACACCGCGCCCGCTTCATTCCCGCGTGTTTCGAGACGATGTGGGCCCGGCACCTTAA
ABHD16A	GAACTGCCGGTACTGGGGGT	AGGCACTTGCTCGTACGACGCGTCTCACACCGGAACTGCCGGTACTGGGGGTGTTTCGAGACGATGTGGGCCCGGCACCTTAA
ABHD16A	TGCCTTGTCAGATCACCAGG	AGGCACTTGCTCGTACGACGCGTCTCACACCGTGCCTTGTCAGATCACCAGGGTTTCGAGACGATGTGGGCCCGGCACCTTAA
ABL1	GGTGTTGAAGCGGCTCTCGG	AGGCACTTGCTCGTACGACGCGTCTCACACCGGGTGTTGAAGCGGCTCTCGGGTTTCGAGACGATGTGGGCCCGGCACCTTAA
ABL1	GGTTCATCATCATTCAACGG	AGGCACTTGCTCGTACGACGCGTCTCACACCGGGTTCATCATCATTCAACGGGTTTCGAGACGATGTGGGCCCGGCACCTTAA
ABL2	AGTTCGCTCTAAGAATGGGC	AGGCACTTGCTCGTACGACGCGTCTCACACCGAGTTCGCTCTAAGAATGGGCGTTTCGAGACGATGTGGGCCCGGCACCTTAA
ABL2	GCAAAAGAGGGCCTATCGGC	AGGCACTTGCTCGTACGACGCGTCTCACACCGGCAAAAGAGGGCCTATCGGCGTTTCGAGACGATGTGGGCCCGGCACCTTAA
ACACA	AGTTAGAGACGCTATTCCGC	AGGCACTTGCTCGTACGACGCGTCTCACACCGAGTTAGAGACGCTATTCCGCGTTTCGAGACGATGTGGGCCCGGCACCTTAA
ACACA	CAGGCTAGGAGGAATACCTG	AGGCACTTGCTCGTACGACGCGTCTCACACCGCAGGCTAGGAGGAATACCTGGTTTCGAGACGATGTGGGCCCGGCACCTTAA
ACAD8	TCTCCATGGTACAGAGCGGT	AGGCACTTGCTCGTACGACGCGTCTCACACCGTCTCCATGGTACAGAGCGGTGTTTCGAGACGATGTGGGCCCGGCACCTTAA
ACAD8	GAGATCCTTACGGTCGATGC	AGGCACTTGCTCGTACGACGCGTCTCACACCGGAGATCCTTACGGTCGATGCGTTTCGAGACGATGTGGGCCCGGCACCTTAA
ACAD9	TCTTTGGCGAAAGCTCGTAC	AGGCACTTGCTCGTACGACGCGTCTCACACCGTCTTTGGCGAAAGCTCGTACGTTTCGAGACGATGTGGGCCCGGCACCTTAA
ACAD9	GGAGCGATGCAGCCTCAATC	AGGCACTTGCTCGTACGACGCGTCTCACACCGGGAGCGATGCAGCCTCAATCGTTTCGAGACGATGTGGGCCCGGCACCTTAA
ACADM	AAGATGTGGATAACCAACGG	AGGCACTTGCTCGTACGACGCGTCTCACACCGAAGATGTGGATAACCAACGGGTTTCGAGACGATGTGGGCCCGGCACCTTAA
ACADM	CAGCGATGTTCAGATACTAG	AGGCACTTGCTCGTACGACGCGTCTCACACCGCAGCGATGTTCAGATACTAGGTTTCGAGACGATGTGGGCCCGGCACCTTAA
ACADS	CAGAACCCATGAGTCGCCCT	AGGCACTTGCTCGTACGACGCGTCTCACACCGCAGAACCCATGAGTCGCCCTGTTTCGAGACGATGTGGGCCCGGCACCTTAA
ACADS	TTATCCACCTGGGCTGCAAT	AGGCACTTGCTCGTACGACGCGTCTCACACCGTTATCCACCTGGGCTGCAATGTTTCGAGACGATGTGGGCCCGGCACCTTAA
ACADSB	ATTTTCGAATGTTAACGGGC	AGGCACTTGCTCGTACGACGCGTCTCACACCGATTTTCGAATGTTAACGGGCGTTTCGAGACGATGTGGGCCCGGCACCTTAA
ACADSB	TTAGTAGATCGTGATACTCC	AGGCACTTGCTCGTACGACGCGTCTCACACCGTTAGTAGATCGTGATACTCCGTTTCGAGACGATGTGGGCCCGGCACCTTAA
ACADVL	GCCCGGCGGCCCTATGCCGG	AGGCACTTGCTCGTACGACGCGTCTCACACCGGCCCGGCGGCCCTATGCCGGGTTTCGAGACGATGTGGGCCCGGCACCTTAA
ACADVL	TCTCCACCAAACGGGCGTAC	AGGCACTTGCTCGTACGACGCGTCTCACACCGTCTCCACCAAACGGGCGTACGTTTCGAGACGATGTGGGCCCGGCACCTTAA
ACAN	CAATGACCGCCCCCGTGCGC	AGGCACTTGCTCGTACGACGCGTCTCACACCGCAATGACCGCCCCCGTGCGCGTTTCGAGACGATGTGGGCCCGGCACCTTAA
ACAN	TGATGTGTACTGCTTCGCCG	AGGCACTTGCTCGTACGACGCGTCTCACACCGTGATGTGTACTGCTTCGCCGGTTTCGAGACGATGTGGGCCCGGCACCTTAA
ACAT1	AAGTCTTATGTGTGGACATC	AGGCACTTGCTCGTACGACGCGTCTCACACCGAAGTCTTATGTGTGGACATCGTTTCGAGACGATGTGGGCCCGGCACCTTAA
ACAT1	GAATATTGCACGAAATGAAC	AGGCACTTGCTCGTACGACGCGTCTCACACCGGAATATTGCACGAAATGAACGTTTCGAGACGATGTGGGCCCGGCACCTTAA
ACBD5	AGGAGTTCTGATATAACCTC	AGGCACTTGCTCGTACGACGCGTCTCACACCGAGGAGTTCTGATATAACCTCGTTTCGAGACGATGTGGGCCCGGCACCTTAA
ACBD5	GACAGCTTTACGTCCAACAA	AGGCACTTGCTCGTACGACGCGTCTCACACCGGACAGCTTTACGTCCAACAAGTTTCGAGACGATGTGGGCCCGGCACCTTAA
ACE	ATATGACCGGACATCCCAGG	AGGCACTTGCTCGTACGACGCGTCTCACACCGATATGACCGGACATCCCAGGGTTTCGAGACGATGTGGGCCCGGCACCTTAA
ACE	CTTTATGATCCGCTTGATAG	AGGCACTTGCTCGTACGACGCGTCTCACACCGCTTTATGATCCGCTTGATAGGTTTCGAGACGATGTGGGCCCGGCACCTTAA
ACER3	TCAGAGTGTTAGAGACGGTC	AGGCACTTGCTCGTACGACGCGTCTCACACCGTCAGAGTGTTAGAGACGGTCGTTTCGAGACGATGTGGGCCCGGCACCTTAA
ACER3	CTCTGAACTGCACCGAACAT	AGGCACTTGCTCGTACGACGCGTCTCACACCGCTCTGAACTGCACCGAACATGTTTCGAGACGATGTGGGCCCGGCACCTTAA
ACO2	TGACGGGCTCTCTCTCCGGT	AGGCACTTGCTCGTACGACGCGTCTCACACCGTGACGGGCTCTCTCTCCGGTGTTTCGAGACGATGTGGGCCCGGCACCTTAA
ACO2	AACATTGTTCGCAAACGGTA	AGGCACTTGCTCGTACGACGCGTCTCACACCGAACATTGTTCGCAAACGGTAGTTTCGAGACGATGTGGGCCCGGCACCTTAA
ACOX1	GGAATTACCGTTGGTGACAT	AGGCACTTGCTCGTACGACGCGTCTCACACCGGGAATTACCGTTGGTGACATGTTTCGAGACGATGTGGGCCCGGCACCTTAA
ACOX1	TCGCAGCCAGCGTTATGAGG	AGGCACTTGCTCGTACGACGCGTCTCACACCGTCGCAGCCAGCGTTATGAGGGTTTCGAGACGATGTGGGCCCGGCACCTTAA
ACOX2	GTTATAAGGCTGCCATGCGG	AGGCACTTGCTCGTACGACGCGTCTCACACCGGTTATAAGGCTGCCATGCGGGTTTCGAGACGATGTGGGCCCGGCACCTTAA
ACOX2	TGAACCATGTGCGGGTCCCC	AGGCACTTGCTCGTACGACGCGTCTCACACCGTGAACCATGTGCGGGTCCCCGTTTCGAGACGATGTGGGCCCGGCACCTTAA
ACP4	CACGGACTTTGACCGCACGC	AGGCACTTGCTCGTACGACGCGTCTCACACCGCACGGACTTTGACCGCACGCGTTTCGAGACGATGTGGGCCCGGCACCTTAA
ACP4	GAACTTCACGGGACTGTCGC	AGGCACTTGCTCGTACGACGCGTCTCACACCGGAACTTCACGGGACTGTCGCGTTTCGAGACGATGTGGGCCCGGCACCTTAA
ACP5	AGATCTTAGAGTATGCAATC	AGGCACTTGCTCGTACGACGCGTCTCACACCGAGATCTTAGAGTATGCAATCGTTTCGAGACGATGTGGGCCCGGCACCTTAA
ACP5	TTTCCCGGGCCGTGTGGAAT	AGGCACTTGCTCGTACGACGCGTCTCACACCGTTTCCCGGGCCGTGTGGAATGTTTCGAGACGATGTGGGCCCGGCACCTTAA
ACSF3	CACTCATCCATGACGCCCAC	AGGCACTTGCTCGTACGACGCGTCTCACACCGCACTCATCCATGACGCCCACGTTTCGAGACGATGTGGGCCCGGCACCTTAA
ACSF3	GCGGCCGTGCTGGTCAACCA	AGGCACTTGCTCGTACGACGCGTCTCACACCGGCGGCCGTGCTGGTCAACCAGTTTCGAGACGATGTGGGCCCGGCACCTTAA
ACSL4	AATTTGATAGCTGGAATGAC	AGGCACTTGCTCGTACGACGCGTCTCACACCGAATTTGATAGCTGGAATGACGTTTCGAGACGATGTGGGCCCGGCACCTTAA
ACSL4	TTAGGATTTCCCTGGTCCCA	AGGCACTTGCTCGTACGACGCGTCTCACACCGTTAGGATTTCCCTGGTCCCAGTTTCGAGACGATGTGGGCCCGGCACCTTAA
ACTA1	CTCACCGGTGGTCCTGCCGG	AGGCACTTGCTCGTACGACGCGTCTCACACCGCTCACCGGTGGTCCTGCCGGGTTTCGAGACGATGTGGGCCCGGCACCTTAA
ACTA1	TCAGGTAGTCGGTGAGATCG	AGGCACTTGCTCGTACGACGCGTCTCACACCGTCAGGTAGTCGGTGAGATCGGTTTCGAGACGATGTGGGCCCGGCACCTTAA
ACTA2	CATGTATGTGGCTATCCAGG	AGGCACTTGCTCGTACGACGCGTCTCACACCGCATGTATGTGGCTATCCAGGGTTTCGAGACGATGTGGGCCCGGCACCTTAA
ACTA2	ATGTCTGGGACGTCCCACAA	AGGCACTTGCTCGTACGACGCGTCTCACACCGATGTCTGGGACGTCCCACAAGTTTCGAGACGATGTGGGCCCGGCACCTTAA
ACTB	CCTGGGGCGCCCCACGATGG	AGGCACTTGCTCGTACGACGCGTCTCACACCGCCTGGGGCGCCCCACGATGGGTTTCGAGACGATGTGGGCCCGGCACCTTAA
ACTB	CCTTCCCAGGGCGTGATGGT	AGGCACTTGCTCGTACGACGCGTCTCACACCGCCTTCCCAGGGCGTGATGGTGTTTCGAGACGATGTGGGCCCGGCACCTTAA
ACTC1	AGTTTACCTGGTGCCGCGGG	AGGCACTTGCTCGTACGACGCGTCTCACACCGAGTTTACCTGGTGCCGCGGGGTTTCGAGACGATGTGGGCCCGGCACCTTAA
ACTC1	CTGGGCTTCATCACCTACGT	AGGCACTTGCTCGTACGACGCGTCTCACACCGCTGGGCTTCATCACCTACGTGTTTCGAGACGATGTGGGCCCGGCACCTTAA
ACTG1	CCGTGTTTCCTTCCATCGTC	AGGCACTTGCTCGTACGACGCGTCTCACACCGCCGTGTTTCCTTCCATCGTCGTTTCGAGACGATGTGGGCCCGGCACCTTAA
ACTG1	GTGTCTGGGGCGCCCGACGA	AGGCACTTGCTCGTACGACGCGTCTCACACCGGTGTCTGGGGCGCCCGACGAGTTTCGAGACGATGTGGGCCCGGCACCTTAA
ACTG2	GAGGGCGGCCCACAATGGAG	AGGCACTTGCTCGTACGACGCGTCTCACACCGGAGGGCGGCCCACAATGGAGGTTTCGAGACGATGTGGGCCCGGCACCTTAA
ACTG2	GGGAGCCTCTGTGAGCAGGG	AGGCACTTGCTCGTACGACGCGTCTCACACCGGGGAGCCTCTGTGAGCAGGGGTTTCGAGACGATGTGGGCCCGGCACCTTAA
ACTL6A	GGTGCCTCTGACATGAGAAC	AGGCACTTGCTCGTACGACGCGTCTCACACCGGGTGCCTCTGACATGAGAACGTTTCGAGACGATGTGGGCCCGGCACCTTAA
ACTL6A	ACTGGGCTGATTTTGGACAG	AGGCACTTGCTCGTACGACGCGTCTCACACCGACTGGGCTGATTTTGGACAGGTTTCGAGACGATGTGGGCCCGGCACCTTAA
ACTL6B	CGAGCGACTCCGCATCCCTG	AGGCACTTGCTCGTACGACGCGTCTCACACCGCGAGCGACTCCGCATCCCTGGTTTCGAGACGATGTGGGCCCGGCACCTTAA
ACTL6B	AGCACTCCCAGTCCTCGACT	AGGCACTTGCTCGTACGACGCGTCTCACACCGAGCACTCCCAGTCCTCGACTGTTTCGAGACGATGTGGGCCCGGCACCTTAA
ACTL9	GCTGCCACCAAAGACCGGCG	AGGCACTTGCTCGTACGACGCGTCTCACACCGGCTGCCACCAAAGACCGGCGGTTTCGAGACGATGTGGGCCCGGCACCTTAA
ACTL9	CCACGACGATGCCGCTGCGC	AGGCACTTGCTCGTACGACGCGTCTCACACCGCCACGACGATGCCGCTGCGCGTTTCGAGACGATGTGGGCCCGGCACCTTAA
ACTN1	ATAGTCCTTCTGTCGCAGCA	AGGCACTTGCTCGTACGACGCGTCTCACACCGATAGTCCTTCTGTCGCAGCAGTTTCGAGACGATGTGGGCCCGGCACCTTAA
ACTN1	GCCGTATTCAGATTTGTGAG	AGGCACTTGCTCGTACGACGCGTCTCACACCGGCCGTATTCAGATTTGTGAGGTTTCGAGACGATGTGGGCCCGGCACCTTAA
ACTN2	TGTGCTTCCGGCGGTAATCC	AGGCACTTGCTCGTACGACGCGTCTCACACCGTGTGCTTCCGGCGGTAATCCGTTTCGAGACGATGTGGGCCCGGCACCTTAA
ACTN2	AAAGGCTGCCCAAACCTGAC	AGGCACTTGCTCGTACGACGCGTCTCACACCGAAAGGCTGCCCAAACCTGACGTTTCGAGACGATGTGGGCCCGGCACCTTAA
ACTN4	CACGGCCCGGCCCGACGAGA	AGGCACTTGCTCGTACGACGCGTCTCACACCGCACGGCCCGGCCCGACGAGAGTTTCGAGACGATGTGGGCCCGGCACCTTAA
ACTN4	AGGCTGAAACTGCCGCCAAC	AGGCACTTGCTCGTACGACGCGTCTCACACCGAGGCTGAAACTGCCGCCAACGTTTCGAGACGATGTGGGCCCGGCACCTTAA
ACTR2	TGACTTTGTACGCTCAAGGT	AGGCACTTGCTCGTACGACGCGTCTCACACCGTGACTTTGTACGCTCAAGGTGTTTCGAGACGATGTGGGCCCGGCACCTTAA
ACTR2	GGTGTGCGACAACGGCACCG	AGGCACTTGCTCGTACGACGCGTCTCACACCGGGTGTGCGACAACGGCACCGGTTTCGAGACGATGTGGGCCCGGCACCTTAA
ACVR1	ATGTCTTTTAGCCTGCCTGC	AGGCACTTGCTCGTACGACGCGTCTCACACCGATGTCTTTTAGCCTGCCTGCGTTTCGAGACGATGTGGGCCCGGCACCTTAA
ACVR1	CCATGACTTCTCATCACGGG	AGGCACTTGCTCGTACGACGCGTCTCACACCGCCATGACTTCTCATCACGGGGTTTCGAGACGATGTGGGCCCGGCACCTTAA
ACVR2B	GGGGGTGGCTCGTACGTGAC	AGGCACTTGCTCGTACGACGCGTCTCACACCGGGGGGTGGCTCGTACGTGACGTTTCGAGACGATGTGGGCCCGGCACCTTAA
ACVR2B	GCCCTTCTTCACGAGCTCGA	AGGCACTTGCTCGTACGACGCGTCTCACACCGGCCCTTCTTCACGAGCTCGAGTTTCGAGACGATGTGGGCCCGGCACCTTAA
ACVRL1	AGTGACTGCACCACAGGGAG	AGGCACTTGCTCGTACGACGCGTCTCACACCGAGTGACTGCACCACAGGGAGGTTTCGAGACGATGTGGGCCCGGCACCTTAA
ACVRL1	GTAGTGCTGGTGCGGGAGGA	AGGCACTTGCTCGTACGACGCGTCTCACACCGGTAGTGCTGGTGCGGGAGGAGTTTCGAGACGATGTGGGCCCGGCACCTTAA
ACY1	GGGTGCGGGTTACCAGCACT	AGGCACTTGCTCGTACGACGCGTCTCACACCGGGGTGCGGGTTACCAGCACTGTTTCGAGACGATGTGGGCCCGGCACCTTAA
ACY1	CTTCTCACCATAGTCAGGCT	AGGCACTTGCTCGTACGACGCGTCTCACACCGCTTCTCACCATAGTCAGGCTGTTTCGAGACGATGTGGGCCCGGCACCTTAA
ACYP2	CCCCTGCACTTGGCCTGTCA	AGGCACTTGCTCGTACGACGCGTCTCACACCGCCCCTGCACTTGGCCTGTCAGTTTCGAGACGATGTGGGCCCGGCACCTTAA
ACYP2	GCTAGGAAAATAGGAGTGGT	AGGCACTTGCTCGTACGACGCGTCTCACACCGGCTAGGAAAATAGGAGTGGTGTTTCGAGACGATGTGGGCCCGGCACCTTAA
ADA	GGTGATCCTACTCACTGGGC	AGGCACTTGCTCGTACGACGCGTCTCACACCGGGTGATCCTACTCACTGGGCGTTTCGAGACGATGTGGGCCCGGCACCTTAA
ADA	CACAGACTGGTCCCCCAAGG	AGGCACTTGCTCGTACGACGCGTCTCACACCGCACAGACTGGTCCCCCAAGGGTTTCGAGACGATGTGGGCCCGGCACCTTAA
ADA2	CCGAATCAAGTTCCCCACGG	AGGCACTTGCTCGTACGACGCGTCTCACACCGCCGAATCAAGTTCCCCACGGGTTTCGAGACGATGTGGGCCCGGCACCTTAA
ADA2	GCTTAACGCCATCCTTGGCG	AGGCACTTGCTCGTACGACGCGTCTCACACCGGCTTAACGCCATCCTTGGCGGTTTCGAGACGATGTGGGCCCGGCACCTTAA
ADAM9	CATTATCGGGGCTATGTGGA	AGGCACTTGCTCGTACGACGCGTCTCACACCGCATTATCGGGGCTATGTGGAGTTTCGAGACGATGTGGGCCCGGCACCTTAA
ADAM9	TCGAATTGTGCTAGTTGGAC	AGGCACTTGCTCGTACGACGCGTCTCACACCGTCGAATTGTGCTAGTTGGACGTTTCGAGACGATGTGGGCCCGGCACCTTAA
ADAM10	TCTGCTCCTCTCCTGGGCGG	AGGCACTTGCTCGTACGACGCGTCTCACACCGTCTGCTCCTCTCCTGGGCGGGTTTCGAGACGATGTGGGCCCGGCACCTTAA
ADAM10	GGATGATTCAGACTGTGCAA	AGGCACTTGCTCGTACGACGCGTCTCACACCGGGATGATTCAGACTGTGCAAGTTTCGAGACGATGTGGGCCCGGCACCTTAA
ADAM17	TTTTTCTTACCGAATGCTGC	AGGCACTTGCTCGTACGACGCGTCTCACACCGTTTTTCTTACCGAATGCTGCGTTTCGAGACGATGTGGGCCCGGCACCTTAA
ADAM17	CCAATTCATGAGTTGTAACC	AGGCACTTGCTCGTACGACGCGTCTCACACCGCCAATTCATGAGTTGTAACCGTTTCGAGACGATGTGGGCCCGGCACCTTAA
ADAM22	GCGCTCGACACGCGGGTGCG	AGGCACTTGCTCGTACGACGCGTCTCACACCGGCGCTCGACACGCGGGTGCGGTTTCGAGACGATGTGGGCCCGGCACCTTAA
ADAM22	CAATATAAGCTGCCCCGCTC	AGGCACTTGCTCGTACGACGCGTCTCACACCGCAATATAAGCTGCCCCGCTCGTTTCGAGACGATGTGGGCCCGGCACCTTAA
ADAMTS2	GGCTGGTCTGATCCGGATGG	AGGCACTTGCTCGTACGACGCGTCTCACACCGGGCTGGTCTGATCCGGATGGGTTTCGAGACGATGTGGGCCCGGCACCTTAA
ADAMTS2	CTTCCCCGGAGGCAACGAGG	AGGCACTTGCTCGTACGACGCGTCTCACACCGCTTCCCCGGAGGCAACGAGGGTTTCGAGACGATGTGGGCCCGGCACCTTAA
ADAMTS3	TTATTAGAGTCGGACCTGGA	AGGCACTTGCTCGTACGACGCGTCTCACACCGTTATTAGAGTCGGACCTGGAGTTTCGAGACGATGTGGGCCCGGCACCTTAA
ADAMTS3	CACATTTATATGCACTCCGA	AGGCACTTGCTCGTACGACGCGTCTCACACCGCACATTTATATGCACTCCGAGTTTCGAGACGATGTGGGCCCGGCACCTTAA
ADAMTS9	TGGAGCGATAAATCCGGCAT	AGGCACTTGCTCGTACGACGCGTCTCACACCGTGGAGCGATAAATCCGGCATGTTTCGAGACGATGTGGGCCCGGCACCTTAA
ADAMTS9	GATTCACCCCGGGCGTCCCG	AGGCACTTGCTCGTACGACGCGTCTCACACCGGATTCACCCCGGGCGTCCCGGTTTCGAGACGATGTGGGCCCGGCACCTTAA
ADAMTS10	TACAAGTGGAAAACGTACCG	AGGCACTTGCTCGTACGACGCGTCTCACACCGTACAAGTGGAAAACGTACCGGTTTCGAGACGATGTGGGCCCGGCACCTTAA
ADAMTS10	AGAAGTTGAAGCCTTCCGCT	AGGCACTTGCTCGTACGACGCGTCTCACACCGAGAAGTTGAAGCCTTCCGCTGTTTCGAGACGATGTGGGCCCGGCACCTTAA
ADAMTS13	GTTGCGACATGAACTCCAGC	AGGCACTTGCTCGTACGACGCGTCTCACACCGGTTGCGACATGAACTCCAGCGTTTCGAGACGATGTGGGCCCGGCACCTTAA
ADAMTS13	GATGGTAACCGGCAGGTGCG	AGGCACTTGCTCGTACGACGCGTCTCACACCGGATGGTAACCGGCAGGTGCGGTTTCGAGACGATGTGGGCCCGGCACCTTAA
ADAMTS17	GTTTCAGTGGTGCCGCGCGG	AGGCACTTGCTCGTACGACGCGTCTCACACCGGTTTCAGTGGTGCCGCGCGGGTTTCGAGACGATGTGGGCCCGGCACCTTAA
ADAMTS17	TTACGGGACGTTGTCGTAGC	AGGCACTTGCTCGTACGACGCGTCTCACACCGTTACGGGACGTTGTCGTAGCGTTTCGAGACGATGTGGGCCCGGCACCTTAA
ADAMTS18	ACTTCGACCAGGCGGACCAC	AGGCACTTGCTCGTACGACGCGTCTCACACCGACTTCGACCAGGCGGACCACGTTTCGAGACGATGTGGGCCCGGCACCTTAA
ADAMTS18	GGCGCCAGCGGATTAAATGA	AGGCACTTGCTCGTACGACGCGTCTCACACCGGGCGCCAGCGGATTAAATGAGTTTCGAGACGATGTGGGCCCGGCACCTTAA
ADAMTS19	GCCGATCAGAGTCCCGGCTC	AGGCACTTGCTCGTACGACGCGTCTCACACCGGCCGATCAGAGTCCCGGCTCGTTTCGAGACGATGTGGGCCCGGCACCTTAA
ADAMTS19	GCGCACCTCGCGTGAGCTGC	AGGCACTTGCTCGTACGACGCGTCTCACACCGGCGCACCTCGCGTGAGCTGCGTTTCGAGACGATGTGGGCCCGGCACCTTAA
ADAMTSL2	GCGATAGTTGCCCGTCACGT	AGGCACTTGCTCGTACGACGCGTCTCACACCGGCGATAGTTGCCCGTCACGTGTTTCGAGACGATGTGGGCCCGGCACCTTAA
ADAMTSL2	AGCACCCCGTCACAGCCGAT	AGGCACTTGCTCGTACGACGCGTCTCACACCGAGCACCCCGTCACAGCCGATGTTTCGAGACGATGTGGGCCCGGCACCTTAA
ADAMTSL4	GAACGGGGGGGACTCCTCAC	AGGCACTTGCTCGTACGACGCGTCTCACACCGGAACGGGGGGGACTCCTCACGTTTCGAGACGATGTGGGCCCGGCACCTTAA
ADAMTSL4	GGGAAGCGGGACCTCGAAGT	AGGCACTTGCTCGTACGACGCGTCTCACACCGGGGAAGCGGGACCTCGAAGTGTTTCGAGACGATGTGGGCCCGGCACCTTAA
ADAR	ATATTCTAACAGCCCGCTGA	AGGCACTTGCTCGTACGACGCGTCTCACACCGATATTCTAACAGCCCGCTGAGTTTCGAGACGATGTGGGCCCGGCACCTTAA
ADAR	TTCTTGTAGGGTGAACACCG	AGGCACTTGCTCGTACGACGCGTCTCACACCGTTCTTGTAGGGTGAACACCGGTTTCGAGACGATGTGGGCCCGGCACCTTAA
ADARB1	GCACTTTTCTGCGAGCGTGA	AGGCACTTGCTCGTACGACGCGTCTCACACCGGCACTTTTCTGCGAGCGTGAGTTTCGAGACGATGTGGGCCCGGCACCTTAA
ADARB1	CACGGGATTCTTCCCACTCG	AGGCACTTGCTCGTACGACGCGTCTCACACCGCACGGGATTCTTCCCACTCGGTTTCGAGACGATGTGGGCCCGGCACCTTAA
ADAT3	GGGCTGCCGGCATCGCGGCT	AGGCACTTGCTCGTACGACGCGTCTCACACCGGGGCTGCCGGCATCGCGGCTGTTTCGAGACGATGTGGGCCCGGCACCTTAA
ADAT3	CATGGCGGCGCGCTCCTGCG	AGGCACTTGCTCGTACGACGCGTCTCACACCGCATGGCGGCGCGCTCCTGCGGTTTCGAGACGATGTGGGCCCGGCACCTTAA
ADCY1	GAATCTTGATGCGGCGACAG	AGGCACTTGCTCGTACGACGCGTCTCACACCGGAATCTTGATGCGGCGACAGGTTTCGAGACGATGTGGGCCCGGCACCTTAA
ADCY1	TGCTCGTGGTAACCAACGTC	AGGCACTTGCTCGTACGACGCGTCTCACACCGTGCTCGTGGTAACCAACGTCGTTTCGAGACGATGTGGGCCCGGCACCTTAA
ADCY3	GGATCTTAATCCGCAGCTGG	AGGCACTTGCTCGTACGACGCGTCTCACACCGGGATCTTAATCCGCAGCTGGGTTTCGAGACGATGTGGGCCCGGCACCTTAA
ADCY3	CACGCGGCTAGTGACACGGT	AGGCACTTGCTCGTACGACGCGTCTCACACCGCACGCGGCTAGTGACACGGTGTTTCGAGACGATGTGGGCCCGGCACCTTAA
ADCY5	CCGAAGCCTATCAATGCTCC	AGGCACTTGCTCGTACGACGCGTCTCACACCGCCGAAGCCTATCAATGCTCCGTTTCGAGACGATGTGGGCCCGGCACCTTAA
ADCY5	CCATGGCAACATGACGGGGA	AGGCACTTGCTCGTACGACGCGTCTCACACCGCCATGGCAACATGACGGGGAGTTTCGAGACGATGTGGGCCCGGCACCTTAA
ADCY6	ACGGCAGCCCGCATGCGGAT	AGGCACTTGCTCGTACGACGCGTCTCACACCGACGGCAGCCCGCATGCGGATGTTTCGAGACGATGTGGGCCCGGCACCTTAA
ADCY6	CCGGAGGCAGCTCATATAGC	AGGCACTTGCTCGTACGACGCGTCTCACACCGCCGGAGGCAGCTCATATAGCGTTTCGAGACGATGTGGGCCCGGCACCTTAA
ADCY10	CCTGTTCTTTATTACGGCCC	AGGCACTTGCTCGTACGACGCGTCTCACACCGCCTGTTCTTTATTACGGCCCGTTTCGAGACGATGTGGGCCCGGCACCTTAA
ADCY10	CACCGCAGGACTTACTGAAC	AGGCACTTGCTCGTACGACGCGTCTCACACCGCACCGCAGGACTTACTGAACGTTTCGAGACGATGTGGGCCCGGCACCTTAA
ADD1	GACCAGAGTGAACTCCGAGC	AGGCACTTGCTCGTACGACGCGTCTCACACCGGACCAGAGTGAACTCCGAGCGTTTCGAGACGATGTGGGCCCGGCACCTTAA
ADD1	TTTGGAAAAGGTTCGAACTC	AGGCACTTGCTCGTACGACGCGTCTCACACCGTTTGGAAAAGGTTCGAACTCGTTTCGAGACGATGTGGGCCCGGCACCTTAA
ADD3	GTCTACAAGTCTGTACAGGC	AGGCACTTGCTCGTACGACGCGTCTCACACCGGTCTACAAGTCTGTACAGGCGTTTCGAGACGATGTGGGCCCGGCACCTTAA
ADD3	GTTGAATAGATTGCAGCATG	AGGCACTTGCTCGTACGACGCGTCTCACACCGGTTGAATAGATTGCAGCATGGTTTCGAGACGATGTGGGCCCGGCACCTTAA
ADGRE2	TGGAATCAGGCACAGAAATC	AGGCACTTGCTCGTACGACGCGTCTCACACCGTGGAATCAGGCACAGAAATCGTTTCGAGACGATGTGGGCCCGGCACCTTAA
ADGRE2	CCAGAGCATCTTACAGGCGC	AGGCACTTGCTCGTACGACGCGTCTCACACCGCCAGAGCATCTTACAGGCGCGTTTCGAGACGATGTGGGCCCGGCACCTTAA
ADGRG1	TGACAGAAGTGGCTAACAGC	AGGCACTTGCTCGTACGACGCGTCTCACACCGTGACAGAAGTGGCTAACAGCGTTTCGAGACGATGTGGGCCCGGCACCTTAA
ADGRG1	CAGCATGTCGGTTCCAGTAG	AGGCACTTGCTCGTACGACGCGTCTCACACCGCAGCATGTCGGTTCCAGTAGGTTTCGAGACGATGTGGGCCCGGCACCTTAA
ADGRG2	GGTAGTGTTGACATTCGCAG	AGGCACTTGCTCGTACGACGCGTCTCACACCGGGTAGTGTTGACATTCGCAGGTTTCGAGACGATGTGGGCCCGGCACCTTAA
ADGRG2	AGAGTAAAGATTCGACCAAT	AGGCACTTGCTCGTACGACGCGTCTCACACCGAGAGTAAAGATTCGACCAATGTTTCGAGACGATGTGGGCCCGGCACCTTAA
ADGRG6	TCTGAATGATATAACCGGTG	AGGCACTTGCTCGTACGACGCGTCTCACACCGTCTGAATGATATAACCGGTGGTTTCGAGACGATGTGGGCCCGGCACCTTAA
ADGRG6	GGACAAAACCACTCGGCAGT	AGGCACTTGCTCGTACGACGCGTCTCACACCGGGACAAAACCACTCGGCAGTGTTTCGAGACGATGTGGGCCCGGCACCTTAA
ADGRL1	CGTACAGCTGGTTGTCGCGA	AGGCACTTGCTCGTACGACGCGTCTCACACCGCGTACAGCTGGTTGTCGCGAGTTTCGAGACGATGTGGGCCCGGCACCTTAA
ADGRL1	CATCCACGTACACGGAACGC	AGGCACTTGCTCGTACGACGCGTCTCACACCGCATCCACGTACACGGAACGCGTTTCGAGACGATGTGGGCCCGGCACCTTAA
ADGRV1	ATTCAAATACGCCATGAGCG	AGGCACTTGCTCGTACGACGCGTCTCACACCGATTCAAATACGCCATGAGCGGTTTCGAGACGATGTGGGCCCGGCACCTTAA
ADGRV1	TTGTACTTTACCGGACTAGA	AGGCACTTGCTCGTACGACGCGTCTCACACCGTTGTACTTTACCGGACTAGAGTTTCGAGACGATGTGGGCCCGGCACCTTAA
ADK	TTCAAAGTCGAATATCATGC	AGGCACTTGCTCGTACGACGCGTCTCACACCGTTCAAAGTCGAATATCATGCGTTTCGAGACGATGTGGGCCCGGCACCTTAA
ADK	ACTTGTGCTGCATGCATCAC	AGGCACTTGCTCGTACGACGCGTCTCACACCGACTTGTGCTGCATGCATCACGTTTCGAGACGATGTGGGCCCGGCACCTTAA
ADNP	AGCATCAAGGGTTTGGATCG	AGGCACTTGCTCGTACGACGCGTCTCACACCGAGCATCAAGGGTTTGGATCGGTTTCGAGACGATGTGGGCCCGGCACCTTAA
ADNP	TTCTCGGGCATTCGAGCCTA	AGGCACTTGCTCGTACGACGCGTCTCACACCGTTCTCGGGCATTCGAGCCTAGTTTCGAGACGATGTGGGCCCGGCACCTTAA
ADORA2A	AGCGCAGAACCCGGTGCTGA	AGGCACTTGCTCGTACGACGCGTCTCACACCGAGCGCAGAACCCGGTGCTGAGTTTCGAGACGATGTGGGCCCGGCACCTTAA
ADORA2A	GCGGCGGCCGACATCGCAGT	AGGCACTTGCTCGTACGACGCGTCTCACACCGGCGGCGGCCGACATCGCAGTGTTTCGAGACGATGTGGGCCCGGCACCTTAA
ADRA2B	GGTTGCTGCGTTTGGCGATC	AGGCACTTGCTCGTACGACGCGTCTCACACCGGGTTGCTGCGTTTGGCGATCGTTTCGAGACGATGTGGGCCCGGCACCTTAA
ADRA2B	AAGCCCCACCATGGTCGGGT	AGGCACTTGCTCGTACGACGCGTCTCACACCGAAGCCCCACCATGGTCGGGTGTTTCGAGACGATGTGGGCCCGGCACCTTAA
ADRB1	CTGCGACTTCGTCACCAACC	AGGCACTTGCTCGTACGACGCGTCTCACACCGCTGCGACTTCGTCACCAACCGTTTCGAGACGATGTGGGCCCGGCACCTTAA
ADRB1	ACGAAGGCCATGATGCACAG	AGGCACTTGCTCGTACGACGCGTCTCACACCGACGAAGGCCATGATGCACAGGTTTCGAGACGATGTGGGCCCGGCACCTTAA
ADRB2	AAGAATATGGGCGGCCCCAA	AGGCACTTGCTCGTACGACGCGTCTCACACCGAAGAATATGGGCGGCCCCAAGTTTCGAGACGATGTGGGCCCGGCACCTTAA
ADRB2	GATCCACTGCGATCACGCAC	AGGCACTTGCTCGTACGACGCGTCTCACACCGGATCCACTGCGATCACGCACGTTTCGAGACGATGTGGGCCCGGCACCTTAA
ADSL	CCTGCGCTTCCGGGGAGTAA	AGGCACTTGCTCGTACGACGCGTCTCACACCGCCTGCGCTTCCGGGGAGTAAGTTTCGAGACGATGTGGGCCCGGCACCTTAA
ADSL	GGTATAAATTCCGGACATGG	AGGCACTTGCTCGTACGACGCGTCTCACACCGGGTATAAATTCCGGACATGGGTTTCGAGACGATGTGGGCCCGGCACCTTAA
ADSS1	AGTGGGAAACGTACCAAGGT	AGGCACTTGCTCGTACGACGCGTCTCACACCGAGTGGGAAACGTACCAAGGTGTTTCGAGACGATGTGGGCCCGGCACCTTAA
ADSS1	AGTATAGGCACCACCAAGAA	AGGCACTTGCTCGTACGACGCGTCTCACACCGAGTATAGGCACCACCAAGAAGTTTCGAGACGATGTGGGCCCGGCACCTTAA
AEBP1	TGTGAACCGGGTAGTCCTCC	AGGCACTTGCTCGTACGACGCGTCTCACACCGTGTGAACCGGGTAGTCCTCCGTTTCGAGACGATGTGGGCCCGGCACCTTAA
AEBP1	ACTACAATGACCAGATCGAG	AGGCACTTGCTCGTACGACGCGTCTCACACCGACTACAATGACCAGATCGAGGTTTCGAGACGATGTGGGCCCGGCACCTTAA
AFF2	TTACTTTGTAAGGTGAATCC	AGGCACTTGCTCGTACGACGCGTCTCACACCGTTACTTTGTAAGGTGAATCCGTTTCGAGACGATGTGGGCCCGGCACCTTAA
AFF2	ACAGTGTCTCAAAGGACAAT	AGGCACTTGCTCGTACGACGCGTCTCACACCGACAGTGTCTCAAAGGACAATGTTTCGAGACGATGTGGGCCCGGCACCTTAA
AFF3	GGCTGGGCTGGCAAACGTCG	AGGCACTTGCTCGTACGACGCGTCTCACACCGGGCTGGGCTGGCAAACGTCGGTTTCGAGACGATGTGGGCCCGGCACCTTAA
AFF3	CTCGGTCTCCGAGTCAGATC	AGGCACTTGCTCGTACGACGCGTCTCACACCGCTCGGTCTCCGAGTCAGATCGTTTCGAGACGATGTGGGCCCGGCACCTTAA
AFF4	GTATGAATAGCCGTTAGAGG	AGGCACTTGCTCGTACGACGCGTCTCACACCGGTATGAATAGCCGTTAGAGGGTTTCGAGACGATGTGGGCCCGGCACCTTAA
AFF4	GAAACGAGTTCCGCTACTCC	AGGCACTTGCTCGTACGACGCGTCTCACACCGGAAACGAGTTCCGCTACTCCGTTTCGAGACGATGTGGGCCCGGCACCTTAA
AFG3L2	AGATCCACTAACGGTGATGA	AGGCACTTGCTCGTACGACGCGTCTCACACCGAGATCCACTAACGGTGATGAGTTTCGAGACGATGTGGGCCCGGCACCTTAA
AFG3L2	AAGGCGATGATGAGCACCGT	AGGCACTTGCTCGTACGACGCGTCTCACACCGAAGGCGATGATGAGCACCGTGTTTCGAGACGATGTGGGCCCGGCACCTTAA
AFP	TGGAAAAGTGGGATCGATGC	AGGCACTTGCTCGTACGACGCGTCTCACACCGTGGAAAAGTGGGATCGATGCGTTTCGAGACGATGTGGGCCCGGCACCTTAA
AFP	GAAGACTGTTCATCTCCAGT	AGGCACTTGCTCGTACGACGCGTCTCACACCGGAAGACTGTTCATCTCCAGTGTTTCGAGACGATGTGGGCCCGGCACCTTAA
AGA	ACACTTTTAGTAGGAGAGTC	AGGCACTTGCTCGTACGACGCGTCTCACACCGACACTTTTAGTAGGAGAGTCGTTTCGAGACGATGTGGGCCCGGCACCTTAA
AGA	TTTAAGAATGCAACCGAAGC	AGGCACTTGCTCGTACGACGCGTCTCACACCGTTTAAGAATGCAACCGAAGCGTTTCGAGACGATGTGGGCCCGGCACCTTAA
AGBL1	TTTTCGTTCCAACATAGGCT	AGGCACTTGCTCGTACGACGCGTCTCACACCGTTTTCGTTCCAACATAGGCTGTTTCGAGACGATGTGGGCCCGGCACCTTAA
AGBL1	GCCTACGTGCAGATCCGACG	AGGCACTTGCTCGTACGACGCGTCTCACACCGGCCTACGTGCAGATCCGACGGTTTCGAGACGATGTGGGCCCGGCACCTTAA
AGBL5	CCCGGGGATCATCAGGTCGG	AGGCACTTGCTCGTACGACGCGTCTCACACCGCCCGGGGATCATCAGGTCGGGTTTCGAGACGATGTGGGCCCGGCACCTTAA
AGBL5	ATCGTTTCGTGGAGGGCCGT	AGGCACTTGCTCGTACGACGCGTCTCACACCGATCGTTTCGTGGAGGGCCGTGTTTCGAGACGATGTGGGCCCGGCACCTTAA
AGK	TGTTCTTCGACGAACAGATG	AGGCACTTGCTCGTACGACGCGTCTCACACCGTGTTCTTCGACGAACAGATGGTTTCGAGACGATGTGGGCCCGGCACCTTAA
AGK	GCCAGATAAATGTAAAATCG	AGGCACTTGCTCGTACGACGCGTCTCACACCGGCCAGATAAATGTAAAATCGGTTTCGAGACGATGTGGGCCCGGCACCTTAA
AGL	ACGCTATGGGAATAAACCAG	AGGCACTTGCTCGTACGACGCGTCTCACACCGACGCTATGGGAATAAACCAGGTTTCGAGACGATGTGGGCCCGGCACCTTAA
AGL	GGCAGATTAGTTTACCGATA	AGGCACTTGCTCGTACGACGCGTCTCACACCGGGCAGATTAGTTTACCGATAGTTTCGAGACGATGTGGGCCCGGCACCTTAA
AGO1	GAGGTGACAATCCCTGGGGA	AGGCACTTGCTCGTACGACGCGTCTCACACCGGAGGTGACAATCCCTGGGGAGTTTCGAGACGATGTGGGCCCGGCACCTTAA
AGO1	AACGCGCTGAGAGTCCGTGA	AGGCACTTGCTCGTACGACGCGTCTCACACCGAACGCGCTGAGAGTCCGTGAGTTTCGAGACGATGTGGGCCCGGCACCTTAA
AGO2	ATCGTCTCAAAAGGGACGCT	AGGCACTTGCTCGTACGACGCGTCTCACACCGATCGTCTCAAAAGGGACGCTGTTTCGAGACGATGTGGGCCCGGCACCTTAA
AGO2	CCCATGTTTACAAGTCGGAC	AGGCACTTGCTCGTACGACGCGTCTCACACCGCCCATGTTTACAAGTCGGACGTTTCGAGACGATGTGGGCCCGGCACCTTAA
AGPAT2	GCGATCTGCACGCAGCGCTC	AGGCACTTGCTCGTACGACGCGTCTCACACCGGCGATCTGCACGCAGCGCTCGTTTCGAGACGATGTGGGCCCGGCACCTTAA
AGPAT2	GGCCTCATCATGTACCTCGG	AGGCACTTGCTCGTACGACGCGTCTCACACCGGGCCTCATCATGTACCTCGGGTTTCGAGACGATGTGGGCCCGGCACCTTAA
AGPS	GATGGTGCCCGACTCCTGCG	AGGCACTTGCTCGTACGACGCGTCTCACACCGGATGGTGCCCGACTCCTGCGGTTTCGAGACGATGTGGGCCCGGCACCTTAA
AGPS	GTACCAATGAGTGCAAAGCG	AGGCACTTGCTCGTACGACGCGTCTCACACCGGTACCAATGAGTGCAAAGCGGTTTCGAGACGATGTGGGCCCGGCACCTTAA
AGR2	ATGTCTGAGTCCAGATGAGT	AGGCACTTGCTCGTACGACGCGTCTCACACCGATGTCTGAGTCCAGATGAGTGTTTCGAGACGATGTGGGCCCGGCACCTTAA
AGR2	AAGTGATGAATAATCATCAA	AGGCACTTGCTCGTACGACGCGTCTCACACCGAAGTGATGAATAATCATCAAGTTTCGAGACGATGTGGGCCCGGCACCTTAA
AGRN	CTGTGTCATGGGCCGATCGG	AGGCACTTGCTCGTACGACGCGTCTCACACCGCTGTGTCATGGGCCGATCGGGTTTCGAGACGATGTGGGCCCGGCACCTTAA
AGRN	GATCTCCCGCCCGAGGGTAC	AGGCACTTGCTCGTACGACGCGTCTCACACCGGATCTCCCGCCCGAGGGTACGTTTCGAGACGATGTGGGCCCGGCACCTTAA
AGT	CTGTGAAGTCCAGAGAGCGT	AGGCACTTGCTCGTACGACGCGTCTCACACCGCTGTGAAGTCCAGAGAGCGTGTTTCGAGACGATGTGGGCCCGGCACCTTAA
AGT	GGAAGGGGTGTATGTACACC	AGGCACTTGCTCGTACGACGCGTCTCACACCGGGAAGGGGTGTATGTACACCGTTTCGAGACGATGTGGGCCCGGCACCTTAA
AGTPBP1	TGTTGTTCCTACGGCAGGCG	AGGCACTTGCTCGTACGACGCGTCTCACACCGTGTTGTTCCTACGGCAGGCGGTTTCGAGACGATGTGGGCCCGGCACCTTAA
AGTPBP1	ATTGGCACCGCCATGATAAC	AGGCACTTGCTCGTACGACGCGTCTCACACCGATTGGCACCGCCATGATAACGTTTCGAGACGATGTGGGCCCGGCACCTTAA
AGTR1	CTACAAGCATTGTGCGTCGA	AGGCACTTGCTCGTACGACGCGTCTCACACCGCTACAAGCATTGTGCGTCGAGTTTCGAGACGATGTGGGCCCGGCACCTTAA
AGTR1	ACACAGCTATGGAATACCGC	AGGCACTTGCTCGTACGACGCGTCTCACACCGACACAGCTATGGAATACCGCGTTTCGAGACGATGTGGGCCCGGCACCTTAA
AGTR2	ACTATATAAGATGCTTGCCA	AGGCACTTGCTCGTACGACGCGTCTCACACCGACTATATAAGATGCTTGCCAGTTTCGAGACGATGTGGGCCCGGCACCTTAA
AGTR2	GAATAATAGGTTGCCCATAG	AGGCACTTGCTCGTACGACGCGTCTCACACCGGAATAATAGGTTGCCCATAGGTTTCGAGACGATGTGGGCCCGGCACCTTAA
AGXT	CCGAGTGCACCCGATGACCA	AGGCACTTGCTCGTACGACGCGTCTCACACCGCCGAGTGCACCCGATGACCAGTTTCGAGACGATGTGGGCCCGGCACCTTAA
AGXT	CATCGGGGAGCGCATAGGTA	AGGCACTTGCTCGTACGACGCGTCTCACACCGCATCGGGGAGCGCATAGGTAGTTTCGAGACGATGTGGGCCCGGCACCTTAA
AHCY	GTATGCCTGGAAGGGCGAAA	AGGCACTTGCTCGTACGACGCGTCTCACACCGGTATGCCTGGAAGGGCGAAAGTTTCGAGACGATGTGGGCCCGGCACCTTAA
AHCY	GGGTCTGCTCAATGCACCAC	AGGCACTTGCTCGTACGACGCGTCTCACACCGGGGTCTGCTCAATGCACCACGTTTCGAGACGATGTGGGCCCGGCACCTTAA
AHDC1	GGCCGAGTACTCAGACGTCC	AGGCACTTGCTCGTACGACGCGTCTCACACCGGGCCGAGTACTCAGACGTCCGTTTCGAGACGATGTGGGCCCGGCACCTTAA
AHDC1	TGGCCTATCAGTGCGCCGCA	AGGCACTTGCTCGTACGACGCGTCTCACACCGTGGCCTATCAGTGCGCCGCAGTTTCGAGACGATGTGGGCCCGGCACCTTAA
AHI1	GCTTCTAATAGTGTCGGGCT	AGGCACTTGCTCGTACGACGCGTCTCACACCGGCTTCTAATAGTGTCGGGCTGTTTCGAGACGATGTGGGCCCGGCACCTTAA
AHI1	ACAACACTTAATGGGGATCG	AGGCACTTGCTCGTACGACGCGTCTCACACCGACAACACTTAATGGGGATCGGTTTCGAGACGATGTGGGCCCGGCACCTTAA
AHR	CCTACGCCAGTCGCAAGCGG	AGGCACTTGCTCGTACGACGCGTCTCACACCGCCTACGCCAGTCGCAAGCGGGTTTCGAGACGATGTGGGCCCGGCACCTTAA
AHR	GCAAACAAAGCCAACTGAGG	AGGCACTTGCTCGTACGACGCGTCTCACACCGGCAAACAAAGCCAACTGAGGGTTTCGAGACGATGTGGGCCCGGCACCTTAA
AICDA	GGGGTTCCCTCGCAGAAAGT	AGGCACTTGCTCGTACGACGCGTCTCACACCGGGGGTTCCCTCGCAGAAAGTGTTTCGAGACGATGTGGGCCCGGCACCTTAA
AICDA	CTTTGGTTATCTTCGCAATA	AGGCACTTGCTCGTACGACGCGTCTCACACCGCTTTGGTTATCTTCGCAATAGTTTCGAGACGATGTGGGCCCGGCACCTTAA
AIFM1	CTTGTAGCTCTGCATTTACC	AGGCACTTGCTCGTACGACGCGTCTCACACCGCTTGTAGCTCTGCATTTACCGTTTCGAGACGATGTGGGCCCGGCACCTTAA
AIFM1	TTATCAAGCTGAAAGACGGC	AGGCACTTGCTCGTACGACGCGTCTCACACCGTTATCAAGCTGAAAGACGGCGTTTCGAGACGATGTGGGCCCGGCACCTTAA
AIMP1	GCCAATAGATGTTTCCCGTC	AGGCACTTGCTCGTACGACGCGTCTCACACCGGCCAATAGATGTTTCCCGTCGTTTCGAGACGATGTGGGCCCGGCACCTTAA
AIMP1	ATGTCGGAGAAATAGCCCCA	AGGCACTTGCTCGTACGACGCGTCTCACACCGATGTCGGAGAAATAGCCCCAGTTTCGAGACGATGTGGGCCCGGCACCTTAA
AIMP2	CAGACGATGTGCCCCATCGA	AGGCACTTGCTCGTACGACGCGTCTCACACCGCAGACGATGTGCCCCATCGAGTTTCGAGACGATGTGGGCCCGGCACCTTAA
AIMP2	GTTCTCCAAAGCACTTGAGA	AGGCACTTGCTCGTACGACGCGTCTCACACCGGTTCTCCAAAGCACTTGAGAGTTTCGAGACGATGTGGGCCCGGCACCTTAA
AIP	GCATGTGGTCCTGTACCCGC	AGGCACTTGCTCGTACGACGCGTCTCACACCGGCATGTGGTCCTGTACCCGCGTTTCGAGACGATGTGGGCCCGGCACCTTAA
AIP	CAACACCGCAGCAGTGCCGC	AGGCACTTGCTCGTACGACGCGTCTCACACCGCAACACCGCAGCAGTGCCGCGTTTCGAGACGATGTGGGCCCGGCACCTTAA
AIPL1	AGTCATTGACGACAGTCGGC	AGGCACTTGCTCGTACGACGCGTCTCACACCGAGTCATTGACGACAGTCGGCGTTTCGAGACGATGTGGGCCCGGCACCTTAA
AIPL1	ATGTTCGCCTACCACACGCT	AGGCACTTGCTCGTACGACGCGTCTCACACCGATGTTCGCCTACCACACGCTGTTTCGAGACGATGTGGGCCCGGCACCTTAA
AIRE	TCAGGACCCACACACAGTAG	AGGCACTTGCTCGTACGACGCGTCTCACACCGTCAGGACCCACACACAGTAGGTTTCGAGACGATGTGGGCCCGGCACCTTAA
AIRE	TGTAGAACTCCCCGCCAACC	AGGCACTTGCTCGTACGACGCGTCTCACACCGTGTAGAACTCCCCGCCAACCGTTTCGAGACGATGTGGGCCCGGCACCTTAA
AK1	GATTGATGGCTACCCGCGGG	AGGCACTTGCTCGTACGACGCGTCTCACACCGGATTGATGGCTACCCGCGGGGTTTCGAGACGATGTGGGCCCGGCACCTTAA
AK1	ACCCAGCGGCTCTTGAAACG	AGGCACTTGCTCGTACGACGCGTCTCACACCGACCCAGCGGCTCTTGAAACGGTTTCGAGACGATGTGGGCCCGGCACCTTAA
AK2	GTGAGGCAGGCAGAAATGGT	AGGCACTTGCTCGTACGACGCGTCTCACACCGGTGAGGCAGGCAGAAATGGTGTTTCGAGACGATGTGGGCCCGGCACCTTAA
AK2	GTCCCTTTACCGGCCCCGGG	AGGCACTTGCTCGTACGACGCGTCTCACACCGGTCCCTTTACCGGCCCCGGGGTTTCGAGACGATGTGGGCCCGGCACCTTAA
AK7	CCCGCGGCCTGACTTTGCGG	AGGCACTTGCTCGTACGACGCGTCTCACACCGCCCGCGGCCTGACTTTGCGGGTTTCGAGACGATGTGGGCCCGGCACCTTAA
AK7	GGACTCCAGTATGGAGCGGA	AGGCACTTGCTCGTACGACGCGTCTCACACCGGGACTCCAGTATGGAGCGGAGTTTCGAGACGATGTGGGCCCGGCACCTTAA
AK9	CATATACAGTAGAGACCAGT	AGGCACTTGCTCGTACGACGCGTCTCACACCGCATATACAGTAGAGACCAGTGTTTCGAGACGATGTGGGCCCGGCACCTTAA
AK9	ATTAGCCCGTTACATAACAC	AGGCACTTGCTCGTACGACGCGTCTCACACCGATTAGCCCGTTACATAACACGTTTCGAGACGATGTGGGCCCGGCACCTTAA
AKAP3	GGTGGGGAAACGTCCAACTC	AGGCACTTGCTCGTACGACGCGTCTCACACCGGGTGGGGAAACGTCCAACTCGTTTCGAGACGATGTGGGCCCGGCACCTTAA
AKAP3	CAAGATGTTCGGTTCAAACC	AGGCACTTGCTCGTACGACGCGTCTCACACCGCAAGATGTTCGGTTCAAACCGTTTCGAGACGATGTGGGCCCGGCACCTTAA
AKAP9	GTACTATATCAGTTTCGAAC	AGGCACTTGCTCGTACGACGCGTCTCACACCGGTACTATATCAGTTTCGAACGTTTCGAGACGATGTGGGCCCGGCACCTTAA
AKAP9	GTAATTACCACCGAATCAAC	AGGCACTTGCTCGTACGACGCGTCTCACACCGGTAATTACCACCGAATCAACGTTTCGAGACGATGTGGGCCCGGCACCTTAA
AKAP11	TGCGATGACTTCCCTATGAC	AGGCACTTGCTCGTACGACGCGTCTCACACCGTGCGATGACTTCCCTATGACGTTTCGAGACGATGTGGGCCCGGCACCTTAA
AKAP11	AATGATGACCAGTAACCGTC	AGGCACTTGCTCGTACGACGCGTCTCACACCGAATGATGACCAGTAACCGTCGTTTCGAGACGATGTGGGCCCGGCACCTTAA
AKR1C2	TGTTTACAATAATGAGGAGC	AGGCACTTGCTCGTACGACGCGTCTCACACCGTGTTTACAATAATGAGGAGCGTTTCGAGACGATGTGGGCCCGGCACCTTAA
AKR1C2	AGCTCTAGAGGCCGTCAAAT	AGGCACTTGCTCGTACGACGCGTCTCACACCGAGCTCTAGAGGCCGTCAAATGTTTCGAGACGATGTGGGCCCGGCACCTTAA
AKR1D1	ATTTGAACTTACCTCCCAAG	AGGCACTTGCTCGTACGACGCGTCTCACACCGATTTGAACTTACCTCCCAAGGTTTCGAGACGATGTGGGCCCGGCACCTTAA
AKR1D1	TTACATCATTGAAGTACCCA	AGGCACTTGCTCGTACGACGCGTCTCACACCGTTACATCATTGAAGTACCCAGTTTCGAGACGATGTGGGCCCGGCACCTTAA
AKT1	GAAGGTGCGTTCGATGACAG	AGGCACTTGCTCGTACGACGCGTCTCACACCGGAAGGTGCGTTCGATGACAGGTTTCGAGACGATGTGGGCCCGGCACCTTAA
AKT1	GGAGGAGATGGACTTCCGGT	AGGCACTTGCTCGTACGACGCGTCTCACACCGGGAGGAGATGGACTTCCGGTGTTTCGAGACGATGTGGGCCCGGCACCTTAA
AKT2	AGGCATACTTCAGCGCCTGG	AGGCACTTGCTCGTACGACGCGTCTCACACCGAGGCATACTTCAGCGCCTGGGTTTCGAGACGATGTGGGCCCGGCACCTTAA
AKT2	CAGTCGTGGAGGAGTCACTG	AGGCACTTGCTCGTACGACGCGTCTCACACCGCAGTCGTGGAGGAGTCACTGGTTTCGAGACGATGTGGGCCCGGCACCTTAA
AKT3	ACAGTTGGAGAATCTAATGC	AGGCACTTGCTCGTACGACGCGTCTCACACCGACAGTTGGAGAATCTAATGCGTTTCGAGACGATGTGGGCCCGGCACCTTAA
AKT3	GGAATATGTTAATGGGGGCG	AGGCACTTGCTCGTACGACGCGTCTCACACCGGGAATATGTTAATGGGGGCGGTTTCGAGACGATGTGGGCCCGGCACCTTAA
ALAD	GAACTCACCGCAGTGACCAT	AGGCACTTGCTCGTACGACGCGTCTCACACCGGAACTCACCGCAGTGACCATGTTTCGAGACGATGTGGGCCCGGCACCTTAA
ALAD	CGGAACCCCGCTCGTCCTAG	AGGCACTTGCTCGTACGACGCGTCTCACACCGCGGAACCCCGCTCGTCCTAGGTTTCGAGACGATGTGGGCCCGGCACCTTAA
ALAS2	TGCGAGATTTACTCAGACGC	AGGCACTTGCTCGTACGACGCGTCTCACACCGTGCGAGATTTACTCAGACGCGTTTCGAGACGATGTGGGCCCGGCACCTTAA
ALAS2	ATCCAAGGTATCCGTAACAG	AGGCACTTGCTCGTACGACGCGTCTCACACCGATCCAAGGTATCCGTAACAGGTTTCGAGACGATGTGGGCCCGGCACCTTAA
ALB	CAACCTCTGGTCTCACCAAT	AGGCACTTGCTCGTACGACGCGTCTCACACCGCAACCTCTGGTCTCACCAATGTTTCGAGACGATGTGGGCCCGGCACCTTAA
ALB	TTCGATCTCCAGTAAACTGA	AGGCACTTGCTCGTACGACGCGTCTCACACCGTTCGATCTCCAGTAAACTGAGTTTCGAGACGATGTGGGCCCGGCACCTTAA
ALDH1A2	AAAACCTTTCGATATTACGC	AGGCACTTGCTCGTACGACGCGTCTCACACCGAAAACCTTTCGATATTACGCGTTTCGAGACGATGTGGGCCCGGCACCTTAA
ALDH1A2	ACCATGGAATCCCTAAATGG	AGGCACTTGCTCGTACGACGCGTCTCACACCGACCATGGAATCCCTAAATGGGTTTCGAGACGATGTGGGCCCGGCACCTTAA
ALDH1A3	CAGAGAGCCGAGATAAAGGG	AGGCACTTGCTCGTACGACGCGTCTCACACCGCAGAGAGCCGAGATAAAGGGGTTTCGAGACGATGTGGGCCCGGCACCTTAA
ALDH1A3	GAATGGCACGAATCCAAGAG	AGGCACTTGCTCGTACGACGCGTCTCACACCGGAATGGCACGAATCCAAGAGGTTTCGAGACGATGTGGGCCCGGCACCTTAA
ALDH3A2	AATATAGTCGGGTGCAATGC	AGGCACTTGCTCGTACGACGCGTCTCACACCGAATATAGTCGGGTGCAATGCGTTTCGAGACGATGTGGGCCCGGCACCTTAA
ALDH3A2	TATACGGGAAACACTGCGGT	AGGCACTTGCTCGTACGACGCGTCTCACACCGTATACGGGAAACACTGCGGTGTTTCGAGACGATGTGGGCCCGGCACCTTAA
ALDH4A1	CAATCGGCGGCAACCTGGCG	AGGCACTTGCTCGTACGACGCGTCTCACACCGCAATCGGCGGCAACCTGGCGGTTTCGAGACGATGTGGGCCCGGCACCTTAA
ALDH4A1	GGTGACAGTGTCCCCAAATA	AGGCACTTGCTCGTACGACGCGTCTCACACCGGGTGACAGTGTCCCCAAATAGTTTCGAGACGATGTGGGCCCGGCACCTTAA
ALDH5A1	GCTGCAGTCATCACCCCGGT	AGGCACTTGCTCGTACGACGCGTCTCACACCGGCTGCAGTCATCACCCCGGTGTTTCGAGACGATGTGGGCCCGGCACCTTAA
ALDH5A1	TAATGTCTCCGTAAACACGG	AGGCACTTGCTCGTACGACGCGTCTCACACCGTAATGTCTCCGTAAACACGGGTTTCGAGACGATGTGGGCCCGGCACCTTAA
ALDH6A1	TTTGTGGGATCCAACAAGGC	AGGCACTTGCTCGTACGACGCGTCTCACACCGTTTGTGGGATCCAACAAGGCGTTTCGAGACGATGTGGGCCCGGCACCTTAA
ALDH6A1	TTATTCCTACCGTCTGCCTC	AGGCACTTGCTCGTACGACGCGTCTCACACCGTTATTCCTACCGTCTGCCTCGTTTCGAGACGATGTGGGCCCGGCACCTTAA
ALDH7A1	CTATTGGCTCGTTGTTAGCA	AGGCACTTGCTCGTACGACGCGTCTCACACCGCTATTGGCTCGTTGTTAGCAGTTTCGAGACGATGTGGGCCCGGCACCTTAA
ALDH7A1	GTATGCGTGGCTGAAAGAGC	AGGCACTTGCTCGTACGACGCGTCTCACACCGGTATGCGTGGCTGAAAGAGCGTTTCGAGACGATGTGGGCCCGGCACCTTAA
ALDH18A1	AAATGGCGCGATCTGGAGGA	AGGCACTTGCTCGTACGACGCGTCTCACACCGAAATGGCGCGATCTGGAGGAGTTTCGAGACGATGTGGGCCCGGCACCTTAA
ALDH18A1	GCGCAAGCGTTGTTTGCCAA	AGGCACTTGCTCGTACGACGCGTCTCACACCGGCGCAAGCGTTGTTTGCCAAGTTTCGAGACGATGTGGGCCCGGCACCTTAA
ALDOA	TGTTGTGGGCATCAAGGTAA	AGGCACTTGCTCGTACGACGCGTCTCACACCGTGTTGTGGGCATCAAGGTAAGTTTCGAGACGATGTGGGCCCGGCACCTTAA
ALDOA	CTGACCCCAACAGGTAGACA	AGGCACTTGCTCGTACGACGCGTCTCACACCGCTGACCCCAACAGGTAGACAGTTTCGAGACGATGTGGGCCCGGCACCTTAA
ALDOB	GGATTTCTCGGAACTGCCGG	AGGCACTTGCTCGTACGACGCGTCTCACACCGGGATTTCTCGGAACTGCCGGGTTTCGAGACGATGTGGGCCCGGCACCTTAA
ALDOB	TCCATCAACCAGAGCATCGG	AGGCACTTGCTCGTACGACGCGTCTCACACCGTCCATCAACCAGAGCATCGGGTTTCGAGACGATGTGGGCCCGGCACCTTAA
ALG1	TGGCGGATAACTGGCACATC	AGGCACTTGCTCGTACGACGCGTCTCACACCGTGGCGGATAACTGGCACATCGTTTCGAGACGATGTGGGCCCGGCACCTTAA
ALG1	AGCGCGTGGTACTGCATACG	AGGCACTTGCTCGTACGACGCGTCTCACACCGAGCGCGTGGTACTGCATACGGTTTCGAGACGATGTGGGCCCGGCACCTTAA
ALG2	GCGCACGTAGGCGCAGACGG	AGGCACTTGCTCGTACGACGCGTCTCACACCGGCGCACGTAGGCGCAGACGGGTTTCGAGACGATGTGGGCCCGGCACCTTAA
ALG2	GCGGGTGTAGCGTGAAGATC	AGGCACTTGCTCGTACGACGCGTCTCACACCGGCGGGTGTAGCGTGAAGATCGTTTCGAGACGATGTGGGCCCGGCACCTTAA
ALG3	AGATGTACACGAAACCAGCT	AGGCACTTGCTCGTACGACGCGTCTCACACCGAGATGTACACGAAACCAGCTGTTTCGAGACGATGTGGGCCCGGCACCTTAA
ALG3	GCGGCTCTTCAATGACCCAG	AGGCACTTGCTCGTACGACGCGTCTCACACCGGCGGCTCTTCAATGACCCAGGTTTCGAGACGATGTGGGCCCGGCACCTTAA
ALG5	CAAAGTACGTGTGATAACCC	AGGCACTTGCTCGTACGACGCGTCTCACACCGCAAAGTACGTGTGATAACCCGTTTCGAGACGATGTGGGCCCGGCACCTTAA
ALG5	CTGGTGAAGAATCGTGGAAA	AGGCACTTGCTCGTACGACGCGTCTCACACCGCTGGTGAAGAATCGTGGAAAGTTTCGAGACGATGTGGGCCCGGCACCTTAA
ALG6	AAGCTCTTCATGCGTACAAC	AGGCACTTGCTCGTACGACGCGTCTCACACCGAAGCTCTTCATGCGTACAACGTTTCGAGACGATGTGGGCCCGGCACCTTAA
ALG6	CAATTTACAGTATTGGGGAT	AGGCACTTGCTCGTACGACGCGTCTCACACCGCAATTTACAGTATTGGGGATGTTTCGAGACGATGTGGGCCCGGCACCTTAA
ALG8	GGCAACTTCAGAGTGGACGT	AGGCACTTGCTCGTACGACGCGTCTCACACCGGGCAACTTCAGAGTGGACGTGTTTCGAGACGATGTGGGCCCGGCACCTTAA
ALG8	AGCAGATATACACCATAAGC	AGGCACTTGCTCGTACGACGCGTCTCACACCGAGCAGATATACACCATAAGCGTTTCGAGACGATGTGGGCCCGGCACCTTAA
ALG9	CGTTGATAGCCATGACTGGA	AGGCACTTGCTCGTACGACGCGTCTCACACCGCGTTGATAGCCATGACTGGAGTTTCGAGACGATGTGGGCCCGGCACCTTAA
ALG9	CTCCCTCAGGTACAGAACCC	AGGCACTTGCTCGTACGACGCGTCTCACACCGCTCCCTCAGGTACAGAACCCGTTTCGAGACGATGTGGGCCCGGCACCTTAA
ALG11	ACCGTTGACATTAACATCGC	AGGCACTTGCTCGTACGACGCGTCTCACACCGACCGTTGACATTAACATCGCGTTTCGAGACGATGTGGGCCCGGCACCTTAA
ALG11	GATTCTTTTCCGGCCTAAAC	AGGCACTTGCTCGTACGACGCGTCTCACACCGGATTCTTTTCCGGCCTAAACGTTTCGAGACGATGTGGGCCCGGCACCTTAA
ALG12	CTGCGATCACCACTGGCCCG	AGGCACTTGCTCGTACGACGCGTCTCACACCGCTGCGATCACCACTGGCCCGGTTTCGAGACGATGTGGGCCCGGCACCTTAA
ALG12	CAGCTACGTACCTACAGGCA	AGGCACTTGCTCGTACGACGCGTCTCACACCGCAGCTACGTACCTACAGGCAGTTTCGAGACGATGTGGGCCCGGCACCTTAA
ALG13	TCGTTTATAACCACTACGAG	AGGCACTTGCTCGTACGACGCGTCTCACACCGTCGTTTATAACCACTACGAGGTTTCGAGACGATGTGGGCCCGGCACCTTAA
ALG13	GGATAAGTCGGTTGTAACCA	AGGCACTTGCTCGTACGACGCGTCTCACACCGGGATAAGTCGGTTGTAACCAGTTTCGAGACGATGTGGGCCCGGCACCTTAA
ALG14	GTGCAAGGTGGTGAAAACGG	AGGCACTTGCTCGTACGACGCGTCTCACACCGGTGCAAGGTGGTGAAAACGGGTTTCGAGACGATGTGGGCCCGGCACCTTAA
ALG14	GTCTCTCAGTATCTTGGTAG	AGGCACTTGCTCGTACGACGCGTCTCACACCGGTCTCTCAGTATCTTGGTAGGTTTCGAGACGATGTGGGCCCGGCACCTTAA
ALK	GCTGCCGTGGAAAGCAGCAG	AGGCACTTGCTCGTACGACGCGTCTCACACCGGCTGCCGTGGAAAGCAGCAGGTTTCGAGACGATGTGGGCCCGGCACCTTAA
ALK	GGTGGATTCGCCAAGGCGAA	AGGCACTTGCTCGTACGACGCGTCTCACACCGGGTGGATTCGCCAAGGCGAAGTTTCGAGACGATGTGGGCCCGGCACCTTAA
ALKBH8	AACGATCTCATCCTCAAAAG	AGGCACTTGCTCGTACGACGCGTCTCACACCGAACGATCTCATCCTCAAAAGGTTTCGAGACGATGTGGGCCCGGCACCTTAA
ALKBH8	TTAGGTCACCTGAGTGGCAT	AGGCACTTGCTCGTACGACGCGTCTCACACCGTTAGGTCACCTGAGTGGCATGTTTCGAGACGATGTGGGCCCGGCACCTTAA
ALMS1	TAAAATGCGGCAACTCTCGC	AGGCACTTGCTCGTACGACGCGTCTCACACCGTAAAATGCGGCAACTCTCGCGTTTCGAGACGATGTGGGCCCGGCACCTTAA
ALMS1	TGGACTCCGACTCTCACTAC	AGGCACTTGCTCGTACGACGCGTCTCACACCGTGGACTCCGACTCTCACTACGTTTCGAGACGATGTGGGCCCGGCACCTTAA
ALOX12B	CTTCGGGTCCTTACTCAGGC	AGGCACTTGCTCGTACGACGCGTCTCACACCGCTTCGGGTCCTTACTCAGGCGTTTCGAGACGATGTGGGCCCGGCACCTTAA
ALOX12B	TTGCGATGCCTCCGCACCGG	AGGCACTTGCTCGTACGACGCGTCTCACACCGTTGCGATGCCTCCGCACCGGGTTTCGAGACGATGTGGGCCCGGCACCTTAA
ALOXE3	AAGCAGCGGCTAGATCGAAT	AGGCACTTGCTCGTACGACGCGTCTCACACCGAAGCAGCGGCTAGATCGAATGTTTCGAGACGATGTGGGCCCGGCACCTTAA
ALOXE3	GACGACAACTTGTGTAGACC	AGGCACTTGCTCGTACGACGCGTCTCACACCGGACGACAACTTGTGTAGACCGTTTCGAGACGATGTGGGCCCGGCACCTTAA
ALPK1	GTATACAGACCGACTGCACC	AGGCACTTGCTCGTACGACGCGTCTCACACCGGTATACAGACCGACTGCACCGTTTCGAGACGATGTGGGCCCGGCACCTTAA
ALPK1	GAGGATGTTACCGCTTACAG	AGGCACTTGCTCGTACGACGCGTCTCACACCGGAGGATGTTACCGCTTACAGGTTTCGAGACGATGTGGGCCCGGCACCTTAA
ALPL	GGCATGGTTCACTCTCGTGG	AGGCACTTGCTCGTACGACGCGTCTCACACCGGGCATGGTTCACTCTCGTGGGTTTCGAGACGATGTGGGCCCGGCACCTTAA
ALPL	CCAGTCCCGGTCAGCCGAGT	AGGCACTTGCTCGTACGACGCGTCTCACACCGCCAGTCCCGGTCAGCCGAGTGTTTCGAGACGATGTGGGCCCGGCACCTTAA
ALS2	ACAATGGTGTCGCGTACATG	AGGCACTTGCTCGTACGACGCGTCTCACACCGACAATGGTGTCGCGTACATGGTTTCGAGACGATGTGGGCCCGGCACCTTAA
ALS2	TTTACAGTTGGCGTGTGGCG	AGGCACTTGCTCGTACGACGCGTCTCACACCGTTTACAGTTGGCGTGTGGCGGTTTCGAGACGATGTGGGCCCGGCACCTTAA
ALX1	AGCATCACGTGCGCTTGGAG	AGGCACTTGCTCGTACGACGCGTCTCACACCGAGCATCACGTGCGCTTGGAGGTTTCGAGACGATGTGGGCCCGGCACCTTAA
ALX1	CTCCGAATGTCTCCCGTGAA	AGGCACTTGCTCGTACGACGCGTCTCACACCGCTCCGAATGTCTCCCGTGAAGTTTCGAGACGATGTGGGCCCGGCACCTTAA
ALX3	CTATCCTGATGTGTATGCCC	AGGCACTTGCTCGTACGACGCGTCTCACACCGCTATCCTGATGTGTATGCCCGTTTCGAGACGATGTGGGCCCGGCACCTTAA
ALX3	GATGTCATAGGCAGCCGTGA	AGGCACTTGCTCGTACGACGCGTCTCACACCGGATGTCATAGGCAGCCGTGAGTTTCGAGACGATGTGGGCCCGGCACCTTAA
ALX4	AGGGAGCTCTCTTTAGCTGA	AGGCACTTGCTCGTACGACGCGTCTCACACCGAGGGAGCTCTCTTTAGCTGAGTTTCGAGACGATGTGGGCCCGGCACCTTAA
ALX4	GTGCCGAACTTGTCGCCTCC	AGGCACTTGCTCGTACGACGCGTCTCACACCGGTGCCGAACTTGTCGCCTCCGTTTCGAGACGATGTGGGCCCGGCACCTTAA
AMACR	GACGTGAGCCGCTTGGGCCG	AGGCACTTGCTCGTACGACGCGTCTCACACCGGACGTGAGCCGCTTGGGCCGGTTTCGAGACGATGTGGGCCCGGCACCTTAA
AMACR	GGGCAAGCGCTCGCTAGTGC	AGGCACTTGCTCGTACGACGCGTCTCACACCGGGGCAAGCGCTCGCTAGTGCGTTTCGAGACGATGTGGGCCCGGCACCTTAA
AMBN	AGGCTCAAACTAGCCATACC	AGGCACTTGCTCGTACGACGCGTCTCACACCGAGGCTCAAACTAGCCATACCGTTTCGAGACGATGTGGGCCCGGCACCTTAA
AMBN	TGGTCCGTGAGAAATCAAAC	AGGCACTTGCTCGTACGACGCGTCTCACACCGTGGTCCGTGAGAAATCAAACGTTTCGAGACGATGTGGGCCCGGCACCTTAA
AMELX	GAACGGGCATCATTGGTTGC	AGGCACTTGCTCGTACGACGCGTCTCACACCGGAACGGGCATCATTGGTTGCGTTTCGAGACGATGTGGGCCCGGCACCTTAA
AMELX	ATGGGCTCGTAACCATAGGA	AGGCACTTGCTCGTACGACGCGTCTCACACCGATGGGCTCGTAACCATAGGAGTTTCGAGACGATGTGGGCCCGGCACCTTAA
AMER1	CTCGGGGTAGACAATCCCTG	AGGCACTTGCTCGTACGACGCGTCTCACACCGCTCGGGGTAGACAATCCCTGGTTTCGAGACGATGTGGGCCCGGCACCTTAA
AMER1	TTAGCAGTATCCGCCGTCAC	AGGCACTTGCTCGTACGACGCGTCTCACACCGTTAGCAGTATCCGCCGTCACGTTTCGAGACGATGTGGGCCCGGCACCTTAA
AMFR	CGTTAGCTGGTCCGGCTCGC	AGGCACTTGCTCGTACGACGCGTCTCACACCGCGTTAGCTGGTCCGGCTCGCGTTTCGAGACGATGTGGGCCCGGCACCTTAA
AMFR	TGTCTCTCACTCACTCGAAG	AGGCACTTGCTCGTACGACGCGTCTCACACCGTGTCTCTCACTCACTCGAAGGTTTCGAGACGATGTGGGCCCGGCACCTTAA
AMH	GACTCCTCGAGTTCCGCGGA	AGGCACTTGCTCGTACGACGCGTCTCACACCGGACTCCTCGAGTTCCGCGGAGTTTCGAGACGATGTGGGCCCGGCACCTTAA
AMH	ACGCGGACCTACCCTCTCCG	AGGCACTTGCTCGTACGACGCGTCTCACACCGACGCGGACCTACCCTCTCCGGTTTCGAGACGATGTGGGCCCGGCACCTTAA
AMHR2	TCCAGATCCCAAAGCAGCAG	AGGCACTTGCTCGTACGACGCGTCTCACACCGTCCAGATCCCAAAGCAGCAGGTTTCGAGACGATGTGGGCCCGGCACCTTAA
AMHR2	CAGTGATAAATCGGACAATG	AGGCACTTGCTCGTACGACGCGTCTCACACCGCAGTGATAAATCGGACAATGGTTTCGAGACGATGTGGGCCCGGCACCTTAA
AMMECR1	GCCGTTTTCCCCCAATGACA	AGGCACTTGCTCGTACGACGCGTCTCACACCGGCCGTTTTCCCCCAATGACAGTTTCGAGACGATGTGGGCCCGGCACCTTAA
AMMECR1	GGGCTCGTTGGTGAATCGGG	AGGCACTTGCTCGTACGACGCGTCTCACACCGGGGCTCGTTGGTGAATCGGGGTTTCGAGACGATGTGGGCCCGGCACCTTAA
AMN	GGATTCGGCGTCTCAGACGT	AGGCACTTGCTCGTACGACGCGTCTCACACCGGGATTCGGCGTCTCAGACGTGTTTCGAGACGATGTGGGCCCGGCACCTTAA
AMN	AAGACGTCGTCGTGGCGGCA	AGGCACTTGCTCGTACGACGCGTCTCACACCGAAGACGTCGTCGTGGCGGCAGTTTCGAGACGATGTGGGCCCGGCACCTTAA
AMPD1	GAAGGTTGTCTGTTCGGAAG	AGGCACTTGCTCGTACGACGCGTCTCACACCGGAAGGTTGTCTGTTCGGAAGGTTTCGAGACGATGTGGGCCCGGCACCTTAA
AMPD1	TGTTCCGCAAGTATTTGGAA	AGGCACTTGCTCGTACGACGCGTCTCACACCGTGTTCCGCAAGTATTTGGAAGTTTCGAGACGATGTGGGCCCGGCACCTTAA
AMPD2	AATCTTGCTTGGCCCGAAGC	AGGCACTTGCTCGTACGACGCGTCTCACACCGAATCTTGCTTGGCCCGAAGCGTTTCGAGACGATGTGGGCCCGGCACCTTAA
AMPD2	GAGACCCGGACCTATGAACA	AGGCACTTGCTCGTACGACGCGTCTCACACCGGAGACCCGGACCTATGAACAGTTTCGAGACGATGTGGGCCCGGCACCTTAA
AMPD3	ACGTTATAGAAGTCCCGGTG	AGGCACTTGCTCGTACGACGCGTCTCACACCGACGTTATAGAAGTCCCGGTGGTTTCGAGACGATGTGGGCCCGGCACCTTAA
AMPD3	GTTCAGTCGCCGGTGACAAT	AGGCACTTGCTCGTACGACGCGTCTCACACCGGTTCAGTCGCCGGTGACAATGTTTCGAGACGATGTGGGCCCGGCACCTTAA
AMT	TCGTCCACTTAGTTGCGCAC	AGGCACTTGCTCGTACGACGCGTCTCACACCGTCGTCCACTTAGTTGCGCACGTTTCGAGACGATGTGGGCCCGGCACCTTAA
AMT	GTGACCCGCTGTGGCTACAC	AGGCACTTGCTCGTACGACGCGTCTCACACCGGTGACCCGCTGTGGCTACACGTTTCGAGACGATGTGGGCCCGGCACCTTAA
AMTN	CTACAGTTAAATCCTGCTGC	AGGCACTTGCTCGTACGACGCGTCTCACACCGCTACAGTTAAATCCTGCTGCGTTTCGAGACGATGTGGGCCCGGCACCTTAA
AMTN	AATGGTATCAGACTTAAAGA	AGGCACTTGCTCGTACGACGCGTCTCACACCGAATGGTATCAGACTTAAAGAGTTTCGAGACGATGTGGGCCCGGCACCTTAA
ANAPC1	TGTCCATAACAGAGTCACCC	AGGCACTTGCTCGTACGACGCGTCTCACACCGTGTCCATAACAGAGTCACCCGTTTCGAGACGATGTGGGCCCGGCACCTTAA
ANAPC1	AGGAATAGTGATCCTAACCA	AGGCACTTGCTCGTACGACGCGTCTCACACCGAGGAATAGTGATCCTAACCAGTTTCGAGACGATGTGGGCCCGGCACCTTAA
ANAPC7	AAAAGCTGGTACTTCTGAGG	AGGCACTTGCTCGTACGACGCGTCTCACACCGAAAAGCTGGTACTTCTGAGGGTTTCGAGACGATGTGGGCCCGGCACCTTAA
ANAPC7	GTCCACGTTATCTCGCAATA	AGGCACTTGCTCGTACGACGCGTCTCACACCGGTCCACGTTATCTCGCAATAGTTTCGAGACGATGTGGGCCCGGCACCTTAA
ANG	GTGGTTTGGCATCATAGTGC	AGGCACTTGCTCGTACGACGCGTCTCACACCGGTGGTTTGGCATCATAGTGCGTTTCGAGACGATGTGGGCCCGGCACCTTAA
ANG	GTAGCTTGCAAGTGGTGACC	AGGCACTTGCTCGTACGACGCGTCTCACACCGGTAGCTTGCAAGTGGTGACCGTTTCGAGACGATGTGGGCCCGGCACCTTAA
ANGPT1	AACATATATAATCCAGGAGC	AGGCACTTGCTCGTACGACGCGTCTCACACCGAACATATATAATCCAGGAGCGTTTCGAGACGATGTGGGCCCGGCACCTTAA
ANGPT1	GAGAAATCCGGTTCCACGTG	AGGCACTTGCTCGTACGACGCGTCTCACACCGGAGAAATCCGGTTCCACGTGGTTTCGAGACGATGTGGGCCCGGCACCTTAA
ANGPTL3	TGTACCACCATTTATAACAG	AGGCACTTGCTCGTACGACGCGTCTCACACCGTGTACCACCATTTATAACAGGTTTCGAGACGATGTGGGCCCGGCACCTTAA
ANGPTL3	GACCATGTCCCAACTGAAGG	AGGCACTTGCTCGTACGACGCGTCTCACACCGGACCATGTCCCAACTGAAGGGTTTCGAGACGATGTGGGCCCGGCACCTTAA
ANGPTL6	AGCTGTTACGCGAGCTGCAG	AGGCACTTGCTCGTACGACGCGTCTCACACCGAGCTGTTACGCGAGCTGCAGGTTTCGAGACGATGTGGGCCCGGCACCTTAA
ANGPTL6	GGACGTCAAGTTCCGCGAGC	AGGCACTTGCTCGTACGACGCGTCTCACACCGGGACGTCAAGTTCCGCGAGCGTTTCGAGACGATGTGGGCCCGGCACCTTAA
ANK1	ACGTGATGCACATTGTCAGG	AGGCACTTGCTCGTACGACGCGTCTCACACCGACGTGATGCACATTGTCAGGGTTTCGAGACGATGTGGGCCCGGCACCTTAA
ANK1	GGAGCAATTCACGGATGAGC	AGGCACTTGCTCGTACGACGCGTCTCACACCGGGAGCAATTCACGGATGAGCGTTTCGAGACGATGTGGGCCCGGCACCTTAA
ANK2	GGAGTTTGGTTACACGGTAG	AGGCACTTGCTCGTACGACGCGTCTCACACCGGGAGTTTGGTTACACGGTAGGTTTCGAGACGATGTGGGCCCGGCACCTTAA
ANK2	GAATTACCTGCGATACAGCT	AGGCACTTGCTCGTACGACGCGTCTCACACCGGAATTACCTGCGATACAGCTGTTTCGAGACGATGTGGGCCCGGCACCTTAA
ANK3	AAACGGCAGGTGATTCGAGT	AGGCACTTGCTCGTACGACGCGTCTCACACCGAAACGGCAGGTGATTCGAGTGTTTCGAGACGATGTGGGCCCGGCACCTTAA
ANK3	CTTTATGGTGGACGCGAGAG	AGGCACTTGCTCGTACGACGCGTCTCACACCGCTTTATGGTGGACGCGAGAGGTTTCGAGACGATGTGGGCCCGGCACCTTAA
ANKFY1	GGCGATCGCCTATAACCATC	AGGCACTTGCTCGTACGACGCGTCTCACACCGGGCGATCGCCTATAACCATCGTTTCGAGACGATGTGGGCCCGGCACCTTAA
ANKFY1	TACTCTCCAGTCGTCGTGAG	AGGCACTTGCTCGTACGACGCGTCTCACACCGTACTCTCCAGTCGTCGTGAGGTTTCGAGACGATGTGGGCCCGGCACCTTAA
ANKH	GTGCGCCCATGTACAAGGAG	AGGCACTTGCTCGTACGACGCGTCTCACACCGGTGCGCCCATGTACAAGGAGGTTTCGAGACGATGTGGGCCCGGCACCTTAA
ANKH	TTTTAAGAGAATGCCAGCAT	AGGCACTTGCTCGTACGACGCGTCTCACACCGTTTTAAGAGAATGCCAGCATGTTTCGAGACGATGTGGGCCCGGCACCTTAA
ANKK1	CAGTACCTGGCGGCGTCGGG	AGGCACTTGCTCGTACGACGCGTCTCACACCGCAGTACCTGGCGGCGTCGGGGTTTCGAGACGATGTGGGCCCGGCACCTTAA
ANKK1	GGGACCAGGACCCCAAGAAG	AGGCACTTGCTCGTACGACGCGTCTCACACCGGGGACCAGGACCCCAAGAAGGTTTCGAGACGATGTGGGCCCGGCACCTTAA
ANKLE2	AGACAACCCCACTATCGTGC	AGGCACTTGCTCGTACGACGCGTCTCACACCGAGACAACCCCACTATCGTGCGTTTCGAGACGATGTGGGCCCGGCACCTTAA
ANKLE2	GAAGCGTATCCGTTACGTGG	AGGCACTTGCTCGTACGACGCGTCTCACACCGGAAGCGTATCCGTTACGTGGGTTTCGAGACGATGTGGGCCCGGCACCTTAA
ANKRD1	TGTTACTTTAGAGAAGCAGG	AGGCACTTGCTCGTACGACGCGTCTCACACCGTGTTACTTTAGAGAAGCAGGGTTTCGAGACGATGTGGGCCCGGCACCTTAA
ANKRD1	AAAAATTAGCGCCCGAGATA	AGGCACTTGCTCGTACGACGCGTCTCACACCGAAAAATTAGCGCCCGAGATAGTTTCGAGACGATGTGGGCCCGGCACCTTAA
ANKRD11	TCCGACGGCGACTTTGGGAA	AGGCACTTGCTCGTACGACGCGTCTCACACCGTCCGACGGCGACTTTGGGAAGTTTCGAGACGATGTGGGCCCGGCACCTTAA
ANKRD11	ACGGACTCCGAGTTCGAAAA	AGGCACTTGCTCGTACGACGCGTCTCACACCGACGGACTCCGAGTTCGAAAAGTTTCGAGACGATGTGGGCCCGGCACCTTAA
ANKRD17	AAAGGCTTTACCATCAGCCG	AGGCACTTGCTCGTACGACGCGTCTCACACCGAAAGGCTTTACCATCAGCCGGTTTCGAGACGATGTGGGCCCGGCACCTTAA
ANKRD17	CACCTCCGCATATCCACCAG	AGGCACTTGCTCGTACGACGCGTCTCACACCGCACCTCCGCATATCCACCAGGTTTCGAGACGATGTGGGCCCGGCACCTTAA
ANKRD26	CACAAGTCGTTAGCAAACCC	AGGCACTTGCTCGTACGACGCGTCTCACACCGCACAAGTCGTTAGCAAACCCGTTTCGAGACGATGTGGGCCCGGCACCTTAA
ANKRD26	GGGAAGGCCAGTTTACTAAC	AGGCACTTGCTCGTACGACGCGTCTCACACCGGGGAAGGCCAGTTTACTAACGTTTCGAGACGATGTGGGCCCGGCACCTTAA
ANKS1B	ATATGGACGAATCAGAACGC	AGGCACTTGCTCGTACGACGCGTCTCACACCGATATGGACGAATCAGAACGCGTTTCGAGACGATGTGGGCCCGGCACCTTAA
ANKS1B	TGTAAAAGTCATTCGACCCC	AGGCACTTGCTCGTACGACGCGTCTCACACCGTGTAAAAGTCATTCGACCCCGTTTCGAGACGATGTGGGCCCGGCACCTTAA
ANKS3	GGGTACCTGGGCTCCGATAG	AGGCACTTGCTCGTACGACGCGTCTCACACCGGGGTACCTGGGCTCCGATAGGTTTCGAGACGATGTGGGCCCGGCACCTTAA
ANKS3	CACATCCCGCTCATTGATGG	AGGCACTTGCTCGTACGACGCGTCTCACACCGCACATCCCGCTCATTGATGGGTTTCGAGACGATGTGGGCCCGGCACCTTAA
ANKS6	GCCCGTGGATTGCTCGGACG	AGGCACTTGCTCGTACGACGCGTCTCACACCGGCCCGTGGATTGCTCGGACGGTTTCGAGACGATGTGGGCCCGGCACCTTAA
ANKS6	CACGGAACTTGTTCGACTGC	AGGCACTTGCTCGTACGACGCGTCTCACACCGCACGGAACTTGTTCGACTGCGTTTCGAGACGATGTGGGCCCGGCACCTTAA
ANLN	AATGCCTCGGCAACTCCAGT	AGGCACTTGCTCGTACGACGCGTCTCACACCGAATGCCTCGGCAACTCCAGTGTTTCGAGACGATGTGGGCCCGGCACCTTAA
ANLN	TTGGATAAACAAGCGGTACC	AGGCACTTGCTCGTACGACGCGTCTCACACCGTTGGATAAACAAGCGGTACCGTTTCGAGACGATGTGGGCCCGGCACCTTAA
ANO3	GTGAATCCGTGCACGGCTGA	AGGCACTTGCTCGTACGACGCGTCTCACACCGGTGAATCCGTGCACGGCTGAGTTTCGAGACGATGTGGGCCCGGCACCTTAA
ANO3	ACTCTCGGTTGACTGGAAGA	AGGCACTTGCTCGTACGACGCGTCTCACACCGACTCTCGGTTGACTGGAAGAGTTTCGAGACGATGTGGGCCCGGCACCTTAA
ANO5	TTACCATAAGCCGCCGCCTC	AGGCACTTGCTCGTACGACGCGTCTCACACCGTTACCATAAGCCGCCGCCTCGTTTCGAGACGATGTGGGCCCGGCACCTTAA
ANO5	AGGTTGCCTGATCTTCGATG	AGGCACTTGCTCGTACGACGCGTCTCACACCGAGGTTGCCTGATCTTCGATGGTTTCGAGACGATGTGGGCCCGGCACCTTAA
ANO6	GGAGTTTTGGAAGCGACGCC	AGGCACTTGCTCGTACGACGCGTCTCACACCGGGAGTTTTGGAAGCGACGCCGTTTCGAGACGATGTGGGCCCGGCACCTTAA
ANO6	TGTAAAAGTACACGCACCAT	AGGCACTTGCTCGTACGACGCGTCTCACACCGTGTAAAAGTACACGCACCATGTTTCGAGACGATGTGGGCCCGGCACCTTAA
ANO10	GTGAGAAGATTGCTCACGTC	AGGCACTTGCTCGTACGACGCGTCTCACACCGGTGAGAAGATTGCTCACGTCGTTTCGAGACGATGTGGGCCCGGCACCTTAA
ANO10	GCTTTGAAGTATCAGCCCAT	AGGCACTTGCTCGTACGACGCGTCTCACACCGGCTTTGAAGTATCAGCCCATGTTTCGAGACGATGTGGGCCCGGCACCTTAA
ANOS1	GCGAAGATGACGCCACTCAC	AGGCACTTGCTCGTACGACGCGTCTCACACCGGCGAAGATGACGCCACTCACGTTTCGAGACGATGTGGGCCCGGCACCTTAA
ANOS1	AGACCTTGTAATGATGCACA	AGGCACTTGCTCGTACGACGCGTCTCACACCGAGACCTTGTAATGATGCACAGTTTCGAGACGATGTGGGCCCGGCACCTTAA
ANTXR2	CAAGTTTTCCCTGTCAAAGG	AGGCACTTGCTCGTACGACGCGTCTCACACCGCAAGTTTTCCCTGTCAAAGGGTTTCGAGACGATGTGGGCCCGGCACCTTAA
ANTXR2	TGGATATATGTCTCTCCTAC	AGGCACTTGCTCGTACGACGCGTCTCACACCGTGGATATATGTCTCTCCTACGTTTCGAGACGATGTGGGCCCGGCACCTTAA
ANXA11	AAGCCGTCTTGAAGGAAAGT	AGGCACTTGCTCGTACGACGCGTCTCACACCGAAGCCGTCTTGAAGGAAAGTGTTTCGAGACGATGTGGGCCCGGCACCTTAA
ANXA11	GGTGGATACATCCCATAGGG	AGGCACTTGCTCGTACGACGCGTCTCACACCGGGTGGATACATCCCATAGGGGTTTCGAGACGATGTGGGCCCGGCACCTTAA
AP1B1	ACTTCCGGAGTGGCTCGCAC	AGGCACTTGCTCGTACGACGCGTCTCACACCGACTTCCGGAGTGGCTCGCACGTTTCGAGACGATGTGGGCCCGGCACCTTAA
AP1B1	CGACCCTATCTACGTGAAGC	AGGCACTTGCTCGTACGACGCGTCTCACACCGCGACCCTATCTACGTGAAGCGTTTCGAGACGATGTGGGCCCGGCACCTTAA
AP1G1	TACATACCGATGTCGGAATG	AGGCACTTGCTCGTACGACGCGTCTCACACCGTACATACCGATGTCGGAATGGTTTCGAGACGATGTGGGCCCGGCACCTTAA
AP1G1	TGTTCAATAAGAAACGACCC	AGGCACTTGCTCGTACGACGCGTCTCACACCGTGTTCAATAAGAAACGACCCGTTTCGAGACGATGTGGGCCCGGCACCTTAA
AP1S1	TACTTCTGCTGCGCCATCGA	AGGCACTTGCTCGTACGACGCGTCTCACACCGTACTTCTGCTGCGCCATCGAGTTTCGAGACGATGTGGGCCCGGCACCTTAA
AP1S1	GATGGTGCGCGAGCTCATGC	AGGCACTTGCTCGTACGACGCGTCTCACACCGGATGGTGCGCGAGCTCATGCGTTTCGAGACGATGTGGGCCCGGCACCTTAA
AP1S2	ATCTGAAGATTGTTTACAAA	AGGCACTTGCTCGTACGACGCGTCTCACACCGATCTGAAGATTGTTTACAAAGTTTCGAGACGATGTGGGCCCGGCACCTTAA
AP1S2	TTCTTCAAGAACACTACGTG	AGGCACTTGCTCGTACGACGCGTCTCACACCGTTCTTCAAGAACACTACGTGGTTTCGAGACGATGTGGGCCCGGCACCTTAA
AP1S3	TTATTCTCTCCCGTGGTCAC	AGGCACTTGCTCGTACGACGCGTCTCACACCGTTATTCTCTCCCGTGGTCACGTTTCGAGACGATGTGGGCCCGGCACCTTAA
AP1S3	GCATCGTTACGTGGAGCTGC	AGGCACTTGCTCGTACGACGCGTCTCACACCGGCATCGTTACGTGGAGCTGCGTTTCGAGACGATGTGGGCCCGGCACCTTAA
AP2M1	CTACTTTGGCAAGATCAGCG	AGGCACTTGCTCGTACGACGCGTCTCACACCGCTACTTTGGCAAGATCAGCGGTTTCGAGACGATGTGGGCCCGGCACCTTAA
AP2M1	TACCCACAGAATTCCGAGAC	AGGCACTTGCTCGTACGACGCGTCTCACACCGTACCCACAGAATTCCGAGACGTTTCGAGACGATGTGGGCCCGGCACCTTAA
AP2S1	ATCATTTACCGCCGCTATGC	AGGCACTTGCTCGTACGACGCGTCTCACACCGATCATTTACCGCCGCTATGCGTTTCGAGACGATGTGGGCCCGGCACCTTAA
AP2S1	GGGCGTCACCTCCACAAAGT	AGGCACTTGCTCGTACGACGCGTCTCACACCGGGGCGTCACCTCCACAAAGTGTTTCGAGACGATGTGGGCCCGGCACCTTAA
AP3B1	GCTGAAAAGTGCTTATGGAC	AGGCACTTGCTCGTACGACGCGTCTCACACCGGCTGAAAAGTGCTTATGGACGTTTCGAGACGATGTGGGCCCGGCACCTTAA
AP3B1	TGCGTTTACTTCGTAGCAAT	AGGCACTTGCTCGTACGACGCGTCTCACACCGTGCGTTTACTTCGTAGCAATGTTTCGAGACGATGTGGGCCCGGCACCTTAA
AP3B2	CACATAGGGTGACATGTCCG	AGGCACTTGCTCGTACGACGCGTCTCACACCGCACATAGGGTGACATGTCCGGTTTCGAGACGATGTGGGCCCGGCACCTTAA
AP3B2	GAATCAGGTCGATGCGCTCC	AGGCACTTGCTCGTACGACGCGTCTCACACCGGAATCAGGTCGATGCGCTCCGTTTCGAGACGATGTGGGCCCGGCACCTTAA
AP3D1	AGTACATCACCAACTTCGAG	AGGCACTTGCTCGTACGACGCGTCTCACACCGAGTACATCACCAACTTCGAGGTTTCGAGACGATGTGGGCCCGGCACCTTAA
AP3D1	TACTCCTTTGGAACCGCGGC	AGGCACTTGCTCGTACGACGCGTCTCACACCGTACTCCTTTGGAACCGCGGCGTTTCGAGACGATGTGGGCCCGGCACCTTAA
AP4B1	ACGCTACCAACCCCGCAGTG	AGGCACTTGCTCGTACGACGCGTCTCACACCGACGCTACCAACCCCGCAGTGGTTTCGAGACGATGTGGGCCCGGCACCTTAA
AP4B1	GGTGATACCTAATCACTCGC	AGGCACTTGCTCGTACGACGCGTCTCACACCGGGTGATACCTAATCACTCGCGTTTCGAGACGATGTGGGCCCGGCACCTTAA
AP4E1	AGGATCCTGTTGGATAACAT	AGGCACTTGCTCGTACGACGCGTCTCACACCGAGGATCCTGTTGGATAACATGTTTCGAGACGATGTGGGCCCGGCACCTTAA
AP4E1	TGAGACTACTAGCGGAAGGT	AGGCACTTGCTCGTACGACGCGTCTCACACCGTGAGACTACTAGCGGAAGGTGTTTCGAGACGATGTGGGCCCGGCACCTTAA
AP4M1	TTCCTTTACCACTAGGACTA	AGGCACTTGCTCGTACGACGCGTCTCACACCGTTCCTTTACCACTAGGACTAGTTTCGAGACGATGTGGGCCCGGCACCTTAA
AP4M1	ACAGTAATCGCCCAGAAGGG	AGGCACTTGCTCGTACGACGCGTCTCACACCGACAGTAATCGCCCAGAAGGGGTTTCGAGACGATGTGGGCCCGGCACCTTAA
AP4S1	GTGCTCTTTCATTGAATATA	AGGCACTTGCTCGTACGACGCGTCTCACACCGGTGCTCTTTCATTGAATATAGTTTCGAGACGATGTGGGCCCGGCACCTTAA
AP4S1	CCAGAGACTTACTTGTTCAT	AGGCACTTGCTCGTACGACGCGTCTCACACCGCCAGAGACTTACTTGTTCATGTTTCGAGACGATGTGGGCCCGGCACCTTAA
AP5Z1	GGCGGAGATCACCGACAGAG	AGGCACTTGCTCGTACGACGCGTCTCACACCGGGCGGAGATCACCGACAGAGGTTTCGAGACGATGTGGGCCCGGCACCTTAA
AP5Z1	GTCGGTTACTTTGCTCAATG	AGGCACTTGCTCGTACGACGCGTCTCACACCGGTCGGTTACTTTGCTCAATGGTTTCGAGACGATGTGGGCCCGGCACCTTAA
APBB2	ACTGATCCAGATTTGCCGCC	AGGCACTTGCTCGTACGACGCGTCTCACACCGACTGATCCAGATTTGCCGCCGTTTCGAGACGATGTGGGCCCGGCACCTTAA
APBB2	TTCTGGTGCGAGCCTAATGC	AGGCACTTGCTCGTACGACGCGTCTCACACCGTTCTGGTGCGAGCCTAATGCGTTTCGAGACGATGTGGGCCCGGCACCTTAA
APC	TGTATATCCATGCGACAGTC	AGGCACTTGCTCGTACGACGCGTCTCACACCGTGTATATCCATGCGACAGTCGTTTCGAGACGATGTGGGCCCGGCACCTTAA
APC	TTTTATGGGCTAGGTCGGCT	AGGCACTTGCTCGTACGACGCGTCTCACACCGTTTTATGGGCTAGGTCGGCTGTTTCGAGACGATGTGGGCCCGGCACCTTAA
APC2	CTCGTCGGAGAACTACGTGC	AGGCACTTGCTCGTACGACGCGTCTCACACCGCTCGTCGGAGAACTACGTGCGTTTCGAGACGATGTGGGCCCGGCACCTTAA
APC2	CTGGTCGCGCGTCGCCAACA	AGGCACTTGCTCGTACGACGCGTCTCACACCGCTGGTCGCGCGTCGCCAACAGTTTCGAGACGATGTGGGCCCGGCACCTTAA
APCDD1	CAGGTGAACCGCACATGCCC	AGGCACTTGCTCGTACGACGCGTCTCACACCGCAGGTGAACCGCACATGCCCGTTTCGAGACGATGTGGGCCCGGCACCTTAA
APCDD1	ACTTATACTCTCATCATCCG	AGGCACTTGCTCGTACGACGCGTCTCACACCGACTTATACTCTCATCATCCGGTTTCGAGACGATGTGGGCCCGGCACCTTAA
APOA1	CCAAGGCGGAGCCTTCAAAC	AGGCACTTGCTCGTACGACGCGTCTCACACCGCCAAGGCGGAGCCTTCAAACGTTTCGAGACGATGTGGGCCCGGCACCTTAA
APOA1	CTTTAGCTGTTTTCCCAAGG	AGGCACTTGCTCGTACGACGCGTCTCACACCGCTTTAGCTGTTTTCCCAAGGGTTTCGAGACGATGTGGGCCCGGCACCTTAA
APOA2	TGCCATAGTCAGTCACGGTC	AGGCACTTGCTCGTACGACGCGTCTCACACCGTGCCATAGTCAGTCACGGTCGTTTCGAGACGATGTGGGCCCGGCACCTTAA
APOA2	TCTGGAAGTACTGAGAAACC	AGGCACTTGCTCGTACGACGCGTCTCACACCGTCTGGAAGTACTGAGAAACCGTTTCGAGACGATGTGGGCCCGGCACCTTAA
APOA5	CCAGGCTCTCGGCGTATGGG	AGGCACTTGCTCGTACGACGCGTCTCACACCGCCAGGCTCTCGGCGTATGGGGTTTCGAGACGATGTGGGCCCGGCACCTTAA
APOA5	CAGGAGCAGTTGCGCGTGGT	AGGCACTTGCTCGTACGACGCGTCTCACACCGCAGGAGCAGTTGCGCGTGGTGTTTCGAGACGATGTGGGCCCGGCACCTTAA
APOB	CCCGGTCAGCGGATAGTAGG	AGGCACTTGCTCGTACGACGCGTCTCACACCGCCCGGTCAGCGGATAGTAGGGTTTCGAGACGATGTGGGCCCGGCACCTTAA
APOB	AGACATGACTTTCCGGCACG	AGGCACTTGCTCGTACGACGCGTCTCACACCGAGACATGACTTTCCGGCACGGTTTCGAGACGATGTGGGCCCGGCACCTTAA
APOC2	GAGATTCCTTCACCTGGGTG	AGGCACTTGCTCGTACGACGCGTCTCACACCGGAGATTCCTTCACCTGGGTGGTTTCGAGACGATGTGGGCCCGGCACCTTAA
APOC2	AGGAATCTCTCTCCAGTTAC	AGGCACTTGCTCGTACGACGCGTCTCACACCGAGGAATCTCTCTCCAGTTACGTTTCGAGACGATGTGGGCCCGGCACCTTAA
APOC3	TGCATCCTTGGCGGTCTTGG	AGGCACTTGCTCGTACGACGCGTCTCACACCGTGCATCCTTGGCGGTCTTGGGTTTCGAGACGATGTGGGCCCGGCACCTTAA
APOC3	AGCGGGTGTACCTGGCCTGC	AGGCACTTGCTCGTACGACGCGTCTCACACCGAGCGGGTGTACCTGGCCTGCGTTTCGAGACGATGTGGGCCCGGCACCTTAA
APOE	CCACAGTGGCGGCCCGCACG	AGGCACTTGCTCGTACGACGCGTCTCACACCGCCACAGTGGCGGCCCGCACGGTTTCGAGACGATGTGGGCCCGGCACCTTAA
APOE	CCTGGTGCAGTACCGCGGCG	AGGCACTTGCTCGTACGACGCGTCTCACACCGCCTGGTGCAGTACCGCGGCGGTTTCGAGACGATGTGGGCCCGGCACCTTAA
APOL1	GGGGTTCAGAAGGTCCACAA	AGGCACTTGCTCGTACGACGCGTCTCACACCGGGGGTTCAGAAGGTCCACAAGTTTCGAGACGATGTGGGCCCGGCACCTTAA
APOL1	AAAGTAAGCCCCTCGGTGAC	AGGCACTTGCTCGTACGACGCGTCTCACACCGAAAGTAAGCCCCTCGGTGACGTTTCGAGACGATGTGGGCCCGGCACCTTAA
APP	TCGGAACTTGTCAATTCCGC	AGGCACTTGCTCGTACGACGCGTCTCACACCGTCGGAACTTGTCAATTCCGCGTTTCGAGACGATGTGGGCCCGGCACCTTAA
APP	CGGCTCACCTAAGCAGCGGT	AGGCACTTGCTCGTACGACGCGTCTCACACCGCGGCTCACCTAAGCAGCGGTGTTTCGAGACGATGTGGGCCCGGCACCTTAA
APPL1	AGACAGTTTTACTTCACGCA	AGGCACTTGCTCGTACGACGCGTCTCACACCGAGACAGTTTTACTTCACGCAGTTTCGAGACGATGTGGGCCCGGCACCTTAA
APPL1	GCATCGGATTTATGATGCAC	AGGCACTTGCTCGTACGACGCGTCTCACACCGGCATCGGATTTATGATGCACGTTTCGAGACGATGTGGGCCCGGCACCTTAA
APRT	TCGCCTTCAGGTGTCGCGCC	AGGCACTTGCTCGTACGACGCGTCTCACACCGTCGCCTTCAGGTGTCGCGCCGTTTCGAGACGATGTGGGCCCGGCACCTTAA
APRT	GGCCGCATCGACTACATCGC	AGGCACTTGCTCGTACGACGCGTCTCACACCGGGCCGCATCGACTACATCGCGTTTCGAGACGATGTGGGCCCGGCACCTTAA
APTX	AAGAAATGTTCTCGACAGCA	AGGCACTTGCTCGTACGACGCGTCTCACACCGAAGAAATGTTCTCGACAGCAGTTTCGAGACGATGTGGGCCCGGCACCTTAA
APTX	TTCCTGTGTGTTTCCAGGCC	AGGCACTTGCTCGTACGACGCGTCTCACACCGTTCCTGTGTGTTTCCAGGCCGTTTCGAGACGATGTGGGCCCGGCACCTTAA
AQP2	GGGTATTGGCACCCTGGTAC	AGGCACTTGCTCGTACGACGCGTCTCACACCGGGGTATTGGCACCCTGGTACGTTTCGAGACGATGTGGGCCCGGCACCTTAA
AQP2	GGCTCTGGGCCACATAAGCG	AGGCACTTGCTCGTACGACGCGTCTCACACCGGGCTCTGGGCCACATAAGCGGTTTCGAGACGATGTGGGCCCGGCACCTTAA
AQP5	CTCGGCCCTCAAGTGGCCGT	AGGCACTTGCTCGTACGACGCGTCTCACACCGCTCGGCCCTCAAGTGGCCGTGTTTCGAGACGATGTGGGCCCGGCACCTTAA
AQP5	TGAGCGGTGCCACACCGTAG	AGGCACTTGCTCGTACGACGCGTCTCACACCGTGAGCGGTGCCACACCGTAGGTTTCGAGACGATGTGGGCCCGGCACCTTAA
AR	ACTTGGTAATCTGAAACTAC	AGGCACTTGCTCGTACGACGCGTCTCACACCGACTTGGTAATCTGAAACTACGTTTCGAGACGATGTGGGCCCGGCACCTTAA
AR	ACCAAGTTTCTTCAGCTTCC	AGGCACTTGCTCGTACGACGCGTCTCACACCGACCAAGTTTCTTCAGCTTCCGTTTCGAGACGATGTGGGCCCGGCACCTTAA
ARCN1	AATTGTCGCACTGGGATACC	AGGCACTTGCTCGTACGACGCGTCTCACACCGAATTGTCGCACTGGGATACCGTTTCGAGACGATGTGGGCCCGGCACCTTAA
ARCN1	TTAACCTGTGGACGAGACGG	AGGCACTTGCTCGTACGACGCGTCTCACACCGTTAACCTGTGGACGAGACGGGTTTCGAGACGATGTGGGCCCGGCACCTTAA
ARF1	GGCAGGCCTGATCTTCGTGG	AGGCACTTGCTCGTACGACGCGTCTCACACCGGGCAGGCCTGATCTTCGTGGGTTTCGAGACGATGTGGGCCCGGCACCTTAA
ARF1	GTGTTCGCCAACAAGCAGGT	AGGCACTTGCTCGTACGACGCGTCTCACACCGGTGTTCGCCAACAAGCAGGTGTTTCGAGACGATGTGGGCCCGGCACCTTAA
ARF3	AGGACAAGATTCGACCCCTC	AGGCACTTGCTCGTACGACGCGTCTCACACCGAGGACAAGATTCGACCCCTCGTTTCGAGACGATGTGGGCCCGGCACCTTAA
ARF3	GAGTTTCAGCTTGTATAGGA	AGGCACTTGCTCGTACGACGCGTCTCACACCGGAGTTTCAGCTTGTATAGGAGTTTCGAGACGATGTGGGCCCGGCACCTTAA
ARFGEF1	CTATGCGAGGACATTTGGAC	AGGCACTTGCTCGTACGACGCGTCTCACACCGCTATGCGAGGACATTTGGACGTTTCGAGACGATGTGGGCCCGGCACCTTAA
ARFGEF1	ATATATCCCAAGAACACGAA	AGGCACTTGCTCGTACGACGCGTCTCACACCGATATATCCCAAGAACACGAAGTTTCGAGACGATGTGGGCCCGGCACCTTAA
ARFGEF2	TGTCGATCAGCCGCTTCCCA	AGGCACTTGCTCGTACGACGCGTCTCACACCGTGTCGATCAGCCGCTTCCCAGTTTCGAGACGATGTGGGCCCGGCACCTTAA
ARFGEF2	TAGCTAGTGAAAAGCAGCGG	AGGCACTTGCTCGTACGACGCGTCTCACACCGTAGCTAGTGAAAAGCAGCGGGTTTCGAGACGATGTGGGCCCGGCACCTTAA
ARG1	TGATCTTGGAGTCATCTGGG	AGGCACTTGCTCGTACGACGCGTCTCACACCGTGATCTTGGAGTCATCTGGGGTTTCGAGACGATGTGGGCCCGGCACCTTAA
ARG1	GAAGCATCTCTGGCCATGCC	AGGCACTTGCTCGTACGACGCGTCTCACACCGGAAGCATCTCTGGCCATGCCGTTTCGAGACGATGTGGGCCCGGCACCTTAA
ARHGAP24	CATTTTGTTAACTCCCGAGT	AGGCACTTGCTCGTACGACGCGTCTCACACCGCATTTTGTTAACTCCCGAGTGTTTCGAGACGATGTGGGCCCGGCACCTTAA
ARHGAP24	GAAGAGATATGGGAACCGTC	AGGCACTTGCTCGTACGACGCGTCTCACACCGGAAGAGATATGGGAACCGTCGTTTCGAGACGATGTGGGCCCGGCACCTTAA
ARHGAP29	ACAATCCCTACATTTCGTGG	AGGCACTTGCTCGTACGACGCGTCTCACACCGACAATCCCTACATTTCGTGGGTTTCGAGACGATGTGGGCCCGGCACCTTAA
ARHGAP29	GCCTGTTTCTCGAGAAACTA	AGGCACTTGCTCGTACGACGCGTCTCACACCGGCCTGTTTCTCGAGAAACTAGTTTCGAGACGATGTGGGCCCGGCACCTTAA
ARHGAP31	CTCGCCGCGTAACCAGCGCA	AGGCACTTGCTCGTACGACGCGTCTCACACCGCTCGCCGCGTAACCAGCGCAGTTTCGAGACGATGTGGGCCCGGCACCTTAA
ARHGAP31	GAGCGGCACAGATACCGCAA	AGGCACTTGCTCGTACGACGCGTCTCACACCGGAGCGGCACAGATACCGCAAGTTTCGAGACGATGTGGGCCCGGCACCTTAA
ARHGDIA	GGTCCCCCCAACAGGCGACC	AGGCACTTGCTCGTACGACGCGTCTCACACCGGGTCCCCCCAACAGGCGACCGTTTCGAGACGATGTGGGCCCGGCACCTTAA
ARHGDIA	CCGGGGCCGAGCTGCACACC	AGGCACTTGCTCGTACGACGCGTCTCACACCGCCGGGGCCGAGCTGCACACCGTTTCGAGACGATGTGGGCCCGGCACCTTAA
ARHGEF6	CTTACTTGTTATTGGACTGC	AGGCACTTGCTCGTACGACGCGTCTCACACCGCTTACTTGTTATTGGACTGCGTTTCGAGACGATGTGGGCCCGGCACCTTAA
ARHGEF6	AGGATGTGCAACCCTCCAAG	AGGCACTTGCTCGTACGACGCGTCTCACACCGAGGATGTGCAACCCTCCAAGGTTTCGAGACGATGTGGGCCCGGCACCTTAA
ARHGEF9	AGGGTCCTATCTCGCTGAGG	AGGCACTTGCTCGTACGACGCGTCTCACACCGAGGGTCCTATCTCGCTGAGGGTTTCGAGACGATGTGGGCCCGGCACCTTAA
ARHGEF9	TTTGTTTTCACAGTGACTAC	AGGCACTTGCTCGTACGACGCGTCTCACACCGTTTGTTTTCACAGTGACTACGTTTCGAGACGATGTGGGCCCGGCACCTTAA
ARHGEF10	GGCCAGCCGCGTTTCCGAGT	AGGCACTTGCTCGTACGACGCGTCTCACACCGGGCCAGCCGCGTTTCCGAGTGTTTCGAGACGATGTGGGCCCGGCACCTTAA
ARHGEF10	GCGCGATCTGAAATAGCGAG	AGGCACTTGCTCGTACGACGCGTCTCACACCGGCGCGATCTGAAATAGCGAGGTTTCGAGACGATGTGGGCCCGGCACCTTAA
ARHGEF18	TTTTGTAACGAGATGACGGG	AGGCACTTGCTCGTACGACGCGTCTCACACCGTTTTGTAACGAGATGACGGGGTTTCGAGACGATGTGGGCCCGGCACCTTAA
ARHGEF18	CATCTCACAAGTGGACGCCA	AGGCACTTGCTCGTACGACGCGTCTCACACCGCATCTCACAAGTGGACGCCAGTTTCGAGACGATGTGGGCCCGGCACCTTAA
ARHGEF28	CCTGCAGCAAGCAATGTCGA	AGGCACTTGCTCGTACGACGCGTCTCACACCGCCTGCAGCAAGCAATGTCGAGTTTCGAGACGATGTGGGCCCGGCACCTTAA
ARHGEF28	TCACTAAGTGGGTACACACT	AGGCACTTGCTCGTACGACGCGTCTCACACCGTCACTAAGTGGGTACACACTGTTTCGAGACGATGTGGGCCCGGCACCTTAA
ARID1A	GCTTCGGGCAACCCTACGGC	AGGCACTTGCTCGTACGACGCGTCTCACACCGGCTTCGGGCAACCCTACGGCGTTTCGAGACGATGTGGGCCCGGCACCTTAA
ARID1A	GCGGTACCCGATGACCATGC	AGGCACTTGCTCGTACGACGCGTCTCACACCGGCGGTACCCGATGACCATGCGTTTCGAGACGATGTGGGCCCGGCACCTTAA
ARID1B	GGTTCTGGCCGGCGAAGCGC	AGGCACTTGCTCGTACGACGCGTCTCACACCGGGTTCTGGCCGGCGAAGCGCGTTTCGAGACGATGTGGGCCCGGCACCTTAA
ARID1B	CCTGGGCGGCCGCGCAACAA	AGGCACTTGCTCGTACGACGCGTCTCACACCGCCTGGGCGGCCGCGCAACAAGTTTCGAGACGATGTGGGCCCGGCACCTTAA
ARID2	TTTACTACTTGCTAATGCCG	AGGCACTTGCTCGTACGACGCGTCTCACACCGTTTACTACTTGCTAATGCCGGTTTCGAGACGATGTGGGCCCGGCACCTTAA
ARID2	TCCGCCTAAAGTAGTGACTC	AGGCACTTGCTCGTACGACGCGTCTCACACCGTCCGCCTAAAGTAGTGACTCGTTTCGAGACGATGTGGGCCCGGCACCTTAA
ARL2BP	TCACTGTAATGTTGTGGTGA	AGGCACTTGCTCGTACGACGCGTCTCACACCGTCACTGTAATGTTGTGGTGAGTTTCGAGACGATGTGGGCCCGGCACCTTAA
ARL2BP	TATTTAGAGGACATTATCAT	AGGCACTTGCTCGTACGACGCGTCTCACACCGTATTTAGAGGACATTATCATGTTTCGAGACGATGTGGGCCCGGCACCTTAA
ARL3	TTATTAGCAAAGATGAGCAC	AGGCACTTGCTCGTACGACGCGTCTCACACCGTTATTAGCAAAGATGAGCACGTTTCGAGACGATGTGGGCCCGGCACCTTAA
ARL3	GGAACTAGCGGAATTACTGG	AGGCACTTGCTCGTACGACGCGTCTCACACCGGGAACTAGCGGAATTACTGGGTTTCGAGACGATGTGGGCCCGGCACCTTAA
ARL6	GTGTTTGACATGTCAGGTCA	AGGCACTTGCTCGTACGACGCGTCTCACACCGGTGTTTGACATGTCAGGTCAGTTTCGAGACGATGTGGGCCCGGCACCTTAA
ARL6	TAGAGAAATTCAAATCATCC	AGGCACTTGCTCGTACGACGCGTCTCACACCGTAGAGAAATTCAAATCATCCGTTTCGAGACGATGTGGGCCCGGCACCTTAA
ARL6IP1	AAAAATTCTAGGCGCTAGAA	AGGCACTTGCTCGTACGACGCGTCTCACACCGAAAAATTCTAGGCGCTAGAAGTTTCGAGACGATGTGGGCCCGGCACCTTAA
ARL6IP1	GGCTGATAAAGTCCTCCGAT	AGGCACTTGCTCGTACGACGCGTCTCACACCGGGCTGATAAAGTCCTCCGATGTTTCGAGACGATGTGGGCCCGGCACCTTAA
ARL13B	AAAACCTTACTATCTGACAC	AGGCACTTGCTCGTACGACGCGTCTCACACCGAAAACCTTACTATCTGACACGTTTCGAGACGATGTGGGCCCGGCACCTTAA
ARL13B	TGTTCAGCAATCTCGGGGTA	AGGCACTTGCTCGTACGACGCGTCTCACACCGTGTTCAGCAATCTCGGGGTAGTTTCGAGACGATGTGGGCCCGGCACCTTAA
ARMC2	AACATCAACTAGTTTACACA	AGGCACTTGCTCGTACGACGCGTCTCACACCGAACATCAACTAGTTTACACAGTTTCGAGACGATGTGGGCCCGGCACCTTAA
ARMC2	ACGAAGTCTTTTGGAATACA	AGGCACTTGCTCGTACGACGCGTCTCACACCGACGAAGTCTTTTGGAATACAGTTTCGAGACGATGTGGGCCCGGCACCTTAA
ARMC5	CCCAAGCGGGCAGTACGCGA	AGGCACTTGCTCGTACGACGCGTCTCACACCGCCCAAGCGGGCAGTACGCGAGTTTCGAGACGATGTGGGCCCGGCACCTTAA
ARMC5	TCGCCGTAGCAGCGCGAGTA	AGGCACTTGCTCGTACGACGCGTCTCACACCGTCGCCGTAGCAGCGCGAGTAGTTTCGAGACGATGTGGGCCCGGCACCTTAA
ARMC9	TTAAATGAGGGGTGCACCAT	AGGCACTTGCTCGTACGACGCGTCTCACACCGTTAAATGAGGGGTGCACCATGTTTCGAGACGATGTGGGCCCGGCACCTTAA
ARMC9	CGCATAGTGTGGACTTCACG	AGGCACTTGCTCGTACGACGCGTCTCACACCGCGCATAGTGTGGACTTCACGGTTTCGAGACGATGTGGGCCCGGCACCTTAA
ARNT2	AGGCTTGTACGCGCCATCGG	AGGCACTTGCTCGTACGACGCGTCTCACACCGAGGCTTGTACGCGCCATCGGGTTTCGAGACGATGTGGGCCCGGCACCTTAA
ARNT2	TTATCCCGGCATAACTCCGA	AGGCACTTGCTCGTACGACGCGTCTCACACCGTTATCCCGGCATAACTCCGAGTTTCGAGACGATGTGGGCCCGGCACCTTAA
ARNTL	GCATCTATGAGCCGCTCCCG	AGGCACTTGCTCGTACGACGCGTCTCACACCGGCATCTATGAGCCGCTCCCGGTTTCGAGACGATGTGGGCCCGGCACCTTAA
ARNTL	GTCAGATTGAAAAGCGGCGT	AGGCACTTGCTCGTACGACGCGTCTCACACCGGTCAGATTGAAAAGCGGCGTGTTTCGAGACGATGTGGGCCCGGCACCTTAA
ARPC1B	CATTGTTGGGGTGCCAGTCC	AGGCACTTGCTCGTACGACGCGTCTCACACCGCATTGTTGGGGTGCCAGTCCGTTTCGAGACGATGTGGGCCCGGCACCTTAA
ARPC1B	CACAATACGGTTACTCTCGG	AGGCACTTGCTCGTACGACGCGTCTCACACCGCACAATACGGTTACTCTCGGGTTTCGAGACGATGTGGGCCCGGCACCTTAA
ARPC2	TGAAAATCTTCCGGCATCCA	AGGCACTTGCTCGTACGACGCGTCTCACACCGTGAAAATCTTCCGGCATCCAGTTTCGAGACGATGTGGGCCCGGCACCTTAA
ARPC2	GTTTAAGGATGACGACGATG	AGGCACTTGCTCGTACGACGCGTCTCACACCGGTTTAAGGATGACGACGATGGTTTCGAGACGATGTGGGCCCGGCACCTTAA
ARPC3	GACTTACTCTCTCTGGGGGC	AGGCACTTGCTCGTACGACGCGTCTCACACCGGACTTACTCTCTCTGGGGGCGTTTCGAGACGATGTGGGCCCGGCACCTTAA
ARPC3	TCCTATCAGCTTCATTCTAC	AGGCACTTGCTCGTACGACGCGTCTCACACCGTCCTATCAGCTTCATTCTACGTTTCGAGACGATGTGGGCCCGGCACCTTAA
ARPC4	GCTGACCCGGACAGAGTTGA	AGGCACTTGCTCGTACGACGCGTCTCACACCGGCTGACCCGGACAGAGTTGAGTTTCGAGACGATGTGGGCCCGGCACCTTAA
ARPC4	ACGACACAACAAGCCGGAAG	AGGCACTTGCTCGTACGACGCGTCTCACACCGACGACACAACAAGCCGGAAGGTTTCGAGACGATGTGGGCCCGGCACCTTAA
ARR3	GCTCAGAGACTATGTGCGGC	AGGCACTTGCTCGTACGACGCGTCTCACACCGGCTCAGAGACTATGTGCGGCGTTTCGAGACGATGTGGGCCCGGCACCTTAA
ARR3	AGCTCAGCCCCTACAACTCC	AGGCACTTGCTCGTACGACGCGTCTCACACCGAGCTCAGCCCCTACAACTCCGTTTCGAGACGATGTGGGCCCGGCACCTTAA
ARSA	CGGACTAGAGGCCCGCTACA	AGGCACTTGCTCGTACGACGCGTCTCACACCGCGGACTAGAGGCCCGCTACAGTTTCGAGACGATGTGGGCCCGGCACCTTAA
ARSA	GTTGGCCAACCTGTCCGTGG	AGGCACTTGCTCGTACGACGCGTCTCACACCGGTTGGCCAACCTGTCCGTGGGTTTCGAGACGATGTGGGCCCGGCACCTTAA
ARSB	TATCTCTGTAAGATCCGTAC	AGGCACTTGCTCGTACGACGCGTCTCACACCGTATCTCTGTAAGATCCGTACGTTTCGAGACGATGTGGGCCCGGCACCTTAA
ARSB	GAATGCCTTCCAACCCGCCG	AGGCACTTGCTCGTACGACGCGTCTCACACCGGAATGCCTTCCAACCCGCCGGTTTCGAGACGATGTGGGCCCGGCACCTTAA
ARSG	AGAATTCTTACCACGGAAGT	AGGCACTTGCTCGTACGACGCGTCTCACACCGAGAATTCTTACCACGGAAGTGTTTCGAGACGATGTGGGCCCGGCACCTTAA
ARSG	ACCTTGCACGCTGGATGAAC	AGGCACTTGCTCGTACGACGCGTCTCACACCGACCTTGCACGCTGGATGAACGTTTCGAGACGATGTGGGCCCGGCACCTTAA
ARSI	GGTAGCCTTGGTCGTCCGTG	AGGCACTTGCTCGTACGACGCGTCTCACACCGGGTAGCCTTGGTCGTCCGTGGTTTCGAGACGATGTGGGCCCGGCACCTTAA
ARSI	TACCACGACGTGGGCTACCA	AGGCACTTGCTCGTACGACGCGTCTCACACCGTACCACGACGTGGGCTACCAGTTTCGAGACGATGTGGGCCCGGCACCTTAA
ARSK	TGGTTAATCTTATCCGTAAC	AGGCACTTGCTCGTACGACGCGTCTCACACCGTGGTTAATCTTATCCGTAACGTTTCGAGACGATGTGGGCCCGGCACCTTAA
ARSK	TAGATCCAAATTATACAACA	AGGCACTTGCTCGTACGACGCGTCTCACACCGTAGATCCAAATTATACAACAGTTTCGAGACGATGTGGGCCCGGCACCTTAA
ARSL	GATACCCGTCTCGTGGATGC	AGGCACTTGCTCGTACGACGCGTCTCACACCGGATACCCGTCTCGTGGATGCGTTTCGAGACGATGTGGGCCCGGCACCTTAA
ARSL	GATGGGTGATTGCGCCCGCT	AGGCACTTGCTCGTACGACGCGTCTCACACCGGATGGGTGATTGCGCCCGCTGTTTCGAGACGATGTGGGCCCGGCACCTTAA
ARV1	TGCTATATTGTGCAAAGCTC	AGGCACTTGCTCGTACGACGCGTCTCACACCGTGCTATATTGTGCAAAGCTCGTTTCGAGACGATGTGGGCCCGGCACCTTAA
ARV1	GCATTAATCAAGATGATAAC	AGGCACTTGCTCGTACGACGCGTCTCACACCGGCATTAATCAAGATGATAACGTTTCGAGACGATGTGGGCCCGGCACCTTAA
ARX	CTGCGGCTGATGCTCACCTG	AGGCACTTGCTCGTACGACGCGTCTCACACCGCTGCGGCTGATGCTCACCTGGTTTCGAGACGATGTGGGCCCGGCACCTTAA
ARX	CTTTTCCGGGTCGGCGCGGC	AGGCACTTGCTCGTACGACGCGTCTCACACCGCTTTTCCGGGTCGGCGCGGCGTTTCGAGACGATGTGGGCCCGGCACCTTAA
ASAH1	TAAAGGTATATCAGTAACAG	AGGCACTTGCTCGTACGACGCGTCTCACACCGTAAAGGTATATCAGTAACAGGTTTCGAGACGATGTGGGCCCGGCACCTTAA
ASAH1	TGCTACTATTGAAGTACAAA	AGGCACTTGCTCGTACGACGCGTCTCACACCGTGCTACTATTGAAGTACAAAGTTTCGAGACGATGTGGGCCCGGCACCTTAA
ASB1	ACGCGAGAGGCGTGGTAGAC	AGGCACTTGCTCGTACGACGCGTCTCACACCGACGCGAGAGGCGTGGTAGACGTTTCGAGACGATGTGGGCCCGGCACCTTAA
ASB1	CCATGATGCAGCTTACGTCG	AGGCACTTGCTCGTACGACGCGTCTCACACCGCCATGATGCAGCTTACGTCGGTTTCGAGACGATGTGGGCCCGGCACCTTAA
ASCC1	AAATTACACCATTTCGATGC	AGGCACTTGCTCGTACGACGCGTCTCACACCGAAATTACACCATTTCGATGCGTTTCGAGACGATGTGGGCCCGGCACCTTAA
ASCC1	GACTCACTTATAGAGCAAGC	AGGCACTTGCTCGTACGACGCGTCTCACACCGGACTCACTTATAGAGCAAGCGTTTCGAGACGATGTGGGCCCGGCACCTTAA
ASCL1	GACTTGTGACCGCCCCCTGA	AGGCACTTGCTCGTACGACGCGTCTCACACCGGACTTGTGACCGCCCCCTGAGTTTCGAGACGATGTGGGCCCGGCACCTTAA
ASCL1	GTTGGGGACGTGCTCCCGAA	AGGCACTTGCTCGTACGACGCGTCTCACACCGGTTGGGGACGTGCTCCCGAAGTTTCGAGACGATGTGGGCCCGGCACCTTAA
ASH1L	GATCCTGTCTATTTCGAAGC	AGGCACTTGCTCGTACGACGCGTCTCACACCGGATCCTGTCTATTTCGAAGCGTTTCGAGACGATGTGGGCCCGGCACCTTAA
ASH1L	GATAGGACTGACGGACCGGG	AGGCACTTGCTCGTACGACGCGTCTCACACCGGATAGGACTGACGGACCGGGGTTTCGAGACGATGTGGGCCCGGCACCTTAA
ASL	CATTAGGACCATGGTGGATC	AGGCACTTGCTCGTACGACGCGTCTCACACCGCATTAGGACCATGGTGGATCGTTTCGAGACGATGTGGGCCCGGCACCTTAA
ASL	AGCTCATTGGTGCAACGGCA	AGGCACTTGCTCGTACGACGCGTCTCACACCGAGCTCATTGGTGCAACGGCAGTTTCGAGACGATGTGGGCCCGGCACCTTAA
ASNS	ATTGTCATAGAGGGCGTGCA	AGGCACTTGCTCGTACGACGCGTCTCACACCGATTGTCATAGAGGGCGTGCAGTTTCGAGACGATGTGGGCCCGGCACCTTAA
ASNS	CTCCATATGTATCTCTACCC	AGGCACTTGCTCGTACGACGCGTCTCACACCGCTCCATATGTATCTCTACCCGTTTCGAGACGATGTGGGCCCGGCACCTTAA
ASPA	ATACTTGGCTATGGAACGAG	AGGCACTTGCTCGTACGACGCGTCTCACACCGATACTTGGCTATGGAACGAGGTTTCGAGACGATGTGGGCCCGGCACCTTAA
ASPA	AGATAAACGTAGCAGGGTAG	AGGCACTTGCTCGTACGACGCGTCTCACACCGAGATAAACGTAGCAGGGTAGGTTTCGAGACGATGTGGGCCCGGCACCTTAA
ASPH	GCCTCTTCTGGCGGGACTGC	AGGCACTTGCTCGTACGACGCGTCTCACACCGGCCTCTTCTGGCGGGACTGCGTTTCGAGACGATGTGGGCCCGGCACCTTAA
ASPH	TGATTGCATTGCTGGGCGTC	AGGCACTTGCTCGTACGACGCGTCTCACACCGTGATTGCATTGCTGGGCGTCGTTTCGAGACGATGTGGGCCCGGCACCTTAA
ASPM	AAGTGAGCCCGACCGAGCGG	AGGCACTTGCTCGTACGACGCGTCTCACACCGAAGTGAGCCCGACCGAGCGGGTTTCGAGACGATGTGGGCCCGGCACCTTAA
ASPM	GGAAAGGAGACCTGCAGAAG	AGGCACTTGCTCGTACGACGCGTCTCACACCGGGAAAGGAGACCTGCAGAAGGTTTCGAGACGATGTGGGCCCGGCACCTTAA
ASPRV1	ACGACATTGGCCCCATCAAA	AGGCACTTGCTCGTACGACGCGTCTCACACCGACGACATTGGCCCCATCAAAGTTTCGAGACGATGTGGGCCCGGCACCTTAA
ASPRV1	CAGTGTCGGCGCAATCACGC	AGGCACTTGCTCGTACGACGCGTCTCACACCGCAGTGTCGGCGCAATCACGCGTTTCGAGACGATGTGGGCCCGGCACCTTAA
ASS1	TGACCTGATGGAGTACGCAA	AGGCACTTGCTCGTACGACGCGTCTCACACCGTGACCTGATGGAGTACGCAAGTTTCGAGACGATGTGGGCCCGGCACCTTAA
ASS1	TTTCAGAACCAAGCGCCTCC	AGGCACTTGCTCGTACGACGCGTCTCACACCGTTTCAGAACCAAGCGCCTCCGTTTCGAGACGATGTGGGCCCGGCACCTTAA
ASXL1	ACGTATCAAACCACCCTGGG	AGGCACTTGCTCGTACGACGCGTCTCACACCGACGTATCAAACCACCCTGGGGTTTCGAGACGATGTGGGCCCGGCACCTTAA
ASXL1	GAAGCTCTGTAGCTGTCCCT	AGGCACTTGCTCGTACGACGCGTCTCACACCGGAAGCTCTGTAGCTGTCCCTGTTTCGAGACGATGTGGGCCCGGCACCTTAA
ASXL2	TGATCAACAAGAGTTGCTAG	AGGCACTTGCTCGTACGACGCGTCTCACACCGTGATCAACAAGAGTTGCTAGGTTTCGAGACGATGTGGGCCCGGCACCTTAA
ASXL2	GACAGATGCTAGTGTGCCAG	AGGCACTTGCTCGTACGACGCGTCTCACACCGGACAGATGCTAGTGTGCCAGGTTTCGAGACGATGTGGGCCCGGCACCTTAA
ASXL3	TCACACTAACACTCGAATAG	AGGCACTTGCTCGTACGACGCGTCTCACACCGTCACACTAACACTCGAATAGGTTTCGAGACGATGTGGGCCCGGCACCTTAA
ASXL3	CTAGTGGATGCTCGAGACTC	AGGCACTTGCTCGTACGACGCGTCTCACACCGCTAGTGGATGCTCGAGACTCGTTTCGAGACGATGTGGGCCCGGCACCTTAA
ASZ1	GTTCGGGTCCTTTTGGACAG	AGGCACTTGCTCGTACGACGCGTCTCACACCGGTTCGGGTCCTTTTGGACAGGTTTCGAGACGATGTGGGCCCGGCACCTTAA
ASZ1	TTAACGTGGGCAGCACGTCA	AGGCACTTGCTCGTACGACGCGTCTCACACCGTTAACGTGGGCAGCACGTCAGTTTCGAGACGATGTGGGCCCGGCACCTTAA
ATAD1	TGGTTGTAGCTTTATGGCAA	AGGCACTTGCTCGTACGACGCGTCTCACACCGTGGTTGTAGCTTTATGGCAAGTTTCGAGACGATGTGGGCCCGGCACCTTAA
ATAD1	GTATGGAGAATCTCAGAAAT	AGGCACTTGCTCGTACGACGCGTCTCACACCGGTATGGAGAATCTCAGAAATGTTTCGAGACGATGTGGGCCCGGCACCTTAA
ATAD3A	GGATGTTCCTGTACAGGCTG	AGGCACTTGCTCGTACGACGCGTCTCACACCGGGATGTTCCTGTACAGGCTGGTTTCGAGACGATGTGGGCCCGGCACCTTAA
ATAD3A	GAAGCGGCCGGCGACAAGCG	AGGCACTTGCTCGTACGACGCGTCTCACACCGGAAGCGGCCGGCGACAAGCGGTTTCGAGACGATGTGGGCCCGGCACCTTAA
ATCAY	AAATAGATCCGCGCTGTCCC	AGGCACTTGCTCGTACGACGCGTCTCACACCGAAATAGATCCGCGCTGTCCCGTTTCGAGACGATGTGGGCCCGGCACCTTAA
ATCAY	TCCTCAGGGTACTACGGCGA	AGGCACTTGCTCGTACGACGCGTCTCACACCGTCCTCAGGGTACTACGGCGAGTTTCGAGACGATGTGGGCCCGGCACCTTAA
ATF6	CTTCTTGCGAGACTGACAAG	AGGCACTTGCTCGTACGACGCGTCTCACACCGCTTCTTGCGAGACTGACAAGGTTTCGAGACGATGTGGGCCCGGCACCTTAA
ATF6	TTACAACCTGCACCCACTAA	AGGCACTTGCTCGTACGACGCGTCTCACACCGTTACAACCTGCACCCACTAAGTTTCGAGACGATGTGGGCCCGGCACCTTAA
ATG7	TGTAACTTAGCCCAGTACCC	AGGCACTTGCTCGTACGACGCGTCTCACACCGTGTAACTTAGCCCAGTACCCGTTTCGAGACGATGTGGGCCCGGCACCTTAA
ATG7	GAAGCTGAACGAGTATCGGC	AGGCACTTGCTCGTACGACGCGTCTCACACCGGAAGCTGAACGAGTATCGGCGTTTCGAGACGATGTGGGCCCGGCACCTTAA
ATIC	ACGCCAGTTAGCCTTGAAGG	AGGCACTTGCTCGTACGACGCGTCTCACACCGACGCCAGTTAGCCTTGAAGGGTTTCGAGACGATGTGGGCCCGGCACCTTAA
ATIC	AAACCACGCTCGAGTGACAG	AGGCACTTGCTCGTACGACGCGTCTCACACCGAAACCACGCTCGAGTGACAGGTTTCGAGACGATGTGGGCCCGGCACCTTAA
ATL1	GAATTTTCATATGGAGCCGA	AGGCACTTGCTCGTACGACGCGTCTCACACCGGAATTTTCATATGGAGCCGAGTTTCGAGACGATGTGGGCCCGGCACCTTAA
ATL1	TGATATTTCTTGTTCGAGAC	AGGCACTTGCTCGTACGACGCGTCTCACACCGTGATATTTCTTGTTCGAGACGTTTCGAGACGATGTGGGCCCGGCACCTTAA
ATL3	TATAGCTATGGACTCCAAGG	AGGCACTTGCTCGTACGACGCGTCTCACACCGTATAGCTATGGACTCCAAGGGTTTCGAGACGATGTGGGCCCGGCACCTTAA
ATL3	GAAGGACTTGCCCTTTCGGA	AGGCACTTGCTCGTACGACGCGTCTCACACCGGAAGGACTTGCCCTTTCGGAGTTTCGAGACGATGTGGGCCCGGCACCTTAA
ATM	GCTTTGATGTTAACAATCGC	AGGCACTTGCTCGTACGACGCGTCTCACACCGGCTTTGATGTTAACAATCGCGTTTCGAGACGATGTGGGCCCGGCACCTTAA
ATM	GTTAGTGATGCAAACGAACC	AGGCACTTGCTCGTACGACGCGTCTCACACCGGTTAGTGATGCAAACGAACCGTTTCGAGACGATGTGGGCCCGGCACCTTAA
ATN1	TCAGTGGGGGGCCCTAATGG	AGGCACTTGCTCGTACGACGCGTCTCACACCGTCAGTGGGGGGCCCTAATGGGTTTCGAGACGATGTGGGCCCGGCACCTTAA
ATN1	CGACCCTAGGGATATCGACC	AGGCACTTGCTCGTACGACGCGTCTCACACCGCGACCCTAGGGATATCGACCGTTTCGAGACGATGTGGGCCCGGCACCTTAA
ATOH7	TGTTGAGCCCCTGCATGCGG	AGGCACTTGCTCGTACGACGCGTCTCACACCGTGTTGAGCCCCTGCATGCGGGTTTCGAGACGATGTGGGCCCGGCACCTTAA
ATOH7	CTTCGACCGCTTACGCAGGG	AGGCACTTGCTCGTACGACGCGTCTCACACCGCTTCGACCGCTTACGCAGGGGTTTCGAGACGATGTGGGCCCGGCACCTTAA
ATP1A1	CAGCAAACCTTCCGGCACAT	AGGCACTTGCTCGTACGACGCGTCTCACACCGCAGCAAACCTTCCGGCACATGTTTCGAGACGATGTGGGCCCGGCACCTTAA
ATP1A1	GTAGACAACAATACCACGTG	AGGCACTTGCTCGTACGACGCGTCTCACACCGGTAGACAACAATACCACGTGGTTTCGAGACGATGTGGGCCCGGCACCTTAA
ATP1A2	CTATGCGGCCCATCACCGTC	AGGCACTTGCTCGTACGACGCGTCTCACACCGCTATGCGGCCCATCACCGTCGTTTCGAGACGATGTGGGCCCGGCACCTTAA
ATP1A2	TCTGCCGTCAGCTTTTCGGG	AGGCACTTGCTCGTACGACGCGTCTCACACCGTCTGCCGTCAGCTTTTCGGGGTTTCGAGACGATGTGGGCCCGGCACCTTAA
ATP1A3	CTCGGATTCGCCAGTCAGGG	AGGCACTTGCTCGTACGACGCGTCTCACACCGCTCGGATTCGCCAGTCAGGGGTTTCGAGACGATGTGGGCCCGGCACCTTAA
ATP1A3	GATGAAGTGCTCAATCTCGA	AGGCACTTGCTCGTACGACGCGTCTCACACCGGATGAAGTGCTCAATCTCGAGTTTCGAGACGATGTGGGCCCGGCACCTTAA
ATP2A1	GTAGATGGCCCCGCGGAACC	AGGCACTTGCTCGTACGACGCGTCTCACACCGGTAGATGGCCCCGCGGAACCGTTTCGAGACGATGTGGGCCCGGCACCTTAA
ATP2A1	GGCTTTCATACCTTCGGGGA	AGGCACTTGCTCGTACGACGCGTCTCACACCGGGCTTTCATACCTTCGGGGAGTTTCGAGACGATGTGGGCCCGGCACCTTAA
ATP2A2	AATGGGCAAAGTGTATCGAC	AGGCACTTGCTCGTACGACGCGTCTCACACCGAATGGGCAAAGTGTATCGACGTTTCGAGACGATGTGGGCCCGGCACCTTAA
ATP2A2	TCAATGACCCGGTTCATGGA	AGGCACTTGCTCGTACGACGCGTCTCACACCGTCAATGACCCGGTTCATGGAGTTTCGAGACGATGTGGGCCCGGCACCTTAA
ATP2B1	TGAATAAGTATGCCGTCAGC	AGGCACTTGCTCGTACGACGCGTCTCACACCGTGAATAAGTATGCCGTCAGCGTTTCGAGACGATGTGGGCCCGGCACCTTAA
ATP2B1	GGTGGATTACCTCGTCACGT	AGGCACTTGCTCGTACGACGCGTCTCACACCGGGTGGATTACCTCGTCACGTGTTTCGAGACGATGTGGGCCCGGCACCTTAA
ATP2B2	AAATTTACCGTGGTCCGGGC	AGGCACTTGCTCGTACGACGCGTCTCACACCGAAATTTACCGTGGTCCGGGCGTTTCGAGACGATGTGGGCCCGGCACCTTAA
ATP2B2	ATAGTGGACGTCGCCGACAT	AGGCACTTGCTCGTACGACGCGTCTCACACCGATAGTGGACGTCGCCGACATGTTTCGAGACGATGTGGGCCCGGCACCTTAA
ATP2B3	AGTTCACGGTCATCCGGAAC	AGGCACTTGCTCGTACGACGCGTCTCACACCGAGTTCACGGTCATCCGGAACGTTTCGAGACGATGTGGGCCCGGCACCTTAA
ATP2B3	TGTCAGCTGACTTGCGCACG	AGGCACTTGCTCGTACGACGCGTCTCACACCGTGTCAGCTGACTTGCGCACGGTTTCGAGACGATGTGGGCCCGGCACCTTAA
ATP2C1	GCATACACTTGCCCGAGACT	AGGCACTTGCTCGTACGACGCGTCTCACACCGGCATACACTTGCCCGAGACTGTTTCGAGACGATGTGGGCCCGGCACCTTAA
ATP2C1	TCGTGTTACAGTGTGCGTGA	AGGCACTTGCTCGTACGACGCGTCTCACACCGTCGTGTTACAGTGTGCGTGAGTTTCGAGACGATGTGGGCCCGGCACCTTAA
ATP4A	CGCCGCCTTCAAGTCCGGCC	AGGCACTTGCTCGTACGACGCGTCTCACACCGCGCCGCCTTCAAGTCCGGCCGTTTCGAGACGATGTGGGCCCGGCACCTTAA
ATP4A	CATCGTGATTGGAGACGCAT	AGGCACTTGCTCGTACGACGCGTCTCACACCGCATCGTGATTGGAGACGCATGTTTCGAGACGATGTGGGCCCGGCACCTTAA
ATP5F1D	CAACGGTGCCAACGTCCGGC	AGGCACTTGCTCGTACGACGCGTCTCACACCGCAACGGTGCCAACGTCCGGCGTTTCGAGACGATGTGGGCCCGGCACCTTAA
ATP5F1D	GGTGCAGTTGTTGGCCGAAG	AGGCACTTGCTCGTACGACGCGTCTCACACCGGGTGCAGTTGTTGGCCGAAGGTTTCGAGACGATGTGGGCCCGGCACCTTAA
ATP5F1E	GAGACAGGCTGGACTCAGGT	AGGCACTTGCTCGTACGACGCGTCTCACACCGGAGACAGGCTGGACTCAGGTGTTTCGAGACGATGTGGGCCCGGCACCTTAA
ATP5F1E	GAGTCCAGCCTGTCTCCAGT	AGGCACTTGCTCGTACGACGCGTCTCACACCGGAGTCCAGCCTGTCTCCAGTGTTTCGAGACGATGTGGGCCCGGCACCTTAA
ATP5MC3	GGGCTCTACGGTATTTAATG	AGGCACTTGCTCGTACGACGCGTCTCACACCGGGGCTCTACGGTATTTAATGGTTTCGAGACGATGTGGGCCCGGCACCTTAA
ATP5MC3	ATCAGTGTTATCTCGACCAG	AGGCACTTGCTCGTACGACGCGTCTCACACCGATCAGTGTTATCTCGACCAGGTTTCGAGACGATGTGGGCCCGGCACCTTAA
ATP6AP1	TACCTACTTAGATCCCGCCC	AGGCACTTGCTCGTACGACGCGTCTCACACCGTACCTACTTAGATCCCGCCCGTTTCGAGACGATGTGGGCCCGGCACCTTAA
ATP6AP1	CCTGCGGCCGACACTCATGA	AGGCACTTGCTCGTACGACGCGTCTCACACCGCCTGCGGCCGACACTCATGAGTTTCGAGACGATGTGGGCCCGGCACCTTAA
ATP6AP2	AACAAACTGGCTCTACCCCC	AGGCACTTGCTCGTACGACGCGTCTCACACCGAACAAACTGGCTCTACCCCCGTTTCGAGACGATGTGGGCCCGGCACCTTAA
ATP6AP2	TCCTACTCAGAGAATTGAGG	AGGCACTTGCTCGTACGACGCGTCTCACACCGTCCTACTCAGAGAATTGAGGGTTTCGAGACGATGTGGGCCCGGCACCTTAA
ATP6V1A	TAGGTTGGTAGTCATATCAC	AGGCACTTGCTCGTACGACGCGTCTCACACCGTAGGTTGGTAGTCATATCACGTTTCGAGACGATGTGGGCCCGGCACCTTAA
ATP6V1A	GGAGATCCTGTACTTCGCAC	AGGCACTTGCTCGTACGACGCGTCTCACACCGGGAGATCCTGTACTTCGCACGTTTCGAGACGATGTGGGCCCGGCACCTTAA
ATP6V1B1	GGGGCTACTCACTGACACGG	AGGCACTTGCTCGTACGACGCGTCTCACACCGGGGGCTACTCACTGACACGGGTTTCGAGACGATGTGGGCCCGGCACCTTAA
ATP6V1B1	TCCGGCAAGCCCATTGACAA	AGGCACTTGCTCGTACGACGCGTCTCACACCGTCCGGCAAGCCCATTGACAAGTTTCGAGACGATGTGGGCCCGGCACCTTAA
ATP6V1B2	ACTGGCATTTCGGCCATCGA	AGGCACTTGCTCGTACGACGCGTCTCACACCGACTGGCATTTCGGCCATCGAGTTTCGAGACGATGTGGGCCCGGCACCTTAA
ATP6V1B2	TGGGGATATTCTCCGAACAC	AGGCACTTGCTCGTACGACGCGTCTCACACCGTGGGGATATTCTCCGAACACGTTTCGAGACGATGTGGGCCCGGCACCTTAA
ATP6V1C1	TTCCTTTTAGGTTGGCACGT	AGGCACTTGCTCGTACGACGCGTCTCACACCGTTCCTTTTAGGTTGGCACGTGTTTCGAGACGATGTGGGCCCGGCACCTTAA
ATP6V1C1	GCAGGTTAAACCACAACGAC	AGGCACTTGCTCGTACGACGCGTCTCACACCGGCAGGTTAAACCACAACGACGTTTCGAGACGATGTGGGCCCGGCACCTTAA
ATP6V1E1	CTGCAACGAACAATCATTCG	AGGCACTTGCTCGTACGACGCGTCTCACACCGCTGCAACGAACAATCATTCGGTTTCGAGACGATGTGGGCCCGGCACCTTAA
ATP6V1E1	GCTAATTACTCACTGTGATA	AGGCACTTGCTCGTACGACGCGTCTCACACCGGCTAATTACTCACTGTGATAGTTTCGAGACGATGTGGGCCCGGCACCTTAA
ATP6V0A1	CTTGTGCACGTAGTCGCCCT	AGGCACTTGCTCGTACGACGCGTCTCACACCGCTTGTGCACGTAGTCGCCCTGTTTCGAGACGATGTGGGCCCGGCACCTTAA
ATP6V0A1	AACATTCCGATTATGGACAC	AGGCACTTGCTCGTACGACGCGTCTCACACCGAACATTCCGATTATGGACACGTTTCGAGACGATGTGGGCCCGGCACCTTAA
ATP6V0A2	TGTTTGGATAGGGGTACACG	AGGCACTTGCTCGTACGACGCGTCTCACACCGTGTTTGGATAGGGGTACACGGTTTCGAGACGATGTGGGCCCGGCACCTTAA
ATP6V0A2	ACGGCTGTAGACAGACTCGG	AGGCACTTGCTCGTACGACGCGTCTCACACCGACGGCTGTAGACAGACTCGGGTTTCGAGACGATGTGGGCCCGGCACCTTAA
ATP6V0A4	TTACTGTGGCGAATCTGCCG	AGGCACTTGCTCGTACGACGCGTCTCACACCGTTACTGTGGCGAATCTGCCGGTTTCGAGACGATGTGGGCCCGGCACCTTAA
ATP6V0A4	AGTGTGTCATCGCCGAGATC	AGGCACTTGCTCGTACGACGCGTCTCACACCGAGTGTGTCATCGCCGAGATCGTTTCGAGACGATGTGGGCCCGGCACCTTAA
ATP7A	AGTGCTAGTACATGAATGGC	AGGCACTTGCTCGTACGACGCGTCTCACACCGAGTGCTAGTACATGAATGGCGTTTCGAGACGATGTGGGCCCGGCACCTTAA
ATP7A	AGACTCTATTTTATGTACGC	AGGCACTTGCTCGTACGACGCGTCTCACACCGAGACTCTATTTTATGTACGCGTTTCGAGACGATGTGGGCCCGGCACCTTAA
ATP7B	ATCGGTTGTGTGCCTGCAAC	AGGCACTTGCTCGTACGACGCGTCTCACACCGATCGGTTGTGTGCCTGCAACGTTTCGAGACGATGTGGGCCCGGCACCTTAA
ATP7B	TCTTCGGGCTGAATGAGATA	AGGCACTTGCTCGTACGACGCGTCTCACACCGTCTTCGGGCTGAATGAGATAGTTTCGAGACGATGTGGGCCCGGCACCTTAA
ATP8A2	CCACACGGTTGTTCCTGAGA	AGGCACTTGCTCGTACGACGCGTCTCACACCGCCACACGGTTGTTCCTGAGAGTTTCGAGACGATGTGGGCCCGGCACCTTAA
ATP8A2	AATTCCGCGACAACCAGATC	AGGCACTTGCTCGTACGACGCGTCTCACACCGAATTCCGCGACAACCAGATCGTTTCGAGACGATGTGGGCCCGGCACCTTAA
ATP8B1	GACGATACACCCTCCTACCG	AGGCACTTGCTCGTACGACGCGTCTCACACCGGACGATACACCCTCCTACCGGTTTCGAGACGATGTGGGCCCGGCACCTTAA
ATP8B1	GGCTCGCCATAAAATGGATA	AGGCACTTGCTCGTACGACGCGTCTCACACCGGGCTCGCCATAAAATGGATAGTTTCGAGACGATGTGGGCCCGGCACCTTAA
ATP9A	GTACTTCGTCCATTGAGTCG	AGGCACTTGCTCGTACGACGCGTCTCACACCGGTACTTCGTCCATTGAGTCGGTTTCGAGACGATGTGGGCCCGGCACCTTAA
ATP9A	CCGATGCTACGTGCGGGACA	AGGCACTTGCTCGTACGACGCGTCTCACACCGCCGATGCTACGTGCGGGACAGTTTCGAGACGATGTGGGCCCGGCACCTTAA
ATP11A	CTTGGCCCGCGACGTACCTC	AGGCACTTGCTCGTACGACGCGTCTCACACCGCTTGGCCCGCGACGTACCTCGTTTCGAGACGATGTGGGCCCGGCACCTTAA
ATP11A	TACCACGGCTCATCCCGAAA	AGGCACTTGCTCGTACGACGCGTCTCACACCGTACCACGGCTCATCCCGAAAGTTTCGAGACGATGTGGGCCCGGCACCTTAA
ATP13A2	TCTCGATCCAGATATAGCGC	AGGCACTTGCTCGTACGACGCGTCTCACACCGTCTCGATCCAGATATAGCGCGTTTCGAGACGATGTGGGCCCGGCACCTTAA
ATP13A2	GGTCATCGGCTATCACGTCG	AGGCACTTGCTCGTACGACGCGTCTCACACCGGGTCATCGGCTATCACGTCGGTTTCGAGACGATGTGGGCCCGGCACCTTAA
ATP13A3	TCTTTGGGGGATTCAACGAG	AGGCACTTGCTCGTACGACGCGTCTCACACCGTCTTTGGGGGATTCAACGAGGTTTCGAGACGATGTGGGCCCGGCACCTTAA
ATP13A3	TAATCGAATTATGCCCACAG	AGGCACTTGCTCGTACGACGCGTCTCACACCGTAATCGAATTATGCCCACAGGTTTCGAGACGATGTGGGCCCGGCACCTTAA
ATPAF2	CAAGTACTACACCATGCACC	AGGCACTTGCTCGTACGACGCGTCTCACACCGCAAGTACTACACCATGCACCGTTTCGAGACGATGTGGGCCCGGCACCTTAA
ATPAF2	ACAATGAATTAGCTACAGGG	AGGCACTTGCTCGTACGACGCGTCTCACACCGACAATGAATTAGCTACAGGGGTTTCGAGACGATGTGGGCCCGGCACCTTAA
ATR	TGGAATTGAGGTAGATGCAG	AGGCACTTGCTCGTACGACGCGTCTCACACCGTGGAATTGAGGTAGATGCAGGTTTCGAGACGATGTGGGCCCGGCACCTTAA
ATR	GAATGGGTGAACAACACTGC	AGGCACTTGCTCGTACGACGCGTCTCACACCGGAATGGGTGAACAACACTGCGTTTCGAGACGATGTGGGCCCGGCACCTTAA
ATRIP	CTGGCTTTATAACCACAGAA	AGGCACTTGCTCGTACGACGCGTCTCACACCGCTGGCTTTATAACCACAGAAGTTTCGAGACGATGTGGGCCCGGCACCTTAA
ATRIP	GCACCATCATTACCTGACAT	AGGCACTTGCTCGTACGACGCGTCTCACACCGGCACCATCATTACCTGACATGTTTCGAGACGATGTGGGCCCGGCACCTTAA
ATRX	AAATTCCGAGTTTCGAGCGA	AGGCACTTGCTCGTACGACGCGTCTCACACCGAAATTCCGAGTTTCGAGCGAGTTTCGAGACGATGTGGGCCCGGCACCTTAA
ATRX	TGATTCATTGCAAGTCGTGG	AGGCACTTGCTCGTACGACGCGTCTCACACCGTGATTCATTGCAAGTCGTGGGTTTCGAGACGATGTGGGCCCGGCACCTTAA
ATXN1	CCCGTACGAGTCCAGGCACG	AGGCACTTGCTCGTACGACGCGTCTCACACCGCCCGTACGAGTCCAGGCACGGTTTCGAGACGATGTGGGCCCGGCACCTTAA
ATXN1	AGCGACAACCACCGGGTGGA	AGGCACTTGCTCGTACGACGCGTCTCACACCGAGCGACAACCACCGGGTGGAGTTTCGAGACGATGTGGGCCCGGCACCTTAA
ATXN2	GTGGTCGCGGCGACCTCCGG	AGGCACTTGCTCGTACGACGCGTCTCACACCGGTGGTCGCGGCGACCTCCGGGTTTCGAGACGATGTGGGCCCGGCACCTTAA
ATXN2	GCCGCCGGGCTTGCGGACAT	AGGCACTTGCTCGTACGACGCGTCTCACACCGGCCGCCGGGCTTGCGGACATGTTTCGAGACGATGTGGGCCCGGCACCTTAA
ATXN3	TACTTAGCTGAATAGCCCTG	AGGCACTTGCTCGTACGACGCGTCTCACACCGTACTTAGCTGAATAGCCCTGGTTTCGAGACGATGTGGGCCCGGCACCTTAA
ATXN3	AGGAATGTTAGACGAAGATG	AGGCACTTGCTCGTACGACGCGTCTCACACCGAGGAATGTTAGACGAAGATGGTTTCGAGACGATGTGGGCCCGGCACCTTAA
ATXN7	CACATTCCTTAACCCAGCGC	AGGCACTTGCTCGTACGACGCGTCTCACACCGCACATTCCTTAACCCAGCGCGTTTCGAGACGATGTGGGCCCGGCACCTTAA
ATXN7	TCGGAAGGAATCACTCCGTG	AGGCACTTGCTCGTACGACGCGTCTCACACCGTCGGAAGGAATCACTCCGTGGTTTCGAGACGATGTGGGCCCGGCACCTTAA
ATXN10	ATATTCTTAGCTTTTCGCTG	AGGCACTTGCTCGTACGACGCGTCTCACACCGATATTCTTAGCTTTTCGCTGGTTTCGAGACGATGTGGGCCCGGCACCTTAA
ATXN10	CCCAGGAACTTGGATACGAT	AGGCACTTGCTCGTACGACGCGTCTCACACCGCCCAGGAACTTGGATACGATGTTTCGAGACGATGTGGGCCCGGCACCTTAA
AUH	GCCTGTGATATACGAGTAGC	AGGCACTTGCTCGTACGACGCGTCTCACACCGGCCTGTGATATACGAGTAGCGTTTCGAGACGATGTGGGCCCGGCACCTTAA
AUH	CTCGTTGGCAGGCCGGCGAG	AGGCACTTGCTCGTACGACGCGTCTCACACCGCTCGTTGGCAGGCCGGCGAGGTTTCGAGACGATGTGGGCCCGGCACCTTAA
AUNIP	AGTGGTTGAAGTGGCTAAAG	AGGCACTTGCTCGTACGACGCGTCTCACACCGAGTGGTTGAAGTGGCTAAAGGTTTCGAGACGATGTGGGCCCGGCACCTTAA
AUNIP	CTCTGGTGAATGCCTGTAGA	AGGCACTTGCTCGTACGACGCGTCTCACACCGCTCTGGTGAATGCCTGTAGAGTTTCGAGACGATGTGGGCCCGGCACCTTAA
AURKC	GGAAATAGTTATACAGGCGC	AGGCACTTGCTCGTACGACGCGTCTCACACCGGGAAATAGTTATACAGGCGCGTTTCGAGACGATGTGGGCCCGGCACCTTAA
AURKC	TGGGAGGCGCTCTCAAAGGG	AGGCACTTGCTCGTACGACGCGTCTCACACCGTGGGAGGCGCTCTCAAAGGGGTTTCGAGACGATGTGGGCCCGGCACCTTAA
AUTS2	CTCTCACTCGCCTCGTCGTC	AGGCACTTGCTCGTACGACGCGTCTCACACCGCTCTCACTCGCCTCGTCGTCGTTTCGAGACGATGTGGGCCCGGCACCTTAA
AUTS2	TCTGCTCTTCTTTGAATGAA	AGGCACTTGCTCGTACGACGCGTCTCACACCGTCTGCTCTTCTTTGAATGAAGTTTCGAGACGATGTGGGCCCGGCACCTTAA
AVP	AAACGCCGAAGGCGGCGCAG	AGGCACTTGCTCGTACGACGCGTCTCACACCGAAACGCCGAAGGCGGCGCAGGTTTCGAGACGATGTGGGCCCGGCACCTTAA
AVP	GTTCTGGAAGTAGCACGCGG	AGGCACTTGCTCGTACGACGCGTCTCACACCGGTTCTGGAAGTAGCACGCGGGTTTCGAGACGATGTGGGCCCGGCACCTTAA
AVPR2	TCCAGGTGACATAGGTGCGA	AGGCACTTGCTCGTACGACGCGTCTCACACCGTCCAGGTGACATAGGTGCGAGTTTCGAGACGATGTGGGCCCGGCACCTTAA
AVPR2	TGGCGTACCGCCATGGAAGT	AGGCACTTGCTCGTACGACGCGTCTCACACCGTGGCGTACCGCCATGGAAGTGTTTCGAGACGATGTGGGCCCGGCACCTTAA
AXIN2	GCTCACACTCAATTCGCGGG	AGGCACTTGCTCGTACGACGCGTCTCACACCGGCTCACACTCAATTCGCGGGGTTTCGAGACGATGTGGGCCCGGCACCTTAA
AXIN2	ACACCAGGCGGAACGAAGAT	AGGCACTTGCTCGTACGACGCGTCTCACACCGACACCAGGCGGAACGAAGATGTTTCGAGACGATGTGGGCCCGGCACCTTAA
B2M	ACTTGTCTTTCAGCAAGGAC	AGGCACTTGCTCGTACGACGCGTCTCACACCGACTTGTCTTTCAGCAAGGACGTTTCGAGACGATGTGGGCCCGGCACCTTAA
B2M	TGGAGAGAGAATTGAAAAAG	AGGCACTTGCTCGTACGACGCGTCTCACACCGTGGAGAGAGAATTGAAAAAGGTTTCGAGACGATGTGGGCCCGGCACCTTAA
B3GALNT2	GAAACGTGATAAGAAGCACC	AGGCACTTGCTCGTACGACGCGTCTCACACCGGAAACGTGATAAGAAGCACCGTTTCGAGACGATGTGGGCCCGGCACCTTAA
B3GALNT2	TTGAGTAGTTTACAGGAATA	AGGCACTTGCTCGTACGACGCGTCTCACACCGTTGAGTAGTTTACAGGAATAGTTTCGAGACGATGTGGGCCCGGCACCTTAA
B3GALT6	GCGGATCACGCTGCGGCGCT	AGGCACTTGCTCGTACGACGCGTCTCACACCGGCGGATCACGCTGCGGCGCTGTTTCGAGACGATGTGGGCCCGGCACCTTAA
B3GALT6	CGACGCCTACGAAAACCTCA	AGGCACTTGCTCGTACGACGCGTCTCACACCGCGACGCCTACGAAAACCTCAGTTTCGAGACGATGTGGGCCCGGCACCTTAA
B3GAT3	CCCATACCTGGCATAGGTGG	AGGCACTTGCTCGTACGACGCGTCTCACACCGCCCATACCTGGCATAGGTGGGTTTCGAGACGATGTGGGCCCGGCACCTTAA
B3GAT3	TGCCTTCTGTACCAGCCTGC	AGGCACTTGCTCGTACGACGCGTCTCACACCGTGCCTTCTGTACCAGCCTGCGTTTCGAGACGATGTGGGCCCGGCACCTTAA
B3GLCT	TTGGTACAAAACTCAGGCAC	AGGCACTTGCTCGTACGACGCGTCTCACACCGTTGGTACAAAACTCAGGCACGTTTCGAGACGATGTGGGCCCGGCACCTTAA
B3GLCT	AACTGTAGGATTCTCGGAAA	AGGCACTTGCTCGTACGACGCGTCTCACACCGAACTGTAGGATTCTCGGAAAGTTTCGAGACGATGTGGGCCCGGCACCTTAA
B3GNT2	TCAGCATATCTGAAAGGTCG	AGGCACTTGCTCGTACGACGCGTCTCACACCGTCAGCATATCTGAAAGGTCGGTTTCGAGACGATGTGGGCCCGGCACCTTAA
B3GNT2	CAGGTTCGCAGTAGTTCAGA	AGGCACTTGCTCGTACGACGCGTCTCACACCGCAGGTTCGCAGTAGTTCAGAGTTTCGAGACGATGTGGGCCCGGCACCTTAA
B4GALNT1	TCCGGCTACCTCTTGCGCCG	AGGCACTTGCTCGTACGACGCGTCTCACACCGTCCGGCTACCTCTTGCGCCGGTTTCGAGACGATGTGGGCCCGGCACCTTAA
B4GALNT1	GTGACTGGAGTTACTCTCAC	AGGCACTTGCTCGTACGACGCGTCTCACACCGGTGACTGGAGTTACTCTCACGTTTCGAGACGATGTGGGCCCGGCACCTTAA
B4GALT1	CATTCCATTCCGCAACCGGC	AGGCACTTGCTCGTACGACGCGTCTCACACCGCATTCCATTCCGCAACCGGCGTTTCGAGACGATGTGGGCCCGGCACCTTAA
B4GALT1	GTGTGGAGACTCCGACCAGT	AGGCACTTGCTCGTACGACGCGTCTCACACCGGTGTGGAGACTCCGACCAGTGTTTCGAGACGATGTGGGCCCGGCACCTTAA
B4GALT7	TCCTCGAAGCGTTCGCGGAA	AGGCACTTGCTCGTACGACGCGTCTCACACCGTCCTCGAAGCGTTCGCGGAAGTTTCGAGACGATGTGGGCCCGGCACCTTAA
B4GALT7	TGAGCACGTAGATGTGGTGC	AGGCACTTGCTCGTACGACGCGTCTCACACCGTGAGCACGTAGATGTGGTGCGTTTCGAGACGATGTGGGCCCGGCACCTTAA
B4GAT1	GCGCATAATTAATCCCGGGC	AGGCACTTGCTCGTACGACGCGTCTCACACCGGCGCATAATTAATCCCGGGCGTTTCGAGACGATGTGGGCCCGGCACCTTAA
B4GAT1	TGACCTGGTCCACGGACCGT	AGGCACTTGCTCGTACGACGCGTCTCACACCGTGACCTGGTCCACGGACCGTGTTTCGAGACGATGTGGGCCCGGCACCTTAA
B9D1	TAGATTCTGGGACAAACATG	AGGCACTTGCTCGTACGACGCGTCTCACACCGTAGATTCTGGGACAAACATGGTTTCGAGACGATGTGGGCCCGGCACCTTAA
B9D1	AACGATGTGGTTCGAGGCTA	AGGCACTTGCTCGTACGACGCGTCTCACACCGAACGATGTGGTTCGAGGCTAGTTTCGAGACGATGTGGGCCCGGCACCTTAA
B9D2	AAAATCCATAGCCTGCAAGC	AGGCACTTGCTCGTACGACGCGTCTCACACCGAAAATCCATAGCCTGCAAGCGTTTCGAGACGATGTGGGCCCGGCACCTTAA
B9D2	GCTACTTTCCGAGAAACCGC	AGGCACTTGCTCGTACGACGCGTCTCACACCGGCTACTTTCCGAGAAACCGCGTTTCGAGACGATGTGGGCCCGGCACCTTAA
BAAT	GGCCAATGAATTCGGTGAGG	AGGCACTTGCTCGTACGACGCGTCTCACACCGGGCCAATGAATTCGGTGAGGGTTTCGAGACGATGTGGGCCCGGCACCTTAA
BAAT	CATACCACCTCTCCAAAGTC	AGGCACTTGCTCGTACGACGCGTCTCACACCGCATACCACCTCTCCAAAGTCGTTTCGAGACGATGTGGGCCCGGCACCTTAA
BACH2	CAGCAGAGAAAACATCCGCG	AGGCACTTGCTCGTACGACGCGTCTCACACCGCAGCAGAGAAAACATCCGCGGTTTCGAGACGATGTGGGCCCGGCACCTTAA
BACH2	GAATTATGGACAGCCCCACG	AGGCACTTGCTCGTACGACGCGTCTCACACCGGAATTATGGACAGCCCCACGGTTTCGAGACGATGTGGGCCCGGCACCTTAA
BAG3	GAATGGAGATGTACCCCCGC	AGGCACTTGCTCGTACGACGCGTCTCACACCGGAATGGAGATGTACCCCCGCGTTTCGAGACGATGTGGGCCCGGCACCTTAA
BAG3	GCGCGGGTCGTTCCACGTAG	AGGCACTTGCTCGTACGACGCGTCTCACACCGGCGCGGGTCGTTCCACGTAGGTTTCGAGACGATGTGGGCCCGGCACCTTAA
BAG5	TGTGAGGTGAACAAGGCCCG	AGGCACTTGCTCGTACGACGCGTCTCACACCGTGTGAGGTGAACAAGGCCCGGTTTCGAGACGATGTGGGCCCGGCACCTTAA
BAG5	TGCATCCTCGGAAAGCGGCA	AGGCACTTGCTCGTACGACGCGTCTCACACCGTGCATCCTCGGAAAGCGGCAGTTTCGAGACGATGTGGGCCCGGCACCTTAA
BANF1	AAAGGGGTTTTGACAAGGTG	AGGCACTTGCTCGTACGACGCGTCTCACACCGAAAGGGGTTTTGACAAGGTGGTTTCGAGACGATGTGGGCCCGGCACCTTAA
BANF1	TTGCAGGCCTATGTTGTCCT	AGGCACTTGCTCGTACGACGCGTCTCACACCGTTGCAGGCCTATGTTGTCCTGTTTCGAGACGATGTGGGCCCGGCACCTTAA
BAP1	ACAGGGCTGGAGGGCCGCGT	AGGCACTTGCTCGTACGACGCGTCTCACACCGACAGGGCTGGAGGGCCGCGTGTTTCGAGACGATGTGGGCCCGGCACCTTAA
BAP1	TCAAATGGATCGAAGAGCGC	AGGCACTTGCTCGTACGACGCGTCTCACACCGTCAAATGGATCGAAGAGCGCGTTTCGAGACGATGTGGGCCCGGCACCTTAA
BARD1	CAAGTCTTGTATCCAGGCCG	AGGCACTTGCTCGTACGACGCGTCTCACACCGCAAGTCTTGTATCCAGGCCGGTTTCGAGACGATGTGGGCCCGGCACCTTAA
BARD1	CGTAAAGTTGGTGGTACATC	AGGCACTTGCTCGTACGACGCGTCTCACACCGCGTAAAGTTGGTGGTACATCGTTTCGAGACGATGTGGGCCCGGCACCTTAA
BBIP1	GAGGGGTATACAAGCAAGCG	AGGCACTTGCTCGTACGACGCGTCTCACACCGGAGGGGTATACAAGCAAGCGGTTTCGAGACGATGTGGGCCCGGCACCTTAA
BBIP1	CTTGCTTTGGAAGAACTTCC	AGGCACTTGCTCGTACGACGCGTCTCACACCGCTTGCTTTGGAAGAACTTCCGTTTCGAGACGATGTGGGCCCGGCACCTTAA
BBS1	TGTACCCGGATAAGTCCCAC	AGGCACTTGCTCGTACGACGCGTCTCACACCGTGTACCCGGATAAGTCCCACGTTTCGAGACGATGTGGGCCCGGCACCTTAA
BBS1	TGTTGAGTTCCGGCTTGCCG	AGGCACTTGCTCGTACGACGCGTCTCACACCGTGTTGAGTTCCGGCTTGCCGGTTTCGAGACGATGTGGGCCCGGCACCTTAA
BBS2	GCCACCAATAATCGCAAGAG	AGGCACTTGCTCGTACGACGCGTCTCACACCGGCCACCAATAATCGCAAGAGGTTTCGAGACGATGTGGGCCCGGCACCTTAA
BBS2	GATGCTCGAAGTGACCGAAC	AGGCACTTGCTCGTACGACGCGTCTCACACCGGATGCTCGAAGTGACCGAACGTTTCGAGACGATGTGGGCCCGGCACCTTAA
BBS4	ATACAGAATCTTCCAATCAA	AGGCACTTGCTCGTACGACGCGTCTCACACCGATACAGAATCTTCCAATCAAGTTTCGAGACGATGTGGGCCCGGCACCTTAA
BBS4	GGGCAACATCAAAGTCCCCG	AGGCACTTGCTCGTACGACGCGTCTCACACCGGGGCAACATCAAAGTCCCCGGTTTCGAGACGATGTGGGCCCGGCACCTTAA
BBS5	CTTCTGTGATGGCAGTACAC	AGGCACTTGCTCGTACGACGCGTCTCACACCGCTTCTGTGATGGCAGTACACGTTTCGAGACGATGTGGGCCCGGCACCTTAA
BBS5	TTGTCCTTACAGAAATTACG	AGGCACTTGCTCGTACGACGCGTCTCACACCGTTGTCCTTACAGAAATTACGGTTTCGAGACGATGTGGGCCCGGCACCTTAA
BBS7	TGAATTTCCCACTTGCGTAC	AGGCACTTGCTCGTACGACGCGTCTCACACCGTGAATTTCCCACTTGCGTACGTTTCGAGACGATGTGGGCCCGGCACCTTAA
BBS7	AGCGTCACATCTATCCAGGG	AGGCACTTGCTCGTACGACGCGTCTCACACCGAGCGTCACATCTATCCAGGGGTTTCGAGACGATGTGGGCCCGGCACCTTAA
BBS9	GTAGCTTTATGGGATACCTA	AGGCACTTGCTCGTACGACGCGTCTCACACCGGTAGCTTTATGGGATACCTAGTTTCGAGACGATGTGGGCCCGGCACCTTAA
BBS9	GGATCATTTGGTGGTGTAAA	AGGCACTTGCTCGTACGACGCGTCTCACACCGGGATCATTTGGTGGTGTAAAGTTTCGAGACGATGTGGGCCCGGCACCTTAA
BBS10	GTGTACGAAGCCCACTGGCG	AGGCACTTGCTCGTACGACGCGTCTCACACCGGTGTACGAAGCCCACTGGCGGTTTCGAGACGATGTGGGCCCGGCACCTTAA
BBS10	ACTTAGAGCATCCCATAGCC	AGGCACTTGCTCGTACGACGCGTCTCACACCGACTTAGAGCATCCCATAGCCGTTTCGAGACGATGTGGGCCCGGCACCTTAA
BBS12	TATTAATCAGTTCAACAGTA	AGGCACTTGCTCGTACGACGCGTCTCACACCGTATTAATCAGTTCAACAGTAGTTTCGAGACGATGTGGGCCCGGCACCTTAA
BBS12	ATTTAAGAGGTCTCCCAGAA	AGGCACTTGCTCGTACGACGCGTCTCACACCGATTTAAGAGGTCTCCCAGAAGTTTCGAGACGATGTGGGCCCGGCACCTTAA
BCAP31	ATACTTCCGAATTTCGCGCA	AGGCACTTGCTCGTACGACGCGTCTCACACCGATACTTCCGAATTTCGCGCAGTTTCGAGACGATGTGGGCCCGGCACCTTAA
BCAP31	GAACCTCCAGAACAATCCCG	AGGCACTTGCTCGTACGACGCGTCTCACACCGGAACCTCCAGAACAATCCCGGTTTCGAGACGATGTGGGCCCGGCACCTTAA
BCAS3	TCGACATGGCCCAATTCGAG	AGGCACTTGCTCGTACGACGCGTCTCACACCGTCGACATGGCCCAATTCGAGGTTTCGAGACGATGTGGGCCCGGCACCTTAA
BCAS3	GTTATTGACACCGAAACCGT	AGGCACTTGCTCGTACGACGCGTCTCACACCGGTTATTGACACCGAAACCGTGTTTCGAGACGATGTGGGCCCGGCACCTTAA
BCAT2	GACGAACAGGAGCGCGCGCG	AGGCACTTGCTCGTACGACGCGTCTCACACCGGACGAACAGGAGCGCGCGCGGTTTCGAGACGATGTGGGCCCGGCACCTTAA
BCAT2	GCCCACCGTGTTAGTGCAAC	AGGCACTTGCTCGTACGACGCGTCTCACACCGGCCCACCGTGTTAGTGCAACGTTTCGAGACGATGTGGGCCCGGCACCTTAA
BCHE	TAAAGAGATGTTACCGCCCA	AGGCACTTGCTCGTACGACGCGTCTCACACCGTAAAGAGATGTTACCGCCCAGTTTCGAGACGATGTGGGCCCGGCACCTTAA
BCHE	GGTTCCACATCTCTGATCCA	AGGCACTTGCTCGTACGACGCGTCTCACACCGGGTTCCACATCTCTGATCCAGTTTCGAGACGATGTGGGCCCGGCACCTTAA
BCKDHA	CTTATCTATAAACTCCGCCG	AGGCACTTGCTCGTACGACGCGTCTCACACCGCTTATCTATAAACTCCGCCGGTTTCGAGACGATGTGGGCCCGGCACCTTAA
BCKDHA	CCGGTCCATGACGCGGTAGA	AGGCACTTGCTCGTACGACGCGTCTCACACCGCCGGTCCATGACGCGGTAGAGTTTCGAGACGATGTGGGCCCGGCACCTTAA
BCKDHB	GGAATCGGAATTGCGGTCAC	AGGCACTTGCTCGTACGACGCGTCTCACACCGGGAATCGGAATTGCGGTCACGTTTCGAGACGATGTGGGCCCGGCACCTTAA
BCKDHB	CATCCTCGACAGTCGCGGCG	AGGCACTTGCTCGTACGACGCGTCTCACACCGCATCCTCGACAGTCGCGGCGGTTTCGAGACGATGTGGGCCCGGCACCTTAA
BCKDK	GTGGGCGTTAGGCGGACTGA	AGGCACTTGCTCGTACGACGCGTCTCACACCGGTGGGCGTTAGGCGGACTGAGTTTCGAGACGATGTGGGCCCGGCACCTTAA
BCKDK	GCTCCCGAGCCATCTCCACG	AGGCACTTGCTCGTACGACGCGTCTCACACCGGCTCCCGAGCCATCTCCACGGTTTCGAGACGATGTGGGCCCGGCACCTTAA
BCL10	CATCTGAATTTGATCTGGAG	AGGCACTTGCTCGTACGACGCGTCTCACACCGCATCTGAATTTGATCTGGAGGTTTCGAGACGATGTGGGCCCGGCACCTTAA
BCL10	TCGCCGAATAGATTCAACAA	AGGCACTTGCTCGTACGACGCGTCTCACACCGTCGCCGAATAGATTCAACAAGTTTCGAGACGATGTGGGCCCGGCACCTTAA
BCL11A	TGAACCAGACCACGGCCCGT	AGGCACTTGCTCGTACGACGCGTCTCACACCGTGAACCAGACCACGGCCCGTGTTTCGAGACGATGTGGGCCCGGCACCTTAA
BCL11A	AGTGCAGAATATGCCCCGCA	AGGCACTTGCTCGTACGACGCGTCTCACACCGAGTGCAGAATATGCCCCGCAGTTTCGAGACGATGTGGGCCCGGCACCTTAA
BCO1	GGCAGTTGTCGGTGAAATCG	AGGCACTTGCTCGTACGACGCGTCTCACACCGGGCAGTTGTCGGTGAAATCGGTTTCGAGACGATGTGGGCCCGGCACCTTAA
BCO1	GCCTACCTGGTACTGTGGCA	AGGCACTTGCTCGTACGACGCGTCTCACACCGGCCTACCTGGTACTGTGGCAGTTTCGAGACGATGTGGGCCCGGCACCTTAA
BCOR	TTATTTGGCGAGTCGAGGAA	AGGCACTTGCTCGTACGACGCGTCTCACACCGTTATTTGGCGAGTCGAGGAAGTTTCGAGACGATGTGGGCCCGGCACCTTAA
BCOR	CATCGGTGCCGCCCATGCGC	AGGCACTTGCTCGTACGACGCGTCTCACACCGCATCGGTGCCGCCCATGCGCGTTTCGAGACGATGTGGGCCCGGCACCTTAA
BCORL1	GCGGGATATATACCAGCGGC	AGGCACTTGCTCGTACGACGCGTCTCACACCGGCGGGATATATACCAGCGGCGTTTCGAGACGATGTGGGCCCGGCACCTTAA
BCORL1	GTCTTGCGCTGGTTCGGCAA	AGGCACTTGCTCGTACGACGCGTCTCACACCGGTCTTGCGCTGGTTCGGCAAGTTTCGAGACGATGTGGGCCCGGCACCTTAA
BCS1L	CGTTCTTATTCAGGTATCGG	AGGCACTTGCTCGTACGACGCGTCTCACACCGCGTTCTTATTCAGGTATCGGGTTTCGAGACGATGTGGGCCCGGCACCTTAA
BCS1L	TGCAAGGCTAGCTCTCGAGC	AGGCACTTGCTCGTACGACGCGTCTCACACCGTGCAAGGCTAGCTCTCGAGCGTTTCGAGACGATGTGGGCCCGGCACCTTAA
BDP1	ACAGCTTCCAATCCCCAGCG	AGGCACTTGCTCGTACGACGCGTCTCACACCGACAGCTTCCAATCCCCAGCGGTTTCGAGACGATGTGGGCCCGGCACCTTAA
BDP1	TTTACTCGAGGAACCAGTAA	AGGCACTTGCTCGTACGACGCGTCTCACACCGTTTACTCGAGGAACCAGTAAGTTTCGAGACGATGTGGGCCCGGCACCTTAA
BEAN1	TCGGAGGTGCCATCCAGCGT	AGGCACTTGCTCGTACGACGCGTCTCACACCGTCGGAGGTGCCATCCAGCGTGTTTCGAGACGATGTGGGCCCGGCACCTTAA
BEAN1	GAAGCCGTTCTCAGAACCGC	AGGCACTTGCTCGTACGACGCGTCTCACACCGGAAGCCGTTCTCAGAACCGCGTTTCGAGACGATGTGGGCCCGGCACCTTAA
BEST1	GACACCTGTATGCCTACGAC	AGGCACTTGCTCGTACGACGCGTCTCACACCGGACACCTGTATGCCTACGACGTTTCGAGACGATGTGGGCCCGGCACCTTAA
BEST1	CTGGTGTCGGGCTTCGTCGA	AGGCACTTGCTCGTACGACGCGTCTCACACCGCTGGTGTCGGGCTTCGTCGAGTTTCGAGACGATGTGGGCCCGGCACCTTAA
BFSP1	TTCTTACGACTGCCGGCAGC	AGGCACTTGCTCGTACGACGCGTCTCACACCGTTCTTACGACTGCCGGCAGCGTTTCGAGACGATGTGGGCCCGGCACCTTAA
BFSP1	TCTCGATGATACGATGATAC	AGGCACTTGCTCGTACGACGCGTCTCACACCGTCTCGATGATACGATGATACGTTTCGAGACGATGTGGGCCCGGCACCTTAA
BFSP2	AGCCACACGCTCGGGAAACT	AGGCACTTGCTCGTACGACGCGTCTCACACCGAGCCACACGCTCGGGAAACTGTTTCGAGACGATGTGGGCCCGGCACCTTAA
BFSP2	AACACAACTGCGGATGCACC	AGGCACTTGCTCGTACGACGCGTCTCACACCGAACACAACTGCGGATGCACCGTTTCGAGACGATGTGGGCCCGGCACCTTAA
BGLAP	GGCTCCAGGGGATCCGGGTA	AGGCACTTGCTCGTACGACGCGTCTCACACCGGGCTCCAGGGGATCCGGGTAGTTTCGAGACGATGTGGGCCCGGCACCTTAA
BGLAP	CATTGATACAGGTAGCGCCT	AGGCACTTGCTCGTACGACGCGTCTCACACCGCATTGATACAGGTAGCGCCTGTTTCGAGACGATGTGGGCCCGGCACCTTAA
BGN	GTGTGACAGAGTCCGGGTCC	AGGCACTTGCTCGTACGACGCGTCTCACACCGGTGTGACAGAGTCCGGGTCCGTTTCGAGACGATGTGGGCCCGGCACCTTAA
BGN	GCCATTCATGATGAACGATG	AGGCACTTGCTCGTACGACGCGTCTCACACCGGCCATTCATGATGAACGATGGTTTCGAGACGATGTGGGCCCGGCACCTTAA
BHLHA9	GGCGCATGGCCGCCAACGTG	AGGCACTTGCTCGTACGACGCGTCTCACACCGGGCGCATGGCCGCCAACGTGGTTTCGAGACGATGTGGGCCCGGCACCTTAA
BHLHA9	CCAAGATCGCCACGCTGCGC	AGGCACTTGCTCGTACGACGCGTCTCACACCGCCAAGATCGCCACGCTGCGCGTTTCGAGACGATGTGGGCCCGGCACCTTAA
BHLHA15	TTCTTGTCCGCGCGCACGTG	AGGCACTTGCTCGTACGACGCGTCTCACACCGTTCTTGTCCGCGCGCACGTGGTTTCGAGACGATGTGGGCCCGGCACCTTAA
BHLHA15	GTGGGGGATGACTTCACGCA	AGGCACTTGCTCGTACGACGCGTCTCACACCGGTGGGGGATGACTTCACGCAGTTTCGAGACGATGTGGGCCCGGCACCTTAA
BHMT2	AAAAGAATCAGATAGACCCG	AGGCACTTGCTCGTACGACGCGTCTCACACCGAAAAGAATCAGATAGACCCGGTTTCGAGACGATGTGGGCCCGGCACCTTAA
BHMT2	GCTTTCCATATTGTCCTCAC	AGGCACTTGCTCGTACGACGCGTCTCACACCGGCTTTCCATATTGTCCTCACGTTTCGAGACGATGTGGGCCCGGCACCTTAA
BICD2	CAAGCATGAGATCAAGCGTC	AGGCACTTGCTCGTACGACGCGTCTCACACCGCAAGCATGAGATCAAGCGTCGTTTCGAGACGATGTGGGCCCGGCACCTTAA
BICD2	CACTCAGATTCTCTGTGAGG	AGGCACTTGCTCGTACGACGCGTCTCACACCGCACTCAGATTCTCTGTGAGGGTTTCGAGACGATGTGGGCCCGGCACCTTAA
BICRA	GCCCGCGGGCGCAAACGGCT	AGGCACTTGCTCGTACGACGCGTCTCACACCGGCCCGCGGGCGCAAACGGCTGTTTCGAGACGATGTGGGCCCGGCACCTTAA
BICRA	AAGACGTTCGCTTGCAGCGC	AGGCACTTGCTCGTACGACGCGTCTCACACCGAAGACGTTCGCTTGCAGCGCGTTTCGAGACGATGTGGGCCCGGCACCTTAA
BIN1	CCCGCTTGGCAATGCGTGAC	AGGCACTTGCTCGTACGACGCGTCTCACACCGCCCGCTTGGCAATGCGTGACGTTTCGAGACGATGTGGGCCCGGCACCTTAA
BIN1	CAGTTTGAAGGGACTCGTAG	AGGCACTTGCTCGTACGACGCGTCTCACACCGCAGTTTGAAGGGACTCGTAGGTTTCGAGACGATGTGGGCCCGGCACCTTAA
BLK	GAAGGTCAGCGCCCAAGACA	AGGCACTTGCTCGTACGACGCGTCTCACACCGGAAGGTCAGCGCCCAAGACAGTTTCGAGACGATGTGGGCCCGGCACCTTAA
BLK	GCTGGTCCGACTCTACGCAG	AGGCACTTGCTCGTACGACGCGTCTCACACCGGCTGGTCCGACTCTACGCAGGTTTCGAGACGATGTGGGCCCGGCACCTTAA
BLM	AATACATACCAGTCGGCATC	AGGCACTTGCTCGTACGACGCGTCTCACACCGAATACATACCAGTCGGCATCGTTTCGAGACGATGTGGGCCCGGCACCTTAA
BLM	GAAACCAGCACAGACTGTGA	AGGCACTTGCTCGTACGACGCGTCTCACACCGGAAACCAGCACAGACTGTGAGTTTCGAGACGATGTGGGCCCGGCACCTTAA
BLNK	ATATACTCGCCTCTGGCGAA	AGGCACTTGCTCGTACGACGCGTCTCACACCGATATACTCGCCTCTGGCGAAGTTTCGAGACGATGTGGGCCCGGCACCTTAA
BLNK	CAAAGCAGTCAGGGCCGGCA	AGGCACTTGCTCGTACGACGCGTCTCACACCGCAAAGCAGTCAGGGCCGGCAGTTTCGAGACGATGTGGGCCCGGCACCTTAA
BLOC1S3	GGTCCTTCGGGCCCGACGCG	AGGCACTTGCTCGTACGACGCGTCTCACACCGGGTCCTTCGGGCCCGACGCGGTTTCGAGACGATGTGGGCCCGGCACCTTAA
BLOC1S3	GCGGTAGACACCGCTCACGG	AGGCACTTGCTCGTACGACGCGTCTCACACCGGCGGTAGACACCGCTCACGGGTTTCGAGACGATGTGGGCCCGGCACCTTAA
BLOC1S5	GAATTGCTGACTCACATCTC	AGGCACTTGCTCGTACGACGCGTCTCACACCGGAATTGCTGACTCACATCTCGTTTCGAGACGATGTGGGCCCGGCACCTTAA
BLOC1S5	AGAAACAGCATATGCTCCAG	AGGCACTTGCTCGTACGACGCGTCTCACACCGAGAAACAGCATATGCTCCAGGTTTCGAGACGATGTGGGCCCGGCACCTTAA
BLOC1S6	AGCTTACGTGAGTTCCTGGA	AGGCACTTGCTCGTACGACGCGTCTCACACCGAGCTTACGTGAGTTCCTGGAGTTTCGAGACGATGTGGGCCCGGCACCTTAA
BLOC1S6	TCCTCTATTAACCCTTCATC	AGGCACTTGCTCGTACGACGCGTCTCACACCGTCCTCTATTAACCCTTCATCGTTTCGAGACGATGTGGGCCCGGCACCTTAA
BLVRA	CCTGATGTAGTCCTCATGGC	AGGCACTTGCTCGTACGACGCGTCTCACACCGCCTGATGTAGTCCTCATGGCGTTTCGAGACGATGTGGGCCCGGCACCTTAA
BLVRA	CAAAGGCAGTTCCTTAATGC	AGGCACTTGCTCGTACGACGCGTCTCACACCGCAAAGGCAGTTCCTTAATGCGTTTCGAGACGATGTGGGCCCGGCACCTTAA
BMP1	AGGTAGATCCCGTAGCCGGC	AGGCACTTGCTCGTACGACGCGTCTCACACCGAGGTAGATCCCGTAGCCGGCGTTTCGAGACGATGTGGGCCCGGCACCTTAA
BMP1	AGCCGTGTCCTTTGGCCAAT	AGGCACTTGCTCGTACGACGCGTCTCACACCGAGCCGTGTCCTTTGGCCAATGTTTCGAGACGATGTGGGCCCGGCACCTTAA
BMP2	ACATGCTAGACCTGTATCGC	AGGCACTTGCTCGTACGACGCGTCTCACACCGACATGCTAGACCTGTATCGCGTTTCGAGACGATGTGGGCCCGGCACCTTAA
BMP2	GGTCACGGGGAATTTCGAGT	AGGCACTTGCTCGTACGACGCGTCTCACACCGGGTCACGGGGAATTTCGAGTGTTTCGAGACGATGTGGGCCCGGCACCTTAA
BMP4	ACGACTACTGGACACGAGAC	AGGCACTTGCTCGTACGACGCGTCTCACACCGACGACTACTGGACACGAGACGTTTCGAGACGATGTGGGCCCGGCACCTTAA
BMP4	CTAACTGTGCCTAGAACATC	AGGCACTTGCTCGTACGACGCGTCTCACACCGCTAACTGTGCCTAGAACATCGTTTCGAGACGATGTGGGCCCGGCACCTTAA
BMP6	GCGTCTTGAGCCGCCGGTAC	AGGCACTTGCTCGTACGACGCGTCTCACACCGGCGTCTTGAGCCGCCGGTACGTTTCGAGACGATGTGGGCCCGGCACCTTAA
BMP6	GCGGACTTCAGTCGCCCGGG	AGGCACTTGCTCGTACGACGCGTCTCACACCGGCGGACTTCAGTCGCCCGGGGTTTCGAGACGATGTGGGCCCGGCACCTTAA
BMP7	TGCTCGACAGCCGTACCCTC	AGGCACTTGCTCGTACGACGCGTCTCACACCGTGCTCGACAGCCGTACCCTCGTTTCGAGACGATGTGGGCCCGGCACCTTAA
BMP7	ACTCTCGATGGTGGTAGCGT	AGGCACTTGCTCGTACGACGCGTCTCACACCGACTCTCGATGGTGGTAGCGTGTTTCGAGACGATGTGGGCCCGGCACCTTAA
BMP15	CCTAGAGAGAACCGCACCAT	AGGCACTTGCTCGTACGACGCGTCTCACACCGCCTAGAGAGAACCGCACCATGTTTCGAGACGATGTGGGCCCGGCACCTTAA
BMP15	CGGCGTTCAGCTGACTCGCA	AGGCACTTGCTCGTACGACGCGTCTCACACCGCGGCGTTCAGCTGACTCGCAGTTTCGAGACGATGTGGGCCCGGCACCTTAA
BMPER	CACCTTAGTCACATACCCCC	AGGCACTTGCTCGTACGACGCGTCTCACACCGCACCTTAGTCACATACCCCCGTTTCGAGACGATGTGGGCCCGGCACCTTAA
BMPER	ACAGATGGTACAATTGATAG	AGGCACTTGCTCGTACGACGCGTCTCACACCGACAGATGGTACAATTGATAGGTTTCGAGACGATGTGGGCCCGGCACCTTAA
BMPR1A	AACGTTTAACTTACCAATAA	AGGCACTTGCTCGTACGACGCGTCTCACACCGAACGTTTAACTTACCAATAAGTTTCGAGACGATGTGGGCCCGGCACCTTAA
BMPR1A	TAACCTACCTATGACAACAG	AGGCACTTGCTCGTACGACGCGTCTCACACCGTAACCTACCTATGACAACAGGTTTCGAGACGATGTGGGCCCGGCACCTTAA
BMPR1B	CAGATTGGAAAAGGTCGCTA	AGGCACTTGCTCGTACGACGCGTCTCACACCGCAGATTGGAAAAGGTCGCTAGTTTCGAGACGATGTGGGCCCGGCACCTTAA
BMPR1B	GTGCCAACTCGAGTGTTAGG	AGGCACTTGCTCGTACGACGCGTCTCACACCGGTGCCAACTCGAGTGTTAGGGTTTCGAGACGATGTGGGCCCGGCACCTTAA
BMPR2	CTGATTGGCCGAGGTCGATA	AGGCACTTGCTCGTACGACGCGTCTCACACCGCTGATTGGCCGAGGTCGATAGTTTCGAGACGATGTGGGCCCGGCACCTTAA
BMPR2	AGATAATGCAGCCATAAGCG	AGGCACTTGCTCGTACGACGCGTCTCACACCGAGATAATGCAGCCATAAGCGGTTTCGAGACGATGTGGGCCCGGCACCTTAA
BMS1	ACGGCAAAATCTCCTACCCC	AGGCACTTGCTCGTACGACGCGTCTCACACCGACGGCAAAATCTCCTACCCCGTTTCGAGACGATGTGGGCCCGGCACCTTAA
BMS1	AATGTCTGAAGATGACGGGT	AGGCACTTGCTCGTACGACGCGTCTCACACCGAATGTCTGAAGATGACGGGTGTTTCGAGACGATGTGGGCCCGGCACCTTAA
BNC1	AGTGACAATGTTGTATGAGC	AGGCACTTGCTCGTACGACGCGTCTCACACCGAGTGACAATGTTGTATGAGCGTTTCGAGACGATGTGGGCCCGGCACCTTAA
BNC1	TATCCGTGGATACGTACTGC	AGGCACTTGCTCGTACGACGCGTCTCACACCGTATCCGTGGATACGTACTGCGTTTCGAGACGATGTGGGCCCGGCACCTTAA
BNC2	GTGGCGATTACGACTTCGGA	AGGCACTTGCTCGTACGACGCGTCTCACACCGGTGGCGATTACGACTTCGGAGTTTCGAGACGATGTGGGCCCGGCACCTTAA
BNC2	ACTCTGCGGGACTATGTCCG	AGGCACTTGCTCGTACGACGCGTCTCACACCGACTCTGCGGGACTATGTCCGGTTTCGAGACGATGTGGGCCCGGCACCTTAA
BOLA3	TGTTTATTTTAGGAGGTTGT	AGGCACTTGCTCGTACGACGCGTCTCACACCGTGTTTATTTTAGGAGGTTGTGTTTCGAGACGATGTGGGCCCGGCACCTTAA
BOLA3	GGCAGCTTCCACTTCACCAT	AGGCACTTGCTCGTACGACGCGTCTCACACCGGGCAGCTTCCACTTCACCATGTTTCGAGACGATGTGGGCCCGGCACCTTAA
BPGM	GGATGAGACTCCTCAATGGG	AGGCACTTGCTCGTACGACGCGTCTCACACCGGGATGAGACTCCTCAATGGGGTTTCGAGACGATGTGGGCCCGGCACCTTAA
BPGM	GTGACGCTCATTTAGACGCC	AGGCACTTGCTCGTACGACGCGTCTCACACCGGTGACGCTCATTTAGACGCCGTTTCGAGACGATGTGGGCCCGGCACCTTAA
BPTF	GGAGGACATGGTCTCCGAGG	AGGCACTTGCTCGTACGACGCGTCTCACACCGGGAGGACATGGTCTCCGAGGGTTTCGAGACGATGTGGGCCCGGCACCTTAA
BPTF	GCGGCCAAGGCTCCTCCAGG	AGGCACTTGCTCGTACGACGCGTCTCACACCGGCGGCCAAGGCTCCTCCAGGGTTTCGAGACGATGTGGGCCCGGCACCTTAA
BRAF	ATACCCAATAGAGTCCGAGG	AGGCACTTGCTCGTACGACGCGTCTCACACCGATACCCAATAGAGTCCGAGGGTTTCGAGACGATGTGGGCCCGGCACCTTAA
BRAF	TTTGGATTACTTACTCAAGT	AGGCACTTGCTCGTACGACGCGTCTCACACCGTTTGGATTACTTACTCAAGTGTTTCGAGACGATGTGGGCCCGGCACCTTAA
BRAT1	CCACGAACGAGTGTGCGGCG	AGGCACTTGCTCGTACGACGCGTCTCACACCGCCACGAACGAGTGTGCGGCGGTTTCGAGACGATGTGGGCCCGGCACCTTAA
BRAT1	CCCGTGTTCAGTTCTTCCGA	AGGCACTTGCTCGTACGACGCGTCTCACACCGCCCGTGTTCAGTTCTTCCGAGTTTCGAGACGATGTGGGCCCGGCACCTTAA
BRCA1	TCAGAGTTCTCACAGTTCCA	AGGCACTTGCTCGTACGACGCGTCTCACACCGTCAGAGTTCTCACAGTTCCAGTTTCGAGACGATGTGGGCCCGGCACCTTAA
BRCA1	AATCACCCCTCAAGGAACCA	AGGCACTTGCTCGTACGACGCGTCTCACACCGAATCACCCCTCAAGGAACCAGTTTCGAGACGATGTGGGCCCGGCACCTTAA
BRCA2	GGAAGCAGCAAAATATGTGG	AGGCACTTGCTCGTACGACGCGTCTCACACCGGGAAGCAGCAAAATATGTGGGTTTCGAGACGATGTGGGCCCGGCACCTTAA
BRCA2	CATCACGTTCGGGTTGTCCC	AGGCACTTGCTCGTACGACGCGTCTCACACCGCATCACGTTCGGGTTGTCCCGTTTCGAGACGATGTGGGCCCGGCACCTTAA
BRD4	TGAGGGGTCTGGGTCTGCGG	AGGCACTTGCTCGTACGACGCGTCTCACACCGTGAGGGGTCTGGGTCTGCGGGTTTCGAGACGATGTGGGCCCGGCACCTTAA
BRD4	GTCCGGGGTGACGGCAGGGA	AGGCACTTGCTCGTACGACGCGTCTCACACCGGTCCGGGGTGACGGCAGGGAGTTTCGAGACGATGTGGGCCCGGCACCTTAA
BRF1	AGAGCTCTGCATCAATGCGC	AGGCACTTGCTCGTACGACGCGTCTCACACCGAGAGCTCTGCATCAATGCGCGTTTCGAGACGATGTGGGCCCGGCACCTTAA
BRF1	GACGCGGTGTGCACCGCCTG	AGGCACTTGCTCGTACGACGCGTCTCACACCGGACGCGGTGTGCACCGCCTGGTTTCGAGACGATGTGGGCCCGGCACCTTAA
BRIP1	TCGGGCTGTGTAATATGGAC	AGGCACTTGCTCGTACGACGCGTCTCACACCGTCGGGCTGTGTAATATGGACGTTTCGAGACGATGTGGGCCCGGCACCTTAA
BRIP1	CCGGAGGACGGCATATTCAG	AGGCACTTGCTCGTACGACGCGTCTCACACCGCCGGAGGACGGCATATTCAGGTTTCGAGACGATGTGGGCCCGGCACCTTAA
BRPF1	AGGCGACCCTAATGCGCTAG	AGGCACTTGCTCGTACGACGCGTCTCACACCGAGGCGACCCTAATGCGCTAGGTTTCGAGACGATGTGGGCCCGGCACCTTAA
BRPF1	AGGGTGACTGCAGGCAACGG	AGGCACTTGCTCGTACGACGCGTCTCACACCGAGGGTGACTGCAGGCAACGGGTTTCGAGACGATGTGGGCCCGGCACCTTAA
BRSK2	GTGCACAGTTCCGACGCCGG	AGGCACTTGCTCGTACGACGCGTCTCACACCGGTGCACAGTTCCGACGCCGGGTTTCGAGACGATGTGGGCCCGGCACCTTAA
BRSK2	GCTACGGGGCATGATCGAGG	AGGCACTTGCTCGTACGACGCGTCTCACACCGGCTACGGGGCATGATCGAGGGTTTCGAGACGATGTGGGCCCGGCACCTTAA
BRWD1	TGTTGCCGAAGAGATTGGAC	AGGCACTTGCTCGTACGACGCGTCTCACACCGTGTTGCCGAAGAGATTGGACGTTTCGAGACGATGTGGGCCCGGCACCTTAA
BRWD1	AGAATACAATGATTGCTGCG	AGGCACTTGCTCGTACGACGCGTCTCACACCGAGAATACAATGATTGCTGCGGTTTCGAGACGATGTGGGCCCGGCACCTTAA
BRWD3	GAATTTCAGATTGAAGGCCA	AGGCACTTGCTCGTACGACGCGTCTCACACCGGAATTTCAGATTGAAGGCCAGTTTCGAGACGATGTGGGCCCGGCACCTTAA
BRWD3	GTGTAGCATTTGACCGAAGC	AGGCACTTGCTCGTACGACGCGTCTCACACCGGTGTAGCATTTGACCGAAGCGTTTCGAGACGATGTGGGCCCGGCACCTTAA
BSCL2	GCCAATGTCTCGCTGACTAA	AGGCACTTGCTCGTACGACGCGTCTCACACCGGCCAATGTCTCGCTGACTAAGTTTCGAGACGATGTGGGCCCGGCACCTTAA
BSCL2	CACCTGTAGTAGAAATGCAC	AGGCACTTGCTCGTACGACGCGTCTCACACCGCACCTGTAGTAGAAATGCACGTTTCGAGACGATGTGGGCCCGGCACCTTAA
BSND	ATCCAGGCCTGAACGTCGCC	AGGCACTTGCTCGTACGACGCGTCTCACACCGATCCAGGCCTGAACGTCGCCGTTTCGAGACGATGTGGGCCCGGCACCTTAA
BSND	GGAAGCTTGTTCCCCACAAC	AGGCACTTGCTCGTACGACGCGTCTCACACCGGGAAGCTTGTTCCCCACAACGTTTCGAGACGATGTGGGCCCGGCACCTTAA
BTD	TGGCCATACAACTCAGGCGC	AGGCACTTGCTCGTACGACGCGTCTCACACCGTGGCCATACAACTCAGGCGCGTTTCGAGACGATGTGGGCCCGGCACCTTAA
BTD	TTTACGGTAGCGGTCAACAA	AGGCACTTGCTCGTACGACGCGTCTCACACCGTTTACGGTAGCGGTCAACAAGTTTCGAGACGATGTGGGCCCGGCACCTTAA
BTG4	CACTCTGATTGCCCTTCTAA	AGGCACTTGCTCGTACGACGCGTCTCACACCGCACTCTGATTGCCCTTCTAAGTTTCGAGACGATGTGGGCCCGGCACCTTAA
BTG4	CACCTACAGCATACTTCAAA	AGGCACTTGCTCGTACGACGCGTCTCACACCGCACCTACAGCATACTTCAAAGTTTCGAGACGATGTGGGCCCGGCACCTTAA
BTK	TGAGTATGACTTTGAACGTG	AGGCACTTGCTCGTACGACGCGTCTCACACCGTGAGTATGACTTTGAACGTGGTTTCGAGACGATGTGGGCCCGGCACCTTAA
BTK	GTAATACTGGCTCTGAGGTG	AGGCACTTGCTCGTACGACGCGTCTCACACCGGTAATACTGGCTCTGAGGTGGTTTCGAGACGATGTGGGCCCGGCACCTTAA
BUB1	GGGAAGCGGGCAGATCCTCA	AGGCACTTGCTCGTACGACGCGTCTCACACCGGGGAAGCGGGCAGATCCTCAGTTTCGAGACGATGTGGGCCCGGCACCTTAA
BUB1	AAAGGTTAATCCAGCACGTA	AGGCACTTGCTCGTACGACGCGTCTCACACCGAAAGGTTAATCCAGCACGTAGTTTCGAGACGATGTGGGCCCGGCACCTTAA
BUB1B	ACAGTTACTTGCACAACCAA	AGGCACTTGCTCGTACGACGCGTCTCACACCGACAGTTACTTGCACAACCAAGTTTCGAGACGATGTGGGCCCGGCACCTTAA
BUB1B	GAGCAGAACTATCCTCAAGG	AGGCACTTGCTCGTACGACGCGTCTCACACCGGAGCAGAACTATCCTCAAGGGTTTCGAGACGATGTGGGCCCGGCACCTTAA
BUB3	GTACTTGAGCCGCATGGAGT	AGGCACTTGCTCGTACGACGCGTCTCACACCGGTACTTGAGCCGCATGGAGTGTTTCGAGACGATGTGGGCCCGGCACCTTAA
BUB3	CCGGTCTCCAGACACTGAGA	AGGCACTTGCTCGTACGACGCGTCTCACACCGCCGGTCTCCAGACACTGAGAGTTTCGAGACGATGTGGGCCCGGCACCTTAA
BVES	GGAGTGGTTCAAACAATCGC	AGGCACTTGCTCGTACGACGCGTCTCACACCGGGAGTGGTTCAAACAATCGCGTTTCGAGACGATGTGGGCCCGGCACCTTAA
BVES	TCATTATATCCAAGGCACAT	AGGCACTTGCTCGTACGACGCGTCTCACACCGTCATTATATCCAAGGCACATGTTTCGAGACGATGTGGGCCCGGCACCTTAA
C1QA	CATTGGGGGGTTCCGCCGAA	AGGCACTTGCTCGTACGACGCGTCTCACACCGCATTGGGGGGTTCCGCCGAAGTTTCGAGACGATGTGGGCCCGGCACCTTAA
C1QA	CCCCCCAATGGGGGGCAACG	AGGCACTTGCTCGTACGACGCGTCTCACACCGCCCCCCAATGGGGGGCAACGGTTTCGAGACGATGTGGGCCCGGCACCTTAA
C1QB	TGCAGGTGAACTTGCCACTG	AGGCACTTGCTCGTACGACGCGTCTCACACCGTGCAGGTGAACTTGCCACTGGTTTCGAGACGATGTGGGCCCGGCACCTTAA
C1QB	CCATGGTGAGTTCGGAGAGA	AGGCACTTGCTCGTACGACGCGTCTCACACCGCCATGGTGAGTTCGGAGAGAGTTTCGAGACGATGTGGGCCCGGCACCTTAA
C1QBP	GCGTGCGCGCAGGTTCCGAG	AGGCACTTGCTCGTACGACGCGTCTCACACCGGCGTGCGCGCAGGTTCCGAGGTTTCGAGACGATGTGGGCCCGGCACCTTAA
C1QBP	CCCTTGCCGTTTTAGAATCA	AGGCACTTGCTCGTACGACGCGTCTCACACCGCCCTTGCCGTTTTAGAATCAGTTTCGAGACGATGTGGGCCCGGCACCTTAA
C1QC	CCGGGATCCGAGGACCCAAA	AGGCACTTGCTCGTACGACGCGTCTCACACCGCCGGGATCCGAGGACCCAAAGTTTCGAGACGATGTGGGCCCGGCACCTTAA
C1QC	GGCTCTCCAGGGATGCCCAT	AGGCACTTGCTCGTACGACGCGTCTCACACCGGGCTCTCCAGGGATGCCCATGTTTCGAGACGATGTGGGCCCGGCACCTTAA
C1QTNF5	GCGCTGAAGGCGGATCGCGG	AGGCACTTGCTCGTACGACGCGTCTCACACCGGCGCTGAAGGCGGATCGCGGGTTTCGAGACGATGTGGGCCCGGCACCTTAA
C1QTNF5	GGACATTACGACGCCGTCAC	AGGCACTTGCTCGTACGACGCGTCTCACACCGGGACATTACGACGCCGTCACGTTTCGAGACGATGTGGGCCCGGCACCTTAA
C1S	ATGTTGCACCAACACGTCCC	AGGCACTTGCTCGTACGACGCGTCTCACACCGATGTTGCACCAACACGTCCCGTTTCGAGACGATGTGGGCCCGGCACCTTAA
C1S	GAGGAAATATTCCGGGGGGC	AGGCACTTGCTCGTACGACGCGTCTCACACCGGAGGAAATATTCCGGGGGGCGTTTCGAGACGATGTGGGCCCGGCACCTTAA
C2	CCAAATGCGACTCCTCGGCA	AGGCACTTGCTCGTACGACGCGTCTCACACCGCCAAATGCGACTCCTCGGCAGTTTCGAGACGATGTGGGCCCGGCACCTTAA
C2	AGCTACTCACGGCGGCAGAT	AGGCACTTGCTCGTACGACGCGTCTCACACCGAGCTACTCACGGCGGCAGATGTTTCGAGACGATGTGGGCCCGGCACCTTAA
C2CD3	TTGATGGTATGTATGTCGCG	AGGCACTTGCTCGTACGACGCGTCTCACACCGTTGATGGTATGTATGTCGCGGTTTCGAGACGATGTGGGCCCGGCACCTTAA
C2CD3	GGAGGCTGGCGTAGCTACGA	AGGCACTTGCTCGTACGACGCGTCTCACACCGGGAGGCTGGCGTAGCTACGAGTTTCGAGACGATGTGGGCCCGGCACCTTAA
C3	AGATGAAACGGGTCCGGCGC	AGGCACTTGCTCGTACGACGCGTCTCACACCGAGATGAAACGGGTCCGGCGCGTTTCGAGACGATGTGGGCCCGGCACCTTAA
C3	GAACATCCCCTTGCGCGTCG	AGGCACTTGCTCGTACGACGCGTCTCACACCGGAACATCCCCTTGCGCGTCGGTTTCGAGACGATGTGGGCCCGGCACCTTAA
C4A	ACCCCTGTCCAGTGTTAGAC	AGGCACTTGCTCGTACGACGCGTCTCACACCGACCCCTGTCCAGTGTTAGACGTTTCGAGACGATGTGGGCCCGGCACCTTAA
C4A	TCCTGTCTAACACTGGACAG	AGGCACTTGCTCGTACGACGCGTCTCACACCGTCCTGTCTAACACTGGACAGGTTTCGAGACGATGTGGGCCCGGCACCTTAA
C4B	TATGCGGCTTGGTTGTCACG	AGGCACTTGCTCGTACGACGCGTCTCACACCGTATGCGGCTTGGTTGTCACGGTTTCGAGACGATGTGGGCCCGGCACCTTAA
C4B	TGCATGCTCCTATGTATCAC	AGGCACTTGCTCGTACGACGCGTCTCACACCGTGCATGCTCCTATGTATCACGTTTCGAGACGATGTGGGCCCGGCACCTTAA
C5	AATTATCCACTTTGGCACGA	AGGCACTTGCTCGTACGACGCGTCTCACACCGAATTATCCACTTTGGCACGAGTTTCGAGACGATGTGGGCCCGGCACCTTAA
C5	TAAAGATTCGCTTGACCAGT	AGGCACTTGCTCGTACGACGCGTCTCACACCGTAAAGATTCGCTTGACCAGTGTTTCGAGACGATGTGGGCCCGGCACCTTAA
C6	ATACCGTGTTCCGGCCAATC	AGGCACTTGCTCGTACGACGCGTCTCACACCGATACCGTGTTCCGGCCAATCGTTTCGAGACGATGTGGGCCCGGCACCTTAA
C6	AGTAGTAGATAAGTACTACC	AGGCACTTGCTCGTACGACGCGTCTCACACCGAGTAGTAGATAAGTACTACCGTTTCGAGACGATGTGGGCCCGGCACCTTAA
C7	TTTGTGTTTAGACTCGCAGG	AGGCACTTGCTCGTACGACGCGTCTCACACCGTTTGTGTTTAGACTCGCAGGGTTTCGAGACGATGTGGGCCCGGCACCTTAA
C7	AGGAGGTTTATCGATATCAC	AGGCACTTGCTCGTACGACGCGTCTCACACCGAGGAGGTTTATCGATATCACGTTTCGAGACGATGTGGGCCCGGCACCTTAA
C8A	TTTGGAGTGACCATCGGCAT	AGGCACTTGCTCGTACGACGCGTCTCACACCGTTTGGAGTGACCATCGGCATGTTTCGAGACGATGTGGGCCCGGCACCTTAA
C8A	TAGGTACAATATCCTGACCC	AGGCACTTGCTCGTACGACGCGTCTCACACCGTAGGTACAATATCCTGACCCGTTTCGAGACGATGTGGGCCCGGCACCTTAA
C8B	ATACTGGGGAATTGGCAGTC	AGGCACTTGCTCGTACGACGCGTCTCACACCGATACTGGGGAATTGGCAGTCGTTTCGAGACGATGTGGGCCCGGCACCTTAA
C8B	AACCGCAGACTTCTTTGCAA	AGGCACTTGCTCGTACGACGCGTCTCACACCGAACCGCAGACTTCTTTGCAAGTTTCGAGACGATGTGGGCCCGGCACCTTAA
C9	GAAAAGATGCACCGACGCTG	AGGCACTTGCTCGTACGACGCGTCTCACACCGGAAAAGATGCACCGACGCTGGTTTCGAGACGATGTGGGCCCGGCACCTTAA
C9	CTCTGTAACCGGGATCGGGA	AGGCACTTGCTCGTACGACGCGTCTCACACCGCTCTGTAACCGGGATCGGGAGTTTCGAGACGATGTGGGCCCGGCACCTTAA
CA2	CAATGGTCATGCTTTCAACG	AGGCACTTGCTCGTACGACGCGTCTCACACCGCAATGGTCATGCTTTCAACGGTTTCGAGACGATGTGGGCCCGGCACCTTAA
CA2	GTTTTAATTTTAGTGCTCAA	AGGCACTTGCTCGTACGACGCGTCTCACACCGGTTTTAATTTTAGTGCTCAAGTTTCGAGACGATGTGGGCCCGGCACCTTAA
CA4	CGAGCCCTTATATGGCAAGT	AGGCACTTGCTCGTACGACGCGTCTCACACCGCGAGCCCTTATATGGCAAGTGTTTCGAGACGATGTGGGCCCGGCACCTTAA
CA4	TGCTCAGTGCCAGTCAAGTG	AGGCACTTGCTCGTACGACGCGTCTCACACCGTGCTCAGTGCCAGTCAAGTGGTTTCGAGACGATGTGGGCCCGGCACCTTAA
CA5A	TCAACCCTTGATGAACCGGA	AGGCACTTGCTCGTACGACGCGTCTCACACCGTCAACCCTTGATGAACCGGAGTTTCGAGACGATGTGGGCCCGGCACCTTAA
CA5A	AGACCGGGACCGTCCAGAGT	AGGCACTTGCTCGTACGACGCGTCTCACACCGAGACCGGGACCGTCCAGAGTGTTTCGAGACGATGTGGGCCCGGCACCTTAA
CA8	TGACTTCAGGATAACCTGAA	AGGCACTTGCTCGTACGACGCGTCTCACACCGTGACTTCAGGATAACCTGAAGTTTCGAGACGATGTGGGCCCGGCACCTTAA
CA8	AGGCGGACATCCAACAGCGA	AGGCACTTGCTCGTACGACGCGTCTCACACCGAGGCGGACATCCAACAGCGAGTTTCGAGACGATGTGGGCCCGGCACCTTAA
CA12	CCCTGGATGTGCATGTCCGA	AGGCACTTGCTCGTACGACGCGTCTCACACCGCCCTGGATGTGCATGTCCGAGTTTCGAGACGATGTGGGCCCGGCACCTTAA
CA12	CAGTGCTGGCGTCAGGATAA	AGGCACTTGCTCGTACGACGCGTCTCACACCGCAGTGCTGGCGTCAGGATAAGTTTCGAGACGATGTGGGCCCGGCACCTTAA
CABP2	CCCGGTCTCGGTCAAACTCC	AGGCACTTGCTCGTACGACGCGTCTCACACCGCCCGGTCTCGGTCAAACTCCGTTTCGAGACGATGTGGGCCCGGCACCTTAA
CABP2	CGTACATACGAGTTGGGTGG	AGGCACTTGCTCGTACGACGCGTCTCACACCGCGTACATACGAGTTGGGTGGGTTTCGAGACGATGTGGGCCCGGCACCTTAA
CABP4	CAGTGCGCTTTCGAGACCCT	AGGCACTTGCTCGTACGACGCGTCTCACACCGCAGTGCGCTTTCGAGACCCTGTTTCGAGACGATGTGGGCCCGGCACCTTAA
CABP4	ACTCACCGTCTAGCTCCTCG	AGGCACTTGCTCGTACGACGCGTCTCACACCGACTCACCGTCTAGCTCCTCGGTTTCGAGACGATGTGGGCCCGGCACCTTAA
CACNA1A	TGGTCCGACTCGCGGCCGTA	AGGCACTTGCTCGTACGACGCGTCTCACACCGTGGTCCGACTCGCGGCCGTAGTTTCGAGACGATGTGGGCCCGGCACCTTAA
CACNA1A	GTTTGACCTACGGACGCTGA	AGGCACTTGCTCGTACGACGCGTCTCACACCGGTTTGACCTACGGACGCTGAGTTTCGAGACGATGTGGGCCCGGCACCTTAA
CACNA1B	CTAGGAGCCTTACGCGGCGA	AGGCACTTGCTCGTACGACGCGTCTCACACCGCTAGGAGCCTTACGCGGCGAGTTTCGAGACGATGTGGGCCCGGCACCTTAA
CACNA1B	CCATGCGCCGGATAAAAAAC	AGGCACTTGCTCGTACGACGCGTCTCACACCGCCATGCGCCGGATAAAAAACGTTTCGAGACGATGTGGGCCCGGCACCTTAA
CACNA1C	CATTAGACTTGACTGCGGCG	AGGCACTTGCTCGTACGACGCGTCTCACACCGCATTAGACTTGACTGCGGCGGTTTCGAGACGATGTGGGCCCGGCACCTTAA
CACNA1C	GATTCCACCGGCGCCAGTAG	AGGCACTTGCTCGTACGACGCGTCTCACACCGGATTCCACCGGCGCCAGTAGGTTTCGAGACGATGTGGGCCCGGCACCTTAA
CACNA1D	GGGACTTACCGTGTTCCGGA	AGGCACTTGCTCGTACGACGCGTCTCACACCGGGGACTTACCGTGTTCCGGAGTTTCGAGACGATGTGGGCCCGGCACCTTAA
CACNA1D	TGGCACATCGCAAGGCGGAT	AGGCACTTGCTCGTACGACGCGTCTCACACCGTGGCACATCGCAAGGCGGATGTTTCGAGACGATGTGGGCCCGGCACCTTAA
CACNA1E	CATCGCCGCGTCAGGACAGA	AGGCACTTGCTCGTACGACGCGTCTCACACCGCATCGCCGCGTCAGGACAGAGTTTCGAGACGATGTGGGCCCGGCACCTTAA
CACNA1E	CCTGGGTCGCCGATAAAGGC	AGGCACTTGCTCGTACGACGCGTCTCACACCGCCTGGGTCGCCGATAAAGGCGTTTCGAGACGATGTGGGCCCGGCACCTTAA
CACNA1F	GCGTGCCCGAAGGACCCGGT	AGGCACTTGCTCGTACGACGCGTCTCACACCGGCGTGCCCGAAGGACCCGGTGTTTCGAGACGATGTGGGCCCGGCACCTTAA
CACNA1F	AATCGAAGTAACCCAGAATC	AGGCACTTGCTCGTACGACGCGTCTCACACCGAATCGAAGTAACCCAGAATCGTTTCGAGACGATGTGGGCCCGGCACCTTAA
CACNA1G	CCTTACGAAGGATGTACACC	AGGCACTTGCTCGTACGACGCGTCTCACACCGCCTTACGAAGGATGTACACCGTTTCGAGACGATGTGGGCCCGGCACCTTAA
CACNA1G	CACGAGATGAAGTCACCGGT	AGGCACTTGCTCGTACGACGCGTCTCACACCGCACGAGATGAAGTCACCGGTGTTTCGAGACGATGTGGGCCCGGCACCTTAA
CACNA1H	GTCGCACGGGGTGGTCGCGT	AGGCACTTGCTCGTACGACGCGTCTCACACCGGTCGCACGGGGTGGTCGCGTGTTTCGAGACGATGTGGGCCCGGCACCTTAA
CACNA1H	CCGGTCACTTACTAGGCACG	AGGCACTTGCTCGTACGACGCGTCTCACACCGCCGGTCACTTACTAGGCACGGTTTCGAGACGATGTGGGCCCGGCACCTTAA
CACNA1I	GACGTCTACGACTTTGGGGC	AGGCACTTGCTCGTACGACGCGTCTCACACCGGACGTCTACGACTTTGGGGCGTTTCGAGACGATGTGGGCCCGGCACCTTAA
CACNA1I	CTCGTCCGAGTAGGAGCGAT	AGGCACTTGCTCGTACGACGCGTCTCACACCGCTCGTCCGAGTAGGAGCGATGTTTCGAGACGATGTGGGCCCGGCACCTTAA
CACNA1S	AGCAAGATGATCGTCTCGAA	AGGCACTTGCTCGTACGACGCGTCTCACACCGAGCAAGATGATCGTCTCGAAGTTTCGAGACGATGTGGGCCCGGCACCTTAA
CACNA1S	TACGGCGGGCCGTCCTACCC	AGGCACTTGCTCGTACGACGCGTCTCACACCGTACGGCGGGCCGTCCTACCCGTTTCGAGACGATGTGGGCCCGGCACCTTAA
CACNA2D1	AGTTTTCAAAAAGAATCGCG	AGGCACTTGCTCGTACGACGCGTCTCACACCGAGTTTTCAAAAAGAATCGCGGTTTCGAGACGATGTGGGCCCGGCACCTTAA
CACNA2D1	ATAATATCGAGCTAGGCCAG	AGGCACTTGCTCGTACGACGCGTCTCACACCGATAATATCGAGCTAGGCCAGGTTTCGAGACGATGTGGGCCCGGCACCTTAA
CACNA2D2	AAAGTAAACACGCGCACCTG	AGGCACTTGCTCGTACGACGCGTCTCACACCGAAAGTAAACACGCGCACCTGGTTTCGAGACGATGTGGGCCCGGCACCTTAA
CACNA2D2	CATCGTGTACTATGACGCCA	AGGCACTTGCTCGTACGACGCGTCTCACACCGCATCGTGTACTATGACGCCAGTTTCGAGACGATGTGGGCCCGGCACCTTAA
CACNA2D4	GCTCATCAGCGACGGCGCCG	AGGCACTTGCTCGTACGACGCGTCTCACACCGGCTCATCAGCGACGGCGCCGGTTTCGAGACGATGTGGGCCCGGCACCTTAA
CACNA2D4	GTTATACAGGTCCCCGCCGA	AGGCACTTGCTCGTACGACGCGTCTCACACCGGTTATACAGGTCCCCGCCGAGTTTCGAGACGATGTGGGCCCGGCACCTTAA
CACNB4	GGACCGGGAAGCAATTCGAC	AGGCACTTGCTCGTACGACGCGTCTCACACCGGGACCGGGAAGCAATTCGACGTTTCGAGACGATGTGGGCCCGGCACCTTAA
CACNB4	TTAGTGGGGCCGTCACTGAA	AGGCACTTGCTCGTACGACGCGTCTCACACCGTTAGTGGGGCCGTCACTGAAGTTTCGAGACGATGTGGGCCCGGCACCTTAA
CACNG2	AGAATAGTTACTCATACGGC	AGGCACTTGCTCGTACGACGCGTCTCACACCGAGAATAGTTACTCATACGGCGTTTCGAGACGATGTGGGCCCGGCACCTTAA
CACNG2	TCGAGTTTTGTAGAACTCGC	AGGCACTTGCTCGTACGACGCGTCTCACACCGTCGAGTTTTGTAGAACTCGCGTTTCGAGACGATGTGGGCCCGGCACCTTAA
CAD	AGTGCGTGCAGCCTTTGCCC	AGGCACTTGCTCGTACGACGCGTCTCACACCGAGTGCGTGCAGCCTTTGCCCGTTTCGAGACGATGTGGGCCCGGCACCTTAA
CAD	GCAGGAGGACACCTATGTGG	AGGCACTTGCTCGTACGACGCGTCTCACACCGGCAGGAGGACACCTATGTGGGTTTCGAGACGATGTGGGCCCGGCACCTTAA
CADM3	GGATCTTCCTGTATGCGGGT	AGGCACTTGCTCGTACGACGCGTCTCACACCGGGATCTTCCTGTATGCGGGTGTTTCGAGACGATGTGGGCCCGGCACCTTAA
CADM3	GCTGAGCTCGTGGGGCGTAG	AGGCACTTGCTCGTACGACGCGTCTCACACCGGCTGAGCTCGTGGGGCGTAGGTTTCGAGACGATGTGGGCCCGGCACCTTAA
CALM1	CCCAACAGAAGCTGAATTGC	AGGCACTTGCTCGTACGACGCGTCTCACACCGCCCAACAGAAGCTGAATTGCGTTTCGAGACGATGTGGGCCCGGCACCTTAA
CALM1	GAATGTTCACAGGATGGCAA	AGGCACTTGCTCGTACGACGCGTCTCACACCGGAATGTTCACAGGATGGCAAGTTTCGAGACGATGTGGGCCCGGCACCTTAA
CALM2	CACTAAACCATTTCAGGTAA	AGGCACTTGCTCGTACGACGCGTCTCACACCGCACTAAACCATTTCAGGTAAGTTTCGAGACGATGTGGGCCCGGCACCTTAA
CALM2	GACGTACCTTATCAAACACA	AGGCACTTGCTCGTACGACGCGTCTCACACCGGACGTACCTTATCAAACACAGTTTCGAGACGATGTGGGCCCGGCACCTTAA
CALM3	TCTTTCTGGCCATCATGGTC	AGGCACTTGCTCGTACGACGCGTCTCACACCGTCTTTCTGGCCATCATGGTCGTTTCGAGACGATGTGGGCCCGGCACCTTAA
CALM3	AAGTCAATGGTCCCGTTCCC	AGGCACTTGCTCGTACGACGCGTCTCACACCGAAGTCAATGGTCCCGTTCCCGTTTCGAGACGATGTGGGCCCGGCACCTTAA
CALU	AAATAGACGCGGATAAAGAT	AGGCACTTGCTCGTACGACGCGTCTCACACCGAAATAGACGCGGATAAAGATGTTTCGAGACGATGTGGGCCCGGCACCTTAA
CALU	GATGTAGAGCGACAGTGGAA	AGGCACTTGCTCGTACGACGCGTCTCACACCGGATGTAGAGCGACAGTGGAAGTTTCGAGACGATGTGGGCCCGGCACCTTAA
CAMK2A	CCGCCTCACTGTAATACTCC	AGGCACTTGCTCGTACGACGCGTCTCACACCGCCGCCTCACTGTAATACTCCGTTTCGAGACGATGTGGGCCCGGCACCTTAA
CAMK2A	TCCTAGGGGAGCCTTCTCGG	AGGCACTTGCTCGTACGACGCGTCTCACACCGTCCTAGGGGAGCCTTCTCGGGTTTCGAGACGATGTGGGCCCGGCACCTTAA
CAMK2B	AGGGTGGGTAGCCCACGAGC	AGGCACTTGCTCGTACGACGCGTCTCACACCGAGGGTGGGTAGCCCACGAGCGTTTCGAGACGATGTGGGCCCGGCACCTTAA
CAMK2B	GTCCTTCGCAAAGAGGCGTA	AGGCACTTGCTCGTACGACGCGTCTCACACCGGTCCTTCGCAAAGAGGCGTAGTTTCGAGACGATGTGGGCCCGGCACCTTAA
CAMK2G	GAAACGGGTGCAGGTGGCGG	AGGCACTTGCTCGTACGACGCGTCTCACACCGGAAACGGGTGCAGGTGGCGGGTTTCGAGACGATGTGGGCCCGGCACCTTAA
CAMK2G	TGGTTGCAGTGTTACCGGCG	AGGCACTTGCTCGTACGACGCGTCTCACACCGTGGTTGCAGTGTTACCGGCGGTTTCGAGACGATGTGGGCCCGGCACCTTAA
CAMLG	GTCCAGAGGGGTTCCCGCCA	AGGCACTTGCTCGTACGACGCGTCTCACACCGGTCCAGAGGGGTTCCCGCCAGTTTCGAGACGATGTGGGCCCGGCACCTTAA
CAMLG	CGTTTCAAAGCGAGTAGTGC	AGGCACTTGCTCGTACGACGCGTCTCACACCGCGTTTCAAAGCGAGTAGTGCGTTTCGAGACGATGTGGGCCCGGCACCTTAA
CAMSAP1	GAAACTGCGTTTGGTCGCGT	AGGCACTTGCTCGTACGACGCGTCTCACACCGGAAACTGCGTTTGGTCGCGTGTTTCGAGACGATGTGGGCCCGGCACCTTAA
CAMSAP1	TCGGTGGGGTCGATGCCCAT	AGGCACTTGCTCGTACGACGCGTCTCACACCGTCGGTGGGGTCGATGCCCATGTTTCGAGACGATGTGGGCCCGGCACCTTAA
CAMTA1	GAATCTTCCGGCCACCGTCG	AGGCACTTGCTCGTACGACGCGTCTCACACCGGAATCTTCCGGCCACCGTCGGTTTCGAGACGATGTGGGCCCGGCACCTTAA
CAMTA1	GGCGCTTCGGATTACCCCGT	AGGCACTTGCTCGTACGACGCGTCTCACACCGGGCGCTTCGGATTACCCCGTGTTTCGAGACGATGTGGGCCCGGCACCTTAA
CANT1	GGGGTCGTCTACCAGATCGA	AGGCACTTGCTCGTACGACGCGTCTCACACCGGGGGTCGTCTACCAGATCGAGTTTCGAGACGATGTGGGCCCGGCACCTTAA
CANT1	ATTCGATACCGAATCCCAGC	AGGCACTTGCTCGTACGACGCGTCTCACACCGATTCGATACCGAATCCCAGCGTTTCGAGACGATGTGGGCCCGGCACCTTAA
CAP2	TCAATGGTGTCATTGCAGGT	AGGCACTTGCTCGTACGACGCGTCTCACACCGTCAATGGTGTCATTGCAGGTGTTTCGAGACGATGTGGGCCCGGCACCTTAA
CAP2	ACAGCTATCCATCCAAGGGC	AGGCACTTGCTCGTACGACGCGTCTCACACCGACAGCTATCCATCCAAGGGCGTTTCGAGACGATGTGGGCCCGGCACCTTAA
CAPN1	ATAGGTGAACTACCGAGGCC	AGGCACTTGCTCGTACGACGCGTCTCACACCGATAGGTGAACTACCGAGGCCGTTTCGAGACGATGTGGGCCCGGCACCTTAA
CAPN1	CGAGTGGTACGAGTTGCGCA	AGGCACTTGCTCGTACGACGCGTCTCACACCGCGAGTGGTACGAGTTGCGCAGTTTCGAGACGATGTGGGCCCGGCACCTTAA
CAPN3	AGTTTCATCGAAAACTACGC	AGGCACTTGCTCGTACGACGCGTCTCACACCGAGTTTCATCGAAAACTACGCGTTTCGAGACGATGTGGGCCCGGCACCTTAA
CAPN3	CGAAATGCAGTCAACGACGC	AGGCACTTGCTCGTACGACGCGTCTCACACCGCGAAATGCAGTCAACGACGCGTTTCGAGACGATGTGGGCCCGGCACCTTAA
CAPN5	TCTACTATAAGGGCACGCCG	AGGCACTTGCTCGTACGACGCGTCTCACACCGTCTACTATAAGGGCACGCCGGTTTCGAGACGATGTGGGCCCGGCACCTTAA
CAPN5	GAAGATGCCCGCGTAGGCGT	AGGCACTTGCTCGTACGACGCGTCTCACACCGGAAGATGCCCGCGTAGGCGTGTTTCGAGACGATGTGGGCCCGGCACCTTAA
CAPN15	CAGTGCGTTGAGCAGGGTAC	AGGCACTTGCTCGTACGACGCGTCTCACACCGCAGTGCGTTGAGCAGGGTACGTTTCGAGACGATGTGGGCCCGGCACCTTAA
CAPN15	AAGCCGACAGACTCGGGCCC	AGGCACTTGCTCGTACGACGCGTCTCACACCGAAGCCGACAGACTCGGGCCCGTTTCGAGACGATGTGGGCCCGGCACCTTAA
CARD9	CCGTTTGCGGATGACCAGGT	AGGCACTTGCTCGTACGACGCGTCTCACACCGCCGTTTGCGGATGACCAGGTGTTTCGAGACGATGTGGGCCCGGCACCTTAA
CARD9	GATGTACAAGGACCGCATCG	AGGCACTTGCTCGTACGACGCGTCTCACACCGGATGTACAAGGACCGCATCGGTTTCGAGACGATGTGGGCCCGGCACCTTAA
CARD11	CCATCCAAGATCAACCGAGC	AGGCACTTGCTCGTACGACGCGTCTCACACCGCCATCCAAGATCAACCGAGCGTTTCGAGACGATGTGGGCCCGGCACCTTAA
CARD11	TGACGATTCTTCCACCTCGG	AGGCACTTGCTCGTACGACGCGTCTCACACCGTGACGATTCTTCCACCTCGGGTTTCGAGACGATGTGGGCCCGGCACCTTAA
CARD14	CCCACAGGCGTACTCCGCGA	AGGCACTTGCTCGTACGACGCGTCTCACACCGCCCACAGGCGTACTCCGCGAGTTTCGAGACGATGTGGGCCCGGCACCTTAA
CARD14	GCACTATAGCAATGCGCTGC	AGGCACTTGCTCGTACGACGCGTCTCACACCGGCACTATAGCAATGCGCTGCGTTTCGAGACGATGTGGGCCCGGCACCTTAA
CARMIL2	CGTTCCTCGAAGCGTCGAGG	AGGCACTTGCTCGTACGACGCGTCTCACACCGCGTTCCTCGAAGCGTCGAGGGTTTCGAGACGATGTGGGCCCGGCACCTTAA
CARMIL2	CTCACCCAAGGGTCGAGCGA	AGGCACTTGCTCGTACGACGCGTCTCACACCGCTCACCCAAGGGTCGAGCGAGTTTCGAGACGATGTGGGCCCGGCACCTTAA
CARS2	GTATGGCAAATTGGTCGGCG	AGGCACTTGCTCGTACGACGCGTCTCACACCGGTATGGCAAATTGGTCGGCGGTTTCGAGACGATGTGGGCCCGGCACCTTAA
CARS2	TGCGCATGATCATATACAGT	AGGCACTTGCTCGTACGACGCGTCTCACACCGTGCGCATGATCATATACAGTGTTTCGAGACGATGTGGGCCCGGCACCTTAA
CASK	TACGTCGTGAGTCTGAAGTA	AGGCACTTGCTCGTACGACGCGTCTCACACCGTACGTCGTGAGTCTGAAGTAGTTTCGAGACGATGTGGGCCCGGCACCTTAA
CASK	ACGGAAAGCCTGTAGACGTC	AGGCACTTGCTCGTACGACGCGTCTCACACCGACGGAAAGCCTGTAGACGTCGTTTCGAGACGATGTGGGCCCGGCACCTTAA
CASKIN1	GGTTAATGTCGATGCCGGCT	AGGCACTTGCTCGTACGACGCGTCTCACACCGGGTTAATGTCGATGCCGGCTGTTTCGAGACGATGTGGGCCCGGCACCTTAA
CASKIN1	CCCAACGCGGCCGAACTCGC	AGGCACTTGCTCGTACGACGCGTCTCACACCGCCCAACGCGGCCGAACTCGCGTTTCGAGACGATGTGGGCCCGGCACCTTAA
CASP7	ACTTTGATAAAGTGACAGGT	AGGCACTTGCTCGTACGACGCGTCTCACACCGACTTTGATAAAGTGACAGGTGTTTCGAGACGATGTGGGCCCGGCACCTTAA
CASP7	AGACAATCACGTCAAAACCC	AGGCACTTGCTCGTACGACGCGTCTCACACCGAGACAATCACGTCAAAACCCGTTTCGAGACGATGTGGGCCCGGCACCTTAA
CASP8	TCAAATTTCTGCCTACAGGT	AGGCACTTGCTCGTACGACGCGTCTCACACCGTCAAATTTCTGCCTACAGGTGTTTCGAGACGATGTGGGCCCGGCACCTTAA
CASP8	TACCTACCTAAACACTAGAA	AGGCACTTGCTCGTACGACGCGTCTCACACCGTACCTACCTAAACACTAGAAGTTTCGAGACGATGTGGGCCCGGCACCTTAA
CASP10	ATTGGTCCCCAACAAGAAGC	AGGCACTTGCTCGTACGACGCGTCTCACACCGATTGGTCCCCAACAAGAAGCGTTTCGAGACGATGTGGGCCCGGCACCTTAA
CASP10	AGAGAAACCCTTTGTCGGGT	AGGCACTTGCTCGTACGACGCGTCTCACACCGAGAGAAACCCTTTGTCGGGTGTTTCGAGACGATGTGGGCCCGGCACCTTAA
CASP14	GGGATCTTCCCGGGAATCGA	AGGCACTTGCTCGTACGACGCGTCTCACACCGGGGATCTTCCCGGGAATCGAGTTTCGAGACGATGTGGGCCCGGCACCTTAA
CASP14	GGTACTCATGGCTCACGGGA	AGGCACTTGCTCGTACGACGCGTCTCACACCGGGTACTCATGGCTCACGGGAGTTTCGAGACGATGTGGGCCCGGCACCTTAA
CASQ1	GCAGCTGTGGCCAAGAAACT	AGGCACTTGCTCGTACGACGCGTCTCACACCGGCAGCTGTGGCCAAGAAACTGTTTCGAGACGATGTGGGCCCGGCACCTTAA
CASQ1	GGTCCACACCATCGTACTCA	AGGCACTTGCTCGTACGACGCGTCTCACACCGGGTCCACACCATCGTACTCAGTTTCGAGACGATGTGGGCCCGGCACCTTAA
CASQ2	GGTACTTACCCCTTTGTCAA	AGGCACTTGCTCGTACGACGCGTCTCACACCGGGTACTTACCCCTTTGTCAAGTTTCGAGACGATGTGGGCCCGGCACCTTAA
CASQ2	TCAGCTAATTGAAGACCCAG	AGGCACTTGCTCGTACGACGCGTCTCACACCGTCAGCTAATTGAAGACCCAGGTTTCGAGACGATGTGGGCCCGGCACCTTAA
CASR	TCGAGTATTTCCGCTGGAAC	AGGCACTTGCTCGTACGACGCGTCTCACACCGTCGAGTATTTCCGCTGGAACGTTTCGAGACGATGTGGGCCCGGCACCTTAA
CASR	TACAACGTCTATGCCAAGAA	AGGCACTTGCTCGTACGACGCGTCTCACACCGTACAACGTCTATGCCAAGAAGTTTCGAGACGATGTGGGCCCGGCACCTTAA
CAST	CGACTTCCTTAATTGAGCGG	AGGCACTTGCTCGTACGACGCGTCTCACACCGCGACTTCCTTAATTGAGCGGGTTTCGAGACGATGTGGGCCCGGCACCTTAA
CAST	TTATCCGGTTTAGATTCAAC	AGGCACTTGCTCGTACGACGCGTCTCACACCGTTATCCGGTTTAGATTCAACGTTTCGAGACGATGTGGGCCCGGCACCTTAA
CAT	TTATTACAGTAGGGCCCCGT	AGGCACTTGCTCGTACGACGCGTCTCACACCGTTATTACAGTAGGGCCCCGTGTTTCGAGACGATGTGGGCCCGGCACCTTAA
CAT	AGTGGAGAACCGAACTGCGA	AGGCACTTGCTCGTACGACGCGTCTCACACCGAGTGGAGAACCGAACTGCGAGTTTCGAGACGATGTGGGCCCGGCACCTTAA
CATSPER1	AACTGGAATGATACGCGCCG	AGGCACTTGCTCGTACGACGCGTCTCACACCGAACTGGAATGATACGCGCCGGTTTCGAGACGATGTGGGCCCGGCACCTTAA
CATSPER1	CATGATGGGTCCCAATACGG	AGGCACTTGCTCGTACGACGCGTCTCACACCGCATGATGGGTCCCAATACGGGTTTCGAGACGATGTGGGCCCGGCACCTTAA
CAV1	CAGTTTTGACGGCATTTGGA	AGGCACTTGCTCGTACGACGCGTCTCACACCGCAGTTTTGACGGCATTTGGAGTTTCGAGACGATGTGGGCCCGGCACCTTAA
CAV1	CCTTCACTGTGACGAAATAC	AGGCACTTGCTCGTACGACGCGTCTCACACCGCCTTCACTGTGACGAAATACGTTTCGAGACGATGTGGGCCCGGCACCTTAA
CAV3	CCGTCTGTTGTCCACGCTGC	AGGCACTTGCTCGTACGACGCGTCTCACACCGCCGTCTGTTGTCCACGCTGCGTTTCGAGACGATGTGGGCCCGGCACCTTAA
CAV3	CATTAACGAGGACATAGTCA	AGGCACTTGCTCGTACGACGCGTCTCACACCGCATTAACGAGGACATAGTCAGTTTCGAGACGATGTGGGCCCGGCACCTTAA
CAVIN1	GTCAACGTGAAGACCGTGCG	AGGCACTTGCTCGTACGACGCGTCTCACACCGGTCAACGTGAAGACCGTGCGGTTTCGAGACGATGTGGGCCCGGCACCTTAA
CAVIN1	TGCGCTTGATACGCTCTGCG	AGGCACTTGCTCGTACGACGCGTCTCACACCGTGCGCTTGATACGCTCTGCGGTTTCGAGACGATGTGGGCCCGGCACCTTAA
CBFB	GCCGACTTACGATTTCCGAG	AGGCACTTGCTCGTACGACGCGTCTCACACCGGCCGACTTACGATTTCCGAGGTTTCGAGACGATGTGGGCCCGGCACCTTAA
CBFB	AAGTCGACATACTCTCGGCT	AGGCACTTGCTCGTACGACGCGTCTCACACCGAAGTCGACATACTCTCGGCTGTTTCGAGACGATGTGGGCCCGGCACCTTAA
CBL	TGTCCACCGTCCCCGGCGGG	AGGCACTTGCTCGTACGACGCGTCTCACACCGTGTCCACCGTCCCCGGCGGGGTTTCGAGACGATGTGGGCCCGGCACCTTAA
CBL	ATTGCAGGTCAGATCAATAG	AGGCACTTGCTCGTACGACGCGTCTCACACCGATTGCAGGTCAGATCAATAGGTTTCGAGACGATGTGGGCCCGGCACCTTAA
CBLB	AGCAAGCTGCCGCAGATCGC	AGGCACTTGCTCGTACGACGCGTCTCACACCGAGCAAGCTGCCGCAGATCGCGTTTCGAGACGATGTGGGCCCGGCACCTTAA
CBLB	TCGGTTGGCAAACGTCCGAA	AGGCACTTGCTCGTACGACGCGTCTCACACCGTCGGTTGGCAAACGTCCGAAGTTTCGAGACGATGTGGGCCCGGCACCTTAA
CBLIF	TGTTGTCGCTGGACATGAGC	AGGCACTTGCTCGTACGACGCGTCTCACACCGTGTTGTCGCTGGACATGAGCGTTTCGAGACGATGTGGGCCCGGCACCTTAA
CBLIF	GAAGGCTGATGCTTCAGCGT	AGGCACTTGCTCGTACGACGCGTCTCACACCGGAAGGCTGATGCTTCAGCGTGTTTCGAGACGATGTGGGCCCGGCACCTTAA
CBR3	AAAAAATGAGGTGCATGAGA	AGGCACTTGCTCGTACGACGCGTCTCACACCGAAAAAATGAGGTGCATGAGAGTTTCGAGACGATGTGGGCCCGGCACCTTAA
CBR3	GTACGGGGGGCTCAACGTAC	AGGCACTTGCTCGTACGACGCGTCTCACACCGGTACGGGGGGCTCAACGTACGTTTCGAGACGATGTGGGCCCGGCACCTTAA
CBS	TGGTGTCGTAGTGAGCCAGG	AGGCACTTGCTCGTACGACGCGTCTCACACCGTGGTGTCGTAGTGAGCCAGGGTTTCGAGACGATGTGGGCCCGGCACCTTAA
CBS	GGTGGTGTCGTAGTGAGCCA	AGGCACTTGCTCGTACGACGCGTCTCACACCGGGTGGTGTCGTAGTGAGCCAGTTTCGAGACGATGTGGGCCCGGCACCTTAA
CBX2	CTTGGAGCGCCGGCTGCAGG	AGGCACTTGCTCGTACGACGCGTCTCACACCGCTTGGAGCGCCGGCTGCAGGGTTTCGAGACGATGTGGGCCCGGCACCTTAA
CBX2	CCTGAGCAAGCGGCTCCGCA	AGGCACTTGCTCGTACGACGCGTCTCACACCGCCTGAGCAAGCGGCTCCGCAGTTTCGAGACGATGTGGGCCCGGCACCTTAA
CBX4	CCGCCCGACAAGTGGGCGCA	AGGCACTTGCTCGTACGACGCGTCTCACACCGCCGCCCGACAAGTGGGCGCAGTTTCGAGACGATGTGGGCCCGGCACCTTAA
CBX4	CCGGCATCATTCCGTTGGGG	AGGCACTTGCTCGTACGACGCGTCTCACACCGCCGGCATCATTCCGTTGGGGGTTTCGAGACGATGTGGGCCCGGCACCTTAA
CBY1	TCGCAGGCGGAACCAGCAGT	AGGCACTTGCTCGTACGACGCGTCTCACACCGTCGCAGGCGGAACCAGCAGTGTTTCGAGACGATGTGGGCCCGGCACCTTAA
CBY1	TGTCCTTCCTCCAGAGACAG	AGGCACTTGCTCGTACGACGCGTCTCACACCGTGTCCTTCCTCCAGAGACAGGTTTCGAGACGATGTGGGCCCGGCACCTTAA
CC2D1A	GCTGACGCGATTCTAGGGGC	AGGCACTTGCTCGTACGACGCGTCTCACACCGGCTGACGCGATTCTAGGGGCGTTTCGAGACGATGTGGGCCCGGCACCTTAA
CC2D1A	CCGCCAGCGCGACTACAAGC	AGGCACTTGCTCGTACGACGCGTCTCACACCGCCGCCAGCGCGACTACAAGCGTTTCGAGACGATGTGGGCCCGGCACCTTAA
CC2D2A	TCCGGACTGTCATACTCAGG	AGGCACTTGCTCGTACGACGCGTCTCACACCGTCCGGACTGTCATACTCAGGGTTTCGAGACGATGTGGGCCCGGCACCTTAA
CC2D2A	GGGAACTCCTGCGGAGAGGT	AGGCACTTGCTCGTACGACGCGTCTCACACCGGGGAACTCCTGCGGAGAGGTGTTTCGAGACGATGTGGGCCCGGCACCTTAA
CCBE1	ATCCGGGATACCGATATGAC	AGGCACTTGCTCGTACGACGCGTCTCACACCGATCCGGGATACCGATATGACGTTTCGAGACGATGTGGGCCCGGCACCTTAA
CCBE1	AGTGCCGGGAAGGCTACATC	AGGCACTTGCTCGTACGACGCGTCTCACACCGAGTGCCGGGAAGGCTACATCGTTTCGAGACGATGTGGGCCCGGCACCTTAA
CCDC8	CGAGGCCTTCCTCCGGCGAC	AGGCACTTGCTCGTACGACGCGTCTCACACCGCGAGGCCTTCCTCCGGCGACGTTTCGAGACGATGTGGGCCCGGCACCTTAA
CCDC8	GCGTTTCCCAAGCGATCCCC	AGGCACTTGCTCGTACGACGCGTCTCACACCGGCGTTTCCCAAGCGATCCCCGTTTCGAGACGATGTGGGCCCGGCACCTTAA
CCDC22	CAGGCGGAACCGGGCAGACA	AGGCACTTGCTCGTACGACGCGTCTCACACCGCAGGCGGAACCGGGCAGACAGTTTCGAGACGATGTGGGCCCGGCACCTTAA
CCDC22	CAGCTTGGGAGTGCGAAGGT	AGGCACTTGCTCGTACGACGCGTCTCACACCGCAGCTTGGGAGTGCGAAGGTGTTTCGAGACGATGTGGGCCCGGCACCTTAA
CCDC32	TTTGTGGATTCTTGCCCTGA	AGGCACTTGCTCGTACGACGCGTCTCACACCGTTTGTGGATTCTTGCCCTGAGTTTCGAGACGATGTGGGCCCGGCACCTTAA
CCDC32	GCTTCAGAGTTCTTTGTGGA	AGGCACTTGCTCGTACGACGCGTCTCACACCGGCTTCAGAGTTCTTTGTGGAGTTTCGAGACGATGTGGGCCCGGCACCTTAA
CCDC39	TACAGAGACTATAAGCGCAC	AGGCACTTGCTCGTACGACGCGTCTCACACCGTACAGAGACTATAAGCGCACGTTTCGAGACGATGTGGGCCCGGCACCTTAA
CCDC39	ATGAGCTGATTCTTCTAACC	AGGCACTTGCTCGTACGACGCGTCTCACACCGATGAGCTGATTCTTCTAACCGTTTCGAGACGATGTGGGCCCGGCACCTTAA
CCDC40	AAATCCGGGTGTCCTCAGCT	AGGCACTTGCTCGTACGACGCGTCTCACACCGAAATCCGGGTGTCCTCAGCTGTTTCGAGACGATGTGGGCCCGGCACCTTAA
CCDC40	GGCATACGATAGTGTTAGCG	AGGCACTTGCTCGTACGACGCGTCTCACACCGGGCATACGATAGTGTTAGCGGTTTCGAGACGATGTGGGCCCGGCACCTTAA
CCDC47	TGTTACTGAATCTCCTCAAC	AGGCACTTGCTCGTACGACGCGTCTCACACCGTGTTACTGAATCTCCTCAACGTTTCGAGACGATGTGGGCCCGGCACCTTAA
CCDC47	CATACCACTTGATCACTCAC	AGGCACTTGCTCGTACGACGCGTCTCACACCGCATACCACTTGATCACTCACGTTTCGAGACGATGTGGGCCCGGCACCTTAA
CCDC50	AGAGGAAGATCTGAAAGCGC	AGGCACTTGCTCGTACGACGCGTCTCACACCGAGAGGAAGATCTGAAAGCGCGTTTCGAGACGATGTGGGCCCGGCACCTTAA
CCDC50	ATTTGGCATCGAACGTTCAG	AGGCACTTGCTCGTACGACGCGTCTCACACCGATTTGGCATCGAACGTTCAGGTTTCGAGACGATGTGGGCCCGGCACCTTAA
CCDC65	CTCTGGTCTTGACTTCCCGA	AGGCACTTGCTCGTACGACGCGTCTCACACCGCTCTGGTCTTGACTTCCCGAGTTTCGAGACGATGTGGGCCCGGCACCTTAA
CCDC65	TTCTGAGTATGAAAGCAAGC	AGGCACTTGCTCGTACGACGCGTCTCACACCGTTCTGAGTATGAAAGCAAGCGTTTCGAGACGATGTGGGCCCGGCACCTTAA
CCDC78	GAAGTGGGCGCTGGAGCATC	AGGCACTTGCTCGTACGACGCGTCTCACACCGGAAGTGGGCGCTGGAGCATCGTTTCGAGACGATGTGGGCCCGGCACCTTAA
CCDC78	GTACCCGGCTCTCCAGCCGA	AGGCACTTGCTCGTACGACGCGTCTCACACCGGTACCCGGCTCTCCAGCCGAGTTTCGAGACGATGTGGGCCCGGCACCTTAA
CCDC88A	AGTGACTGATATGTCGCAGG	AGGCACTTGCTCGTACGACGCGTCTCACACCGAGTGACTGATATGTCGCAGGGTTTCGAGACGATGTGGGCCCGGCACCTTAA
CCDC88A	AGAACTAGTGAACTTTCCGA	AGGCACTTGCTCGTACGACGCGTCTCACACCGAGAACTAGTGAACTTTCCGAGTTTCGAGACGATGTGGGCCCGGCACCTTAA
CCDC88C	GGAGCACCATGCTCCTCGAC	AGGCACTTGCTCGTACGACGCGTCTCACACCGGGAGCACCATGCTCCTCGACGTTTCGAGACGATGTGGGCCCGGCACCTTAA
CCDC88C	ACGCAGACTTGTCAGACGGT	AGGCACTTGCTCGTACGACGCGTCTCACACCGACGCAGACTTGTCAGACGGTGTTTCGAGACGATGTGGGCCCGGCACCTTAA
CCDC103	ATCTTATCCTTCCGCTCCAG	AGGCACTTGCTCGTACGACGCGTCTCACACCGATCTTATCCTTCCGCTCCAGGTTTCGAGACGATGTGGGCCCGGCACCTTAA
CCDC103	AGTTACGGGCAGTGGAACAG	AGGCACTTGCTCGTACGACGCGTCTCACACCGAGTTACGGGCAGTGGAACAGGTTTCGAGACGATGTGGGCCCGGCACCTTAA
CCDC115	AGCTGGTGTCCACGCCCCAG	AGGCACTTGCTCGTACGACGCGTCTCACACCGAGCTGGTGTCCACGCCCCAGGTTTCGAGACGATGTGGGCCCGGCACCTTAA
CCDC115	ACGAACGGTGTTGAACGCCC	AGGCACTTGCTCGTACGACGCGTCTCACACCGACGAACGGTGTTGAACGCCCGTTTCGAGACGATGTGGGCCCGGCACCTTAA
CCDC141	TCTGTGGAGATGGTCTACAC	AGGCACTTGCTCGTACGACGCGTCTCACACCGTCTGTGGAGATGGTCTACACGTTTCGAGACGATGTGGGCCCGGCACCTTAA
CCDC141	CAAACTCATGAGTATTCTGG	AGGCACTTGCTCGTACGACGCGTCTCACACCGCAAACTCATGAGTATTCTGGGTTTCGAGACGATGTGGGCCCGGCACCTTAA
CCDC146	AGTTTGCCTAAGTGCATCCC	AGGCACTTGCTCGTACGACGCGTCTCACACCGAGTTTGCCTAAGTGCATCCCGTTTCGAGACGATGTGGGCCCGGCACCTTAA
CCDC146	TGATTTGAGTCATGCGGAGA	AGGCACTTGCTCGTACGACGCGTCTCACACCGTGATTTGAGTCATGCGGAGAGTTTCGAGACGATGTGGGCCCGGCACCTTAA
CCDC174	TTCCCGGCGCTGTATGAGAA	AGGCACTTGCTCGTACGACGCGTCTCACACCGTTCCCGGCGCTGTATGAGAAGTTTCGAGACGATGTGGGCCCGGCACCTTAA
CCDC174	TTACCAACCATTCTTCACTG	AGGCACTTGCTCGTACGACGCGTCTCACACCGTTACCAACCATTCTTCACTGGTTTCGAGACGATGTGGGCCCGGCACCTTAA
CCHCR1	TAACCTGTCTTTGAAGGTCC	AGGCACTTGCTCGTACGACGCGTCTCACACCGTAACCTGTCTTTGAAGGTCCGTTTCGAGACGATGTGGGCCCGGCACCTTAA
CCHCR1	AACGGGATGTTTCCAGTGAC	AGGCACTTGCTCGTACGACGCGTCTCACACCGAACGGGATGTTTCCAGTGACGTTTCGAGACGATGTGGGCCCGGCACCTTAA
CCM2	ACGGCGGCGATGTCATGGAT	AGGCACTTGCTCGTACGACGCGTCTCACACCGACGGCGGCGATGTCATGGATGTTTCGAGACGATGTGGGCCCGGCACCTTAA
CCM2	GCTTGACGTTGTACGCAGAC	AGGCACTTGCTCGTACGACGCGTCTCACACCGGCTTGACGTTGTACGCAGACGTTTCGAGACGATGTGGGCCCGGCACCTTAA
CCN6	TGACAAAACTGTTTACGCTG	AGGCACTTGCTCGTACGACGCGTCTCACACCGTGACAAAACTGTTTACGCTGGTTTCGAGACGATGTGGGCCCGGCACCTTAA
CCN6	TGTTGGGTGCGAGTTCAACC	AGGCACTTGCTCGTACGACGCGTCTCACACCGTGTTGGGTGCGAGTTCAACCGTTTCGAGACGATGTGGGCCCGGCACCTTAA
CCNA2	GATGTTGGGCAACTCTGCGC	AGGCACTTGCTCGTACGACGCGTCTCACACCGGATGTTGGGCAACTCTGCGCGTTTCGAGACGATGTGGGCCCGGCACCTTAA
CCNA2	GCGCTGGCGGTACTGAAGTC	AGGCACTTGCTCGTACGACGCGTCTCACACCGGCGCTGGCGGTACTGAAGTCGTTTCGAGACGATGTGGGCCCGGCACCTTAA
CCND2	CAGTTGCGATCATCGACGGT	AGGCACTTGCTCGTACGACGCGTCTCACACCGCAGTTGCGATCATCGACGGTGTTTCGAGACGATGTGGGCCCGGCACCTTAA
CCND2	CCAACCCTACATGCGCAGAA	AGGCACTTGCTCGTACGACGCGTCTCACACCGCCAACCCTACATGCGCAGAAGTTTCGAGACGATGTGGGCCCGGCACCTTAA
CCNF	GCAGGTACATTCTGATCGAC	AGGCACTTGCTCGTACGACGCGTCTCACACCGGCAGGTACATTCTGATCGACGTTTCGAGACGATGTGGGCCCGGCACCTTAA
CCNF	ACGGCCTTCATTGTAGAGGT	AGGCACTTGCTCGTACGACGCGTCTCACACCGACGGCCTTCATTGTAGAGGTGTTTCGAGACGATGTGGGCCCGGCACCTTAA
CCNO	CTCGAACAGGTCGCAAATGC	AGGCACTTGCTCGTACGACGCGTCTCACACCGCTCGAACAGGTCGCAAATGCGTTTCGAGACGATGTGGGCCCGGCACCTTAA
CCNO	TGTAGATCTAGCTGCGCCAC	AGGCACTTGCTCGTACGACGCGTCTCACACCGTGTAGATCTAGCTGCGCCACGTTTCGAGACGATGTGGGCCCGGCACCTTAA
CCNQ	AGCCAAATGCCATTACCTGT	AGGCACTTGCTCGTACGACGCGTCTCACACCGAGCCAAATGCCATTACCTGTGTTTCGAGACGATGTGGGCCCGGCACCTTAA
CCNQ	AGGGTCATAGGCGTCCAGGT	AGGCACTTGCTCGTACGACGCGTCTCACACCGAGGGTCATAGGCGTCCAGGTGTTTCGAGACGATGTGGGCCCGGCACCTTAA
CCT2	TGTAGAGTCAACTCTTACCC	AGGCACTTGCTCGTACGACGCGTCTCACACCGTGTAGAGTCAACTCTTACCCGTTTCGAGACGATGTGGGCCCGGCACCTTAA
CCT2	CACAGACCATCATAGCGGGT	AGGCACTTGCTCGTACGACGCGTCTCACACCGCACAGACCATCATAGCGGGTGTTTCGAGACGATGTGGGCCCGGCACCTTAA
CCT5	GCGGAGCAATTGCTAGACCG	AGGCACTTGCTCGTACGACGCGTCTCACACCGGCGGAGCAATTGCTAGACCGGTTTCGAGACGATGTGGGCCCGGCACCTTAA
CCT5	AGCGTTTGCCGACGCACTGG	AGGCACTTGCTCGTACGACGCGTCTCACACCGAGCGTTTGCCGACGCACTGGGTTTCGAGACGATGTGGGCCCGGCACCTTAA
CD2AP	GTTTGCCCATCAAACGGGAA	AGGCACTTGCTCGTACGACGCGTCTCACACCGGTTTGCCCATCAAACGGGAAGTTTCGAGACGATGTGGGCCCGGCACCTTAA
CD2AP	GCCCTTAATCCTACAGTCAC	AGGCACTTGCTCGTACGACGCGTCTCACACCGGCCCTTAATCCTACAGTCACGTTTCGAGACGATGTGGGCCCGGCACCTTAA
CD3D	TATATATTCCTCGTGGGTCC	AGGCACTTGCTCGTACGACGCGTCTCACACCGTATATATTCCTCGTGGGTCCGTTTCGAGACGATGTGGGCCCGGCACCTTAA
CD3D	TAATGGGACAGATATATACA	AGGCACTTGCTCGTACGACGCGTCTCACACCGTAATGGGACAGATATATACAGTTTCGAGACGATGTGGGCCCGGCACCTTAA
CD3E	ATTTCAGATCCAGGATACTG	AGGCACTTGCTCGTACGACGCGTCTCACACCGATTTCAGATCCAGGATACTGGTTTCGAGACGATGTGGGCCCGGCACCTTAA
CD3E	CTGAAAATTCCTTCAGTGAC	AGGCACTTGCTCGTACGACGCGTCTCACACCGCTGAAAATTCCTTCAGTGACGTTTCGAGACGATGTGGGCCCGGCACCTTAA
CD3G	AGTCATACACCTTAACCAAG	AGGCACTTGCTCGTACGACGCGTCTCACACCGAGTCATACACCTTAACCAAGGTTTCGAGACGATGTGGGCCCGGCACCTTAA
CD3G	GTGTATGACTATCAAGAAGA	AGGCACTTGCTCGTACGACGCGTCTCACACCGGTGTATGACTATCAAGAAGAGTTTCGAGACGATGTGGGCCCGGCACCTTAA
CD8A	CTGCTGTCCAACCCGACGTC	AGGCACTTGCTCGTACGACGCGTCTCACACCGCTGCTGTCCAACCCGACGTCGTTTCGAGACGATGTGGGCCCGGCACCTTAA
CD8A	GCGGTTCTCGGGCAAGAGGT	AGGCACTTGCTCGTACGACGCGTCTCACACCGGCGGTTCTCGGGCAAGAGGTGTTTCGAGACGATGTGGGCCCGGCACCTTAA
CD19	CGGTGGAATGTTTCGGACCT	AGGCACTTGCTCGTACGACGCGTCTCACACCGCGGTGGAATGTTTCGGACCTGTTTCGAGACGATGTGGGCCCGGCACCTTAA
CD19	GCGTCTTGAGCTGTGGCCCG	AGGCACTTGCTCGTACGACGCGTCTCACACCGGCGTCTTGAGCTGTGGCCCGGTTTCGAGACGATGTGGGCCCGGCACCTTAA
CD27	ACGACCGAGCGGTCAGCGAA	AGGCACTTGCTCGTACGACGCGTCTCACACCGACGACCGAGCGGTCAGCGAAGTTTCGAGACGATGTGGGCCCGGCACCTTAA
CD27	CAGTGTGATCCTTGCATACC	AGGCACTTGCTCGTACGACGCGTCTCACACCGCAGTGTGATCCTTGCATACCGTTTCGAGACGATGTGGGCCCGGCACCTTAA
CD36	TGATAGTGAAGGTTCGAAGA	AGGCACTTGCTCGTACGACGCGTCTCACACCGTGATAGTGAAGGTTCGAAGAGTTTCGAGACGATGTGGGCCCGGCACCTTAA
CD36	TGCGACATGATTAATGGTAC	AGGCACTTGCTCGTACGACGCGTCTCACACCGTGCGACATGATTAATGGTACGTTTCGAGACGATGTGGGCCCGGCACCTTAA
CD40	AAAGCGAATTCCTAGACACC	AGGCACTTGCTCGTACGACGCGTCTCACACCGAAAGCGAATTCCTAGACACCGTTTCGAGACGATGTGGGCCCGGCACCTTAA
CD40	CTGCACCGCTCATGCTCGCC	AGGCACTTGCTCGTACGACGCGTCTCACACCGCTGCACCGCTCATGCTCGCCGTTTCGAGACGATGTGGGCCCGGCACCTTAA
CD40LG	ACGATACAGAGATGCAACAC	AGGCACTTGCTCGTACGACGCGTCTCACACCGACGATACAGAGATGCAACACGTTTCGAGACGATGTGGGCCCGGCACCTTAA
CD40LG	TTGACTCGAAGCTTCCCGAT	AGGCACTTGCTCGTACGACGCGTCTCACACCGTTGACTCGAAGCTTCCCGATGTTTCGAGACGATGTGGGCCCGGCACCTTAA
CD46	TCGTTCACCAATCTCATAGT	AGGCACTTGCTCGTACGACGCGTCTCACACCGTCGTTCACCAATCTCATAGTGTTTCGAGACGATGTGGGCCCGGCACCTTAA
CD46	CGATTTCCAGTAGTCGAAAA	AGGCACTTGCTCGTACGACGCGTCTCACACCGCGATTTCCAGTAGTCGAAAAGTTTCGAGACGATGTGGGCCCGGCACCTTAA
CD55	TATTCCACAACAGTACCGAC	AGGCACTTGCTCGTACGACGCGTCTCACACCGTATTCCACAACAGTACCGACGTTTCGAGACGATGTGGGCCCGGCACCTTAA
CD55	TGTGAAAATTCCTGGCGAGA	AGGCACTTGCTCGTACGACGCGTCTCACACCGTGTGAAAATTCCTGGCGAGAGTTTCGAGACGATGTGGGCCCGGCACCTTAA
CD59	GCGTGTCTCATTACCAAAGC	AGGCACTTGCTCGTACGACGCGTCTCACACCGGCGTGTCTCATTACCAAAGCGTTTCGAGACGATGTGGGCCCGGCACCTTAA
CD59	GCTGTTTTGCAGTCAGCAGT	AGGCACTTGCTCGTACGACGCGTCTCACACCGGCTGTTTTGCAGTCAGCAGTGTTTCGAGACGATGTGGGCCCGGCACCTTAA
CD70	GTGCATCCAGCGCTTCGCAC	AGGCACTTGCTCGTACGACGCGTCTCACACCGGTGCATCCAGCGCTTCGCACGTTTCGAGACGATGTGGGCCCGGCACCTTAA
CD70	GGACCCCAGGCTATACTGGC	AGGCACTTGCTCGTACGACGCGTCTCACACCGGGACCCCAGGCTATACTGGCGTTTCGAGACGATGTGGGCCCGGCACCTTAA
CD79A	CATCCTCCTGTTCTGCGCGG	AGGCACTTGCTCGTACGACGCGTCTCACACCGCATCCTCCTGTTCTGCGCGGGTTTCGAGACGATGTGGGCCCGGCACCTTAA
CD79A	TGCTGCTATTGTGCGGGCAT	AGGCACTTGCTCGTACGACGCGTCTCACACCGTGCTGCTATTGTGCGGGCATGTTTCGAGACGATGTGGGCCCGGCACCTTAA
CD79B	GACCTTTGGGATTCCGGTAC	AGGCACTTGCTCGTACGACGCGTCTCACACCGGACCTTTGGGATTCCGGTACGTTTCGAGACGATGTGGGCCCGGCACCTTAA
CD79B	TGCTACATGAACAGCGCCTC	AGGCACTTGCTCGTACGACGCGTCTCACACCGTGCTACATGAACAGCGCCTCGTTTCGAGACGATGTGGGCCCGGCACCTTAA
CD81	GTTGACAAAGCCCCAGATGC	AGGCACTTGCTCGTACGACGCGTCTCACACCGGTTGACAAAGCCCCAGATGCGTTTCGAGACGATGTGGGCCCGGCACCTTAA
CD81	TGTGCACTCACCTACATAGA	AGGCACTTGCTCGTACGACGCGTCTCACACCGTGTGCACTCACCTACATAGAGTTTCGAGACGATGTGGGCCCGGCACCTTAA
CD151	TGAGTGGATCCGCTCACAGG	AGGCACTTGCTCGTACGACGCGTCTCACACCGTGAGTGGATCCGCTCACAGGGTTTCGAGACGATGTGGGCCCGGCACCTTAA
CD151	TTTCTGCTGGAGATCATCGC	AGGCACTTGCTCGTACGACGCGTCTCACACCGTTTCTGCTGGAGATCATCGCGTTTCGAGACGATGTGGGCCCGGCACCTTAA
CD164	GCAGCTGTTTCGACCTTCAC	AGGCACTTGCTCGTACGACGCGTCTCACACCGGCAGCTGTTTCGACCTTCACGTTTCGAGACGATGTGGGCCCGGCACCTTAA
CD164	CTCCAACGTAACCTCGGCGC	AGGCACTTGCTCGTACGACGCGTCTCACACCGCTCCAACGTAACCTCGGCGCGTTTCGAGACGATGTGGGCCCGGCACCTTAA
CD247	GATGTTTTGGACAAGAGACG	AGGCACTTGCTCGTACGACGCGTCTCACACCGGATGTTTTGGACAAGAGACGGTTTCGAGACGATGTGGGCCCGGCACCTTAA
CD247	GCTGACTTACGTTATAGAGC	AGGCACTTGCTCGTACGACGCGTCTCACACCGGCTGACTTACGTTATAGAGCGTTTCGAGACGATGTGGGCCCGGCACCTTAA
CD320	TGGGTACATGGCTCAATCCC	AGGCACTTGCTCGTACGACGCGTCTCACACCGTGGGTACATGGCTCAATCCCGTTTCGAGACGATGTGGGCCCGGCACCTTAA
CD320	ACCACAGCCGAGCTCGTCGC	AGGCACTTGCTCGTACGACGCGTCTCACACCGACCACAGCCGAGCTCGTCGCGTTTCGAGACGATGTGGGCCCGGCACCTTAA
CDAN1	CGGTTCCCCCCGGCCCTACA	AGGCACTTGCTCGTACGACGCGTCTCACACCGCGGTTCCCCCCGGCCCTACAGTTTCGAGACGATGTGGGCCCGGCACCTTAA
CDAN1	CGCTCTTCGCTCACCGGAGT	AGGCACTTGCTCGTACGACGCGTCTCACACCGCGCTCTTCGCTCACCGGAGTGTTTCGAGACGATGTGGGCCCGGCACCTTAA
CDC6	AGGAGATGTTCGCAAAGCAC	AGGCACTTGCTCGTACGACGCGTCTCACACCGAGGAGATGTTCGCAAAGCACGTTTCGAGACGATGTGGGCCCGGCACCTTAA
CDC6	GGTATCCAGGCCAGCTGGGA	AGGCACTTGCTCGTACGACGCGTCTCACACCGGGTATCCAGGCCAGCTGGGAGTTTCGAGACGATGTGGGCCCGGCACCTTAA
CDC7	AACGACTCATGCTCCAGATA	AGGCACTTGCTCGTACGACGCGTCTCACACCGAACGACTCATGCTCCAGATAGTTTCGAGACGATGTGGGCCCGGCACCTTAA
CDC7	GGCCAAACCAAAGTCTACCA	AGGCACTTGCTCGTACGACGCGTCTCACACCGGGCCAAACCAAAGTCTACCAGTTTCGAGACGATGTGGGCCCGGCACCTTAA
CDC14A	AGATTTTGGACCGCTGAACT	AGGCACTTGCTCGTACGACGCGTCTCACACCGAGATTTTGGACCGCTGAACTGTTTCGAGACGATGTGGGCCCGGCACCTTAA
CDC14A	TTATACCTGAATGGAAGATA	AGGCACTTGCTCGTACGACGCGTCTCACACCGTTATACCTGAATGGAAGATAGTTTCGAGACGATGTGGGCCCGGCACCTTAA
CDC20	GAACTTCGGGTCTTACCCTC	AGGCACTTGCTCGTACGACGCGTCTCACACCGGAACTTCGGGTCTTACCCTCGTTTCGAGACGATGTGGGCCCGGCACCTTAA
CDC20	GTAATGGGGAGACCAGAGGA	AGGCACTTGCTCGTACGACGCGTCTCACACCGGTAATGGGGAGACCAGAGGAGTTTCGAGACGATGTGGGCCCGGCACCTTAA
CDC25A	CTATTTGGCGCTTCAGCCGC	AGGCACTTGCTCGTACGACGCGTCTCACACCGCTATTTGGCGCTTCAGCCGCGTTTCGAGACGATGTGGGCCCGGCACCTTAA
CDC25A	GGCTTCGTGGACCTTCTCGA	AGGCACTTGCTCGTACGACGCGTCTCACACCGGGCTTCGTGGACCTTCTCGAGTTTCGAGACGATGTGGGCCCGGCACCTTAA
CDC42	GGAGTGTTCTGCACTTACAC	AGGCACTTGCTCGTACGACGCGTCTCACACCGGGAGTGTTCTGCACTTACACGTTTCGAGACGATGTGGGCCCGGCACCTTAA
CDC42	TGAGTCCCAACAAGCAAGAA	AGGCACTTGCTCGTACGACGCGTCTCACACCGTGAGTCCCAACAAGCAAGAAGTTTCGAGACGATGTGGGCCCGGCACCTTAA
CDC42BPB	AGCTTCCGGAAGATATGGCG	AGGCACTTGCTCGTACGACGCGTCTCACACCGAGCTTCCGGAAGATATGGCGGTTTCGAGACGATGTGGGCCCGGCACCTTAA
CDC42BPB	AGGTGTGCCCACGGCCACGG	AGGCACTTGCTCGTACGACGCGTCTCACACCGAGGTGTGCCCACGGCCACGGGTTTCGAGACGATGTGGGCCCGGCACCTTAA
CDC45	GCTGGTAGAGCACCAGGCGG	AGGCACTTGCTCGTACGACGCGTCTCACACCGGCTGGTAGAGCACCAGGCGGGTTTCGAGACGATGTGGGCCCGGCACCTTAA
CDC45	GAACCAGCGTATATTGCACG	AGGCACTTGCTCGTACGACGCGTCTCACACCGGAACCAGCGTATATTGCACGGTTTCGAGACGATGTGGGCCCGGCACCTTAA
CDC73	ACCCAGAGAGTACTACACAT	AGGCACTTGCTCGTACGACGCGTCTCACACCGACCCAGAGAGTACTACACATGTTTCGAGACGATGTGGGCCCGGCACCTTAA
CDC73	GACACTATGGGAACCTACCA	AGGCACTTGCTCGTACGACGCGTCTCACACCGGACACTATGGGAACCTACCAGTTTCGAGACGATGTGGGCCCGGCACCTTAA
CDCA7	CTCTTACCAGGTCAAGGTCC	AGGCACTTGCTCGTACGACGCGTCTCACACCGCTCTTACCAGGTCAAGGTCCGTTTCGAGACGATGTGGGCCCGGCACCTTAA
CDCA7	GTACTTACTGAGTCGGAGCC	AGGCACTTGCTCGTACGACGCGTCTCACACCGGTACTTACTGAGTCGGAGCCGTTTCGAGACGATGTGGGCCCGGCACCTTAA
CDH2	TCACTGCGGTACAGTGTAAC	AGGCACTTGCTCGTACGACGCGTCTCACACCGTCACTGCGGTACAGTGTAACGTTTCGAGACGATGTGGGCCCGGCACCTTAA
CDH2	TAATCTAACTGTGACCGATA	AGGCACTTGCTCGTACGACGCGTCTCACACCGTAATCTAACTGTGACCGATAGTTTCGAGACGATGTGGGCCCGGCACCTTAA
CDH3	CGTTGGTCACTTCAACGTAC	AGGCACTTGCTCGTACGACGCGTCTCACACCGCGTTGGTCACTTCAACGTACGTTTCGAGACGATGTGGGCCCGGCACCTTAA
CDH3	AGGTAGGTGGCACGCCACGC	AGGCACTTGCTCGTACGACGCGTCTCACACCGAGGTAGGTGGCACGCCACGCGTTTCGAGACGATGTGGGCCCGGCACCTTAA
CDH11	TTGACAATGAATTCCGACGG	AGGCACTTGCTCGTACGACGCGTCTCACACCGTTGACAATGAATTCCGACGGGTTTCGAGACGATGTGGGCCCGGCACCTTAA
CDH11	CTTCGGGTCGATGTGCACGT	AGGCACTTGCTCGTACGACGCGTCTCACACCGCTTCGGGTCGATGTGCACGTGTTTCGAGACGATGTGGGCCCGGCACCTTAA
CDH23	GCAGGCGGTGTACAGCGTAA	AGGCACTTGCTCGTACGACGCGTCTCACACCGGCAGGCGGTGTACAGCGTAAGTTTCGAGACGATGTGGGCCCGGCACCTTAA
CDH23	AGGGCCAGGAGTCTTACCGG	AGGCACTTGCTCGTACGACGCGTCTCACACCGAGGGCCAGGAGTCTTACCGGGTTTCGAGACGATGTGGGCCCGGCACCTTAA
CDHR1	GTGGCGGTCCACGGCAAATG	AGGCACTTGCTCGTACGACGCGTCTCACACCGGTGGCGGTCCACGGCAAATGGTTTCGAGACGATGTGGGCCCGGCACCTTAA
CDHR1	AACGGGGTCGGCAGCACCAA	AGGCACTTGCTCGTACGACGCGTCTCACACCGAACGGGGTCGGCAGCACCAAGTTTCGAGACGATGTGGGCCCGGCACCTTAA
CDK4	AAGGCCCGTGATCCCCACAG	AGGCACTTGCTCGTACGACGCGTCTCACACCGAAGGCCCGTGATCCCCACAGGTTTCGAGACGATGTGGGCCCGGCACCTTAA
CDK4	CTCACCTTGATCGTTTCGGC	AGGCACTTGCTCGTACGACGCGTCTCACACCGCTCACCTTGATCGTTTCGGCGTTTCGAGACGATGTGGGCCCGGCACCTTAA
CDK5	ACTCCGTGGACACACTGCTG	AGGCACTTGCTCGTACGACGCGTCTCACACCGACTCCGTGGACACACTGCTGGTTTCGAGACGATGTGGGCCCGGCACCTTAA
CDK5	CCTTTACAATCTCAGGATCG	AGGCACTTGCTCGTACGACGCGTCTCACACCGCCTTTACAATCTCAGGATCGGTTTCGAGACGATGTGGGCCCGGCACCTTAA
CDK5RAP2	AGATCAGCGAAATTCGGAGG	AGGCACTTGCTCGTACGACGCGTCTCACACCGAGATCAGCGAAATTCGGAGGGTTTCGAGACGATGTGGGCCCGGCACCTTAA
CDK5RAP2	TGACCTTATACAGCTAGTGA	AGGCACTTGCTCGTACGACGCGTCTCACACCGTGACCTTATACAGCTAGTGAGTTTCGAGACGATGTGGGCCCGGCACCTTAA
CDK6	CGCGCTTCAACGCCACGAAA	AGGCACTTGCTCGTACGACGCGTCTCACACCGCGCGCTTCAACGCCACGAAAGTTTCGAGACGATGTGGGCCCGGCACCTTAA
CDK6	CCTGGCTCACCTGACCACGT	AGGCACTTGCTCGTACGACGCGTCTCACACCGCCTGGCTCACCTGACCACGTGTTTCGAGACGATGTGGGCCCGGCACCTTAA
CDK7	ATACACATCAGGTTGTAACC	AGGCACTTGCTCGTACGACGCGTCTCACACCGATACACATCAGGTTGTAACCGTTTCGAGACGATGTGGGCCCGGCACCTTAA
CDK7	AACTTTGGGCACACCAACTG	AGGCACTTGCTCGTACGACGCGTCTCACACCGAACTTTGGGCACACCAACTGGTTTCGAGACGATGTGGGCCCGGCACCTTAA
CDK8	CTATTATATCAGATCCTAGA	AGGCACTTGCTCGTACGACGCGTCTCACACCGCTATTATATCAGATCCTAGAGTTTCGAGACGATGTGGGCCCGGCACCTTAA
CDK8	GCAACACCCAGTTAGCATGC	AGGCACTTGCTCGTACGACGCGTCTCACACCGGCAACACCCAGTTAGCATGCGTTTCGAGACGATGTGGGCCCGGCACCTTAA
CDK10	AGACCACGTACCTCTCCAGG	AGGCACTTGCTCGTACGACGCGTCTCACACCGAGACCACGTACCTCTCCAGGGTTTCGAGACGATGTGGGCCCGGCACCTTAA
CDK10	ACGCACCTGAGCCTCCGAGA	AGGCACTTGCTCGTACGACGCGTCTCACACCGACGCACCTGAGCCTCCGAGAGTTTCGAGACGATGTGGGCCCGGCACCTTAA
CDK12	GGAGACTGATGACTATGGGA	AGGCACTTGCTCGTACGACGCGTCTCACACCGGGAGACTGATGACTATGGGAGTTTCGAGACGATGTGGGCCCGGCACCTTAA
CDK12	GGAGCTCTGGAGGGAGAGGA	AGGCACTTGCTCGTACGACGCGTCTCACACCGGGAGCTCTGGAGGGAGAGGAGTTTCGAGACGATGTGGGCCCGGCACCTTAA
CDK13	AGAATATGTGGGCCTCGCTA	AGGCACTTGCTCGTACGACGCGTCTCACACCGAGAATATGTGGGCCTCGCTAGTTTCGAGACGATGTGGGCCCGGCACCTTAA
CDK13	GCCCGGGCTGAAGCAAGAGG	AGGCACTTGCTCGTACGACGCGTCTCACACCGGCCCGGGCTGAAGCAAGAGGGTTTCGAGACGATGTGGGCCCGGCACCTTAA
CDK19	ACGGTCACGTCTACAAGGCG	AGGCACTTGCTCGTACGACGCGTCTCACACCGACGGTCACGTCTACAAGGCGGTTTCGAGACGATGTGGGCCCGGCACCTTAA
CDK19	ATCAAGAATCTGGTAAAGTA	AGGCACTTGCTCGTACGACGCGTCTCACACCGATCAAGAATCTGGTAAAGTAGTTTCGAGACGATGTGGGCCCGGCACCTTAA
CDKL5	AAGGAAGCATTTCGTCGGAG	AGGCACTTGCTCGTACGACGCGTCTCACACCGAAGGAAGCATTTCGTCGGAGGTTTCGAGACGATGTGGGCCCGGCACCTTAA
CDKL5	GGGCTCCGCAATTTGGGCCC	AGGCACTTGCTCGTACGACGCGTCTCACACCGGGGCTCCGCAATTTGGGCCCGTTTCGAGACGATGTGGGCCCGGCACCTTAA
CDKN1B	GCCCCAATTAAAGGCGCCGC	AGGCACTTGCTCGTACGACGCGTCTCACACCGGCCCCAATTAAAGGCGCCGCGTTTCGAGACGATGTGGGCCCGGCACCTTAA
CDKN1B	CGGGGGTCTGTAGTAGAACT	AGGCACTTGCTCGTACGACGCGTCTCACACCGCGGGGGTCTGTAGTAGAACTGTTTCGAGACGATGTGGGCCCGGCACCTTAA
CDKN1C	CTCTTGAGGCGCCGCGTCCG	AGGCACTTGCTCGTACGACGCGTCTCACACCGCTCTTGAGGCGCCGCGTCCGGTTTCGAGACGATGTGGGCCCGGCACCTTAA
CDKN1C	GCTGGAAGTCGTAATCCCAG	AGGCACTTGCTCGTACGACGCGTCTCACACCGGCTGGAAGTCGTAATCCCAGGTTTCGAGACGATGTGGGCCCGGCACCTTAA
CDKN2A	CACCGAATAGTTACGGTCGG	AGGCACTTGCTCGTACGACGCGTCTCACACCGCACCGAATAGTTACGGTCGGGTTTCGAGACGATGTGGGCCCGGCACCTTAA
CDKN2A	GGTCGGAGGCCGATCCAGGT	AGGCACTTGCTCGTACGACGCGTCTCACACCGGGTCGGAGGCCGATCCAGGTGTTTCGAGACGATGTGGGCCCGGCACCTTAA
CDKN2B	GGGCAGCATCATGCACCGGT	AGGCACTTGCTCGTACGACGCGTCTCACACCGGGGCAGCATCATGCACCGGTGTTTCGAGACGATGTGGGCCCGGCACCTTAA
CDKN2B	GACTCCGTTGGGATCCGCGC	AGGCACTTGCTCGTACGACGCGTCTCACACCGGACTCCGTTGGGATCCGCGCGTTTCGAGACGATGTGGGCCCGGCACCTTAA
CDON	TGGGTTCCCATGAACGTCGC	AGGCACTTGCTCGTACGACGCGTCTCACACCGTGGGTTCCCATGAACGTCGCGTTTCGAGACGATGTGGGCCCGGCACCTTAA
CDON	ACTGGTGCCGTAATTATAAC	AGGCACTTGCTCGTACGACGCGTCTCACACCGACTGGTGCCGTAATTATAACGTTTCGAGACGATGTGGGCCCGGCACCTTAA
CDSN	GACGATGGGCCCTCCACTGC	AGGCACTTGCTCGTACGACGCGTCTCACACCGGACGATGGGCCCTCCACTGCGTTTCGAGACGATGTGGGCCCGGCACCTTAA
CDSN	TGTCCGAACTACAGGGACGC	AGGCACTTGCTCGTACGACGCGTCTCACACCGTGTCCGAACTACAGGGACGCGTTTCGAGACGATGTGGGCCCGGCACCTTAA
CDT1	CCAGATCAAAACCGTGTACC	AGGCACTTGCTCGTACGACGCGTCTCACACCGCCAGATCAAAACCGTGTACCGTTTCGAGACGATGTGGGCCCGGCACCTTAA
CDT1	GTGCTGGCCTGGGAGACCCG	AGGCACTTGCTCGTACGACGCGTCTCACACCGGTGCTGGCCTGGGAGACCCGGTTTCGAGACGATGTGGGCCCGGCACCTTAA
CDX4	TGGCGGGTCGCTTGTCCCGA	AGGCACTTGCTCGTACGACGCGTCTCACACCGTGGCGGGTCGCTTGTCCCGAGTTTCGAGACGATGTGGGCCCGGCACCTTAA
CDX4	GTAGTCGGTCGAGCAGAAAG	AGGCACTTGCTCGTACGACGCGTCTCACACCGGTAGTCGGTCGAGCAGAAAGGTTTCGAGACGATGTGGGCCCGGCACCTTAA
CEACAM16	CACACTCAGCGTGTCATACC	AGGCACTTGCTCGTACGACGCGTCTCACACCGCACACTCAGCGTGTCATACCGTTTCGAGACGATGTGGGCCCGGCACCTTAA
CEACAM16	GTCCGCTGGTTCTTCAACGG	AGGCACTTGCTCGTACGACGCGTCTCACACCGGTCCGCTGGTTCTTCAACGGGTTTCGAGACGATGTGGGCCCGGCACCTTAA
CEBPA	TCTGGCCGCAGTGCGCGATC	AGGCACTTGCTCGTACGACGCGTCTCACACCGTCTGGCCGCAGTGCGCGATCGTTTCGAGACGATGTGGGCCCGGCACCTTAA
CEBPA	CGGCGGCGCCGTCATGCCCG	AGGCACTTGCTCGTACGACGCGTCTCACACCGCGGCGGCGCCGTCATGCCCGGTTTCGAGACGATGTGGGCCCGGCACCTTAA
CEBPE	CACATACCTTCGGCCCAGAC	AGGCACTTGCTCGTACGACGCGTCTCACACCGCACATACCTTCGGCCCAGACGTTTCGAGACGATGTGGGCCCGGCACCTTAA
CEBPE	CTCTCCGCCTACATCGAGTC	AGGCACTTGCTCGTACGACGCGTCTCACACCGCTCTCCGCCTACATCGAGTCGTTTCGAGACGATGTGGGCCCGGCACCTTAA
CEL	GAATATCGCGGCCTTCGGGG	AGGCACTTGCTCGTACGACGCGTCTCACACCGGAATATCGCGGCCTTCGGGGGTTTCGAGACGATGTGGGCCCGGCACCTTAA
CEL	CGATCTCCTCGCCGTCATAC	AGGCACTTGCTCGTACGACGCGTCTCACACCGCGATCTCCTCGCCGTCATACGTTTCGAGACGATGTGGGCCCGGCACCTTAA
CELF2	ATCTGGTAGACGGCTCCGTA	AGGCACTTGCTCGTACGACGCGTCTCACACCGATCTGGTAGACGGCTCCGTAGTTTCGAGACGATGTGGGCCCGGCACCTTAA
CELF2	TCTGTACCTTTACTCTGCGG	AGGCACTTGCTCGTACGACGCGTCTCACACCGTCTGTACCTTTACTCTGCGGGTTTCGAGACGATGTGGGCCCGGCACCTTAA
CELSR1	CACCGGCGACTACTGCGAGA	AGGCACTTGCTCGTACGACGCGTCTCACACCGCACCGGCGACTACTGCGAGAGTTTCGAGACGATGTGGGCCCGGCACCTTAA
CELSR1	CTACAGTACGCCGCCGCGCT	AGGCACTTGCTCGTACGACGCGTCTCACACCGCTACAGTACGCCGCCGCGCTGTTTCGAGACGATGTGGGCCCGGCACCTTAA
CENPE	TCAGCCTGATAGGATGGCGG	AGGCACTTGCTCGTACGACGCGTCTCACACCGTCAGCCTGATAGGATGGCGGGTTTCGAGACGATGTGGGCCCGGCACCTTAA
CENPE	GAAAATGTCATGAATTGCCC	AGGCACTTGCTCGTACGACGCGTCTCACACCGGAAAATGTCATGAATTGCCCGTTTCGAGACGATGTGGGCCCGGCACCTTAA
CENPF	AGATAGTTATAATGCGCAGT	AGGCACTTGCTCGTACGACGCGTCTCACACCGAGATAGTTATAATGCGCAGTGTTTCGAGACGATGTGGGCCCGGCACCTTAA
CENPF	ACTGCCGGTACACCTCACAG	AGGCACTTGCTCGTACGACGCGTCTCACACCGACTGCCGGTACACCTCACAGGTTTCGAGACGATGTGGGCCCGGCACCTTAA
CENPJ	TTTTAAGAGCGGTTTTCCGC	AGGCACTTGCTCGTACGACGCGTCTCACACCGTTTTAAGAGCGGTTTTCCGCGTTTCGAGACGATGTGGGCCCGGCACCTTAA
CENPJ	TATCCATTTTAAACAGCGGC	AGGCACTTGCTCGTACGACGCGTCTCACACCGTATCCATTTTAAACAGCGGCGTTTCGAGACGATGTGGGCCCGGCACCTTAA
CEP19	TCTAGGTAACTCTTGTGTCG	AGGCACTTGCTCGTACGACGCGTCTCACACCGTCTAGGTAACTCTTGTGTCGGTTTCGAGACGATGTGGGCCCGGCACCTTAA
CEP19	AACAATGGAACAAATTCAAC	AGGCACTTGCTCGTACGACGCGTCTCACACCGAACAATGGAACAAATTCAACGTTTCGAGACGATGTGGGCCCGGCACCTTAA
CEP41	TCAAGAATATCATTTGAATA	AGGCACTTGCTCGTACGACGCGTCTCACACCGTCAAGAATATCATTTGAATAGTTTCGAGACGATGTGGGCCCGGCACCTTAA
CEP41	TTCATAAACAACGCAGGAGC	AGGCACTTGCTCGTACGACGCGTCTCACACCGTTCATAAACAACGCAGGAGCGTTTCGAGACGATGTGGGCCCGGCACCTTAA
CEP55	TGCTTATCAACTCACAGAGA	AGGCACTTGCTCGTACGACGCGTCTCACACCGTGCTTATCAACTCACAGAGAGTTTCGAGACGATGTGGGCCCGGCACCTTAA
CEP55	CAATACACTCCGTTTATCAC	AGGCACTTGCTCGTACGACGCGTCTCACACCGCAATACACTCCGTTTATCACGTTTCGAGACGATGTGGGCCCGGCACCTTAA
CEP57	ACATGCACTGACTTCTGCAA	AGGCACTTGCTCGTACGACGCGTCTCACACCGACATGCACTGACTTCTGCAAGTTTCGAGACGATGTGGGCCCGGCACCTTAA
CEP57	TTCTAGACCAGTCTGCAACT	AGGCACTTGCTCGTACGACGCGTCTCACACCGTTCTAGACCAGTCTGCAACTGTTTCGAGACGATGTGGGCCCGGCACCTTAA
CEP63	GTTGGATGTGACACATAAGG	AGGCACTTGCTCGTACGACGCGTCTCACACCGGTTGGATGTGACACATAAGGGTTTCGAGACGATGTGGGCCCGGCACCTTAA
CEP63	AAATAGAGCGCCTCACCATG	AGGCACTTGCTCGTACGACGCGTCTCACACCGAAATAGAGCGCCTCACCATGGTTTCGAGACGATGTGGGCCCGGCACCTTAA
CEP78	CCTGATCTTGACTGTATGGC	AGGCACTTGCTCGTACGACGCGTCTCACACCGCCTGATCTTGACTGTATGGCGTTTCGAGACGATGTGGGCCCGGCACCTTAA
CEP78	GAATTAGTCCATTTAGCTCC	AGGCACTTGCTCGTACGACGCGTCTCACACCGGAATTAGTCCATTTAGCTCCGTTTCGAGACGATGTGGGCCCGGCACCTTAA
CEP83	AGCTAATTATCAGACACTGA	AGGCACTTGCTCGTACGACGCGTCTCACACCGAGCTAATTATCAGACACTGAGTTTCGAGACGATGTGGGCCCGGCACCTTAA
CEP83	GAAATTGCGGGCTTCACAGA	AGGCACTTGCTCGTACGACGCGTCTCACACCGGAAATTGCGGGCTTCACAGAGTTTCGAGACGATGTGGGCCCGGCACCTTAA
CEP85L	CTCACTGCCCCGGATAACTG	AGGCACTTGCTCGTACGACGCGTCTCACACCGCTCACTGCCCCGGATAACTGGTTTCGAGACGATGTGGGCCCGGCACCTTAA
CEP85L	AGGCTTTAACATCACAACTG	AGGCACTTGCTCGTACGACGCGTCTCACACCGAGGCTTTAACATCACAACTGGTTTCGAGACGATGTGGGCCCGGCACCTTAA
CEP104	GCAGAGCGGTTTCGAAGACT	AGGCACTTGCTCGTACGACGCGTCTCACACCGGCAGAGCGGTTTCGAAGACTGTTTCGAGACGATGTGGGCCCGGCACCTTAA
CEP104	TATTCGTAAGCATTATGGGG	AGGCACTTGCTCGTACGACGCGTCTCACACCGTATTCGTAAGCATTATGGGGGTTTCGAGACGATGTGGGCCCGGCACCTTAA
CEP120	AAACCTTTTCCATCTCGAGG	AGGCACTTGCTCGTACGACGCGTCTCACACCGAAACCTTTTCCATCTCGAGGGTTTCGAGACGATGTGGGCCCGGCACCTTAA
CEP120	ACAGTTGGGGCTAGCTCCAC	AGGCACTTGCTCGTACGACGCGTCTCACACCGACAGTTGGGGCTAGCTCCACGTTTCGAGACGATGTGGGCCCGGCACCTTAA
CEP131	ACCGCTACACCCCCTCGGAG	AGGCACTTGCTCGTACGACGCGTCTCACACCGACCGCTACACCCCCTCGGAGGTTTCGAGACGATGTGGGCCCGGCACCTTAA
CEP131	TCCGGGCAGGTTTATCCACC	AGGCACTTGCTCGTACGACGCGTCTCACACCGTCCGGGCAGGTTTATCCACCGTTTCGAGACGATGTGGGCCCGGCACCTTAA
CEP135	GTTCATCAATTTGCATACGC	AGGCACTTGCTCGTACGACGCGTCTCACACCGGTTCATCAATTTGCATACGCGTTTCGAGACGATGTGGGCCCGGCACCTTAA
CEP135	AGAGACTATAGCAAGCAGGT	AGGCACTTGCTCGTACGACGCGTCTCACACCGAGAGACTATAGCAAGCAGGTGTTTCGAGACGATGTGGGCCCGGCACCTTAA
CEP152	CCAGTATTCGGACTGCAGCG	AGGCACTTGCTCGTACGACGCGTCTCACACCGCCAGTATTCGGACTGCAGCGGTTTCGAGACGATGTGGGCCCGGCACCTTAA
CEP152	ACCTACCGGACTGCAACAAG	AGGCACTTGCTCGTACGACGCGTCTCACACCGACCTACCGGACTGCAACAAGGTTTCGAGACGATGTGGGCCCGGCACCTTAA
CEP164	GCTGTTGGCAAAGGGCGACA	AGGCACTTGCTCGTACGACGCGTCTCACACCGGCTGTTGGCAAAGGGCGACAGTTTCGAGACGATGTGGGCCCGGCACCTTAA
CEP164	CTCCGATAGTGTTCGTCACA	AGGCACTTGCTCGTACGACGCGTCTCACACCGCTCCGATAGTGTTCGTCACAGTTTCGAGACGATGTGGGCCCGGCACCTTAA
CEP250	TCTGAATTCGGTTATACTCC	AGGCACTTGCTCGTACGACGCGTCTCACACCGTCTGAATTCGGTTATACTCCGTTTCGAGACGATGTGGGCCCGGCACCTTAA
CEP250	CCTTCTCAGTCTATGGCGGG	AGGCACTTGCTCGTACGACGCGTCTCACACCGCCTTCTCAGTCTATGGCGGGGTTTCGAGACGATGTGGGCCCGGCACCTTAA
CEP290	CTAGATGGTGCTATCCCATC	AGGCACTTGCTCGTACGACGCGTCTCACACCGCTAGATGGTGCTATCCCATCGTTTCGAGACGATGTGGGCCCGGCACCTTAA
CEP290	TTAGTTGGCTCTTCGAAATG	AGGCACTTGCTCGTACGACGCGTCTCACACCGTTAGTTGGCTCTTCGAAATGGTTTCGAGACGATGTGGGCCCGGCACCTTAA
CERKL	CATTCAGCCCGAGCGCCCGG	AGGCACTTGCTCGTACGACGCGTCTCACACCGCATTCAGCCCGAGCGCCCGGGTTTCGAGACGATGTGGGCCCGGCACCTTAA
CERKL	GCCCCGGAGCAGAATCCGCT	AGGCACTTGCTCGTACGACGCGTCTCACACCGGCCCCGGAGCAGAATCCGCTGTTTCGAGACGATGTGGGCCCGGCACCTTAA
CERS1	CCAAGATGCCCGAGAGCGCT	AGGCACTTGCTCGTACGACGCGTCTCACACCGCCAAGATGCCCGAGAGCGCTGTTTCGAGACGATGTGGGCCCGGCACCTTAA
CERS1	GGAGGCAGCACCGCTTCGCC	AGGCACTTGCTCGTACGACGCGTCTCACACCGGGAGGCAGCACCGCTTCGCCGTTTCGAGACGATGTGGGCCCGGCACCTTAA
CERS3	TCAGACTGATATTTATGGAC	AGGCACTTGCTCGTACGACGCGTCTCACACCGTCAGACTGATATTTATGGACGTTTCGAGACGATGTGGGCCCGGCACCTTAA
CERS3	CATTAAAGAGACAGTTCGAA	AGGCACTTGCTCGTACGACGCGTCTCACACCGCATTAAAGAGACAGTTCGAAGTTTCGAGACGATGTGGGCCCGGCACCTTAA
CERT1	TTTTAGACTGAATCTGGATA	AGGCACTTGCTCGTACGACGCGTCTCACACCGTTTTAGACTGAATCTGGATAGTTTCGAGACGATGTGGGCCCGGCACCTTAA
CERT1	CCAACTTCTCACGTAAACTG	AGGCACTTGCTCGTACGACGCGTCTCACACCGCCAACTTCTCACGTAAACTGGTTTCGAGACGATGTGGGCCCGGCACCTTAA
CES1	TGCCCAGAAGGGGTTGACTC	AGGCACTTGCTCGTACGACGCGTCTCACACCGTGCCCAGAAGGGGTTGACTCGTTTCGAGACGATGTGGGCCCGGCACCTTAA
CES1	ATGCCGCAGCTTACATAGGA	AGGCACTTGCTCGTACGACGCGTCTCACACCGATGCCGCAGCTTACATAGGAGTTTCGAGACGATGTGGGCCCGGCACCTTAA
CETP	AGAGTCGATCTCGAAGTCAA	AGGCACTTGCTCGTACGACGCGTCTCACACCGAGAGTCGATCTCGAAGTCAAGTTTCGAGACGATGTGGGCCCGGCACCTTAA
CETP	GGCCGATTTTGTCCAGACAA	AGGCACTTGCTCGTACGACGCGTCTCACACCGGGCCGATTTTGTCCAGACAAGTTTCGAGACGATGTGGGCCCGGCACCTTAA
CFAP43	TGTCTTTTAACCCCATGAAC	AGGCACTTGCTCGTACGACGCGTCTCACACCGTGTCTTTTAACCCCATGAACGTTTCGAGACGATGTGGGCCCGGCACCTTAA
CFAP43	GAGATCTTTCGGCAACGACT	AGGCACTTGCTCGTACGACGCGTCTCACACCGGAGATCTTTCGGCAACGACTGTTTCGAGACGATGTGGGCCCGGCACCTTAA
CFAP44	TCAAAGTGGAGCTCTGTCGA	AGGCACTTGCTCGTACGACGCGTCTCACACCGTCAAAGTGGAGCTCTGTCGAGTTTCGAGACGATGTGGGCCCGGCACCTTAA
CFAP44	TGCTTCTGGACTCACCTCGA	AGGCACTTGCTCGTACGACGCGTCTCACACCGTGCTTCTGGACTCACCTCGAGTTTCGAGACGATGTGGGCCCGGCACCTTAA
CFAP52	ATAGTGGGACAATTCGAGTA	AGGCACTTGCTCGTACGACGCGTCTCACACCGATAGTGGGACAATTCGAGTAGTTTCGAGACGATGTGGGCCCGGCACCTTAA
CFAP52	TTGTACTTGGTATCACTAGG	AGGCACTTGCTCGTACGACGCGTCTCACACCGTTGTACTTGGTATCACTAGGGTTTCGAGACGATGTGGGCCCGGCACCTTAA
CFAP53	TGCGTCGGATTCTTTCTAGA	AGGCACTTGCTCGTACGACGCGTCTCACACCGTGCGTCGGATTCTTTCTAGAGTTTCGAGACGATGTGGGCCCGGCACCTTAA
CFAP53	TGAACATGAAGCTCGTGCAA	AGGCACTTGCTCGTACGACGCGTCTCACACCGTGAACATGAAGCTCGTGCAAGTTTCGAGACGATGTGGGCCCGGCACCTTAA
CFAP65	TATCCTTACCTGGGCGCTGA	AGGCACTTGCTCGTACGACGCGTCTCACACCGTATCCTTACCTGGGCGCTGAGTTTCGAGACGATGTGGGCCCGGCACCTTAA
CFAP65	GAGTGAACAAGAGGGTCATC	AGGCACTTGCTCGTACGACGCGTCTCACACCGGAGTGAACAAGAGGGTCATCGTTTCGAGACGATGTGGGCCCGGCACCTTAA
CFAP69	CAGATTCTATAAAACGAGGC	AGGCACTTGCTCGTACGACGCGTCTCACACCGCAGATTCTATAAAACGAGGCGTTTCGAGACGATGTGGGCCCGGCACCTTAA
CFAP69	AATTGCCACTTTGTCATCAG	AGGCACTTGCTCGTACGACGCGTCTCACACCGAATTGCCACTTTGTCATCAGGTTTCGAGACGATGTGGGCCCGGCACCTTAA
CFAP70	CCGACCATGTAGTTCTGCCC	AGGCACTTGCTCGTACGACGCGTCTCACACCGCCGACCATGTAGTTCTGCCCGTTTCGAGACGATGTGGGCCCGGCACCTTAA
CFAP70	CTCAGGGGGCAATCTACTGA	AGGCACTTGCTCGTACGACGCGTCTCACACCGCTCAGGGGGCAATCTACTGAGTTTCGAGACGATGTGGGCCCGGCACCTTAA
CFAP221	TCAAAGTATTTGGTTTGCGG	AGGCACTTGCTCGTACGACGCGTCTCACACCGTCAAAGTATTTGGTTTGCGGGTTTCGAGACGATGTGGGCCCGGCACCTTAA
CFAP221	TTTGCTATTGAGCCAACATC	AGGCACTTGCTCGTACGACGCGTCTCACACCGTTTGCTATTGAGCCAACATCGTTTCGAGACGATGTGGGCCCGGCACCTTAA
CFAP298	GAGCCGCCCATTATAGACCC	AGGCACTTGCTCGTACGACGCGTCTCACACCGGAGCCGCCCATTATAGACCCGTTTCGAGACGATGTGGGCCCGGCACCTTAA
CFAP298	GAAAAATGCGTACCCAGCGG	AGGCACTTGCTCGTACGACGCGTCTCACACCGGAAAAATGCGTACCCAGCGGGTTTCGAGACGATGTGGGCCCGGCACCTTAA
CFAP300	GCTGGGCAGAATCAAGGCGC	AGGCACTTGCTCGTACGACGCGTCTCACACCGGCTGGGCAGAATCAAGGCGCGTTTCGAGACGATGTGGGCCCGGCACCTTAA
CFAP300	AACGAAATCATCCTTCCGAT	AGGCACTTGCTCGTACGACGCGTCTCACACCGAACGAAATCATCCTTCCGATGTTTCGAGACGATGTGGGCCCGGCACCTTAA
CFAP410	TCATCCCAAAGCTGTGACGG	AGGCACTTGCTCGTACGACGCGTCTCACACCGTCATCCCAAAGCTGTGACGGGTTTCGAGACGATGTGGGCCCGGCACCTTAA
CFAP410	TTGTCCAGCTTCTGTAGGCG	AGGCACTTGCTCGTACGACGCGTCTCACACCGTTGTCCAGCTTCTGTAGGCGGTTTCGAGACGATGTGGGCCCGGCACCTTAA
CFB	GACCACACGACTTCGAGAAC	AGGCACTTGCTCGTACGACGCGTCTCACACCGGACCACACGACTTCGAGAACGTTTCGAGACGATGTGGGCCCGGCACCTTAA
CFB	ACAGCGATCTGTGACAACGG	AGGCACTTGCTCGTACGACGCGTCTCACACCGACAGCGATCTGTGACAACGGGTTTCGAGACGATGTGGGCCCGGCACCTTAA
CFC1	CTCTCCGAAAGCCCGGGAGT	AGGCACTTGCTCGTACGACGCGTCTCACACCGCTCTCCGAAAGCCCGGGAGTGTTTCGAGACGATGTGGGCCCGGCACCTTAA
CFC1	CTACTCCCGGGCTTTCGGAG	AGGCACTTGCTCGTACGACGCGTCTCACACCGCTACTCCCGGGCTTTCGGAGGTTTCGAGACGATGTGGGCCCGGCACCTTAA
CFD	ACCGGGAACTCTCTGCGACG	AGGCACTTGCTCGTACGACGCGTCTCACACCGACCGGGAACTCTCTGCGACGGTTTCGAGACGATGTGGGCCCGGCACCTTAA
CFD	CTGTCGGAGAAGGCCACACT	AGGCACTTGCTCGTACGACGCGTCTCACACCGCTGTCGGAGAAGGCCACACTGTTTCGAGACGATGTGGGCCCGGCACCTTAA
CFH	TGGATATGTTTGGTCAGACC	AGGCACTTGCTCGTACGACGCGTCTCACACCGTGGATATGTTTGGTCAGACCGTTTCGAGACGATGTGGGCCCGGCACCTTAA
CFH	GTACGGTTTGTATGTAACTC	AGGCACTTGCTCGTACGACGCGTCTCACACCGGTACGGTTTGTATGTAACTCGTTTCGAGACGATGTGGGCCCGGCACCTTAA
CFHR1	AACAGCATTGTACTTACCAG	AGGCACTTGCTCGTACGACGCGTCTCACACCGAACAGCATTGTACTTACCAGGTTTCGAGACGATGTGGGCCCGGCACCTTAA
CFHR1	CAGTGGACCTGCATTTGGGA	AGGCACTTGCTCGTACGACGCGTCTCACACCGCAGTGGACCTGCATTTGGGAGTTTCGAGACGATGTGGGCCCGGCACCTTAA
CFHR5	ATTTATTTACCAACACAAGT	AGGCACTTGCTCGTACGACGCGTCTCACACCGATTTATTTACCAACACAAGTGTTTCGAGACGATGTGGGCCCGGCACCTTAA
CFHR5	AGAAAAAATCTTATAAGAGT	AGGCACTTGCTCGTACGACGCGTCTCACACCGAGAAAAAATCTTATAAGAGTGTTTCGAGACGATGTGGGCCCGGCACCTTAA
CFI	AACGGAACATGCACAGCCGA	AGGCACTTGCTCGTACGACGCGTCTCACACCGAACGGAACATGCACAGCCGAGTTTCGAGACGATGTGGGCCCGGCACCTTAA
CFI	ATACGGTAGTTTACAAACAC	AGGCACTTGCTCGTACGACGCGTCTCACACCGATACGGTAGTTTACAAACACGTTTCGAGACGATGTGGGCCCGGCACCTTAA
CFL1	CGTAGGGGTCGTCGACAGTC	AGGCACTTGCTCGTACGACGCGTCTCACACCGCGTAGGGGTCGTCGACAGTCGTTTCGAGACGATGTGGGCCCGGCACCTTAA
CFL1	GCTCTTAAGGGGCGCAGACT	AGGCACTTGCTCGTACGACGCGTCTCACACCGGCTCTTAAGGGGCGCAGACTGTTTCGAGACGATGTGGGCCCGGCACCTTAA
CFL2	ACTTCACAAAAGATGTGTAG	AGGCACTTGCTCGTACGACGCGTCTCACACCGACTTCACAAAAGATGTGTAGGTTTCGAGACGATGTGGGCCCGGCACCTTAA
CFL2	CAGATCTTGGTGGGTGACAT	AGGCACTTGCTCGTACGACGCGTCTCACACCGCAGATCTTGGTGGGTGACATGTTTCGAGACGATGTGGGCCCGGCACCTTAA
CFP	GCCTACCAGAAACGTAGTGG	AGGCACTTGCTCGTACGACGCGTCTCACACCGGCCTACCAGAAACGTAGTGGGTTTCGAGACGATGTGGGCCCGGCACCTTAA
CFP	CTCGTAGGCTAGCCCCGGGC	AGGCACTTGCTCGTACGACGCGTCTCACACCGCTCGTAGGCTAGCCCCGGGCGTTTCGAGACGATGTGGGCCCGGCACCTTAA
CFTR	TTCCTATGACCCGGATAACA	AGGCACTTGCTCGTACGACGCGTCTCACACCGTTCCTATGACCCGGATAACAGTTTCGAGACGATGTGGGCCCGGCACCTTAA
CFTR	ATCGCGATTTATCTAGGCAT	AGGCACTTGCTCGTACGACGCGTCTCACACCGATCGCGATTTATCTAGGCATGTTTCGAGACGATGTGGGCCCGGCACCTTAA
CHAF1A	GAGGGGCGTGGAGGTGGGGA	AGGCACTTGCTCGTACGACGCGTCTCACACCGGAGGGGCGTGGAGGTGGGGAGTTTCGAGACGATGTGGGCCCGGCACCTTAA
CHAF1A	GCGGCTGACAGAGACTGCGC	AGGCACTTGCTCGTACGACGCGTCTCACACCGGCGGCTGACAGAGACTGCGCGTTTCGAGACGATGTGGGCCCGGCACCTTAA
CHAMP1	TTACTGACTCAGGAGATACA	AGGCACTTGCTCGTACGACGCGTCTCACACCGTTACTGACTCAGGAGATACAGTTTCGAGACGATGTGGGCCCGGCACCTTAA
CHAMP1	CCACGTTGTCTCCTGAACAT	AGGCACTTGCTCGTACGACGCGTCTCACACCGCCACGTTGTCTCCTGAACATGTTTCGAGACGATGTGGGCCCGGCACCTTAA
CHAT	GCGTGTCCTGGGTATGGCCG	AGGCACTTGCTCGTACGACGCGTCTCACACCGGCGTGTCCTGGGTATGGCCGGTTTCGAGACGATGTGGGCCCGGCACCTTAA
CHAT	GCCTGCTGACGTCTGACGGG	AGGCACTTGCTCGTACGACGCGTCTCACACCGGCCTGCTGACGTCTGACGGGGTTTCGAGACGATGTGGGCCCGGCACCTTAA
CHCHD2	CCTGACATCACTTACCAGGT	AGGCACTTGCTCGTACGACGCGTCTCACACCGCCTGACATCACTTACCAGGTGTTTCGAGACGATGTGGGCCCGGCACCTTAA
CHCHD2	CGATGGTCTCACCTGGCCGG	AGGCACTTGCTCGTACGACGCGTCTCACACCGCGATGGTCTCACCTGGCCGGGTTTCGAGACGATGTGGGCCCGGCACCTTAA
CHCHD10	CCCCGCTGAAGGCTCCGGTC	AGGCACTTGCTCGTACGACGCGTCTCACACCGCCCCGCTGAAGGCTCCGGTCGTTTCGAGACGATGTGGGCCCGGCACCTTAA
CHCHD10	GTCATGGGCAGCGCCCTGAC	AGGCACTTGCTCGTACGACGCGTCTCACACCGGTCATGGGCAGCGCCCTGACGTTTCGAGACGATGTGGGCCCGGCACCTTAA
CHD1	TGGTTATGCAAGCCTTCACA	AGGCACTTGCTCGTACGACGCGTCTCACACCGTGGTTATGCAAGCCTTCACAGTTTCGAGACGATGTGGGCCCGGCACCTTAA
CHD1	GGCTTCTCAAATGAATGCTG	AGGCACTTGCTCGTACGACGCGTCTCACACCGGGCTTCTCAAATGAATGCTGGTTTCGAGACGATGTGGGCCCGGCACCTTAA
CHD2	GCAAGTAGCGGGTCTGAGAG	AGGCACTTGCTCGTACGACGCGTCTCACACCGGCAAGTAGCGGGTCTGAGAGGTTTCGAGACGATGTGGGCCCGGCACCTTAA
CHD2	GAATCTGAGAGCGAATCAGC	AGGCACTTGCTCGTACGACGCGTCTCACACCGGAATCTGAGAGCGAATCAGCGTTTCGAGACGATGTGGGCCCGGCACCTTAA
CHD3	TCGCCGGAGCCATAGTCCAG	AGGCACTTGCTCGTACGACGCGTCTCACACCGTCGCCGGAGCCATAGTCCAGGTTTCGAGACGATGTGGGCCCGGCACCTTAA
CHD3	TGCGTCCATCAGGCACTCGG	AGGCACTTGCTCGTACGACGCGTCTCACACCGTGCGTCCATCAGGCACTCGGGTTTCGAGACGATGTGGGCCCGGCACCTTAA
CHD4	GAAGCACTCAATGCCCGAGG	AGGCACTTGCTCGTACGACGCGTCTCACACCGGAAGCACTCAATGCCCGAGGGTTTCGAGACGATGTGGGCCCGGCACCTTAA
CHD4	GCGGGACTTACCTTACGATC	AGGCACTTGCTCGTACGACGCGTCTCACACCGGCGGGACTTACCTTACGATCGTTTCGAGACGATGTGGGCCCGGCACCTTAA
CHD5	TGAGCTATCAGAGAATGAAG	AGGCACTTGCTCGTACGACGCGTCTCACACCGTGAGCTATCAGAGAATGAAGGTTTCGAGACGATGTGGGCCCGGCACCTTAA
CHD5	GATGATGCTCACCCACCTGG	AGGCACTTGCTCGTACGACGCGTCTCACACCGGATGATGCTCACCCACCTGGGTTTCGAGACGATGTGGGCCCGGCACCTTAA
CHD7	GCCATGCTGGGACTCTGCTG	AGGCACTTGCTCGTACGACGCGTCTCACACCGGCCATGCTGGGACTCTGCTGGTTTCGAGACGATGTGGGCCCGGCACCTTAA
CHD7	CTCTAGAAAGGGCTCCGACG	AGGCACTTGCTCGTACGACGCGTCTCACACCGCTCTAGAAAGGGCTCCGACGGTTTCGAGACGATGTGGGCCCGGCACCTTAA
CHD8	GCGTCAAACTTGTATGCGCC	AGGCACTTGCTCGTACGACGCGTCTCACACCGGCGTCAAACTTGTATGCGCCGTTTCGAGACGATGTGGGCCCGGCACCTTAA
CHD8	CCAACTGATATTCCCGTAGC	AGGCACTTGCTCGTACGACGCGTCTCACACCGCCAACTGATATTCCCGTAGCGTTTCGAGACGATGTGGGCCCGGCACCTTAA
CHEK1	TCTTCCATCAACTCATGGCA	AGGCACTTGCTCGTACGACGCGTCTCACACCGTCTTCCATCAACTCATGGCAGTTTCGAGACGATGTGGGCCCGGCACCTTAA
CHEK1	TTTCTGGAGTACTGTAGTGG	AGGCACTTGCTCGTACGACGCGTCTCACACCGTTTCTGGAGTACTGTAGTGGGTTTCGAGACGATGTGGGCCCGGCACCTTAA
CHEK2	AGAGCTGTTTGACAAAGTGG	AGGCACTTGCTCGTACGACGCGTCTCACACCGAGAGCTGTTTGACAAAGTGGGTTTCGAGACGATGTGGGCCCGGCACCTTAA
CHEK2	CTGGTAAAAATAGAGCTTGC	AGGCACTTGCTCGTACGACGCGTCTCACACCGCTGGTAAAAATAGAGCTTGCGTTTCGAGACGATGTGGGCCCGGCACCTTAA
CHKA	CTGCTTGGACTCGAGGTCGC	AGGCACTTGCTCGTACGACGCGTCTCACACCGCTGCTTGGACTCGAGGTCGCGTTTCGAGACGATGTGGGCCCGGCACCTTAA
CHKA	TGATGTGGAACTCGTCCTCG	AGGCACTTGCTCGTACGACGCGTCTCACACCGTGATGTGGAACTCGTCCTCGGTTTCGAGACGATGTGGGCCCGGCACCTTAA
CHKB	CGGGGCTCCTCGCCAACGCT	AGGCACTTGCTCGTACGACGCGTCTCACACCGCGGGGCTCCTCGCCAACGCTGTTTCGAGACGATGTGGGCCCGGCACCTTAA
CHKB	AGCTGAGGGTTTACCCCGTG	AGGCACTTGCTCGTACGACGCGTCTCACACCGAGCTGAGGGTTTACCCCGTGGTTTCGAGACGATGTGGGCCCGGCACCTTAA
CHM	AGGACTATTGTCCTGGCTAA	AGGCACTTGCTCGTACGACGCGTCTCACACCGAGGACTATTGTCCTGGCTAAGTTTCGAGACGATGTGGGCCCGGCACCTTAA
CHM	CTGCATGTTCAAGAAGTGGC	AGGCACTTGCTCGTACGACGCGTCTCACACCGCTGCATGTTCAAGAAGTGGCGTTTCGAGACGATGTGGGCCCGGCACCTTAA
CHMP1A	GGCGTCCCGCGTAGACGCAG	AGGCACTTGCTCGTACGACGCGTCTCACACCGGGCGTCCCGCGTAGACGCAGGTTTCGAGACGATGTGGGCCCGGCACCTTAA
CHMP1A	GGCGTTCTCGGCATACACAC	AGGCACTTGCTCGTACGACGCGTCTCACACCGGGCGTTCTCGGCATACACACGTTTCGAGACGATGTGGGCCCGGCACCTTAA
CHMP2B	AATTCCCAAATGAAGATGGC	AGGCACTTGCTCGTACGACGCGTCTCACACCGAATTCCCAAATGAAGATGGCGTTTCGAGACGATGTGGGCCCGGCACCTTAA
CHMP2B	GAACTTGATTCACAATATCC	AGGCACTTGCTCGTACGACGCGTCTCACACCGGAACTTGATTCACAATATCCGTTTCGAGACGATGTGGGCCCGGCACCTTAA
CHMP4B	AACCATCGAGTTCCAGCGGG	AGGCACTTGCTCGTACGACGCGTCTCACACCGAACCATCGAGTTCCAGCGGGGTTTCGAGACGATGTGGGCCCGGCACCTTAA
CHMP4B	GAACATGGGCTATGCCGCCA	AGGCACTTGCTCGTACGACGCGTCTCACACCGGAACATGGGCTATGCCGCCAGTTTCGAGACGATGTGGGCCCGGCACCTTAA
CHN1	GTGCTTTCACGAGCGTCGTA	AGGCACTTGCTCGTACGACGCGTCTCACACCGGTGCTTTCACGAGCGTCGTAGTTTCGAGACGATGTGGGCCCGGCACCTTAA
CHN1	ACATACCACTAAGCGGCCAA	AGGCACTTGCTCGTACGACGCGTCTCACACCGACATACCACTAAGCGGCCAAGTTTCGAGACGATGTGGGCCCGGCACCTTAA
CHRDL1	CCTATTCTCATGGCGAGTCC	AGGCACTTGCTCGTACGACGCGTCTCACACCGCCTATTCTCATGGCGAGTCCGTTTCGAGACGATGTGGGCCCGGCACCTTAA
CHRDL1	CCACCAAGCCGACAGGCTGG	AGGCACTTGCTCGTACGACGCGTCTCACACCGCCACCAAGCCGACAGGCTGGGTTTCGAGACGATGTGGGCCCGGCACCTTAA
CHRM3	CGTTTGGCTCGGTACGTGAG	AGGCACTTGCTCGTACGACGCGTCTCACACCGCGTTTGGCTCGGTACGTGAGGTTTCGAGACGATGTGGGCCCGGCACCTTAA
CHRM3	CGGTACCACCGATGACCCTC	AGGCACTTGCTCGTACGACGCGTCTCACACCGCGGTACCACCGATGACCCTCGTTTCGAGACGATGTGGGCCCGGCACCTTAA
CHRNA1	TGATGTGGCCAGTGTACTGC	AGGCACTTGCTCGTACGACGCGTCTCACACCGTGATGTGGCCAGTGTACTGCGTTTCGAGACGATGTGGGCCCGGCACCTTAA
CHRNA1	AACCAATGTGCGTCTGAAAC	AGGCACTTGCTCGTACGACGCGTCTCACACCGAACCAATGTGCGTCTGAAACGTTTCGAGACGATGTGGGCCCGGCACCTTAA
CHRNA2	ACGTCTGAAGTGTTGGGCAC	AGGCACTTGCTCGTACGACGCGTCTCACACCGACGTCTGAAGTGTTGGGCACGTTTCGAGACGATGTGGGCCCGGCACCTTAA
CHRNA2	GGTGCCCGTGGCATTGACGA	AGGCACTTGCTCGTACGACGCGTCTCACACCGGGTGCCCGTGGCATTGACGAGTTTCGAGACGATGTGGGCCCGGCACCTTAA
CHRNA3	GGTTCATGGAAGAGCCGATC	AGGCACTTGCTCGTACGACGCGTCTCACACCGGGTTCATGGAAGAGCCGATCGTTTCGAGACGATGTGGGCCCGGCACCTTAA
CHRNA3	CGATAAGGCGAAAATCGATC	AGGCACTTGCTCGTACGACGCGTCTCACACCGCGATAAGGCGAAAATCGATCGTTTCGAGACGATGTGGGCCCGGCACCTTAA
CHRNA4	CACGAACGTATGGGTGAAGC	AGGCACTTGCTCGTACGACGCGTCTCACACCGCACGAACGTATGGGTGAAGCGTTTCGAGACGATGTGGGCCCGGCACCTTAA
CHRNA4	CGCGAAGTCCCCGTCAGCAC	AGGCACTTGCTCGTACGACGCGTCTCACACCGCGCGAAGTCCCCGTCAGCACGTTTCGAGACGATGTGGGCCCGGCACCTTAA
CHRNB1	GGCTCTGGACATTAGCGTCG	AGGCACTTGCTCGTACGACGCGTCTCACACCGGGCTCTGGACATTAGCGTCGGTTTCGAGACGATGTGGGCCCGGCACCTTAA
CHRNB1	ATCCGTGTGGCTCCCTGACG	AGGCACTTGCTCGTACGACGCGTCTCACACCGATCCGTGTGGCTCCCTGACGGTTTCGAGACGATGTGGGCCCGGCACCTTAA
CHRNB2	ATAAGCTTGTTGTAGCGGGA	AGGCACTTGCTCGTACGACGCGTCTCACACCGATAAGCTTGTTGTAGCGGGAGTTTCGAGACGATGTGGGCCCGGCACCTTAA
CHRNB2	TGCGGTCGTAGGTCCACGAA	AGGCACTTGCTCGTACGACGCGTCTCACACCGTGCGGTCGTAGGTCCACGAAGTTTCGAGACGATGTGGGCCCGGCACCTTAA
CHRND	GATGATCCACTCCACGGGGT	AGGCACTTGCTCGTACGACGCGTCTCACACCGGATGATCCACTCCACGGGGTGTTTCGAGACGATGTGGGCCCGGCACCTTAA
CHRND	GGCCGTATACTTGAGGGAAC	AGGCACTTGCTCGTACGACGCGTCTCACACCGGGCCGTATACTTGAGGGAACGTTTCGAGACGATGTGGGCCCGGCACCTTAA
CHRNE	ACTGTTCGCTTATTTTCCGG	AGGCACTTGCTCGTACGACGCGTCTCACACCGACTGTTCGCTTATTTTCCGGGTTTCGAGACGATGTGGGCCCGGCACCTTAA
CHRNE	GATTCCAATCCAGACGCTAG	AGGCACTTGCTCGTACGACGCGTCTCACACCGGATTCCAATCCAGACGCTAGGTTTCGAGACGATGTGGGCCCGGCACCTTAA
CHRNG	GTGGCGGCCGGATATCGTGC	AGGCACTTGCTCGTACGACGCGTCTCACACCGGTGGCGGCCGGATATCGTGCGTTTCGAGACGATGTGGGCCCGGCACCTTAA
CHRNG	ACATCCGAGTCTCGTTCCGC	AGGCACTTGCTCGTACGACGCGTCTCACACCGACATCCGAGTCTCGTTCCGCGTTTCGAGACGATGTGGGCCCGGCACCTTAA
CHST3	GGCTGAATCGAGCTCGCTCA	AGGCACTTGCTCGTACGACGCGTCTCACACCGGGCTGAATCGAGCTCGCTCAGTTTCGAGACGATGTGGGCCCGGCACCTTAA
CHST3	TGACGAAGGGCGTACAGACG	AGGCACTTGCTCGTACGACGCGTCTCACACCGTGACGAAGGGCGTACAGACGGTTTCGAGACGATGTGGGCCCGGCACCTTAA
CHST6	CGCGCACAGTGGCTTGCACA	AGGCACTTGCTCGTACGACGCGTCTCACACCGCGCGCACAGTGGCTTGCACAGTTTCGAGACGATGTGGGCCCGGCACCTTAA
CHST6	AAGGCTCTGGCGCGTGACAA	AGGCACTTGCTCGTACGACGCGTCTCACACCGAAGGCTCTGGCGCGTGACAAGTTTCGAGACGATGTGGGCCCGGCACCTTAA
CHST8	GACTCTCAGAACTTACGTGG	AGGCACTTGCTCGTACGACGCGTCTCACACCGGACTCTCAGAACTTACGTGGGTTTCGAGACGATGTGGGCCCGGCACCTTAA
CHST8	CCGGGTCCCGGCCGGATGAA	AGGCACTTGCTCGTACGACGCGTCTCACACCGCCGGGTCCCGGCCGGATGAAGTTTCGAGACGATGTGGGCCCGGCACCTTAA
CHST11	CTCGTTGGCCGGGATCTCCA	AGGCACTTGCTCGTACGACGCGTCTCACACCGCTCGTTGGCCGGGATCTCCAGTTTCGAGACGATGTGGGCCCGGCACCTTAA
CHST11	TGTACTTCCCCCGCCCGGTC	AGGCACTTGCTCGTACGACGCGTCTCACACCGTGTACTTCCCCCGCCCGGTCGTTTCGAGACGATGTGGGCCCGGCACCTTAA
CHST14	GACCCCTGGGACTTGCCGGT	AGGCACTTGCTCGTACGACGCGTCTCACACCGGACCCCTGGGACTTGCCGGTGTTTCGAGACGATGTGGGCCCGGCACCTTAA
CHST14	CGCGGACTTGCAAGTGCGGC	AGGCACTTGCTCGTACGACGCGTCTCACACCGCGCGGACTTGCAAGTGCGGCGTTTCGAGACGATGTGGGCCCGGCACCTTAA
CHSY1	AGAATCTCCTCTCGCTGGCG	AGGCACTTGCTCGTACGACGCGTCTCACACCGAGAATCTCCTCTCGCTGGCGGTTTCGAGACGATGTGGGCCCGGCACCTTAA
CHSY1	CTCGGGCCGTGGCCGCCTAC	AGGCACTTGCTCGTACGACGCGTCTCACACCGCTCGGGCCGTGGCCGCCTACGTTTCGAGACGATGTGGGCCCGGCACCTTAA
CHUK	TGCCCTCCCGCCCCATGGAG	AGGCACTTGCTCGTACGACGCGTCTCACACCGTGCCCTCCCGCCCCATGGAGGTTTCGAGACGATGTGGGCCCGGCACCTTAA
CHUK	ACGTCTGTCTGTACCAGCAT	AGGCACTTGCTCGTACGACGCGTCTCACACCGACGTCTGTCTGTACCAGCATGTTTCGAGACGATGTGGGCCCGGCACCTTAA
CIB1	ATGGGACTTGATGTCTGGCG	AGGCACTTGCTCGTACGACGCGTCTCACACCGATGGGACTTGATGTCTGGCGGTTTCGAGACGATGTGGGCCCGGCACCTTAA
CIB1	CTCTCTCTACCAGAGCCCAC	AGGCACTTGCTCGTACGACGCGTCTCACACCGCTCTCTCTACCAGAGCCCACGTTTCGAGACGATGTGGGCCCGGCACCTTAA
CIB2	GTTTTCCGTGCTCTGCGAGT	AGGCACTTGCTCGTACGACGCGTCTCACACCGGTTTTCCGTGCTCTGCGAGTGTTTCGAGACGATGTGGGCCCGGCACCTTAA
CIB2	TAGTTTGCCTTGAGCTCTCG	AGGCACTTGCTCGTACGACGCGTCTCACACCGTAGTTTGCCTTGAGCTCTCGGTTTCGAGACGATGTGGGCCCGGCACCTTAA
CIC	AGTGTATTCGGACAAGAAGT	AGGCACTTGCTCGTACGACGCGTCTCACACCGAGTGTATTCGGACAAGAAGTGTTTCGAGACGATGTGGGCCCGGCACCTTAA
CIC	CTCTACCGCCCGGAAAACGT	AGGCACTTGCTCGTACGACGCGTCTCACACCGCTCTACCGCCCGGAAAACGTGTTTCGAGACGATGTGGGCCCGGCACCTTAA
CIDEC	GAACACTGTATCCCCTGCCA	AGGCACTTGCTCGTACGACGCGTCTCACACCGGAACACTGTATCCCCTGCCAGTTTCGAGACGATGTGGGCCCGGCACCTTAA
CIDEC	GCGGATCGAAGCGTGAGGAA	AGGCACTTGCTCGTACGACGCGTCTCACACCGGCGGATCGAAGCGTGAGGAAGTTTCGAGACGATGTGGGCCCGGCACCTTAA
CIITA	GGCTTATGCCAATATCGGTG	AGGCACTTGCTCGTACGACGCGTCTCACACCGGGCTTATGCCAATATCGGTGGTTTCGAGACGATGTGGGCCCGGCACCTTAA
CIITA	GAGATTGAGCTCTACTCAGG	AGGCACTTGCTCGTACGACGCGTCTCACACCGGAGATTGAGCTCTACTCAGGGTTTCGAGACGATGTGGGCCCGGCACCTTAA
CINP	ATGTCTTACCAACCCATCCA	AGGCACTTGCTCGTACGACGCGTCTCACACCGATGTCTTACCAACCCATCCAGTTTCGAGACGATGTGGGCCCGGCACCTTAA
CINP	AGAAAACTACCATTATGGGG	AGGCACTTGCTCGTACGACGCGTCTCACACCGAGAAAACTACCATTATGGGGGTTTCGAGACGATGTGGGCCCGGCACCTTAA
CISD2	TCTGTTGTTTCTTCTTCGGG	AGGCACTTGCTCGTACGACGCGTCTCACACCGTCTGTTGTTTCTTCTTCGGGGTTTCGAGACGATGTGGGCCCGGCACCTTAA
CISD2	ACCGGGTTCGCTAGGCTCAC	AGGCACTTGCTCGTACGACGCGTCTCACACCGACCGGGTTCGCTAGGCTCACGTTTCGAGACGATGTGGGCCCGGCACCTTAA
CIT	AACATTCTCGTTGACCGCAC	AGGCACTTGCTCGTACGACGCGTCTCACACCGAACATTCTCGTTGACCGCACGTTTCGAGACGATGTGGGCCCGGCACCTTAA
CIT	TATCTCGAAGCACAAGCCCG	AGGCACTTGCTCGTACGACGCGTCTCACACCGTATCTCGAAGCACAAGCCCGGTTTCGAGACGATGTGGGCCCGGCACCTTAA
CITED2	GAGCACATACACTACGGCGC	AGGCACTTGCTCGTACGACGCGTCTCACACCGGAGCACATACACTACGGCGCGTTTCGAGACGATGTGGGCCCGGCACCTTAA
CITED2	TGAATGCCACGAGCGGCATC	AGGCACTTGCTCGTACGACGCGTCTCACACCGTGAATGCCACGAGCGGCATCGTTTCGAGACGATGTGGGCCCGGCACCTTAA
CIZ1	CTGTTTCGGTACTGTCATCC	AGGCACTTGCTCGTACGACGCGTCTCACACCGCTGTTTCGGTACTGTCATCCGTTTCGAGACGATGTGGGCCCGGCACCTTAA
CIZ1	AGACAAGTCAGACCCCCCAG	AGGCACTTGCTCGTACGACGCGTCTCACACCGAGACAAGTCAGACCCCCCAGGTTTCGAGACGATGTGGGCCCGGCACCTTAA
CKAP2L	TCTATATTAAGTGACCCCAC	AGGCACTTGCTCGTACGACGCGTCTCACACCGTCTATATTAAGTGACCCCACGTTTCGAGACGATGTGGGCCCGGCACCTTAA
CKAP2L	GAAGCTGGATCGTCCACAAC	AGGCACTTGCTCGTACGACGCGTCTCACACCGGAAGCTGGATCGTCCACAACGTTTCGAGACGATGTGGGCCCGGCACCTTAA
CLCA2	GAAACTGGCAATGCCCACGA	AGGCACTTGCTCGTACGACGCGTCTCACACCGGAAACTGGCAATGCCCACGAGTTTCGAGACGATGTGGGCCCGGCACCTTAA
CLCA2	GCCGAGTGTTTGTCCATGAA	AGGCACTTGCTCGTACGACGCGTCTCACACCGGCCGAGTGTTTGTCCATGAAGTTTCGAGACGATGTGGGCCCGGCACCTTAA
CLCF1	AGTCTGGCTCGTTGAAAGGG	AGGCACTTGCTCGTACGACGCGTCTCACACCGAGTCTGGCTCGTTGAAAGGGGTTTCGAGACGATGTGGGCCCGGCACCTTAA
CLCF1	CTTGCGTGGCCTCAACCGTC	AGGCACTTGCTCGTACGACGCGTCTCACACCGCTTGCGTGGCCTCAACCGTCGTTTCGAGACGATGTGGGCCCGGCACCTTAA
CLCN1	GGCTTCGCGGGGCATCAACT	AGGCACTTGCTCGTACGACGCGTCTCACACCGGGCTTCGCGGGGCATCAACTGTTTCGAGACGATGTGGGCCCGGCACCTTAA
CLCN1	CCTAGATTGTATCCACCGCC	AGGCACTTGCTCGTACGACGCGTCTCACACCGCCTAGATTGTATCCACCGCCGTTTCGAGACGATGTGGGCCCGGCACCTTAA
CLCN2	TCGCGGCACCTATTGGAGGT	AGGCACTTGCTCGTACGACGCGTCTCACACCGTCGCGGCACCTATTGGAGGTGTTTCGAGACGATGTGGGCCCGGCACCTTAA
CLCN2	CATCCCGCTGCCTAGGGCGC	AGGCACTTGCTCGTACGACGCGTCTCACACCGCATCCCGCTGCCTAGGGCGCGTTTCGAGACGATGTGGGCCCGGCACCTTAA
CLCN3	GGTTGTACCACAACGCACTA	AGGCACTTGCTCGTACGACGCGTCTCACACCGGGTTGTACCACAACGCACTAGTTTCGAGACGATGTGGGCCCGGCACCTTAA
CLCN3	TGGAGCAAATACCTTTACCA	AGGCACTTGCTCGTACGACGCGTCTCACACCGTGGAGCAAATACCTTTACCAGTTTCGAGACGATGTGGGCCCGGCACCTTAA
CLCN4	TCCGACCATTTCTGCCACAG	AGGCACTTGCTCGTACGACGCGTCTCACACCGTCCGACCATTTCTGCCACAGGTTTCGAGACGATGTGGGCCCGGCACCTTAA
CLCN4	GCCTCCAATTGGTGCACCAA	AGGCACTTGCTCGTACGACGCGTCTCACACCGGCCTCCAATTGGTGCACCAAGTTTCGAGACGATGTGGGCCCGGCACCTTAA
CLCN5	CATTATTACCTCTCTGCGCT	AGGCACTTGCTCGTACGACGCGTCTCACACCGCATTATTACCTCTCTGCGCTGTTTCGAGACGATGTGGGCCCGGCACCTTAA
CLCN5	GAGGACAAGTCGTACAATGG	AGGCACTTGCTCGTACGACGCGTCTCACACCGGAGGACAAGTCGTACAATGGGTTTCGAGACGATGTGGGCCCGGCACCTTAA
CLCN6	GGGTTTCTTCGTCGTGATGG	AGGCACTTGCTCGTACGACGCGTCTCACACCGGGGTTTCTTCGTCGTGATGGGTTTCGAGACGATGTGGGCCCGGCACCTTAA
CLCN6	AGCTTTCGGGGCGCCAATCG	AGGCACTTGCTCGTACGACGCGTCTCACACCGAGCTTTCGGGGCGCCAATCGGTTTCGAGACGATGTGGGCCCGGCACCTTAA
CLCN7	AGCGGGACTTCGTCTCCGCA	AGGCACTTGCTCGTACGACGCGTCTCACACCGAGCGGGACTTCGTCTCCGCAGTTTCGAGACGATGTGGGCCCGGCACCTTAA
CLCN7	CTACACGATCCACGAGATCC	AGGCACTTGCTCGTACGACGCGTCTCACACCGCTACACGATCCACGAGATCCGTTTCGAGACGATGTGGGCCCGGCACCTTAA
CLCNKA	GACTCACCAAGGATAAAGAT	AGGCACTTGCTCGTACGACGCGTCTCACACCGGACTCACCAAGGATAAAGATGTTTCGAGACGATGTGGGCCCGGCACCTTAA
CLCNKA	CATCGGGCGCCTCTTGGGAG	AGGCACTTGCTCGTACGACGCGTCTCACACCGCATCGGGCGCCTCTTGGGAGGTTTCGAGACGATGTGGGCCCGGCACCTTAA
CLCNKB	CCAAGGTTCTGGAATCCCGG	AGGCACTTGCTCGTACGACGCGTCTCACACCGCCAAGGTTCTGGAATCCCGGGTTTCGAGACGATGTGGGCCCGGCACCTTAA
CLCNKB	CTGCCCATACCACTTTCCCG	AGGCACTTGCTCGTACGACGCGTCTCACACCGCTGCCCATACCACTTTCCCGGTTTCGAGACGATGTGGGCCCGGCACCTTAA
CLDN1	TGGAGGATTTACTCCTATGC	AGGCACTTGCTCGTACGACGCGTCTCACACCGTGGAGGATTTACTCCTATGCGTTTCGAGACGATGTGGGCCCGGCACCTTAA
CLDN1	GGCGGTCACGATGTTGTCGC	AGGCACTTGCTCGTACGACGCGTCTCACACCGGGCGGTCACGATGTTGTCGCGTTTCGAGACGATGTGGGCCCGGCACCTTAA
CLDN10	ATGAAGTGTACCAAAGTCGG	AGGCACTTGCTCGTACGACGCGTCTCACACCGATGAAGTGTACCAAAGTCGGGTTTCGAGACGATGTGGGCCCGGCACCTTAA
CLDN10	CATTCCAAAGAGCGCAAATA	AGGCACTTGCTCGTACGACGCGTCTCACACCGCATTCCAAAGAGCGCAAATAGTTTCGAGACGATGTGGGCCCGGCACCTTAA
CLDN11	GATGATTGCTGCCTCGGTCC	AGGCACTTGCTCGTACGACGCGTCTCACACCGGATGATTGCTGCCTCGGTCCGTTTCGAGACGATGTGGGCCCGGCACCTTAA
CLDN11	TGTTCTTCCCTGCATCCGGA	AGGCACTTGCTCGTACGACGCGTCTCACACCGTGTTCTTCCCTGCATCCGGAGTTTCGAGACGATGTGGGCCCGGCACCTTAA
CLDN14	CTTCATCCCGATGACGGCGC	AGGCACTTGCTCGTACGACGCGTCTCACACCGCTTCATCCCGATGACGGCGCGTTTCGAGACGATGTGGGCCCGGCACCTTAA
CLDN14	GAAGTGCACGCGCTGCGCCA	AGGCACTTGCTCGTACGACGCGTCTCACACCGGAAGTGCACGCGCTGCGCCAGTTTCGAGACGATGTGGGCCCGGCACCTTAA
CLDN16	TTGTGACGCATTCCCACCAG	AGGCACTTGCTCGTACGACGCGTCTCACACCGTTGTGACGCATTCCCACCAGGTTTCGAGACGATGTGGGCCCGGCACCTTAA
CLDN16	TATGGAATCGTACTCATCAC	AGGCACTTGCTCGTACGACGCGTCTCACACCGTATGGAATCGTACTCATCACGTTTCGAGACGATGTGGGCCCGGCACCTTAA
CLDN19	AGGTCACATCCAATCAGCGC	AGGCACTTGCTCGTACGACGCGTCTCACACCGAGGTCACATCCAATCAGCGCGTTTCGAGACGATGTGGGCCCGGCACCTTAA
CLDN19	CGCTGCTCGCCCTGGACGGT	AGGCACTTGCTCGTACGACGCGTCTCACACCGCGCTGCTCGCCCTGGACGGTGTTTCGAGACGATGTGGGCCCGGCACCTTAA
CLEC3B	GCGCGAGATGCAGTCCTCGC	AGGCACTTGCTCGTACGACGCGTCTCACACCGGCGCGAGATGCAGTCCTCGCGTTTCGAGACGATGTGGGCCCGGCACCTTAA
CLEC3B	AAAGCATTTCATGTGCACCT	AGGCACTTGCTCGTACGACGCGTCTCACACCGAAAGCATTTCATGTGCACCTGTTTCGAGACGATGTGGGCCCGGCACCTTAA
CLEC7A	AATACTCACCCATGGTACCC	AGGCACTTGCTCGTACGACGCGTCTCACACCGAATACTCACCCATGGTACCCGTTTCGAGACGATGTGGGCCCGGCACCTTAA
CLEC7A	TAATCCAATTAGGAGGACAA	AGGCACTTGCTCGTACGACGCGTCTCACACCGTAATCCAATTAGGAGGACAAGTTTCGAGACGATGTGGGCCCGGCACCTTAA
CLIC2	GCTCAAAGAATTCAAGCGTC	AGGCACTTGCTCGTACGACGCGTCTCACACCGGCTCAAAGAATTCAAGCGTCGTTTCGAGACGATGTGGGCCCGGCACCTTAA
CLIC2	TGACAACTGTTGACATGACC	AGGCACTTGCTCGTACGACGCGTCTCACACCGTGACAACTGTTGACATGACCGTTTCGAGACGATGTGGGCCCGGCACCTTAA
CLIC5	CCATTCCAGGTACCCCAAAC	AGGCACTTGCTCGTACGACGCGTCTCACACCGCCATTCCAGGTACCCCAAACGTTTCGAGACGATGTGGGCCCGGCACCTTAA
CLIC5	GACCTGCACAACCTAGCCCC	AGGCACTTGCTCGTACGACGCGTCTCACACCGGACCTGCACAACCTAGCCCCGTTTCGAGACGATGTGGGCCCGGCACCTTAA
CLIP1	GGGCCTGCTGCTCACAGAGG	AGGCACTTGCTCGTACGACGCGTCTCACACCGGGGCCTGCTGCTCACAGAGGGTTTCGAGACGATGTGGGCCCGGCACCTTAA
CLIP1	CAGCGGTGAAGTAGCTCGGG	AGGCACTTGCTCGTACGACGCGTCTCACACCGCAGCGGTGAAGTAGCTCGGGGTTTCGAGACGATGTGGGCCCGGCACCTTAA
CLK3	CTTGGAGCCAATCGCCGATC	AGGCACTTGCTCGTACGACGCGTCTCACACCGCTTGGAGCCAATCGCCGATCGTTTCGAGACGATGTGGGCCCGGCACCTTAA
CLK3	GACTGCGATACCCGTCCCGA	AGGCACTTGCTCGTACGACGCGTCTCACACCGGACTGCGATACCCGTCCCGAGTTTCGAGACGATGTGGGCCCGGCACCTTAA
CLMP	GGTGTACCGGCCCTCATCAC	AGGCACTTGCTCGTACGACGCGTCTCACACCGGGTGTACCGGCCCTCATCACGTTTCGAGACGATGTGGGCCCGGCACCTTAA
CLMP	CTAAGACTTTTAAGATGACA	AGGCACTTGCTCGTACGACGCGTCTCACACCGCTAAGACTTTTAAGATGACAGTTTCGAGACGATGTGGGCCCGGCACCTTAA
CLN3	ATCCCACTGACGAGAACCCG	AGGCACTTGCTCGTACGACGCGTCTCACACCGATCCCACTGACGAGAACCCGGTTTCGAGACGATGTGGGCCCGGCACCTTAA
CLN3	GGGGGATCGGCGTTGGGCCT	AGGCACTTGCTCGTACGACGCGTCTCACACCGGGGGGATCGGCGTTGGGCCTGTTTCGAGACGATGTGGGCCCGGCACCTTAA
CLN5	GGCGCTGCTTTGGCTCGCGG	AGGCACTTGCTCGTACGACGCGTCTCACACCGGGCGCTGCTTTGGCTCGCGGGTTTCGAGACGATGTGGGCCCGGCACCTTAA
CLN5	ATCCATTTCAGGTCGGAGAT	AGGCACTTGCTCGTACGACGCGTCTCACACCGATCCATTTCAGGTCGGAGATGTTTCGAGACGATGTGGGCCCGGCACCTTAA
CLN6	TGAGTGGAAACCACTCGAGA	AGGCACTTGCTCGTACGACGCGTCTCACACCGTGAGTGGAAACCACTCGAGAGTTTCGAGACGATGTGGGCCCGGCACCTTAA
CLN6	CTTTGGGCGTCCCATTGCCA	AGGCACTTGCTCGTACGACGCGTCTCACACCGCTTTGGGCGTCCCATTGCCAGTTTCGAGACGATGTGGGCCCGGCACCTTAA
CLN8	GTTTCACATCACGACAGCAA	AGGCACTTGCTCGTACGACGCGTCTCACACCGGTTTCACATCACGACAGCAAGTTTCGAGACGATGTGGGCCCGGCACCTTAA
CLN8	AACACCAAAGACTGCACGCG	AGGCACTTGCTCGTACGACGCGTCTCACACCGAACACCAAAGACTGCACGCGGTTTCGAGACGATGTGGGCCCGGCACCTTAA
CLP1	CAGCCTTGGAACAGATGCGG	AGGCACTTGCTCGTACGACGCGTCTCACACCGCAGCCTTGGAACAGATGCGGGTTTCGAGACGATGTGGGCCCGGCACCTTAA
CLP1	AGAGCGAGGTCCCCGAGTGA	AGGCACTTGCTCGTACGACGCGTCTCACACCGAGAGCGAGGTCCCCGAGTGAGTTTCGAGACGATGTGGGCCCGGCACCTTAA
CLPB	GCAATGAACCACCAGCGCTG	AGGCACTTGCTCGTACGACGCGTCTCACACCGGCAATGAACCACCAGCGCTGGTTTCGAGACGATGTGGGCCCGGCACCTTAA
CLPB	CCTTTAGTCGCTGCTCCAGG	AGGCACTTGCTCGTACGACGCGTCTCACACCGCCTTTAGTCGCTGCTCCAGGGTTTCGAGACGATGTGGGCCCGGCACCTTAA
CLPP	GAGCTGTGCGATAACAAGGC	AGGCACTTGCTCGTACGACGCGTCTCACACCGGAGCTGTGCGATAACAAGGCGTTTCGAGACGATGTGGGCCCGGCACCTTAA
CLPP	GCAGCGGTGCCTGCACGCGA	AGGCACTTGCTCGTACGACGCGTCTCACACCGGCAGCGGTGCCTGCACGCGAGTTTCGAGACGATGTGGGCCCGGCACCTTAA
CLPX	AGTTATTTACCTGACCCAGT	AGGCACTTGCTCGTACGACGCGTCTCACACCGAGTTATTTACCTGACCCAGTGTTTCGAGACGATGTGGGCCCGGCACCTTAA
CLPX	ACTTATACCTTCTTAGGGGG	AGGCACTTGCTCGTACGACGCGTCTCACACCGACTTATACCTTCTTAGGGGGGTTTCGAGACGATGTGGGCCCGGCACCTTAA
CLRN1	CATCCTTATTGTGTTAACCA	AGGCACTTGCTCGTACGACGCGTCTCACACCGCATCCTTATTGTGTTAACCAGTTTCGAGACGATGTGGGCCCGGCACCTTAA
CLRN1	ACATTGACGTGGATGCTCAC	AGGCACTTGCTCGTACGACGCGTCTCACACCGACATTGACGTGGATGCTCACGTTTCGAGACGATGTGGGCCCGGCACCTTAA
CLSPN	GTTTCCATTAAACCACGGCT	AGGCACTTGCTCGTACGACGCGTCTCACACCGGTTTCCATTAAACCACGGCTGTTTCGAGACGATGTGGGCCCGGCACCTTAA
CLSPN	GGGTTGCATTACCTCGAATA	AGGCACTTGCTCGTACGACGCGTCTCACACCGGGGTTGCATTACCTCGAATAGTTTCGAGACGATGTGGGCCCGGCACCTTAA
CLTC	GCCCTTTCCAAAGAAGGCAG	AGGCACTTGCTCGTACGACGCGTCTCACACCGGCCCTTTCCAAAGAAGGCAGGTTTCGAGACGATGTGGGCCCGGCACCTTAA
CLTC	AAAGTGTCTCAGCCCATTGA	AGGCACTTGCTCGTACGACGCGTCTCACACCGAAAGTGTCTCAGCCCATTGAGTTTCGAGACGATGTGGGCCCGGCACCTTAA
CLTCL1	CCGAGACCGCGGTCTACCAC	AGGCACTTGCTCGTACGACGCGTCTCACACCGCCGAGACCGCGGTCTACCACGTTTCGAGACGATGTGGGCCCGGCACCTTAA
CLTCL1	GCCGTTCGTAGTAACCTGGC	AGGCACTTGCTCGTACGACGCGTCTCACACCGGCCGTTCGTAGTAACCTGGCGTTTCGAGACGATGTGGGCCCGGCACCTTAA
CLTRN	TCTGGGTTACATTGCAAAGT	AGGCACTTGCTCGTACGACGCGTCTCACACCGTCTGGGTTACATTGCAAAGTGTTTCGAGACGATGTGGGCCCGGCACCTTAA
CLTRN	AGAATACCTCTTCAAAGCGA	AGGCACTTGCTCGTACGACGCGTCTCACACCGAGAATACCTCTTCAAAGCGAGTTTCGAGACGATGTGGGCCCGGCACCTTAA
CLUAP1	CAGAGGCCACATTATTGAGC	AGGCACTTGCTCGTACGACGCGTCTCACACCGCAGAGGCCACATTATTGAGCGTTTCGAGACGATGTGGGCCCGGCACCTTAA
CLUAP1	GACTGACATCCCGCCTGACG	AGGCACTTGCTCGTACGACGCGTCTCACACCGGACTGACATCCCGCCTGACGGTTTCGAGACGATGTGGGCCCGGCACCTTAA
CMPK1	CTGGGTCCCCTTGCCGGCGC	AGGCACTTGCTCGTACGACGCGTCTCACACCGCTGGGTCCCCTTGCCGGCGCGTTTCGAGACGATGTGGGCCCGGCACCTTAA
CMPK1	CCTCGACGATGCGGGCGCAC	AGGCACTTGCTCGTACGACGCGTCTCACACCGCCTCGACGATGCGGGCGCACGTTTCGAGACGATGTGGGCCCGGCACCTTAA
CNBP	GCCTGCTATAACTGCGGTAG	AGGCACTTGCTCGTACGACGCGTCTCACACCGGCCTGCTATAACTGCGGTAGGTTTCGAGACGATGTGGGCCCGGCACCTTAA
CNBP	CAAGGATTGTGATCTTCAGG	AGGCACTTGCTCGTACGACGCGTCTCACACCGCAAGGATTGTGATCTTCAGGGTTTCGAGACGATGTGGGCCCGGCACCTTAA
CNGA1	GTTGTGGTTATTGATCCCTC	AGGCACTTGCTCGTACGACGCGTCTCACACCGGTTGTGGTTATTGATCCCTCGTTTCGAGACGATGTGGGCCCGGCACCTTAA
CNGA1	TCGATATGTTTGTACGAACA	AGGCACTTGCTCGTACGACGCGTCTCACACCGTCGATATGTTTGTACGAACAGTTTCGAGACGATGTGGGCCCGGCACCTTAA
CNGA2	CTCTAGGATAGTTCGCCTGG	AGGCACTTGCTCGTACGACGCGTCTCACACCGCTCTAGGATAGTTCGCCTGGGTTTCGAGACGATGTGGGCCCGGCACCTTAA
CNGA2	GGTGTCGACCCCAAAGCCTA	AGGCACTTGCTCGTACGACGCGTCTCACACCGGGTGTCGACCCCAAAGCCTAGTTTCGAGACGATGTGGGCCCGGCACCTTAA
CNGA3	GTGCTTGTACGAGCTCGGAC	AGGCACTTGCTCGTACGACGCGTCTCACACCGGTGCTTGTACGAGCTCGGACGTTTCGAGACGATGTGGGCCCGGCACCTTAA
CNGA3	TCGGCTCCACGGAAACGATC	AGGCACTTGCTCGTACGACGCGTCTCACACCGTCGGCTCCACGGAAACGATCGTTTCGAGACGATGTGGGCCCGGCACCTTAA
CNGB1	TTTCAGAAATCTCAGCGCCC	AGGCACTTGCTCGTACGACGCGTCTCACACCGTTTCAGAAATCTCAGCGCCCGTTTCGAGACGATGTGGGCCCGGCACCTTAA
CNGB1	TCCTCCGTGATGCTGTGAAC	AGGCACTTGCTCGTACGACGCGTCTCACACCGTCCTCCGTGATGCTGTGAACGTTTCGAGACGATGTGGGCCCGGCACCTTAA
CNGB3	TCGGCATACTCATTTATAAC	AGGCACTTGCTCGTACGACGCGTCTCACACCGTCGGCATACTCATTTATAACGTTTCGAGACGATGTGGGCCCGGCACCTTAA
CNGB3	CCGGGAAAGAAGGTCCAAAC	AGGCACTTGCTCGTACGACGCGTCTCACACCGCCGGGAAAGAAGGTCCAAACGTTTCGAGACGATGTGGGCCCGGCACCTTAA
CNKSR2	GTCGTTTGGCAATTTTCGGC	AGGCACTTGCTCGTACGACGCGTCTCACACCGGTCGTTTGGCAATTTTCGGCGTTTCGAGACGATGTGGGCCCGGCACCTTAA
CNKSR2	CATTAAACCAAGCGAAGGGC	AGGCACTTGCTCGTACGACGCGTCTCACACCGCATTAAACCAAGCGAAGGGCGTTTCGAGACGATGTGGGCCCGGCACCTTAA
CNNM2	GGTCCACGGGTGGCGCCGTC	AGGCACTTGCTCGTACGACGCGTCTCACACCGGGTCCACGGGTGGCGCCGTCGTTTCGAGACGATGTGGGCCCGGCACCTTAA
CNNM2	AACGACGTGTCGTTCATGGA	AGGCACTTGCTCGTACGACGCGTCTCACACCGAACGACGTGTCGTTCATGGAGTTTCGAGACGATGTGGGCCCGGCACCTTAA
CNNM4	ATTGAGCCCATCCGGCGCAA	AGGCACTTGCTCGTACGACGCGTCTCACACCGATTGAGCCCATCCGGCGCAAGTTTCGAGACGATGTGGGCCCGGCACCTTAA
CNNM4	AGATTCGCACTGTTTACAAC	AGGCACTTGCTCGTACGACGCGTCTCACACCGAGATTCGCACTGTTTACAACGTTTCGAGACGATGTGGGCCCGGCACCTTAA
CNOT1	TTTCTTAAGACGCTGCGCAG	AGGCACTTGCTCGTACGACGCGTCTCACACCGTTTCTTAAGACGCTGCGCAGGTTTCGAGACGATGTGGGCCCGGCACCTTAA
CNOT1	AAAAGTGGTGCGAGCACCAC	AGGCACTTGCTCGTACGACGCGTCTCACACCGAAAAGTGGTGCGAGCACCACGTTTCGAGACGATGTGGGCCCGGCACCTTAA
CNOT2	GATAAGCTGCGATTTAACTG	AGGCACTTGCTCGTACGACGCGTCTCACACCGGATAAGCTGCGATTTAACTGGTTTCGAGACGATGTGGGCCCGGCACCTTAA
CNOT2	AGGGCATTGGAATTCCTAGC	AGGCACTTGCTCGTACGACGCGTCTCACACCGAGGGCATTGGAATTCCTAGCGTTTCGAGACGATGTGGGCCCGGCACCTTAA
CNOT3	CGGGATGGGAGAGCTGGAGG	AGGCACTTGCTCGTACGACGCGTCTCACACCGCGGGATGGGAGAGCTGGAGGGTTTCGAGACGATGTGGGCCCGGCACCTTAA
CNOT3	GTGGCCCCACCAGCTCCCAG	AGGCACTTGCTCGTACGACGCGTCTCACACCGGTGGCCCCACCAGCTCCCAGGTTTCGAGACGATGTGGGCCCGGCACCTTAA
CNOT6	GACAGTAGCCGTATAACTGC	AGGCACTTGCTCGTACGACGCGTCTCACACCGGACAGTAGCCGTATAACTGCGTTTCGAGACGATGTGGGCCCGGCACCTTAA
CNOT6	TACGAATTTTATTAGATGAC	AGGCACTTGCTCGTACGACGCGTCTCACACCGTACGAATTTTATTAGATGACGTTTCGAGACGATGTGGGCCCGGCACCTTAA
CNPY3	AGCAATCGATTTGCCAAGGT	AGGCACTTGCTCGTACGACGCGTCTCACACCGAGCAATCGATTTGCCAAGGTGTTTCGAGACGATGTGGGCCCGGCACCTTAA
CNPY3	CCAGTCGTTCTCCTCAGCTC	AGGCACTTGCTCGTACGACGCGTCTCACACCGCCAGTCGTTCTCCTCAGCTCGTTTCGAGACGATGTGGGCCCGGCACCTTAA
CNTN1	TCCGGATATCCGATGGCGGA	AGGCACTTGCTCGTACGACGCGTCTCACACCGTCCGGATATCCGATGGCGGAGTTTCGAGACGATGTGGGCCCGGCACCTTAA
CNTN1	AATGTTGAGGCTTCCGACAA	AGGCACTTGCTCGTACGACGCGTCTCACACCGAATGTTGAGGCTTCCGACAAGTTTCGAGACGATGTGGGCCCGGCACCTTAA
CNTN2	ACTTTGCGCCACTTGATCCG	AGGCACTTGCTCGTACGACGCGTCTCACACCGACTTTGCGCCACTTGATCCGGTTTCGAGACGATGTGGGCCCGGCACCTTAA
CNTN2	AGCGCCGAGCTAGCCGTGCA	AGGCACTTGCTCGTACGACGCGTCTCACACCGAGCGCCGAGCTAGCCGTGCAGTTTCGAGACGATGTGGGCCCGGCACCTTAA
CNTNAP1	CTTTCGGCCGCTCTGCGCGA	AGGCACTTGCTCGTACGACGCGTCTCACACCGCTTTCGGCCGCTCTGCGCGAGTTTCGAGACGATGTGGGCCCGGCACCTTAA
CNTNAP1	CTCCCGCAGATGTTCATCGG	AGGCACTTGCTCGTACGACGCGTCTCACACCGCTCCCGCAGATGTTCATCGGGTTTCGAGACGATGTGGGCCCGGCACCTTAA
CNTNAP2	TCGGATGCTGTAATTCGTGC	AGGCACTTGCTCGTACGACGCGTCTCACACCGTCGGATGCTGTAATTCGTGCGTTTCGAGACGATGTGGGCCCGGCACCTTAA
CNTNAP2	GCGGAGCATTAACCTCACTC	AGGCACTTGCTCGTACGACGCGTCTCACACCGGCGGAGCATTAACCTCACTCGTTTCGAGACGATGTGGGCCCGGCACCTTAA
COA3	ATGTTCCGGGTTCGCCGCCG	AGGCACTTGCTCGTACGACGCGTCTCACACCGATGTTCCGGGTTCGCCGCCGGTTTCGAGACGATGTGGGCCCGGCACCTTAA
COA3	ATCGTGACCGGCCTAGGCAT	AGGCACTTGCTCGTACGACGCGTCTCACACCGATCGTGACCGGCCTAGGCATGTTTCGAGACGATGTGGGCCCGGCACCTTAA
COA6	AATGGCAGCCCCATCTATGA	AGGCACTTGCTCGTACGACGCGTCTCACACCGAATGGCAGCCCCATCTATGAGTTTCGAGACGATGTGGGCCCGGCACCTTAA
COA6	AACCTAAGCGCTGTAGAAAC	AGGCACTTGCTCGTACGACGCGTCTCACACCGAACCTAAGCGCTGTAGAAACGTTTCGAGACGATGTGGGCCCGGCACCTTAA
COA7	CGCAGGTTGCTATCGGCTGG	AGGCACTTGCTCGTACGACGCGTCTCACACCGCGCAGGTTGCTATCGGCTGGGTTTCGAGACGATGTGGGCCCGGCACCTTAA
COA7	ACACGCCATCAAAAAGCACC	AGGCACTTGCTCGTACGACGCGTCTCACACCGACACGCCATCAAAAAGCACCGTTTCGAGACGATGTGGGCCCGGCACCTTAA
COA8	GGGCGCCGTATCCCTGCGCT	AGGCACTTGCTCGTACGACGCGTCTCACACCGGGGCGCCGTATCCCTGCGCTGTTTCGAGACGATGTGGGCCCGGCACCTTAA
COA8	TGTAAAAGTGAACAGGTCGA	AGGCACTTGCTCGTACGACGCGTCTCACACCGTGTAAAAGTGAACAGGTCGAGTTTCGAGACGATGTGGGCCCGGCACCTTAA
COASY	CAACACGACTTCTGGCGGGT	AGGCACTTGCTCGTACGACGCGTCTCACACCGCAACACGACTTCTGGCGGGTGTTTCGAGACGATGTGGGCCCGGCACCTTAA
COASY	CCACGGTAGTAGCCACGCAC	AGGCACTTGCTCGTACGACGCGTCTCACACCGCCACGGTAGTAGCCACGCACGTTTCGAGACGATGTGGGCCCGGCACCTTAA
COCH	AAATTCTTCACGGTAGATGC	AGGCACTTGCTCGTACGACGCGTCTCACACCGAAATTCTTCACGGTAGATGCGTTTCGAGACGATGTGGGCCCGGCACCTTAA
COCH	GTACGAGTCTATAGCCTACC	AGGCACTTGCTCGTACGACGCGTCTCACACCGGTACGAGTCTATAGCCTACCGTTTCGAGACGATGTGGGCCCGGCACCTTAA
COG1	ACGGTACCGCGACCTGATCG	AGGCACTTGCTCGTACGACGCGTCTCACACCGACGGTACCGCGACCTGATCGGTTTCGAGACGATGTGGGCCCGGCACCTTAA
COG1	CAGATGCGCCGCTGCGCCGT	AGGCACTTGCTCGTACGACGCGTCTCACACCGCAGATGCGCCGCTGCGCCGTGTTTCGAGACGATGTGGGCCCGGCACCTTAA
COG2	TTTGGGACAATTACGAGAAG	AGGCACTTGCTCGTACGACGCGTCTCACACCGTTTGGGACAATTACGAGAAGGTTTCGAGACGATGTGGGCCCGGCACCTTAA
COG2	CTTAGATCGTCTGTCAGTGA	AGGCACTTGCTCGTACGACGCGTCTCACACCGCTTAGATCGTCTGTCAGTGAGTTTCGAGACGATGTGGGCCCGGCACCTTAA
COG4	ATACGAACGGCTCTGCGGCG	AGGCACTTGCTCGTACGACGCGTCTCACACCGATACGAACGGCTCTGCGGCGGTTTCGAGACGATGTGGGCCCGGCACCTTAA
COG4	TGGTCACTCTCCACCGAATG	AGGCACTTGCTCGTACGACGCGTCTCACACCGTGGTCACTCTCCACCGAATGGTTTCGAGACGATGTGGGCCCGGCACCTTAA
COG5	AGCTAAGCGCCTACTAGAGC	AGGCACTTGCTCGTACGACGCGTCTCACACCGAGCTAAGCGCCTACTAGAGCGTTTCGAGACGATGTGGGCCCGGCACCTTAA
COG5	ACTATTACCAGTGTTGTGGA	AGGCACTTGCTCGTACGACGCGTCTCACACCGACTATTACCAGTGTTGTGGAGTTTCGAGACGATGTGGGCCCGGCACCTTAA
COG6	AGATATGACAAGTCGCCTAC	AGGCACTTGCTCGTACGACGCGTCTCACACCGAGATATGACAAGTCGCCTACGTTTCGAGACGATGTGGGCCCGGCACCTTAA
COG6	CGTATCTCCAGTATTGACAC	AGGCACTTGCTCGTACGACGCGTCTCACACCGCGTATCTCCAGTATTGACACGTTTCGAGACGATGTGGGCCCGGCACCTTAA
COG7	CCATGTCGCCATACTTCAGC	AGGCACTTGCTCGTACGACGCGTCTCACACCGCCATGTCGCCATACTTCAGCGTTTCGAGACGATGTGGGCCCGGCACCTTAA
COG7	AGGAATGTTTACGTAGGTGG	AGGCACTTGCTCGTACGACGCGTCTCACACCGAGGAATGTTTACGTAGGTGGGTTTCGAGACGATGTGGGCCCGGCACCTTAA
COG8	GCACTCGGCGCCGCGGATGA	AGGCACTTGCTCGTACGACGCGTCTCACACCGGCACTCGGCGCCGCGGATGAGTTTCGAGACGATGTGGGCCCGGCACCTTAA
COG8	CCGCCTGTTTGGCGACGTGG	AGGCACTTGCTCGTACGACGCGTCTCACACCGCCGCCTGTTTGGCGACGTGGGTTTCGAGACGATGTGGGCCCGGCACCTTAA
COL1A1	GGAGATTACCTCGACGCCGG	AGGCACTTGCTCGTACGACGCGTCTCACACCGGGAGATTACCTCGACGCCGGGTTTCGAGACGATGTGGGCCCGGCACCTTAA
COL1A1	TTTGGTTGTCAGGGCCCCCG	AGGCACTTGCTCGTACGACGCGTCTCACACCGTTTGGTTGTCAGGGCCCCCGGTTTCGAGACGATGTGGGCCCGGCACCTTAA
COL1A2	CCTGGAAATATCGGCCCCGC	AGGCACTTGCTCGTACGACGCGTCTCACACCGCCTGGAAATATCGGCCCCGCGTTTCGAGACGATGTGGGCCCGGCACCTTAA
COL1A2	AAATGAGCAATACTTACGAC	AGGCACTTGCTCGTACGACGCGTCTCACACCGAAATGAGCAATACTTACGACGTTTCGAGACGATGTGGGCCCGGCACCTTAA
COL2A1	GGAGTACCAGGTTCACCGCG	AGGCACTTGCTCGTACGACGCGTCTCACACCGGGAGTACCAGGTTCACCGCGGTTTCGAGACGATGTGGGCCCGGCACCTTAA
COL2A1	CGGAGATCCGTTCTCACCCG	AGGCACTTGCTCGTACGACGCGTCTCACACCGCGGAGATCCGTTCTCACCCGGTTTCGAGACGATGTGGGCCCGGCACCTTAA
COL3A1	ACGTAACTTACTGGTTCCCC	AGGCACTTGCTCGTACGACGCGTCTCACACCGACGTAACTTACTGGTTCCCCGTTTCGAGACGATGTGGGCCCGGCACCTTAA
COL3A1	AAACTTACGCGTTCACCACG	AGGCACTTGCTCGTACGACGCGTCTCACACCGAAACTTACGCGTTCACCACGGTTTCGAGACGATGTGGGCCCGGCACCTTAA
COL4A1	CCATTAAATCCCGGGCGACC	AGGCACTTGCTCGTACGACGCGTCTCACACCGCCATTAAATCCCGGGCGACCGTTTCGAGACGATGTGGGCCCGGCACCTTAA
COL4A1	TATTTCGACTTGCGGCTCAA	AGGCACTTGCTCGTACGACGCGTCTCACACCGTATTTCGACTTGCGGCTCAAGTTTCGAGACGATGTGGGCCCGGCACCTTAA
COL4A2	AGTTTGTGGCTACTCACGGG	AGGCACTTGCTCGTACGACGCGTCTCACACCGAGTTTGTGGCTACTCACGGGGTTTCGAGACGATGTGGGCCCGGCACCTTAA
COL4A2	CACCCCATCATCGCGCCCAC	AGGCACTTGCTCGTACGACGCGTCTCACACCGCACCCCATCATCGCGCCCACGTTTCGAGACGATGTGGGCCCGGCACCTTAA
COL4A3	GGAACTCCGGGGGGACCACT	AGGCACTTGCTCGTACGACGCGTCTCACACCGGGAACTCCGGGGGGACCACTGTTTCGAGACGATGTGGGCCCGGCACCTTAA
COL4A3	TACGGACTTGTCGGTGTACC	AGGCACTTGCTCGTACGACGCGTCTCACACCGTACGGACTTGTCGGTGTACCGTTTCGAGACGATGTGGGCCCGGCACCTTAA
COL4A4	TATCTTACTAGGGGGCCTCC	AGGCACTTGCTCGTACGACGCGTCTCACACCGTATCTTACTAGGGGGCCTCCGTTTCGAGACGATGTGGGCCCGGCACCTTAA
COL4A4	TATTATTGTTTAGGTCCGAA	AGGCACTTGCTCGTACGACGCGTCTCACACCGTATTATTGTTTAGGTCCGAAGTTTCGAGACGATGTGGGCCCGGCACCTTAA
COL4A5	TGTATCCTATAGGGTAAACC	AGGCACTTGCTCGTACGACGCGTCTCACACCGTGTATCCTATAGGGTAAACCGTTTCGAGACGATGTGGGCCCGGCACCTTAA
COL4A5	GTCAGACTATAACCCAGCCG	AGGCACTTGCTCGTACGACGCGTCTCACACCGGTCAGACTATAACCCAGCCGGTTTCGAGACGATGTGGGCCCGGCACCTTAA
COL4A6	TGCTGAAAATGGTGCTCCGG	AGGCACTTGCTCGTACGACGCGTCTCACACCGTGCTGAAAATGGTGCTCCGGGTTTCGAGACGATGTGGGCCCGGCACCTTAA
COL4A6	CCTGATGGACCGTATGACCC	AGGCACTTGCTCGTACGACGCGTCTCACACCGCCTGATGGACCGTATGACCCGTTTCGAGACGATGTGGGCCCGGCACCTTAA
COL5A1	GCCACGCGGCGATCTTCCAA	AGGCACTTGCTCGTACGACGCGTCTCACACCGGCCACGCGGCGATCTTCCAAGTTTCGAGACGATGTGGGCCCGGCACCTTAA
COL5A1	GGTCGTAGTAGTTCTCGTCA	AGGCACTTGCTCGTACGACGCGTCTCACACCGGGTCGTAGTAGTTCTCGTCAGTTTCGAGACGATGTGGGCCCGGCACCTTAA
COL5A2	CAATTCTATAGGGTGCGCCA	AGGCACTTGCTCGTACGACGCGTCTCACACCGCAATTCTATAGGGTGCGCCAGTTTCGAGACGATGTGGGCCCGGCACCTTAA
COL5A2	CATACGTGGTCGTCCAGGAC	AGGCACTTGCTCGTACGACGCGTCTCACACCGCATACGTGGTCGTCCAGGACGTTTCGAGACGATGTGGGCCCGGCACCTTAA
COL6A1	GGGCAAGCGTGGCATCGACG	AGGCACTTGCTCGTACGACGCGTCTCACACCGGGGCAAGCGTGGCATCGACGGTTTCGAGACGATGTGGGCCCGGCACCTTAA
COL6A1	CACCGACTGCGCTATCAAGA	AGGCACTTGCTCGTACGACGCGTCTCACACCGCACCGACTGCGCTATCAAGAGTTTCGAGACGATGTGGGCCCGGCACCTTAA
COL6A2	TGCTTCCCCCGGGTAACCGT	AGGCACTTGCTCGTACGACGCGTCTCACACCGTGCTTCCCCCGGGTAACCGTGTTTCGAGACGATGTGGGCCCGGCACCTTAA
COL6A2	CGACTCCACCGAGATCGACC	AGGCACTTGCTCGTACGACGCGTCTCACACCGCGACTCCACCGAGATCGACCGTTTCGAGACGATGTGGGCCCGGCACCTTAA
COL6A3	TGGGAACAAGGGTGCCGATC	AGGCACTTGCTCGTACGACGCGTCTCACACCGTGGGAACAAGGGTGCCGATCGTTTCGAGACGATGTGGGCCCGGCACCTTAA
COL6A3	CACGAGTTCAGCCGGCTACC	AGGCACTTGCTCGTACGACGCGTCTCACACCGCACGAGTTCAGCCGGCTACCGTTTCGAGACGATGTGGGCCCGGCACCTTAA
COL7A1	CCATTGTTGTCACTACGCGT	AGGCACTTGCTCGTACGACGCGTCTCACACCGCCATTGTTGTCACTACGCGTGTTTCGAGACGATGTGGGCCCGGCACCTTAA
COL7A1	CTCACGCGGTACTGTGTCGC	AGGCACTTGCTCGTACGACGCGTCTCACACCGCTCACGCGGTACTGTGTCGCGTTTCGAGACGATGTGGGCCCGGCACCTTAA
COL8A2	CTGATAGGCCCCACTGGCTA	AGGCACTTGCTCGTACGACGCGTCTCACACCGCTGATAGGCCCCACTGGCTAGTTTCGAGACGATGTGGGCCCGGCACCTTAA
COL8A2	CTGGCAAGGTCGGGCCACCA	AGGCACTTGCTCGTACGACGCGTCTCACACCGCTGGCAAGGTCGGGCCACCAGTTTCGAGACGATGTGGGCCCGGCACCTTAA
COL9A1	CCTGGATATCCTGAGCGACC	AGGCACTTGCTCGTACGACGCGTCTCACACCGCCTGGATATCCTGAGCGACCGTTTCGAGACGATGTGGGCCCGGCACCTTAA
COL9A1	CAAATAACTTAGGGTGACCC	AGGCACTTGCTCGTACGACGCGTCTCACACCGCAAATAACTTAGGGTGACCCGTTTCGAGACGATGTGGGCCCGGCACCTTAA
COL9A2	ACGTCGATGCCGTCGGATCC	AGGCACTTGCTCGTACGACGCGTCTCACACCGACGTCGATGCCGTCGGATCCGTTTCGAGACGATGTGGGCCCGGCACCTTAA
COL9A2	GGGGGCCCCGATGGTCCATC	AGGCACTTGCTCGTACGACGCGTCTCACACCGGGGGGCCCCGATGGTCCATCGTTTCGAGACGATGTGGGCCCGGCACCTTAA
COL9A3	CCTTTGGACCCCGCTCGTCC	AGGCACTTGCTCGTACGACGCGTCTCACACCGCCTTTGGACCCCGCTCGTCCGTTTCGAGACGATGTGGGCCCGGCACCTTAA
COL9A3	CATCTCGTCCAGTCAGACCC	AGGCACTTGCTCGTACGACGCGTCTCACACCGCATCTCGTCCAGTCAGACCCGTTTCGAGACGATGTGGGCCCGGCACCTTAA
COL10A1	GAAATGGGATATGGTGCTCC	AGGCACTTGCTCGTACGACGCGTCTCACACCGGAAATGGGATATGGTGCTCCGTTTCGAGACGATGTGGGCCCGGCACCTTAA
COL10A1	CCCTACACCATAAAGAGTAA	AGGCACTTGCTCGTACGACGCGTCTCACACCGCCCTACACCATAAAGAGTAAGTTTCGAGACGATGTGGGCCCGGCACCTTAA
COL11A1	ACGTTACCTTTACTCCCCGG	AGGCACTTGCTCGTACGACGCGTCTCACACCGACGTTACCTTTACTCCCCGGGTTTCGAGACGATGTGGGCCCGGCACCTTAA
COL11A1	GTCTTGATATAGGGCCCTCG	AGGCACTTGCTCGTACGACGCGTCTCACACCGGTCTTGATATAGGGCCCTCGGTTTCGAGACGATGTGGGCCCGGCACCTTAA
COL11A2	GGCAGGTCGTGCCACTCGGT	AGGCACTTGCTCGTACGACGCGTCTCACACCGGGCAGGTCGTGCCACTCGGTGTTTCGAGACGATGTGGGCCCGGCACCTTAA
COL11A2	TTCGCTCTCCGGACACCATC	AGGCACTTGCTCGTACGACGCGTCTCACACCGTTCGCTCTCCGGACACCATCGTTTCGAGACGATGTGGGCCCGGCACCTTAA
COL12A1	GCAAACTTGCCGTACAAAGG	AGGCACTTGCTCGTACGACGCGTCTCACACCGGCAAACTTGCCGTACAAAGGGTTTCGAGACGATGTGGGCCCGGCACCTTAA
COL12A1	ATGGATCATGGAGCATCGGC	AGGCACTTGCTCGTACGACGCGTCTCACACCGATGGATCATGGAGCATCGGCGTTTCGAGACGATGTGGGCCCGGCACCTTAA
COL13A1	CAGCTCGGCCGTCCGAAAGT	AGGCACTTGCTCGTACGACGCGTCTCACACCGCAGCTCGGCCGTCCGAAAGTGTTTCGAGACGATGTGGGCCCGGCACCTTAA
COL13A1	GGTTTGCCGTCCAGCCCAAT	AGGCACTTGCTCGTACGACGCGTCTCACACCGGGTTTGCCGTCCAGCCCAATGTTTCGAGACGATGTGGGCCCGGCACCTTAA
COL14A1	GGTCCCACGTAATGCGCAAC	AGGCACTTGCTCGTACGACGCGTCTCACACCGGGTCCCACGTAATGCGCAACGTTTCGAGACGATGTGGGCCCGGCACCTTAA
COL14A1	CTAACAGTGCTCGATTAACC	AGGCACTTGCTCGTACGACGCGTCTCACACCGCTAACAGTGCTCGATTAACCGTTTCGAGACGATGTGGGCCCGGCACCTTAA
COL17A1	GATACCTTCATACGCATGGC	AGGCACTTGCTCGTACGACGCGTCTCACACCGGATACCTTCATACGCATGGCGTTTCGAGACGATGTGGGCCCGGCACCTTAA
COL17A1	GGCTGTCAGACTTACCCGAC	AGGCACTTGCTCGTACGACGCGTCTCACACCGGGCTGTCAGACTTACCCGACGTTTCGAGACGATGTGGGCCCGGCACCTTAA
COL18A1	ATCTGGCTTCGGGGGCGATC	AGGCACTTGCTCGTACGACGCGTCTCACACCGATCTGGCTTCGGGGGCGATCGTTTCGAGACGATGTGGGCCCGGCACCTTAA
COL18A1	CCGGGGACAGTTTGCAACGC	AGGCACTTGCTCGTACGACGCGTCTCACACCGCCGGGGACAGTTTGCAACGCGTTTCGAGACGATGTGGGCCCGGCACCTTAA
COL22A1	CTTGCCCCGGATCTTGTCGA	AGGCACTTGCTCGTACGACGCGTCTCACACCGCTTGCCCCGGATCTTGTCGAGTTTCGAGACGATGTGGGCCCGGCACCTTAA
COL22A1	CCGTGTTGGTGTTGCCCCCG	AGGCACTTGCTCGTACGACGCGTCTCACACCGCCGTGTTGGTGTTGCCCCCGGTTTCGAGACGATGTGGGCCCGGCACCTTAA
COL25A1	GCCGCTCTCGAATCCGCCAA	AGGCACTTGCTCGTACGACGCGTCTCACACCGGCCGCTCTCGAATCCGCCAAGTTTCGAGACGATGTGGGCCCGGCACCTTAA
COL25A1	TAGGGTTCTATTGGAGCACC	AGGCACTTGCTCGTACGACGCGTCTCACACCGTAGGGTTCTATTGGAGCACCGTTTCGAGACGATGTGGGCCCGGCACCTTAA
COL27A1	ATTGCGCCGGGGCCAATACC	AGGCACTTGCTCGTACGACGCGTCTCACACCGATTGCGCCGGGGCCAATACCGTTTCGAGACGATGTGGGCCCGGCACCTTAA
COL27A1	TCGACCTCGACATGCACGAC	AGGCACTTGCTCGTACGACGCGTCTCACACCGTCGACCTCGACATGCACGACGTTTCGAGACGATGTGGGCCCGGCACCTTAA
COLEC10	ACAATTTCACCAGGACCCAA	AGGCACTTGCTCGTACGACGCGTCTCACACCGACAATTTCACCAGGACCCAAGTTTCGAGACGATGTGGGCCCGGCACCTTAA
COLEC10	CACAGACTTCAGCGGTAGGA	AGGCACTTGCTCGTACGACGCGTCTCACACCGCACAGACTTCAGCGGTAGGAGTTTCGAGACGATGTGGGCCCGGCACCTTAA
COLEC11	CGCTGGTCAGCTGAGAGACC	AGGCACTTGCTCGTACGACGCGTCTCACACCGCGCTGGTCAGCTGAGAGACCGTTTCGAGACGATGTGGGCCCGGCACCTTAA
COLEC11	GCTCTCCGTCTCGCGCACAC	AGGCACTTGCTCGTACGACGCGTCTCACACCGGCTCTCCGTCTCGCGCACACGTTTCGAGACGATGTGGGCCCGGCACCTTAA
COLGALT1	CGGCGGTCTCGCTTGCGGAT	AGGCACTTGCTCGTACGACGCGTCTCACACCGCGGCGGTCTCGCTTGCGGATGTTTCGAGACGATGTGGGCCCGGCACCTTAA
COLGALT1	CTCGAGTGCGCCCAGCGTGG	AGGCACTTGCTCGTACGACGCGTCTCACACCGCTCGAGTGCGCCCAGCGTGGGTTTCGAGACGATGTGGGCCCGGCACCTTAA
COLQ	TGATTGATTAGGGTCCACCG	AGGCACTTGCTCGTACGACGCGTCTCACACCGTGATTGATTAGGGTCCACCGGTTTCGAGACGATGTGGGCCCGGCACCTTAA
COLQ	CTTCAGAGGTGGCCGAAGTC	AGGCACTTGCTCGTACGACGCGTCTCACACCGCTTCAGAGGTGGCCGAAGTCGTTTCGAGACGATGTGGGCCCGGCACCTTAA
COMP	TGTCCTCGTCCGTGTTGCGC	AGGCACTTGCTCGTACGACGCGTCTCACACCGTGTCCTCGTCCGTGTTGCGCGTTTCGAGACGATGTGGGCCCGGCACCTTAA
COMP	GCGTGCGACGACGACATCGA	AGGCACTTGCTCGTACGACGCGTCTCACACCGGCGTGCGACGACGACATCGAGTTTCGAGACGATGTGGGCCCGGCACCTTAA
COMT	CAGCGAAATCCACCATCCGC	AGGCACTTGCTCGTACGACGCGTCTCACACCGCAGCGAAATCCACCATCCGCGTTTCGAGACGATGTGGGCCCGGCACCTTAA
COMT	CACAGCTGAGTAGCCACAGT	AGGCACTTGCTCGTACGACGCGTCTCACACCGCACAGCTGAGTAGCCACAGTGTTTCGAGACGATGTGGGCCCGGCACCTTAA
COPA	TCGGATGGTCTGATCATCGG	AGGCACTTGCTCGTACGACGCGTCTCACACCGTCGGATGGTCTGATCATCGGGTTTCGAGACGATGTGGGCCCGGCACCTTAA
COPA	CCGATTTCGAGCGACCCAAA	AGGCACTTGCTCGTACGACGCGTCTCACACCGCCGATTTCGAGCGACCCAAAGTTTCGAGACGATGTGGGCCCGGCACCTTAA
COPB2	CTTGATAGTCCTGTCCAAAG	AGGCACTTGCTCGTACGACGCGTCTCACACCGCTTGATAGTCCTGTCCAAAGGTTTCGAGACGATGTGGGCCCGGCACCTTAA
COPB2	TGGTGCGTGGCCAGTCTAAG	AGGCACTTGCTCGTACGACGCGTCTCACACCGTGGTGCGTGGCCAGTCTAAGGTTTCGAGACGATGTGGGCCCGGCACCTTAA
COQ2	CCGCCGCGGACAAACTGAGC	AGGCACTTGCTCGTACGACGCGTCTCACACCGCCGCCGCGGACAAACTGAGCGTTTCGAGACGATGTGGGCCCGGCACCTTAA
COQ2	GTACTTGCGCCTCATGCGGT	AGGCACTTGCTCGTACGACGCGTCTCACACCGGTACTTGCGCCTCATGCGGTGTTTCGAGACGATGTGGGCCCGGCACCTTAA
COQ4	AACGGAGATACTCGCGACCG	AGGCACTTGCTCGTACGACGCGTCTCACACCGAACGGAGATACTCGCGACCGGTTTCGAGACGATGTGGGCCCGGCACCTTAA
COQ4	GTGGTGCGAGTATAGCGGGC	AGGCACTTGCTCGTACGACGCGTCTCACACCGGTGGTGCGAGTATAGCGGGCGTTTCGAGACGATGTGGGCCCGGCACCTTAA
COQ6	GGTGCAGATGGTCACAACTC	AGGCACTTGCTCGTACGACGCGTCTCACACCGGGTGCAGATGGTCACAACTCGTTTCGAGACGATGTGGGCCCGGCACCTTAA
COQ6	CCTAGGGTAATATGAACCCA	AGGCACTTGCTCGTACGACGCGTCTCACACCGCCTAGGGTAATATGAACCCAGTTTCGAGACGATGTGGGCCCGGCACCTTAA
COQ7	GTCGGGCCAGTCATTCAGGT	AGGCACTTGCTCGTACGACGCGTCTCACACCGGTCGGGCCAGTCATTCAGGTGTTTCGAGACGATGTGGGCCCGGCACCTTAA
COQ7	GTCCTGGGTCGGACCAGCGT	AGGCACTTGCTCGTACGACGCGTCTCACACCGGTCCTGGGTCGGACCAGCGTGTTTCGAGACGATGTGGGCCCGGCACCTTAA
COQ8A	ACGACCTGGGCCCCAACTGG	AGGCACTTGCTCGTACGACGCGTCTCACACCGACGACCTGGGCCCCAACTGGGTTTCGAGACGATGTGGGCCCGGCACCTTAA
COQ8A	CACTTGGCCCGAATGAAGGG	AGGCACTTGCTCGTACGACGCGTCTCACACCGCACTTGGCCCGAATGAAGGGGTTTCGAGACGATGTGGGCCCGGCACCTTAA
COQ8B	GCGCCGACTTCATGCCCCGC	AGGCACTTGCTCGTACGACGCGTCTCACACCGGCGCCGACTTCATGCCCCGCGTTTCGAGACGATGTGGGCCCGGCACCTTAA
COQ8B	GGGGCATGAAGTCGGCGCTC	AGGCACTTGCTCGTACGACGCGTCTCACACCGGGGGCATGAAGTCGGCGCTCGTTTCGAGACGATGTGGGCCCGGCACCTTAA
COQ9	GCCATCCTTCCCGAACATGC	AGGCACTTGCTCGTACGACGCGTCTCACACCGGCCATCCTTCCCGAACATGCGTTTCGAGACGATGTGGGCCCGGCACCTTAA
COQ9	GCTCACACGTGTGCTAGAAG	AGGCACTTGCTCGTACGACGCGTCTCACACCGGCTCACACGTGTGCTAGAAGGTTTCGAGACGATGTGGGCCCGGCACCTTAA
CORO1A	CGCATCATCGAGCCCCGCAA	AGGCACTTGCTCGTACGACGCGTCTCACACCGCGCATCATCGAGCCCCGCAAGTTTCGAGACGATGTGGGCCCGGCACCTTAA
CORO1A	ACACGATCTACAGTGTGGAC	AGGCACTTGCTCGTACGACGCGTCTCACACCGACACGATCTACAGTGTGGACGTTTCGAGACGATGTGGGCCCGGCACCTTAA
COX4I1	TGAACTTAATGCGATACACT	AGGCACTTGCTCGTACGACGCGTCTCACACCGTGAACTTAATGCGATACACTGTTTCGAGACGATGTGGGCCCGGCACCTTAA
COX4I1	CTGCCACATGATAACGAGCG	AGGCACTTGCTCGTACGACGCGTCTCACACCGCTGCCACATGATAACGAGCGGTTTCGAGACGATGTGGGCCCGGCACCTTAA
COX4I2	ACAGGCCACCTTTTCGGCGT	AGGCACTTGCTCGTACGACGCGTCTCACACCGACAGGCCACCTTTTCGGCGTGTTTCGAGACGATGTGGGCCCGGCACCTTAA
COX4I2	GTAGCGCTGGGCATAGCAGT	AGGCACTTGCTCGTACGACGCGTCTCACACCGGTAGCGCTGGGCATAGCAGTGTTTCGAGACGATGTGGGCCCGGCACCTTAA
COX5A	CAGGGGCCTTACCCACGGCG	AGGCACTTGCTCGTACGACGCGTCTCACACCGCAGGGGCCTTACCCACGGCGGTTTCGAGACGATGTGGGCCCGGCACCTTAA
COX5A	ATGAGGAGTTTGATGCTCGC	AGGCACTTGCTCGTACGACGCGTCTCACACCGATGAGGAGTTTGATGCTCGCGTTTCGAGACGATGTGGGCCCGGCACCTTAA
COX6A1	GCTTCTCCGCAGCTCGCATG	AGGCACTTGCTCGTACGACGCGTCTCACACCGGCTTCTCCGCAGCTCGCATGGTTTCGAGACGATGTGGGCCCGGCACCTTAA
COX6A1	GGCGAAGAGGGCTCAGGTAC	AGGCACTTGCTCGTACGACGCGTCTCACACCGGGCGAAGAGGGCTCAGGTACGTTTCGAGACGATGTGGGCCCGGCACCTTAA
COX6A2	GCGTCTGCTGACCTTCGTGC	AGGCACTTGCTCGTACGACGCGTCTCACACCGGCGTCTGCTGACCTTCGTGCGTTTCGAGACGATGTGGGCCCGGCACCTTAA
COX6A2	GTACCTTGGTGCGGATGCGG	AGGCACTTGCTCGTACGACGCGTCTCACACCGGTACCTTGGTGCGGATGCGGGTTTCGAGACGATGTGGGCCCGGCACCTTAA
COX6B1	TCATTGCCTTCTGACAGCGG	AGGCACTTGCTCGTACGACGCGTCTCACACCGTCATTGCCTTCTGACAGCGGGTTTCGAGACGATGTGGGCCCGGCACCTTAA
COX6B1	AGAGGGACTGGTACACACGC	AGGCACTTGCTCGTACGACGCGTCTCACACCGAGAGGGACTGGTACACACGCGTTTCGAGACGATGTGGGCCCGGCACCTTAA
COX7A1	GCGTCATTGTCACTCGGTAC	AGGCACTTGCTCGTACGACGCGTCTCACACCGGCGTCATTGTCACTCGGTACGTTTCGAGACGATGTGGGCCCGGCACCTTAA
COX7A1	ACGGGATGTCATTGTCCTCC	AGGCACTTGCTCGTACGACGCGTCTCACACCGACGGGATGTCATTGTCCTCCGTTTCGAGACGATGTGGGCCCGGCACCTTAA
COX7B	CCACTTTCTGTATTGTTACA	AGGCACTTGCTCGTACGACGCGTCTCACACCGCCACTTTCTGTATTGTTACAGTTTCGAGACGATGTGGGCCCGGCACCTTAA
COX7B	CCATGTAACAATACAGAAAG	AGGCACTTGCTCGTACGACGCGTCTCACACCGCCATGTAACAATACAGAAAGGTTTCGAGACGATGTGGGCCCGGCACCTTAA
COX7C	ACAGAATTTGCCATTTTCAG	AGGCACTTGCTCGTACGACGCGTCTCACACCGACAGAATTTGCCATTTTCAGGTTTCGAGACGATGTGGGCCCGGCACCTTAA
COX7C	CTTACACACTAACCTTCCCA	AGGCACTTGCTCGTACGACGCGTCTCACACCGCTTACACACTAACCTTCCCAGTTTCGAGACGATGTGGGCCCGGCACCTTAA
COX8A	TCTGTGTAGGAATTGGCCGT	AGGCACTTGCTCGTACGACGCGTCTCACACCGTCTGTGTAGGAATTGGCCGTGTTTCGAGACGATGTGGGCCCGGCACCTTAA
COX8A	CAGGAGGAAGGTCACGAAGC	AGGCACTTGCTCGTACGACGCGTCTCACACCGCAGGAGGAAGGTCACGAAGCGTTTCGAGACGATGTGGGCCCGGCACCTTAA
COX10	CTTTCTGGACAAAGATAGGC	AGGCACTTGCTCGTACGACGCGTCTCACACCGCTTTCTGGACAAAGATAGGCGTTTCGAGACGATGTGGGCCCGGCACCTTAA
COX10	CGCTGGTTCGTGGACAGATC	AGGCACTTGCTCGTACGACGCGTCTCACACCGCGCTGGTTCGTGGACAGATCGTTTCGAGACGATGTGGGCCCGGCACCTTAA
COX14	CCACTATTTCCAGTGGCGCA	AGGCACTTGCTCGTACGACGCGTCTCACACCGCCACTATTTCCAGTGGCGCAGTTTCGAGACGATGTGGGCCCGGCACCTTAA
COX14	GGTAGACTCGGACACTGCAG	AGGCACTTGCTCGTACGACGCGTCTCACACCGGGTAGACTCGGACACTGCAGGTTTCGAGACGATGTGGGCCCGGCACCTTAA
COX15	GACAGAGTCTGGCCTCTCGA	AGGCACTTGCTCGTACGACGCGTCTCACACCGGACAGAGTCTGGCCTCTCGAGTTTCGAGACGATGTGGGCCCGGCACCTTAA
COX15	CCACTGTTCCACTGCAGACC	AGGCACTTGCTCGTACGACGCGTCTCACACCGCCACTGTTCCACTGCAGACCGTTTCGAGACGATGTGGGCCCGGCACCTTAA
COX20	CGGTGAGCCCGAGGAGAGGA	AGGCACTTGCTCGTACGACGCGTCTCACACCGCGGTGAGCCCGAGGAGAGGAGTTTCGAGACGATGTGGGCCCGGCACCTTAA
COX20	CATGTGATGTTGGAGTAGGA	AGGCACTTGCTCGTACGACGCGTCTCACACCGCATGTGATGTTGGAGTAGGAGTTTCGAGACGATGTGGGCCCGGCACCTTAA
CP	AGATTCAATAAGAACAACGA	AGGCACTTGCTCGTACGACGCGTCTCACACCGAGATTCAATAAGAACAACGAGTTTCGAGACGATGTGGGCCCGGCACCTTAA
CP	TCATCAAAGGATAATATCCG	AGGCACTTGCTCGTACGACGCGTCTCACACCGTCATCAAAGGATAATATCCGGTTTCGAGACGATGTGGGCCCGGCACCTTAA
CPA1	AGGGCACTCGGACGTCGATG	AGGCACTTGCTCGTACGACGCGTCTCACACCGAGGGCACTCGGACGTCGATGGTTTCGAGACGATGTGGGCCCGGCACCTTAA
CPA1	GGCGTAGTTAAAAGTGTCGG	AGGCACTTGCTCGTACGACGCGTCTCACACCGGGCGTAGTTAAAAGTGTCGGGTTTCGAGACGATGTGGGCCCGGCACCTTAA
CPA6	GGGAACCATTTTGGGGGATA	AGGCACTTGCTCGTACGACGCGTCTCACACCGGGGAACCATTTTGGGGGATAGTTTCGAGACGATGTGGGCCCGGCACCTTAA
CPA6	GATGTTGGCTTCCTGTAAGA	AGGCACTTGCTCGTACGACGCGTCTCACACCGGATGTTGGCTTCCTGTAAGAGTTTCGAGACGATGTGGGCCCGGCACCTTAA
CPAMD8	AATGCCAAATCCATGTTTCG	AGGCACTTGCTCGTACGACGCGTCTCACACCGAATGCCAAATCCATGTTTCGGTTTCGAGACGATGTGGGCCCGGCACCTTAA
CPAMD8	GACAGACGCACCGATGATGG	AGGCACTTGCTCGTACGACGCGTCTCACACCGGACAGACGCACCGATGATGGGTTTCGAGACGATGTGGGCCCGGCACCTTAA
CPE	GGTATTCGTTGCATAGGTAC	AGGCACTTGCTCGTACGACGCGTCTCACACCGGGTATTCGTTGCATAGGTACGTTTCGAGACGATGTGGGCCCGGCACCTTAA
CPE	CCATATGATGAGACGCGGAG	AGGCACTTGCTCGTACGACGCGTCTCACACCGCCATATGATGAGACGCGGAGGTTTCGAGACGATGTGGGCCCGGCACCTTAA
CPLANE1	ATAGGCTATCAAGAAATCGA	AGGCACTTGCTCGTACGACGCGTCTCACACCGATAGGCTATCAAGAAATCGAGTTTCGAGACGATGTGGGCCCGGCACCTTAA
CPLANE1	AAAGCCTTTCATTGGCGGGT	AGGCACTTGCTCGTACGACGCGTCTCACACCGAAAGCCTTTCATTGGCGGGTGTTTCGAGACGATGTGGGCCCGGCACCTTAA
CPLX1	CTCGGAGTTGGCCTCCATGG	AGGCACTTGCTCGTACGACGCGTCTCACACCGCTCGGAGTTGGCCTCCATGGGTTTCGAGACGATGTGGGCCCGGCACCTTAA
CPLX1	GGGCCGCGTCAAGCTCCCCT	AGGCACTTGCTCGTACGACGCGTCTCACACCGGGGCCGCGTCAAGCTCCCCTGTTTCGAGACGATGTGGGCCCGGCACCTTAA
CPOX	GCGCCAACTTTTCTGTGGAC	AGGCACTTGCTCGTACGACGCGTCTCACACCGGCGCCAACTTTTCTGTGGACGTTTCGAGACGATGTGGGCCCGGCACCTTAA
CPOX	TCGCCCAGGTCGGTCACAGG	AGGCACTTGCTCGTACGACGCGTCTCACACCGTCGCCCAGGTCGGTCACAGGGTTTCGAGACGATGTGGGCCCGGCACCTTAA
CPS1	CAACATCTGAAACTCGGCAT	AGGCACTTGCTCGTACGACGCGTCTCACACCGCAACATCTGAAACTCGGCATGTTTCGAGACGATGTGGGCCCGGCACCTTAA
CPS1	AATCAATGTTGTTCGCCACT	AGGCACTTGCTCGTACGACGCGTCTCACACCGAATCAATGTTGTTCGCCACTGTTTCGAGACGATGTGGGCCCGGCACCTTAA
CPSF1	GAGCGTCCCCCCGTATGGCG	AGGCACTTGCTCGTACGACGCGTCTCACACCGGAGCGTCCCCCCGTATGGCGGTTTCGAGACGATGTGGGCCCGGCACCTTAA
CPSF1	GCGGTACACGTAGAGCTGCG	AGGCACTTGCTCGTACGACGCGTCTCACACCGGCGGTACACGTAGAGCTGCGGTTTCGAGACGATGTGGGCCCGGCACCTTAA
CPT1A	TACGTAATTTGTAGCCCACC	AGGCACTTGCTCGTACGACGCGTCTCACACCGTACGTAATTTGTAGCCCACCGTTTCGAGACGATGTGGGCCCGGCACCTTAA
CPT1A	CAGGCGCAAACTGGACCGGG	AGGCACTTGCTCGTACGACGCGTCTCACACCGCAGGCGCAAACTGGACCGGGGTTTCGAGACGATGTGGGCCCGGCACCTTAA
CPT1C	CTTCGACTGGACCGCGGTCC	AGGCACTTGCTCGTACGACGCGTCTCACACCGCTTCGACTGGACCGCGGTCCGTTTCGAGACGATGTGGGCCCGGCACCTTAA
CPT1C	GGGGCCGATTCTTCCGCATG	AGGCACTTGCTCGTACGACGCGTCTCACACCGGGGGCCGATTCTTCCGCATGGTTTCGAGACGATGTGGGCCCGGCACCTTAA
CPT2	TCGTTTACCCAAACCCAGTC	AGGCACTTGCTCGTACGACGCGTCTCACACCGTCGTTTACCCAAACCCAGTCGTTTCGAGACGATGTGGGCCCGGCACCTTAA
CPT2	ATACAAGCTACATTTCGGGT	AGGCACTTGCTCGTACGACGCGTCTCACACCGATACAAGCTACATTTCGGGTGTTTCGAGACGATGTGGGCCCGGCACCTTAA
CR2	TGGGCCTTGCAGTCGATACC	AGGCACTTGCTCGTACGACGCGTCTCACACCGTGGGCCTTGCAGTCGATACCGTTTCGAGACGATGTGGGCCCGGCACCTTAA
CR2	CCATTCGGCCTCTTAGGATC	AGGCACTTGCTCGTACGACGCGTCTCACACCGCCATTCGGCCTCTTAGGATCGTTTCGAGACGATGTGGGCCCGGCACCTTAA
CRADD	CCGGAAAACAATGCTCCTGC	AGGCACTTGCTCGTACGACGCGTCTCACACCGCCGGAAAACAATGCTCCTGCGTTTCGAGACGATGTGGGCCCGGCACCTTAA
CRADD	CTGGATATCCTACCTTCCAG	AGGCACTTGCTCGTACGACGCGTCTCACACCGCTGGATATCCTACCTTCCAGGTTTCGAGACGATGTGGGCCCGGCACCTTAA
CRB1	AAACAATATGGACGCATCAC	AGGCACTTGCTCGTACGACGCGTCTCACACCGAAACAATATGGACGCATCACGTTTCGAGACGATGTGGGCCCGGCACCTTAA
CRB1	TCAAGGCAGACACTGCGACT	AGGCACTTGCTCGTACGACGCGTCTCACACCGTCAAGGCAGACACTGCGACTGTTTCGAGACGATGTGGGCCCGGCACCTTAA
CRB2	CGCTCGCTCACCCGTTGACC	AGGCACTTGCTCGTACGACGCGTCTCACACCGCGCTCGCTCACCCGTTGACCGTTTCGAGACGATGTGGGCCCGGCACCTTAA
CRB2	CAGGACGCGTTGTGCTCGCA	AGGCACTTGCTCGTACGACGCGTCTCACACCGCAGGACGCGTTGTGCTCGCAGTTTCGAGACGATGTGGGCCCGGCACCTTAA
CRBN	TGTATGTGATGTCGGCAGAC	AGGCACTTGCTCGTACGACGCGTCTCACACCGTGTATGTGATGTCGGCAGACGTTTCGAGACGATGTGGGCCCGGCACCTTAA
CRBN	GAGCTAAGAACACAGTCAGA	AGGCACTTGCTCGTACGACGCGTCTCACACCGGAGCTAAGAACACAGTCAGAGTTTCGAGACGATGTGGGCCCGGCACCTTAA
CREB3L1	CCGGTGTCACTTTGAGGAAC	AGGCACTTGCTCGTACGACGCGTCTCACACCGCCGGTGTCACTTTGAGGAACGTTTCGAGACGATGTGGGCCCGGCACCTTAA
CREB3L1	CCGCCTGGATGCCTGGCGTA	AGGCACTTGCTCGTACGACGCGTCTCACACCGCCGCCTGGATGCCTGGCGTAGTTTCGAGACGATGTGGGCCCGGCACCTTAA
CREB3L3	GCCTTCGGGGGACCAGAGTG	AGGCACTTGCTCGTACGACGCGTCTCACACCGGCCTTCGGGGGACCAGAGTGGTTTCGAGACGATGTGGGCCCGGCACCTTAA
CREB3L3	CTGGGGTCACGTCAAGGACC	AGGCACTTGCTCGTACGACGCGTCTCACACCGCTGGGGTCACGTCAAGGACCGTTTCGAGACGATGTGGGCCCGGCACCTTAA
CREBBP	CCGCAAATGACTGGTCACGC	AGGCACTTGCTCGTACGACGCGTCTCACACCGCCGCAAATGACTGGTCACGCGTTTCGAGACGATGTGGGCCCGGCACCTTAA
CREBBP	AGCGGCTCTAGTATCAACCC	AGGCACTTGCTCGTACGACGCGTCTCACACCGAGCGGCTCTAGTATCAACCCGTTTCGAGACGATGTGGGCCCGGCACCTTAA
CREBZF	AGGCTGTTAAACGGTATCGG	AGGCACTTGCTCGTACGACGCGTCTCACACCGAGGCTGTTAAACGGTATCGGGTTTCGAGACGATGTGGGCCCGGCACCTTAA
CREBZF	TCTGGCGGAGGCTCGGATAG	AGGCACTTGCTCGTACGACGCGTCTCACACCGTCTGGCGGAGGCTCGGATAGGTTTCGAGACGATGTGGGCCCGGCACCTTAA
CRELD1	ACACTGCCCGTAGCCACCGC	AGGCACTTGCTCGTACGACGCGTCTCACACCGACACTGCCCGTAGCCACCGCGTTTCGAGACGATGTGGGCCCGGCACCTTAA
CRELD1	ACCCGAACATACCAGATGGC	AGGCACTTGCTCGTACGACGCGTCTCACACCGACCCGAACATACCAGATGGCGTTTCGAGACGATGTGGGCCCGGCACCTTAA
CRH	GCGGTCGCCTGTTCCGGCGA	AGGCACTTGCTCGTACGACGCGTCTCACACCGGCGGTCGCCTGTTCCGGCGAGTTTCGAGACGATGTGGGCCCGGCACCTTAA
CRH	GGCTCTTGTTGAGGTTCCCC	AGGCACTTGCTCGTACGACGCGTCTCACACCGGGCTCTTGTTGAGGTTCCCCGTTTCGAGACGATGTGGGCCCGGCACCTTAA
CRHR1	CTTCTTCTGGATGTTCGGCG	AGGCACTTGCTCGTACGACGCGTCTCACACCGCTTCTTCTGGATGTTCGGCGGTTTCGAGACGATGTGGGCCCGGCACCTTAA
CRHR1	CTACCCAGGTTCTTACCAGC	AGGCACTTGCTCGTACGACGCGTCTCACACCGCTACCCAGGTTCTTACCAGCGTTTCGAGACGATGTGGGCCCGGCACCTTAA
CRHR2	TGGACCAGATCGGAACGTGC	AGGCACTTGCTCGTACGACGCGTCTCACACCGTGGACCAGATCGGAACGTGCGTTTCGAGACGATGTGGGCCCGGCACCTTAA
CRHR2	TGACGCCGTTGAAGTACTCG	AGGCACTTGCTCGTACGACGCGTCTCACACCGTGACGCCGTTGAAGTACTCGGTTTCGAGACGATGTGGGCCCGGCACCTTAA
CRIM1	TTTACGGAACCTGCGACCGG	AGGCACTTGCTCGTACGACGCGTCTCACACCGTTTACGGAACCTGCGACCGGGTTTCGAGACGATGTGGGCCCGGCACCTTAA
CRIM1	GCCCCTTTCAGTTTTCGGCG	AGGCACTTGCTCGTACGACGCGTCTCACACCGGCCCCTTTCAGTTTTCGGCGGTTTCGAGACGATGTGGGCCCGGCACCTTAA
CRIPT	TATTCTGATACAGAAAGTGG	AGGCACTTGCTCGTACGACGCGTCTCACACCGTATTCTGATACAGAAAGTGGGTTTCGAGACGATGTGGGCCCGGCACCTTAA
CRIPT	TGACTTCAAAAAAAGCAAGG	AGGCACTTGCTCGTACGACGCGTCTCACACCGTGACTTCAAAAAAAGCAAGGGTTTCGAGACGATGTGGGCCCGGCACCTTAA
CRLF1	CTCGTGTGCCACGCCCGTGA	AGGCACTTGCTCGTACGACGCGTCTCACACCGCTCGTGTGCCACGCCCGTGAGTTTCGAGACGATGTGGGCCCGGCACCTTAA
CRLF1	TCTTTACGCCCTATGAGATC	AGGCACTTGCTCGTACGACGCGTCTCACACCGTCTTTACGCCCTATGAGATCGTTTCGAGACGATGTGGGCCCGGCACCTTAA
CRLS1	AATACTTGGCAAGTGTTCGC	AGGCACTTGCTCGTACGACGCGTCTCACACCGAATACTTGGCAAGTGTTCGCGTTTCGAGACGATGTGGGCCCGGCACCTTAA
CRLS1	ACCTATGCAGATCTTATTCC	AGGCACTTGCTCGTACGACGCGTCTCACACCGACCTATGCAGATCTTATTCCGTTTCGAGACGATGTGGGCCCGGCACCTTAA
CRPPA	CTACAAACGAGATCTCTATG	AGGCACTTGCTCGTACGACGCGTCTCACACCGCTACAAACGAGATCTCTATGGTTTCGAGACGATGTGGGCCCGGCACCTTAA
CRPPA	TGTAGGGTGTAGCTGATGAG	AGGCACTTGCTCGTACGACGCGTCTCACACCGTGTAGGGTGTAGCTGATGAGGTTTCGAGACGATGTGGGCCCGGCACCTTAA
CRTAP	GGCTGCGAGACACTCGTAAA	AGGCACTTGCTCGTACGACGCGTCTCACACCGGGCTGCGAGACACTCGTAAAGTTTCGAGACGATGTGGGCCCGGCACCTTAA
CRTAP	TTAATGTAGTCCTCGGCACC	AGGCACTTGCTCGTACGACGCGTCTCACACCGTTAATGTAGTCCTCGGCACCGTTTCGAGACGATGTGGGCCCGGCACCTTAA
CRX	AGACGTCTATGCCCGTGAGG	AGGCACTTGCTCGTACGACGCGTCTCACACCGAGACGTCTATGCCCGTGAGGGTTTCGAGACGATGTGGGCCCGGCACCTTAA
CRX	GGTTTGGTTCAAGAACCGGA	AGGCACTTGCTCGTACGACGCGTCTCACACCGGGTTTGGTTCAAGAACCGGAGTTTCGAGACGATGTGGGCCCGGCACCTTAA
CRY1	CATCCGCTGCGTCTACATCC	AGGCACTTGCTCGTACGACGCGTCTCACACCGCATCCGCTGCGTCTACATCCGTTTCGAGACGATGTGGGCCCGGCACCTTAA
CRY1	TATAGGATCATAGAACTCAA	AGGCACTTGCTCGTACGACGCGTCTCACACCGTATAGGATCATAGAACTCAAGTTTCGAGACGATGTGGGCCCGGCACCTTAA
CRYAA	ATTTCAGGTTCGATCCGACC	AGGCACTTGCTCGTACGACGCGTCTCACACCGATTTCAGGTTCGATCCGACCGTTTCGAGACGATGTGGGCCCGGCACCTTAA
CRYAA	GCTGGGGTAGAAGGGCCCCA	AGGCACTTGCTCGTACGACGCGTCTCACACCGGCTGGGGTAGAAGGGCCCCAGTTTCGAGACGATGTGGGCCCGGCACCTTAA
CRYAB	ACAGGTGCTCTCCGAAGAAC	AGGCACTTGCTCGTACGACGCGTCTCACACCGACAGGTGCTCTCCGAAGAACGTTTCGAGACGATGTGGGCCCGGCACCTTAA
CRYAB	GTATTTCCTGTGGAACTCCC	AGGCACTTGCTCGTACGACGCGTCTCACACCGGTATTTCCTGTGGAACTCCCGTTTCGAGACGATGTGGGCCCGGCACCTTAA
CRYBA1	TGATAATGTCCGGTCCCTGA	AGGCACTTGCTCGTACGACGCGTCTCACACCGTGATAATGTCCGGTCCCTGAGTTTCGAGACGATGTGGGCCCGGCACCTTAA
CRYBA1	TTCGTTGTTGAACCAGCCCA	AGGCACTTGCTCGTACGACGCGTCTCACACCGTTCGTTGTTGAACCAGCCCAGTTTCGAGACGATGTGGGCCCGGCACCTTAA
CRYBA2	TGTGCGAACGTCTGCGAGCG	AGGCACTTGCTCGTACGACGCGTCTCACACCGTGTGCGAACGTCTGCGAGCGGTTTCGAGACGATGTGGGCCCGGCACCTTAA
CRYBA2	CAGGGTGCGCTCGGTCAAGG	AGGCACTTGCTCGTACGACGCGTCTCACACCGCAGGGTGCGCTCGGTCAAGGGTTTCGAGACGATGTGGGCCCGGCACCTTAA
CRYBA4	AGGAGGTGAGCCTCTCGGCG	AGGCACTTGCTCGTACGACGCGTCTCACACCGAGGAGGTGAGCCTCTCGGCGGTTTCGAGACGATGTGGGCCCGGCACCTTAA
CRYBA4	AGTGGTAGAACTTACAGCAC	AGGCACTTGCTCGTACGACGCGTCTCACACCGAGTGGTAGAACTTACAGCACGTTTCGAGACGATGTGGGCCCGGCACCTTAA
CRYBB1	CCGTCGAGCAGAATTCTCGG	AGGCACTTGCTCGTACGACGCGTCTCACACCGCCGTCGAGCAGAATTCTCGGGTTTCGAGACGATGTGGGCCCGGCACCTTAA
CRYBB1	GAACATCTCCCCGCGGAAGT	AGGCACTTGCTCGTACGACGCGTCTCACACCGGAACATCTCCCCGCGGAAGTGTTTCGAGACGATGTGGGCCCGGCACCTTAA
CRYBB2	CTGGTCCATGAGTCCCAGCG	AGGCACTTGCTCGTACGACGCGTCTCACACCGCTGGTCCATGAGTCCCAGCGGTTTCGAGACGATGTGGGCCCGGCACCTTAA
CRYBB2	GGTTCTGTCCTAGTGCAGGC	AGGCACTTGCTCGTACGACGCGTCTCACACCGGGTTCTGTCCTAGTGCAGGCGTTTCGAGACGATGTGGGCCCGGCACCTTAA
CRYBB3	ACTATCACGGCTGTTGGACC	AGGCACTTGCTCGTACGACGCGTCTCACACCGACTATCACGGCTGTTGGACCGTTTCGAGACGATGTGGGCCCGGCACCTTAA
CRYBB3	TCACAATATTCAGAGGCCGG	AGGCACTTGCTCGTACGACGCGTCTCACACCGTCACAATATTCAGAGGCCGGGTTTCGAGACGATGTGGGCCCGGCACCTTAA
CRYGB	CAGGGTACTCCCCACGCCGC	AGGCACTTGCTCGTACGACGCGTCTCACACCGCAGGGTACTCCCCACGCCGCGTTTCGAGACGATGTGGGCCCGGCACCTTAA
CRYGB	GGGAGTGAATTTCAGTGAGG	AGGCACTTGCTCGTACGACGCGTCTCACACCGGGGAGTGAATTTCAGTGAGGGTTTCGAGACGATGTGGGCCCGGCACCTTAA
CRYGC	CAGGCTGCGGCTGTACGAGA	AGGCACTTGCTCGTACGACGCGTCTCACACCGCAGGCTGCGGCTGTACGAGAGTTTCGAGACGATGTGGGCCCGGCACCTTAA
CRYGC	ACAATACTTGCTGCGGCGAG	AGGCACTTGCTCGTACGACGCGTCTCACACCGACAATACTTGCTGCGGCGAGGTTTCGAGACGATGTGGGCCCGGCACCTTAA
CRYGD	GGATTTCATTGAAGCGGAAG	AGGCACTTGCTCGTACGACGCGTCTCACACCGGGATTTCATTGAAGCGGAAGGTTTCGAGACGATGTGGGCCCGGCACCTTAA
CRYGD	CCAGATGATAGAGTTCACTG	AGGCACTTGCTCGTACGACGCGTCTCACACCGCCAGATGATAGAGTTCACTGGTTTCGAGACGATGTGGGCCCGGCACCTTAA
CRYGS	CGTTGAGGCCCATCCAACGC	AGGCACTTGCTCGTACGACGCGTCTCACACCGCGTTGAGGCCCATCCAACGCGTTTCGAGACGATGTGGGCCCGGCACCTTAA
CRYGS	GGGCCTTTCATAAACAGCCC	AGGCACTTGCTCGTACGACGCGTCTCACACCGGGGCCTTTCATAAACAGCCCGTTTCGAGACGATGTGGGCCCGGCACCTTAA
CRYM	ACACAGTGCAAGGAGAGGTA	AGGCACTTGCTCGTACGACGCGTCTCACACCGACACAGTGCAAGGAGAGGTAGTTTCGAGACGATGTGGGCCCGGCACCTTAA
CRYM	GGACGACCGAGGTGATGCCG	AGGCACTTGCTCGTACGACGCGTCTCACACCGGGACGACCGAGGTGATGCCGGTTTCGAGACGATGTGGGCCCGGCACCTTAA
CSE1L	ATAATGAATGTGCTGTACGG	AGGCACTTGCTCGTACGACGCGTCTCACACCGATAATGAATGTGCTGTACGGGTTTCGAGACGATGTGGGCCCGGCACCTTAA
CSE1L	AGATATTGATACTAGACGCA	AGGCACTTGCTCGTACGACGCGTCTCACACCGAGATATTGATACTAGACGCAGTTTCGAGACGATGTGGGCCCGGCACCTTAA
CSF1R	AAAGTTAACATCAACGCTGC	AGGCACTTGCTCGTACGACGCGTCTCACACCGAAAGTTAACATCAACGCTGCGTTTCGAGACGATGTGGGCCCGGCACCTTAA
CSF1R	GAAGCCATGCCAGGGCGAGA	AGGCACTTGCTCGTACGACGCGTCTCACACCGGAAGCCATGCCAGGGCGAGAGTTTCGAGACGATGTGGGCCCGGCACCTTAA
CSF2RA	TGCGAGACGTTAATCCTGAC	AGGCACTTGCTCGTACGACGCGTCTCACACCGTGCGAGACGTTAATCCTGACGTTTCGAGACGATGTGGGCCCGGCACCTTAA
CSF2RA	CCTGAGTCTTGTATGTAATA	AGGCACTTGCTCGTACGACGCGTCTCACACCGCCTGAGTCTTGTATGTAATAGTTTCGAGACGATGTGGGCCCGGCACCTTAA
CSF2RB	AGATCCCGTTGTAGCCGGTG	AGGCACTTGCTCGTACGACGCGTCTCACACCGAGATCCCGTTGTAGCCGGTGGTTTCGAGACGATGTGGGCCCGGCACCTTAA
CSF2RB	AGAGACGATGTATTGGCCGT	AGGCACTTGCTCGTACGACGCGTCTCACACCGAGAGACGATGTATTGGCCGTGTTTCGAGACGATGTGGGCCCGGCACCTTAA
CSF3R	GAGCTGAGAACTACCGAACG	AGGCACTTGCTCGTACGACGCGTCTCACACCGGAGCTGAGAACTACCGAACGGTTTCGAGACGATGTGGGCCCGGCACCTTAA
CSF3R	TGTACCAGAATATGGGCATC	AGGCACTTGCTCGTACGACGCGTCTCACACCGTGTACCAGAATATGGGCATCGTTTCGAGACGATGTGGGCCCGGCACCTTAA
CSGALNACT1	TCTACAGAAGGTGTACCAGC	AGGCACTTGCTCGTACGACGCGTCTCACACCGTCTACAGAAGGTGTACCAGCGTTTCGAGACGATGTGGGCCCGGCACCTTAA
CSGALNACT1	GGTGAATGCTGGCGTCAAGC	AGGCACTTGCTCGTACGACGCGTCTCACACCGGGTGAATGCTGGCGTCAAGCGTTTCGAGACGATGTGGGCCCGGCACCTTAA
CSK	GTGATGCTGGGCGATTACCG	AGGCACTTGCTCGTACGACGCGTCTCACACCGGTGATGCTGGGCGATTACCGGTTTCGAGACGATGTGGGCCCGGCACCTTAA
CSK	CTTCTGTACCCGCCGGAGAC	AGGCACTTGCTCGTACGACGCGTCTCACACCGCTTCTGTACCCGCCGGAGACGTTTCGAGACGATGTGGGCCCGGCACCTTAA
CSNK1D	TGTCTGGCTTCACATCCCGG	AGGCACTTGCTCGTACGACGCGTCTCACACCGTGTCTGGCTTCACATCCCGGGTTTCGAGACGATGTGGGCCCGGCACCTTAA
CSNK1D	AGAACCTCACGGGGACGGCG	AGGCACTTGCTCGTACGACGCGTCTCACACCGAGAACCTCACGGGGACGGCGGTTTCGAGACGATGTGGGCCCGGCACCTTAA
CSNK2A1	GTTTCAATGATATCTTGGGC	AGGCACTTGCTCGTACGACGCGTCTCACACCGGTTTCAATGATATCTTGGGCGTTTCGAGACGATGTGGGCCCGGCACCTTAA
CSNK2A1	TCAGCTACGACTAATAGACT	AGGCACTTGCTCGTACGACGCGTCTCACACCGTCAGCTACGACTAATAGACTGTTTCGAGACGATGTGGGCCCGGCACCTTAA
CSNK2B	TGGTTCTCACAGTACACACG	AGGCACTTGCTCGTACGACGCGTCTCACACCGTGGTTCTCACAGTACACACGGTTTCGAGACGATGTGGGCCCGGCACCTTAA
CSNK2B	CTTCACCTGGGATGTCTGAA	AGGCACTTGCTCGTACGACGCGTCTCACACCGCTTCACCTGGGATGTCTGAAGTTTCGAGACGATGTGGGCCCGGCACCTTAA
CSPP1	GTTCGATAGTTAGTAGCCAA	AGGCACTTGCTCGTACGACGCGTCTCACACCGGTTCGATAGTTAGTAGCCAAGTTTCGAGACGATGTGGGCCCGGCACCTTAA
CSPP1	TCAGGCTTAACTTGACCAAT	AGGCACTTGCTCGTACGACGCGTCTCACACCGTCAGGCTTAACTTGACCAATGTTTCGAGACGATGTGGGCCCGGCACCTTAA
CSRP3	TAACTCACTGTTGGAACTGC	AGGCACTTGCTCGTACGACGCGTCTCACACCGTAACTCACTGTTGGAACTGCGTTTCGAGACGATGTGGGCCCGGCACCTTAA
CSRP3	GGGCGCAGATATGGCCCCAA	AGGCACTTGCTCGTACGACGCGTCTCACACCGGGGCGCAGATATGGCCCCAAGTTTCGAGACGATGTGGGCCCGGCACCTTAA
CST3	GGTGAACTACTTCTTGGACG	AGGCACTTGCTCGTACGACGCGTCTCACACCGGGTGAACTACTTCTTGGACGGTTTCGAGACGATGTGGGCCCGGCACCTTAA
CST3	ACATGTGTAGATCGTAGCTG	AGGCACTTGCTCGTACGACGCGTCTCACACCGACATGTGTAGATCGTAGCTGGTTTCGAGACGATGTGGGCCCGGCACCTTAA
CST6	CCTGCGGGTCGTCGGGCGAC	AGGCACTTGCTCGTACGACGCGTCTCACACCGCCTGCGGGTCGTCGGGCGACGTTTCGAGACGATGTGGGCCCGGCACCTTAA
CST6	GCGCATGGTCGGAGAACTCC	AGGCACTTGCTCGTACGACGCGTCTCACACCGGCGCATGGTCGGAGAACTCCGTTTCGAGACGATGTGGGCCCGGCACCTTAA
CSTA	AAATGAGACTTACGGAAAAT	AGGCACTTGCTCGTACGACGCGTCTCACACCGAAATGAGACTTACGGAAAATGTTTCGAGACGATGTGGGCCCGGCACCTTAA
CSTA	TGGAACAAATTACTACATTA	AGGCACTTGCTCGTACGACGCGTCTCACACCGTGGAACAAATTACTACATTAGTTTCGAGACGATGTGGGCCCGGCACCTTAA
CSTB	AGTTTGTCCCCGCGACCACC	AGGCACTTGCTCGTACGACGCGTCTCACACCGAGTTTGTCCCCGCGACCACCGTTTCGAGACGATGTGGGCCCGGCACCTTAA
CSTB	GGAGAGATTGGAACACTCGC	AGGCACTTGCTCGTACGACGCGTCTCACACCGGGAGAGATTGGAACACTCGCGTTTCGAGACGATGTGGGCCCGGCACCTTAA
CTBP1	CTCCGCATCATCGTCCGGAT	AGGCACTTGCTCGTACGACGCGTCTCACACCGCTCCGCATCATCGTCCGGATGTTTCGAGACGATGTGGGCCCGGCACCTTAA
CTBP1	GATGTGGCACAGCGTCGAGT	AGGCACTTGCTCGTACGACGCGTCTCACACCGGATGTGGCACAGCGTCGAGTGTTTCGAGACGATGTGGGCCCGGCACCTTAA
CTC1	ATAGGCTGTACCAGGCCGAA	AGGCACTTGCTCGTACGACGCGTCTCACACCGATAGGCTGTACCAGGCCGAAGTTTCGAGACGATGTGGGCCCGGCACCTTAA
CTC1	ATGCACTACTGCTCCACGAC	AGGCACTTGCTCGTACGACGCGTCTCACACCGATGCACTACTGCTCCACGACGTTTCGAGACGATGTGGGCCCGGCACCTTAA
CTCF	GTGTGATTACGCTTGTAGAC	AGGCACTTGCTCGTACGACGCGTCTCACACCGGTGTGATTACGCTTGTAGACGTTTCGAGACGATGTGGGCCCGGCACCTTAA
CTCF	CATGCTCGGTTTACCCAAAG	AGGCACTTGCTCGTACGACGCGTCTCACACCGCATGCTCGGTTTACCCAAAGGTTTCGAGACGATGTGGGCCCGGCACCTTAA
CTDP1	AGCCACCCGGTTGTCATGAA	AGGCACTTGCTCGTACGACGCGTCTCACACCGAGCCACCCGGTTGTCATGAAGTTTCGAGACGATGTGGGCCCGGCACCTTAA
CTDP1	GACACGGTCGCCGTGGACAG	AGGCACTTGCTCGTACGACGCGTCTCACACCGGACACGGTCGCCGTGGACAGGTTTCGAGACGATGTGGGCCCGGCACCTTAA
CTH	GATGGGGGGCACTACAGCCC	AGGCACTTGCTCGTACGACGCGTCTCACACCGGATGGGGGGCACTACAGCCCGTTTCGAGACGATGTGGGCCCGGCACCTTAA
CTH	TTCCAAAATCAAATTACTAG	AGGCACTTGCTCGTACGACGCGTCTCACACCGTTCCAAAATCAAATTACTAGGTTTCGAGACGATGTGGGCCCGGCACCTTAA
CTLA4	CCTGCCGAAGCACTGTCACC	AGGCACTTGCTCGTACGACGCGTCTCACACCGCCTGCCGAAGCACTGTCACCGTTTCGAGACGATGTGGGCCCGGCACCTTAA
CTLA4	CTGTGCGGCAACCTACATGA	AGGCACTTGCTCGTACGACGCGTCTCACACCGCTGTGCGGCAACCTACATGAGTTTCGAGACGATGTGGGCCCGGCACCTTAA
CTNNA1	GACGATGCCTCACAGCACCA	AGGCACTTGCTCGTACGACGCGTCTCACACCGGACGATGCCTCACAGCACCAGTTTCGAGACGATGTGGGCCCGGCACCTTAA
CTNNA1	CCTCGCTTCACAGAAGAGCA	AGGCACTTGCTCGTACGACGCGTCTCACACCGCCTCGCTTCACAGAAGAGCAGTTTCGAGACGATGTGGGCCCGGCACCTTAA
CTNNA2	GTAGCTTCGGAAAGCAGTGA	AGGCACTTGCTCGTACGACGCGTCTCACACCGGTAGCTTCGGAAAGCAGTGAGTTTCGAGACGATGTGGGCCCGGCACCTTAA
CTNNA2	AGGGGTGAAATTAGTTCGGA	AGGCACTTGCTCGTACGACGCGTCTCACACCGAGGGGTGAAATTAGTTCGGAGTTTCGAGACGATGTGGGCCCGGCACCTTAA
CTNNB1	TGTCTGCTCTAGTAATAAGC	AGGCACTTGCTCGTACGACGCGTCTCACACCGTGTCTGCTCTAGTAATAAGCGTTTCGAGACGATGTGGGCCCGGCACCTTAA
CTNNB1	GTGATGGTTCAGCCAAACGC	AGGCACTTGCTCGTACGACGCGTCTCACACCGGTGATGGTTCAGCCAAACGCGTTTCGAGACGATGTGGGCCCGGCACCTTAA
CTNND1	CCTATACCGCTCCTCAATGC	AGGCACTTGCTCGTACGACGCGTCTCACACCGCCTATACCGCTCCTCAATGCGTTTCGAGACGATGTGGGCCCGGCACCTTAA
CTNND1	CCGTCTGGTCCCATAGCGAC	AGGCACTTGCTCGTACGACGCGTCTCACACCGCCGTCTGGTCCCATAGCGACGTTTCGAGACGATGTGGGCCCGGCACCTTAA
CTNND2	AACATCGTCGTGTCCTCGGC	AGGCACTTGCTCGTACGACGCGTCTCACACCGAACATCGTCGTGTCCTCGGCGTTTCGAGACGATGTGGGCCCGGCACCTTAA
CTNND2	CGGTCATCCGATGATCCAAC	AGGCACTTGCTCGTACGACGCGTCTCACACCGCGGTCATCCGATGATCCAACGTTTCGAGACGATGTGGGCCCGGCACCTTAA
CTNS	TGATTTCAAAAGTGATCACC	AGGCACTTGCTCGTACGACGCGTCTCACACCGTGATTTCAAAAGTGATCACCGTTTCGAGACGATGTGGGCCCGGCACCTTAA
CTNS	AGTAGATCCAGCCAATCACC	AGGCACTTGCTCGTACGACGCGTCTCACACCGAGTAGATCCAGCCAATCACCGTTTCGAGACGATGTGGGCCCGGCACCTTAA
CTPS1	GGAACCGCTCATAGTTACCC	AGGCACTTGCTCGTACGACGCGTCTCACACCGGGAACCGCTCATAGTTACCCGTTTCGAGACGATGTGGGCCCGGCACCTTAA
CTPS1	CCACGTCAGTCTAGTTCCCC	AGGCACTTGCTCGTACGACGCGTCTCACACCGCCACGTCAGTCTAGTTCCCCGTTTCGAGACGATGTGGGCCCGGCACCTTAA
CTRC	AGTCTGTCACTCACCGCAAC	AGGCACTTGCTCGTACGACGCGTCTCACACCGAGTCTGTCACTCACCGCAACGTTTCGAGACGATGTGGGCCCGGCACCTTAA
CTRC	ACCTCAAGAACGACACGTGG	AGGCACTTGCTCGTACGACGCGTCTCACACCGACCTCAAGAACGACACGTGGGTTTCGAGACGATGTGGGCCCGGCACCTTAA
CTSA	GTTGTCATTCTGCTCATAGG	AGGCACTTGCTCGTACGACGCGTCTCACACCGGTTGTCATTCTGCTCATAGGGTTTCGAGACGATGTGGGCCCGGCACCTTAA
CTSA	GTGGTGCTTTGGCTCAATGG	AGGCACTTGCTCGTACGACGCGTCTCACACCGGTGGTGCTTTGGCTCAATGGGTTTCGAGACGATGTGGGCCCGGCACCTTAA
CTSB	CAAACGGAATACCACGTGGC	AGGCACTTGCTCGTACGACGCGTCTCACACCGCAAACGGAATACCACGTGGCGTTTCGAGACGATGTGGGCCCGGCACCTTAA
CTSB	CTCCACGCTGACGTGCGCAT	AGGCACTTGCTCGTACGACGCGTCTCACACCGCTCCACGCTGACGTGCGCATGTTTCGAGACGATGTGGGCCCGGCACCTTAA
CTSC	TGTTTCACCGGAAAGAAGGT	AGGCACTTGCTCGTACGACGCGTCTCACACCGTGTTTCACCGGAAAGAAGGTGTTTCGAGACGATGTGGGCCCGGCACCTTAA
CTSC	ATGATGTGTTGGGCCGGAAC	AGGCACTTGCTCGTACGACGCGTCTCACACCGATGATGTGTTGGGCCGGAACGTTTCGAGACGATGTGGGCCCGGCACCTTAA
CTSD	CATCCGCCGGACCATGTCGG	AGGCACTTGCTCGTACGACGCGTCTCACACCGCATCCGCCGGACCATGTCGGGTTTCGAGACGATGTGGGCCCGGCACCTTAA
CTSD	CGAGGTACCATTCTTCACGT	AGGCACTTGCTCGTACGACGCGTCTCACACCGCGAGGTACCATTCTTCACGTGTTTCGAGACGATGTGGGCCCGGCACCTTAA
CTSF	ACGGGGAGCCGGCACACCAT	AGGCACTTGCTCGTACGACGCGTCTCACACCGACGGGGAGCCGGCACACCATGTTTCGAGACGATGTGGGCCCGGCACCTTAA
CTSF	ATCTCCAGCGCGAAGCGGGT	AGGCACTTGCTCGTACGACGCGTCTCACACCGATCTCCAGCGCGAAGCGGGTGTTTCGAGACGATGTGGGCCCGGCACCTTAA
CTSK	TTTGTCTTAGACCAGTGAAG	AGGCACTTGCTCGTACGACGCGTCTCACACCGTTTGTCTTAGACCAGTGAAGGTTTCGAGACGATGTGGGCCCGGCACCTTAA
CTSK	CATTACTGCGGGAATGAGAC	AGGCACTTGCTCGTACGACGCGTCTCACACCGCATTACTGCGGGAATGAGACGTTTCGAGACGATGTGGGCCCGGCACCTTAA
CTU2	GGTGTTCAGCCTGCCACCGT	AGGCACTTGCTCGTACGACGCGTCTCACACCGGGTGTTCAGCCTGCCACCGTGTTTCGAGACGATGTGGGCCCGGCACCTTAA
CTU2	GGTGCTTTGGTGCTCTGCCC	AGGCACTTGCTCGTACGACGCGTCTCACACCGGGTGCTTTGGTGCTCTGCCCGTTTCGAGACGATGTGGGCCCGGCACCTTAA
CUBN	GGGGTCCGTACGTCTCAGGT	AGGCACTTGCTCGTACGACGCGTCTCACACCGGGGGTCCGTACGTCTCAGGTGTTTCGAGACGATGTGGGCCCGGCACCTTAA
CUBN	AGATTACCCCCGCAACCTAC	AGGCACTTGCTCGTACGACGCGTCTCACACCGAGATTACCCCCGCAACCTACGTTTCGAGACGATGTGGGCCCGGCACCTTAA
CUL3	AGTTCCTATTTGAGGGAGCA	AGGCACTTGCTCGTACGACGCGTCTCACACCGAGTTCCTATTTGAGGGAGCAGTTTCGAGACGATGTGGGCCCGGCACCTTAA
CUL3	GGAAAGGAGAAGTCGTAGAC	AGGCACTTGCTCGTACGACGCGTCTCACACCGGGAAAGGAGAAGTCGTAGACGTTTCGAGACGATGTGGGCCCGGCACCTTAA
CUL4B	CTTCTGTATCGGTACGTGGC	AGGCACTTGCTCGTACGACGCGTCTCACACCGCTTCTGTATCGGTACGTGGCGTTTCGAGACGATGTGGGCCCGGCACCTTAA
CUL4B	GTAGATTCAAAACTTCGTGC	AGGCACTTGCTCGTACGACGCGTCTCACACCGGTAGATTCAAAACTTCGTGCGTTTCGAGACGATGTGGGCCCGGCACCTTAA
CUL7	CCTCGTTCTGAGTTCGCAAG	AGGCACTTGCTCGTACGACGCGTCTCACACCGCCTCGTTCTGAGTTCGCAAGGTTTCGAGACGATGTGGGCCCGGCACCTTAA
CUL7	CCGAAACTCGCCCTCATCCC	AGGCACTTGCTCGTACGACGCGTCTCACACCGCCGAAACTCGCCCTCATCCCGTTTCGAGACGATGTGGGCCCGGCACCTTAA
CUX1	ATTTCAATCTCGTCGGCCCT	AGGCACTTGCTCGTACGACGCGTCTCACACCGATTTCAATCTCGTCGGCCCTGTTTCGAGACGATGTGGGCCCGGCACCTTAA
CUX1	CAAGAGCTATGGTTTCGGCT	AGGCACTTGCTCGTACGACGCGTCTCACACCGCAAGAGCTATGGTTTCGGCTGTTTCGAGACGATGTGGGCCCGGCACCTTAA
CUX2	CCTGCGTAGCCTTTAGCGCT	AGGCACTTGCTCGTACGACGCGTCTCACACCGCCTGCGTAGCCTTTAGCGCTGTTTCGAGACGATGTGGGCCCGGCACCTTAA
CUX2	ACGAAGTGTGGAGGTCTCGC	AGGCACTTGCTCGTACGACGCGTCTCACACCGACGAAGTGTGGAGGTCTCGCGTTTCGAGACGATGTGGGCCCGGCACCTTAA
CWC27	GCGTTTTAATCGGAGAGGAC	AGGCACTTGCTCGTACGACGCGTCTCACACCGGCGTTTTAATCGGAGAGGACGTTTCGAGACGATGTGGGCCCGGCACCTTAA
CWC27	CATTCTTTGCAGAGCATGAA	AGGCACTTGCTCGTACGACGCGTCTCACACCGCATTCTTTGCAGAGCATGAAGTTTCGAGACGATGTGGGCCCGGCACCTTAA
CWF19L1	TGAAATGCTACTCACCGATA	AGGCACTTGCTCGTACGACGCGTCTCACACCGTGAAATGCTACTCACCGATAGTTTCGAGACGATGTGGGCCCGGCACCTTAA
CWF19L1	TGCCACCCGGTTTATAGCTC	AGGCACTTGCTCGTACGACGCGTCTCACACCGTGCCACCCGGTTTATAGCTCGTTTCGAGACGATGTGGGCCCGGCACCTTAA
CXCR2	GCGGCATCTAGTAGAAAAGG	AGGCACTTGCTCGTACGACGCGTCTCACACCGGCGGCATCTAGTAGAAAAGGGTTTCGAGACGATGTGGGCCCGGCACCTTAA
CXCR2	CTATAGTGGCATCCTGCTAC	AGGCACTTGCTCGTACGACGCGTCTCACACCGCTATAGTGGCATCCTGCTACGTTTCGAGACGATGTGGGCCCGGCACCTTAA
CXCR4	CAGTTGATGCCGTGGCAAAC	AGGCACTTGCTCGTACGACGCGTCTCACACCGCAGTTGATGCCGTGGCAAACGTTTCGAGACGATGTGGGCCCGGCACCTTAA
CXCR4	ACTGTTGGTGGCGTGGACGA	AGGCACTTGCTCGTACGACGCGTCTCACACCGACTGTTGGTGGCGTGGACGAGTTTCGAGACGATGTGGGCCCGGCACCTTAA
CYB5A	CGGGCACTCTACAGATGCCA	AGGCACTTGCTCGTACGACGCGTCTCACACCGCGGGCACTCTACAGATGCCAGTTTCGAGACGATGTGGGCCCGGCACCTTAA
CYB5A	CTTGTGGTGCAGGATCAGCC	AGGCACTTGCTCGTACGACGCGTCTCACACCGCTTGTGGTGCAGGATCAGCCGTTTCGAGACGATGTGGGCCCGGCACCTTAA
CYB5R1	AACTGGGAATGATTGCCGGC	AGGCACTTGCTCGTACGACGCGTCTCACACCGAACTGGGAATGATTGCCGGCGTTTCGAGACGATGTGGGCCCGGCACCTTAA
CYB5R1	TCTTGTCTAGCAGTCGTAGC	AGGCACTTGCTCGTACGACGCGTCTCACACCGTCTTGTCTAGCAGTCGTAGCGTTTCGAGACGATGTGGGCCCGGCACCTTAA
CYB5R2	TGGTAAAACAAGCGTCCCCT	AGGCACTTGCTCGTACGACGCGTCTCACACCGTGGTAAAACAAGCGTCCCCTGTTTCGAGACGATGTGGGCCCGGCACCTTAA
CYB5R2	TGGCGAATGAGCTGCAACAT	AGGCACTTGCTCGTACGACGCGTCTCACACCGTGGCGAATGAGCTGCAACATGTTTCGAGACGATGTGGGCCCGGCACCTTAA
CYB5R3	CACTGTCCTGATGATAGGGT	AGGCACTTGCTCGTACGACGCGTCTCACACCGCACTGTCCTGATGATAGGGTGTTTCGAGACGATGTGGGCCCGGCACCTTAA
CYB5R3	GTGTATAGGGCCGGACGACC	AGGCACTTGCTCGTACGACGCGTCTCACACCGGTGTATAGGGCCGGACGACCGTTTCGAGACGATGTGGGCCCGGCACCTTAA
CYB5R4	TAATGGCCATTCTGCCAACC	AGGCACTTGCTCGTACGACGCGTCTCACACCGTAATGGCCATTCTGCCAACCGTTTCGAGACGATGTGGGCCCGGCACCTTAA
CYB5R4	CCTTATATGGAGTATCATCC	AGGCACTTGCTCGTACGACGCGTCTCACACCGCCTTATATGGAGTATCATCCGTTTCGAGACGATGTGGGCCCGGCACCTTAA
CYBA	TAGGTAGATGCCGCTCGCAA	AGGCACTTGCTCGTACGACGCGTCTCACACCGTAGGTAGATGCCGCTCGCAAGTTTCGAGACGATGTGGGCCCGGCACCTTAA
CYBA	GACTCACCAGCGCTCCATGG	AGGCACTTGCTCGTACGACGCGTCTCACACCGGACTCACCAGCGCTCCATGGGTTTCGAGACGATGTGGGCCCGGCACCTTAA
CYBB	AACATTTTCTCTTACCGCAC	AGGCACTTGCTCGTACGACGCGTCTCACACCGAACATTTTCTCTTACCGCACGTTTCGAGACGATGTGGGCCCGGCACCTTAA
CYBB	TGGATGATTGCACTTCACTC	AGGCACTTGCTCGTACGACGCGTCTCACACCGTGGATGATTGCACTTCACTCGTTTCGAGACGATGTGGGCCCGGCACCTTAA
CYBC1	GGTGGTGCTCCGGCTTGCGA	AGGCACTTGCTCGTACGACGCGTCTCACACCGGGTGGTGCTCCGGCTTGCGAGTTTCGAGACGATGTGGGCCCGGCACCTTAA
CYBC1	CATCTCCAGATAGCCTGGGC	AGGCACTTGCTCGTACGACGCGTCTCACACCGCATCTCCAGATAGCCTGGGCGTTTCGAGACGATGTGGGCCCGGCACCTTAA
CYBRD1	CTGGGTCCTCCACTACCGAG	AGGCACTTGCTCGTACGACGCGTCTCACACCGCTGGGTCCTCCACTACCGAGGTTTCGAGACGATGTGGGCCCGGCACCTTAA
CYBRD1	TGTCATATGCTATTTGTTAC	AGGCACTTGCTCGTACGACGCGTCTCACACCGTGTCATATGCTATTTGTTACGTTTCGAGACGATGTGGGCCCGGCACCTTAA
CYC1	TCGAAGTCTGGCCTTTCCCG	AGGCACTTGCTCGTACGACGCGTCTCACACCGTCGAAGTCTGGCCTTTCCCGGTTTCGAGACGATGTGGGCCCGGCACCTTAA
CYC1	CTACACGGAGGATGAAGCTA	AGGCACTTGCTCGTACGACGCGTCTCACACCGCTACACGGAGGATGAAGCTAGTTTCGAGACGATGTGGGCCCGGCACCTTAA
CYCS	TTTCTTGTTTAGGCATCATC	AGGCACTTGCTCGTACGACGCGTCTCACACCGTTTCTTGTTTAGGCATCATCGTTTCGAGACGATGTGGGCCCGGCACCTTAA
CYCS	CTTACCTTTGTTCTTATTGG	AGGCACTTGCTCGTACGACGCGTCTCACACCGCTTACCTTTGTTCTTATTGGGTTTCGAGACGATGTGGGCCCGGCACCTTAA
CYFIP2	AGACAAACTGATCAAAACAC	AGGCACTTGCTCGTACGACGCGTCTCACACCGAGACAAACTGATCAAAACACGTTTCGAGACGATGTGGGCCCGGCACCTTAA
CYFIP2	ACTGGTGTAATTGTAGCGTG	AGGCACTTGCTCGTACGACGCGTCTCACACCGACTGGTGTAATTGTAGCGTGGTTTCGAGACGATGTGGGCCCGGCACCTTAA
CYLD	GCATTGGAAAGTGATTACGC	AGGCACTTGCTCGTACGACGCGTCTCACACCGGCATTGGAAAGTGATTACGCGTTTCGAGACGATGTGGGCCCGGCACCTTAA
CYLD	AGGATAACCCTATTGGCAAC	AGGCACTTGCTCGTACGACGCGTCTCACACCGAGGATAACCCTATTGGCAACGTTTCGAGACGATGTGGGCCCGGCACCTTAA
CYP1B1	GCCGCCGGACACCACACGGA	AGGCACTTGCTCGTACGACGCGTCTCACACCGGCCGCCGGACACCACACGGAGTTTCGAGACGATGTGGGCCCGGCACCTTAA
CYP1B1	ATCGGAAACGCGGCGGCGGT	AGGCACTTGCTCGTACGACGCGTCTCACACCGATCGGAAACGCGGCGGCGGTGTTTCGAGACGATGTGGGCCCGGCACCTTAA
CYP2B6	TGGCCGGGGAAAAATCGCCA	AGGCACTTGCTCGTACGACGCGTCTCACACCGTGGCCGGGGAAAAATCGCCAGTTTCGAGACGATGTGGGCCCGGCACCTTAA
CYP2B6	CTCTGTATTCGGCCAGGTCA	AGGCACTTGCTCGTACGACGCGTCTCACACCGCTCTGTATTCGGCCAGGTCAGTTTCGAGACGATGTGGGCCCGGCACCTTAA
CYP2C8	AAAATTCCGCAAGGTTGTGA	AGGCACTTGCTCGTACGACGCGTCTCACACCGAAAATTCCGCAAGGTTGTGAGTTTCGAGACGATGTGGGCCCGGCACCTTAA
CYP2C8	CACTGGATGTTAACAATCCT	AGGCACTTGCTCGTACGACGCGTCTCACACCGCACTGGATGTTAACAATCCTGTTTCGAGACGATGTGGGCCCGGCACCTTAA
CYP2C9	CCCGGGAAGTAATCAATGAT	AGGCACTTGCTCGTACGACGCGTCTCACACCGCCCGGGAAGTAATCAATGATGTTTCGAGACGATGTGGGCCCGGCACCTTAA
CYP2C9	CAATAGTAAATTCAGATGGT	AGGCACTTGCTCGTACGACGCGTCTCACACCGCAATAGTAAATTCAGATGGTGTTTCGAGACGATGTGGGCCCGGCACCTTAA
CYP2C19	TCAGGATTGTAAGCACCCCC	AGGCACTTGCTCGTACGACGCGTCTCACACCGTCAGGATTGTAAGCACCCCCGTTTCGAGACGATGTGGGCCCGGCACCTTAA
CYP2C19	CGGGAAATAATCAATGATAG	AGGCACTTGCTCGTACGACGCGTCTCACACCGCGGGAAATAATCAATGATAGGTTTCGAGACGATGTGGGCCCGGCACCTTAA
CYP2D6	AGGATCTGGGTGATGGGCAC	AGGCACTTGCTCGTACGACGCGTCTCACACCGAGGATCTGGGTGATGGGCACGTTTCGAGACGATGTGGGCCCGGCACCTTAA
CYP2D6	GGCGCTGGTGACCCACGGCG	AGGCACTTGCTCGTACGACGCGTCTCACACCGGGCGCTGGTGACCCACGGCGGTTTCGAGACGATGTGGGCCCGGCACCTTAA
CYP2R1	CCGATAAATGGCAGCCCCGG	AGGCACTTGCTCGTACGACGCGTCTCACACCGCCGATAAATGGCAGCCCCGGGTTTCGAGACGATGTGGGCCCGGCACCTTAA
CYP2R1	AGTTTTCGATATTTTGGATA	AGGCACTTGCTCGTACGACGCGTCTCACACCGAGTTTTCGATATTTTGGATAGTTTCGAGACGATGTGGGCCCGGCACCTTAA
CYP2U1	CGACTTCCACAGCGTGCGCG	AGGCACTTGCTCGTACGACGCGTCTCACACCGCGACTTCCACAGCGTGCGCGGTTTCGAGACGATGTGGGCCCGGCACCTTAA
CYP2U1	GAAGATGCTGCCGTACACGC	AGGCACTTGCTCGTACGACGCGTCTCACACCGGAAGATGCTGCCGTACACGCGTTTCGAGACGATGTGGGCCCGGCACCTTAA
CYP3A4	TTGGGCCACGAGCTCCAGAT	AGGCACTTGCTCGTACGACGCGTCTCACACCGTTGGGCCACGAGCTCCAGATGTTTCGAGACGATGTGGGCCCGGCACCTTAA
[truncated: 7,205 more rows]
