# Supplementary material for: Editing stem cell genomes at scale to measure variant effects in diverse cell and genetic contexts
Source: medRxiv. 2025 Nov 14:2025.11.12.25340127. Preprint. [Version 1] doi: 10.1101/2025.11.12.25340127 (PMC12642741; doi:10.1101/2025.11.12.25340127)
Supplement: Supplement 5 [file media-5.csv]

Approved_Symbol	mean_log2fc_iPSC	p_value_iPSC	#NAME?	GENE_SYMBOL	ENSEMBL_ID	mean_log2fc_neuron	p_value_neuron	#NAME?	iPSC_essential	neuron_essential	HAP1_essential
A2ML1	-1.161293743	0.1766280859893298	0.7529402372230505	A2ML1	ENSG00000166535	-3.292207455	0.015379221	1.813065664358936	no	yes	NO
AAAS	-2.667270626	0.078256003	1.106482335889038	AAAS	ENSG00000094914	1.257288083	0.3187739646990712	0.4965171560627966	no	no	NO
AAGAB	-0.903668348	0.090160876	1.0449818772027295	AAGAB	ENSG00000103591	-2.127236234	0.2622079302764179	0.5813541775459877	no	no	NO
AARS2	-3.860132823	0.019755939	1.7043023134422983	AARS2	ENSG00000124608	-0.533393043	0.8428803098814673	0.074234091	yes	no	YES
AASS	-0.43648248	0.023490236	1.6291126219114336	AASS	ENSG00000008311	0.456968012	0.2950692827384423	0.5300759990108725	no	no	NO
ABAT	-1.129372232	0.1429892797705246	0.8446965213533093	ABAT	ENSG00000183044	-0.282640073	0.7806239959160639	0.1075581028962242	no	no	NO
ABCA1	0.5693124727398752	0.073250338	1.1351903679208424	ABCA1	ENSG00000165029	-1.674595267	0.4003502025289844	0.3975599474560539	no	no	NO
ABCA12	-0.844089606	0.2309948689434417	0.6363976669230023	ABCA12	ENSG00000144452	-2.23500237	0.1760926165233672	0.7542588534045775	no	no	NO
ABCA2	-0.654706401	0.1988741342992644	0.7014216978286844	ABCA2	ENSG00000107331	-1.72808776	0.2647775390652604	0.5771188586346991	no	no	NO
ABCA3	-1.3391873	0.024986067	1.602302107705628	ABCA3	ENSG00000167972	-3.950981995	0.2133014379472761	0.6710062167940671	no	no	NO
ABCA4	-2.081356221	0.1221600579038481	0.9130707700960708	ABCA4	ENSG00000198691	-3.038753799	0.028931072	1.5386354781725793	no	yes	NO
ABCA5	-0.007017287	0.9456673850489636	0.024261589	ABCA5	ENSG00000154265	0.2295288100033274	0.2436719969140967	0.6131943776042355	no	no	NO
ABCB1	0.3110333933104699	0.00550314	2.2593894221387534	ABCB1	ENSG00000085563	-1.789544703	0.3469772438637087	0.4596990070203431	no	no	NO
ABCB11	0.4051091626455343	0.000630154	3.200553378589123	ABCB11	ENSG00000073734	0.1507936861591126	0.6494187974104737	0.1874751448854194	no	no	NO
ABCB4	-0.71364683	0.3247439102428656	0.4884589842817774	ABCB4	ENSG00000005471	-2.970903579	0.202814063	0.6929019335335703	no	no	NO
ABCB6	-0.830479549	0.006161189	2.2103354951769205	ABCB6	ENSG00000115657	-2.709650009	0.3069712606142121	0.512902282	no	no	NO
ABCB7	-4.256540441	0.048709991	1.312381947346328	ABCB7	ENSG00000131269	-1.337159567	0.6313528885705706	0.1997278282043116	yes	no	YES
ABCC1	-0.443640215	0.506178809	0.2956960403326975	ABCC1	ENSG00000103222	-0.179739962	0.4403087145926204	0.3562427188965191	no	no	NO
ABCC2	-0.324462866	0.2230678887023227	0.6515629432217964	ABCC2	ENSG00000023839	-1.569366412	0.3056280062224195	0.5148068516979091	no	no	NO
ABCC4	1.104220342834597	0.022317908	1.651346511097427	ABCC4	ENSG00000125257	-1.537532739	0.3314669018302292	0.4795598309700202	no	no	NO
ABCC6	-1.025203764	0.1344571084130618	0.8714162327641338	ABCC6	ENSG00000091262	-6.261901267	0.061572046	1.2106164137182307	no	no	NO
ABCC8	0.5305658721493197	0.3581330179623134	0.4459556374974454	ABCC8	ENSG00000006071	0.563422855	0.4141389063022087	0.382853968	no	no	NO
ABCC9	-0.206223654	0.3745875268617479	0.4264466880000304	ABCC9	ENSG00000069431	-2.74411171	0.2625316105331974	0.5808183971966268	no	no	NO
ABCD1	1.0218624886938463	0.003866552	2.4126761987063463	ABCD1	ENSG00000101986	-1.615721546	0.3625822316478293	0.4405934823320039	no	no	NO
ABCD4	-1.25474677	0.030228365	1.5195853416770608	ABCD4	ENSG00000119688	-0.635552039	0.6043825167797522	0.218688107	no	no	NO
ABCE1	-6.590366823	0.012754438	1.894338686377436	ABCE1	ENSG00000164163	-1.562434366	0.3145646024420195	0.5022901495735757	yes	no	YES
ABCG2	-2.318782312	0.068781188	1.1625303273684582	ABCG2	ENSG00000118777	-0.766244838	0.7725890951193408	0.1120514260940189	no	no	NO
ABCG5	-0.366228152	0.1615488459749872	0.7916961400201233	ABCG5	ENSG00000138075	0.1385534559217629	0.5990855103541084	0.222511184	no	no	NO
ABCG8	-0.664107893	0.0896074	1.047656122568951	ABCG8	ENSG00000143921	0.3635391174933144	0.3187847165680703	0.4965025080703402	no	no	NO
ABHD12	-0.513125664	0.073027624	1.136512831	ABHD12	ENSG00000100997	-1.820828067	0.3839928980258135	0.4156768078635167	no	no	NO
ABHD16A	-1.004695327	0.060155098	1.220727564260131	ABHD16A	ENSG00000204427	-3.722944486	0.00383725	2.415979879413912	no	yes	NO
ABHD5	-1.82017174	0.022590261	1.6460787459066433	ABHD5	ENSG00000011198	-3.098117244	0.02804309	1.5521741278997474	no	yes	NO
ABL1	-0.631485813	0.035951538	1.4442825241646968	ABL1	ENSG00000097007	-0.623203918	0.6364966612795047	0.1962038700805389	no	no	NO
ABL2	-1.529825428	0.026113229	1.5831394203379348	ABL2	ENSG00000143322	-0.515550146	0.6945895640748985	0.1582717460738207	no	no	NO
ACACA	-3.960918871	0.036665994	1.435736536292502	ACACA	ENSG00000132142	-1.524136238	0.2359607681465362	0.6271601986986055	yes	no	YES
ACAD8	-2.571646492	0.1981158456858013	0.7030807873655791	ACAD8	ENSG00000151498	0.2609131991826786	0.727172677	0.1383624476696152	no	no	NO
ACAD9	-1.05145694	0.1177526910970961	0.929029159	ACAD9	ENSG00000177646	-4.087139029	0.1565010945823295	0.8054826206133582	no	no	YES
ACADM	-1.29636406	0.000247721	3.606036322961672	ACADM	ENSG00000117054	0.4434440529007298	0.5224823867454792	0.2819283453473919	no	no	NO
ACADS	-0.686415625	0.040595802	1.3915188711784874	ACADS	ENSG00000122971	-1.265817478	0.5141817252587758	0.2888833628551759	no	no	NO
ACADSB	-1.733149305	0.008978407	2.046800718309454	ACADSB	ENSG00000196177	-0.465330313	0.7915433698690462	0.1015252844923506	no	no	NO
ACADVL	-1.834567858	0.2067303255025775	0.6845958115565164	ACADVL	ENSG00000072778	0.021713216	0.919136154	0.036620151	no	no	NO
ACAN	-1.051364449	0.136303022	0.8654945163081806	ACAN	ENSG00000157766	-0.933940481	0.4306899746933879	0.3658352373296093	no	no	NO
ACAT1	0.833400868	0.022781286	1.6424217646489587	ACAT1	ENSG00000075239	-1.714609449	0.4373023648254909	0.3592181740892057	no	no	NO
ACBD5	-0.076145875	0.7371791499567473	0.1324269566688964	ACBD5	ENSG00000107897	-0.757387476	0.6443574022593774	0.1908731780218858	no	no	NO
ACE	-1.325440038	0.007702774	2.1133528397325323	ACE	ENSG00000159640	-1.986644456	0.2676789001897919	0.5723858607603634	no	no	NO
ACER3	0.395211281	0.091462118	1.0387587452593252	ACER3	ENSG00000078124	-2.574194748	0.2023363798061696	0.6939260246507557	no	no	NO
ACO2	-0.319810563	0.4171029521947786	0.379756736	ACO2	ENSG00000100412	-0.262975343	0.6876408821886872	0.1626383111863306	no	no	YES
ACOX1	0.4104877753962032	0.3335250804534413	0.4768715023981588	ACOX1	ENSG00000161533	-2.595163491	0.2409476591993071	0.6180772885026866	no	no	NO
ACOX2	-1.530762812	0.008004589	2.096660968036552	ACOX2	ENSG00000168306	-2.624197298	0.1373879401724564	0.8620513877016585	no	no	NO
ACP4	-0.457668497	0.1795061034426139	0.7459207802534401			-1.181836162	0.4520520551601874	0.3448115519870109	no	no
ACP5	0.931682114	0.000209831	3.6781311613863226	ACP5	ENSG00000102575	-0.076287692	0.8322129570265568	0.079765527	no	no	NO
ACSF3	0.1766157167390016	0.7171605925759805	0.1443835826026062	ACSF3	ENSG00000176715	-0.470414654	0.8127528362066679	0.090041506	no	no	NO
ACSL4	0.6896359429688066	0.027257362	1.5645161811080428	ACSL4	ENSG00000068366	-0.558205877	0.1633265728112493	0.7869431509250303	no	no	NO
ACTA1	-1.396593889	0.014195361	1.8478535596330177	ACTA1	ENSG00000143632	-3.021686123	0.2989064652021032	0.5244646912797829	no	no	NO
ACTA2	-0.385412238	0.1481530206826304	0.8292894892907534	ACTA2	ENSG00000107796	0.536689535	0.1167180758619888	0.932861881	no	no	NO
ACTB	-3.028565948	0.017565925	1.755328980612705	ACTB	ENSG00000075624	-1.810250815	0.033169326	1.4792633510177997	yes	no	YES
ACTC1	-1.030212546	0.014593687	1.8358349607561864	ACTC1	ENSG00000159251	0.5700942821187571	0.2329497068108779	0.6327378318158804	no	no	NO
ACTG1	-1.619695508	0.040077178	1.3971028633186997	ACTG1	ENSG00000184009	-0.685424142	0.5503858858304864	0.2593327117357196	no	no	NO
ACTG2	-3.580448579	0.018734247	1.7273637674531126	ACTG2	ENSG00000163017	-2.171686821	0.2663334354035797	0.5745743089656099	yes	no	NO
ACTL6A	-6.433287001	0.008776541	2.0566766214232373	ACTL6A	ENSG00000136518	-1.229101032	0.2812506537439948	0.5509064593976316	yes	no	YES
ACTL6B	-1.116966993	0.2835388728075983	0.5473873914853029	ACTL6B	ENSG00000077080	-2.639686594	0.1310244	0.8826478215216648	no	no	NO
ACTL9	-0.88299715	0.1283287123234418	0.8916761635116497	ACTL9	ENSG00000181786	0.1071550190222188	0.918799965	0.03677903	no	no	NO
ACTN1	-0.589714933	0.1060732544374407	0.9743941063388614	ACTN1	ENSG00000072110	-0.478730212	0.7798503846939095	0.1079887092767187	no	no	NO
ACTN2	0.547090226	0.2351670925611105	0.6286234501086465	ACTN2	ENSG00000077522	-2.650278313	0.184048556	0.7350675849956544	no	no	NO
ACTN4	-0.34530213	0.005068763	2.295097976878938	ACTN4	ENSG00000130402	-2.065711291	0.2170233097823448	0.6634936174594381	no	no	NO
ACTR2	-2.057453821	0.009199683	2.036227132464248	ACTR2	ENSG00000138071	-6.339940735	0.00024299	3.614411381014957	yes	yes	YES
ACVR1	0.040209225	0.6022699607416842	0.2202087974793692	ACVR1	ENSG00000115170	-1.94932753	0.2880998858314068	0.5404569138223287	no	no	NO
ACVR2B	0.6662515550560474	0.044323082	1.3533700505226487	ACVR2B	ENSG00000114739	-0.045954702	0.9463496351432858	0.023948381	no	no	NO
ACVRL1	-0.511561481	0.1601666953416181	0.7954277849625152	ACVRL1	ENSG00000139567	-8.112569622	0.000187595	3.7267787423618848	no	yes	NO
ACY1	-0.89676467	0.045691253	1.340166930933409	ACY1	ENSG00000243989	-3.253937991	0.05666237	1.2467052636555287	no	no	NO
ACYP2	-0.300341088	0.258076503	0.5882515349722786	ACYP2	ENSG00000170634	-1.083010377	0.5736441362499617	0.2413574413842029	no	no	NO
ADA	-1.208780364	0.032125018	1.493156617458405	ADA	ENSG00000196839	-2.553500719	0.4013742997302353	0.3964504391297324	no	no	NO
ADA2	-1.687037296	0.062952228	1.2009888920118716			-0.956521691	0.6652366132130804	0.1770238561470145	no	no
ADAM10	-3.12160878	0.003121008	2.505705082355285	ADAM10	ENSG00000137845	0.5837215464356396	0.5935040148185953	0.2265763388700229	yes	no	NO
ADAM17	0.6991739609142723	0.005557093	2.2551523706150145	ADAM17	ENSG00000151694	-0.595952701	0.7545990066737135	0.1222837708238768	no	no	NO
ADAM22	0.6466327816207786	0.1254102072875348	0.901667114	ADAM22	ENSG00000008277	-1.24498574	0.4814518468475326	0.3174471430029429	no	no	NO
ADAM9	1.0455758192453832	0.042280867	1.3738561189616223	ADAM9	ENSG00000168615	0.1704292973198303	0.7703671290230243	0.1133022565020022	no	no	NO
ADAMTS10	-0.465390632	0.049048416	1.3093750147882226			-0.955730897	0.5928337679187321	0.2270670668318727	no	no
ADAMTS13	-0.687352396	0.034807557	1.458326456322768	ADAMTS13	ENSG00000160323	0.1433576022318504	0.7824756406816338	0.106529174	no	no	NO
ADAMTS17	0.1500823412119486	0.658584896	0.1813882334722742	ADAMTS17	ENSG00000140470	0.176022411	0.5929476060157466	0.2269836800312323	no	no	NO
ADAMTS18	-0.324573151	0.1489639399742432	0.8269188494773692	ADAMTS18	ENSG00000140873	-1.538698833	0.4344031811167704	0.3621070030867941	no	no	NO
ADAMTS19	0.2814674649076212	0.188055463	0.7257140464153118	ADAMTS19	ENSG00000145808	-1.706627431	0.50352016	0.297983136	no	no	NO
ADAMTS2	-1.797111722	0.01935013	1.713316112741598	ADAMTS2	ENSG00000087116	-1.638311726	0.2709743103830562	0.5670718802980116	no	no	NO
ADAMTS3	-1.422158006	0.031605028	1.500243825340063	ADAMTS3	ENSG00000156140	-2.400360986	0.1281862595163332	0.8921585250204151	no	no	NO
ADAMTS9	-2.468370833	0.018305438	1.737419864425968	ADAMTS9	ENSG00000163638	-3.533547407	0.1738002912054548	0.7599495002186748	yes	no	NO
ADAMTSL2	-0.65402078	0.031824492	1.4972385227714888	ADAMTSL2	ENSG00000197859	-3.044808728	0.1679754924164715	0.7747540771116138	no	no	NO
ADAMTSL4	-0.879583742	0.062719452	1.2025977464554574	ADAMTSL4	ENSG00000143382	-2.016108133	0.3088368814166947	0.5102708416286735	no	no	NO
ADAR	-1.023858627	0.028025007	1.5524542770778291	ADAR	ENSG00000160710	0.7434370274313628	0.009466507	2.023810254427373	no	no	YES
ADARB1	-1.247452855	0.035817409	1.445905832305301	ADARB1	ENSG00000197381	-2.030371964	0.1706262382385099	0.7679541839187533	no	no	NO
ADAT3	-1.314933045	0.007725358	2.1120813668407714			-1.5347461	0.3461452354672799	0.4607416418786607	no	no
ADCY1	-1.589912365	0.011619794	1.9348015683346635	ADCY1	ENSG00000164742	-0.677428769	0.639786632	0.1939648385201037	no	no	NO
ADCY10	-0.169083985	0.2384739610194577	0.6225590346655187	ADCY10	ENSG00000143199	-0.906854396	0.5179485811872531	0.2857133522529219	no	no	NO
ADCY3	-2.156790531	0.022481542	1.648173908012268	ADCY3	ENSG00000138031	-0.347347012	0.7783665536886829	0.1088158339171467	yes	no	NO
ADCY5	-0.68081184	0.2931413628410472	0.532922897	ADCY5	ENSG00000173175	-0.537665575	0.6998405349054293	0.1550009067003166	no	no	NO
ADCY6	-0.71592931	0.1876059871738628	0.7267533058552507	ADCY6	ENSG00000174233	-1.384155058	0.3247423832344928	0.4884610264228258	no	no	NO
ADD1	-1.022236939	0.1342498352396009	0.8720862386233869	ADD1	ENSG00000087274	0.060654162	0.9205022541112682	0.035975144	no	no	NO
ADD3	-0.893980597	0.015788712	1.801653291534665	ADD3	ENSG00000148700	-1.734805873	0.4140865720176355	0.3829088525529177	no	no	NO
ADGRE2	-0.183644091	0.2625747589863854	0.5807470244757759			-3.081945228	0.2220544580376046	0.653540503	no	no
ADGRG1	-1.450187895	0.03457838	1.4611953612336028			-4.878803595	0.082400717	1.084069007469617	no	no
ADGRG2	0.8914871806213182	0.1556676012415593	0.8078017667905926			-1.127814465	0.3347408718120883	0.4752912571111489	no	no
ADGRG6	-2.048386527	0.070273481	1.1532085320431498			-0.918909187	0.4899816249609106	0.3098202063545755	no	no
ADGRL1	-0.855339337	0.012372702	1.907535445501581			-1.442153261	0.4203339196366261	0.3764055623699578	no	no
ADGRV1	1.3936673620313218	0.012187889	1.9140715258878167			-0.965418425	0.5625638085044268	0.2498282107993196	no	no
ADK	0.6015924443758142	0.037752353	1.4230559735691517	ADK	ENSG00000156110	-0.589461226	0.379073872	0.4212761488789273	no	no	NO
ADNP	-0.826801093	0.1017111172441131	0.9926315751608478	ADNP	ENSG00000101126	-1.037033095	0.420531784	0.3762011743286051	no	no	NO
ADORA2A	-0.624921865	0.1482408259932079	0.8290321738072586	ADORA2A	ENSG00000128271	-1.960072524	0.328742245	0.483144483	no	no	NO
ADRA2B	0.4097290098917143	0.1317269762714813	0.8803252770796325	ADRA2B	ENSG00000222040	-2.103922363	0.2814681938979023	0.5505706736192209	no	no	NO
ADRB1	0.2871051073204375	0.3102800343164568	0.5082461691956008	ADRB1	ENSG00000043591	0.2021632652088132	0.7560410692324893	0.1214546123604403	no	no	NO
ADRB2	-0.267701956	0.085996203	1.065520724584131	ADRB2	ENSG00000169252	-1.971505668	0.2486445708404173	0.6044210191576354	no	no	NO
ADSL	0.018704303	0.958195976	0.018545657	ADSL	ENSG00000239900	-1.422244151	0.5705871438680199	0.2436780178350543	no	no	YES
ADSS1	-1.685046907	0.001381932	2.8595132459564967			-2.107733367	0.289739597	0.5379921487113067	no	no
AEBP1	-1.465959251	0.026987071	1.5688442459634966	AEBP1	ENSG00000106624	-3.092264725	0.02012936	1.696170040519413	no	yes	NO
AFF2	1.5179284738646726	0.019879072	1.7016038845828143	AFF2	ENSG00000155966	-0.08693112	0.8687498231486931	0.061105271	no	no	NO
AFF3	-0.339154917	0.1238098252016249	0.9072448895522904			0.1200257443725682	0.7942797773705088	0.1000264945929989	no	no
AFF4	-0.873490705	0.007061601	2.151096812812076	AFF4	ENSG00000072364	-2.676440277	0.4592561226953271	0.3379450450709947	no	no	YES
AFG3L2	-3.179736181	0.012495074	1.903261150442672	AFG3L2	ENSG00000141385	-3.139405512	0.063622099	1.1963920079577115	yes	no	YES
AFP	-1.026372813	0.0212776	1.6720773499274504	AFP	ENSG00000081051	-1.12718238	0.5015730541458043	0.2996658030188968	no	no	NO
AGA	1.0516251467299054	0.035303807	1.4521784584903252	AGA	ENSG00000038002	-0.175240723	0.7021167781674922	0.1535906487022649	no	no	NO
AGBL1	-0.546312486	0.2559963788807152	0.591766178			-1.218869081	0.5627771052929598	0.2496635786985204	no	no
AGBL5	-0.328816078	0.1508101531774223	0.8215694189404297	AGBL5	ENSG00000084693	-0.187970581	0.6797716328486978	0.1676369626631199	no	no	NO
AGK	-0.96060275	0.2296729604306421	0.6388901316095108	AGK	ENSG00000006530	-1.628261136	0.3316028391575164	0.4793817597105335	no	no	NO
AGL	-0.274272969	0.4705669623551305	0.3273785671101162	AGL	ENSG00000162688	0.03621271	0.9359435809555608	0.02875033	no	no	NO
AGO1	-1.58751059	0.004893522	2.310378486	AGO1	ENSG00000092847	1.228211717450271	0.000109273	3.9614887962911354	no	no	NO
AGO2	-2.650676589	0.092454782	1.034070623226501	AGO2	ENSG00000123908	-1.619577715	0.3378591367513449	0.4712643319201897	no	no	NO
AGPAT2	-1.155720006	0.06215725	1.2065082081691083	AGPAT2	ENSG00000169692	-1.222221568	0.4170508033769239	0.3798110378743087	no	no	NO
AGPS	0.1701788775404006	0.5616052998551124	0.2505688024327924	AGPS	ENSG00000018510	-1.187071527	0.5499495068995339	0.2596771830176932	no	no	NO
AGR2	-0.028567669	0.8361428100578316	0.07771954	AGR2	ENSG00000106541	-0.128519229	0.7986861670382105	0.097623837	no	no	NO
AGRN	-1.190150621	0.002437774	2.613006498081713	AGRN	ENSG00000188157	-0.712568553	0.6182135928466355	0.2088614502054413	no	no	NO
AGT	-2.069174777	0.018704885	1.7280449635310104	AGT	ENSG00000135744	-0.30614454	0.8861233781033406	0.052505806	yes	no	NO
AGTPBP1	1.6752153675761157	8.505127603483795e-06	5.070319166228583	AGTPBP1	ENSG00000135049	-1.770390492	0.3593103892461671	0.4445302252472011	no	no	NO
AGTR1	0.5046549053071301	0.1028356567178008	0.9878562741463028	AGTR1	ENSG00000144891	-1.322088071	0.500861466	0.3002823793155567	no	no	NO
AGTR2	0.7752578352064318	0.019047976	1.7201511575757198	AGTR2	ENSG00000180772	-0.319909749	0.4484223690494463	0.3483127312411343	no	no	NO
AGXT	-0.712380199	0.006748764	2.170775748946817	AGXT	ENSG00000172482	-1.124567375	0.5546980848433565	0.2559433335684299	no	no	NO
AHCY	-0.38298237	0.3467047144404465	0.4600402528300452	AHCY	ENSG00000101444	-1.51921665	0.322080382	0.4920357278080053	no	no	YES
AHDC1	0.5297359034128672	0.094731065	1.0235075784369645			-1.049915674	0.468782459	0.3290286475704803	no	no
AHI1	-0.627290076	0.1185505107625989	0.9260965705689608	AHI1	ENSG00000135541	0.06716799	0.8623457736142212	0.064318561	no	no	NO
AHR	-0.017097374	0.9566406992449216	0.019251146	AHR	ENSG00000106546	-0.415378823	0.4966622860090461	0.3039388168519962	no	no	NO
AICDA	1.6946208602604715	0.00055956	3.2521533204031408	AICDA	ENSG00000111732	-0.260603554	0.4070522082462467	0.3903498848801058	no	no	NO
AIFM1	-0.423747566	0.2559304629428575	0.5918780177447432	AIFM1	ENSG00000156709	-0.231984364	0.676205175	0.1699215100990585	no	no	YES
AIMP1	0.1743430292067903	0.5939171586844155	0.2262741274687071	AIMP1	ENSG00000164022	0.03875753	0.7461347768357138	0.1271827173675068	no	no	NO
AIMP2	-0.913137592	0.034368558	1.463838688315367	AIMP2	ENSG00000106305	-2.31317423	0.2002656270242885	0.6983935852780776	no	no	NO
AIP	0.5605240126506876	0.047163967	1.326389674291947	AIP	ENSG00000110711	-1.378246282	0.4311881756549963	0.3653331571863403	no	no	NO
AIPL1	-1.731698635	0.006999026	2.154962382283078	AIPL1	ENSG00000129221	-0.777134869	0.6907654909441208	0.1606693669165333	no	no	NO
AIRE	-1.681852004	0.132434801	0.8779978751294527	AIRE	ENSG00000160224	-3.972851987	0.2350284915077823	0.6288794868577328	no	no	NO
AK1	-1.621000726	0.002874394	2.541453652390607	AK1	ENSG00000106992	0.5279499418770551	0.1298960886641491	0.8864039258873356	no	no	NO
AK2	-2.047920197	0.011636251	1.934186923244404	AK2	ENSG00000004455	-1.558791517	0.4285057706372099	0.3680433251082924	yes	no	YES
AK7	-1.149696559	0.046665265	1.331006266435225	AK7	ENSG00000140057	0.8253173089373944	0.097662785	1.010270894539592	no	no	NO
AK9	-0.771152165	0.003950851	2.4033093645768377	AK9	ENSG00000155085	-1.277310821	0.463812332	0.3336577081335066	no	no	NO
AKAP11	-0.789861213	0.077341636	1.111586644035332	AKAP11	ENSG00000023516	-2.297442373	0.25154888	0.5993776126673063	no	no	NO
AKAP3	-1.535355667	0.034450386	1.4628059134779263			-4.725456372	0.029178382	1.5349387875011802	no	yes
AKAP9	1.014265872606287	0.008265002	2.0827570344116166	AKAP9	ENSG00000127914	-3.113031216	0.2020080746692502	0.6946312705820346	no	no	NO
AKR1C2	1.1359893585785976	0.020711148	1.683795818707293	AKR1C2	ENSG00000151632	0.1277604949816919	0.1472218247503706	0.8320278036801464	no	no	NO
AKR1D1	-1.349682551	0.058968018	1.2293834680057982	AKR1D1	ENSG00000122787	-0.538669106	0.6797800723108727	0.1676315708683997	no	no	NO
AKT1	-1.058784878	0.1145056034538076	0.9411732601404852	AKT1	ENSG00000142208	-3.894299143	0.087065098	1.0601559048053169	no	no	NO
AKT2	-0.441792703	0.03415058	1.4666019144940927	AKT2	ENSG00000105221	-2.428496403	0.2777585545090952	0.5563325566215351	no	no	NO
AKT3	0.8291877942686479	0.000666088	3.1764683233581765	AKT3	ENSG00000117020	-1.567874685	0.3554625412796626	0.4492061585704466	no	no	YES
ALAD	-2.482627794	0.045097369	1.3458487964774308	ALAD	ENSG00000148218	-0.800388626	0.588929551	0.2299366532110932	yes	no	NO
ALAS2	0.3945681176460237	0.1784256039775844	0.7485428244648928	ALAS2	ENSG00000158578	-3.318826967	0.3299008071304442	0.4816166219148886	no	no	NO
ALB	0.8752866505126065	0.030008195	1.5227601220513485	ALB	ENSG00000163631	0.1283292670490386	0.769359296	0.1138707946231969	no	no	NO
ALDH18A1	0.5228042665730456	0.1891004089083507	0.7233075320410084	ALDH18A1	ENSG00000059573	0.348278413	0.2493903673966537	0.6031203249844587	no	no	NO
ALDH1A2	-1.020103995	0.1178941726742517	0.9285076608757492	ALDH1A2	ENSG00000128918	-0.354001551	0.7196900102636271	0.1428545255430095	no	no	NO
ALDH1A3	-0.727068915	0.005631153	2.2494026781504037	ALDH1A3	ENSG00000184254	-1.22816187	0.4974322755884746	0.3032660392204473	no	no	NO
ALDH3A2	-0.525754266	0.032570593	1.4871743365487269	ALDH3A2	ENSG00000072210	-1.319604341	0.4508628339095382	0.3459555635252367	no	no	NO
ALDH4A1	1.1058732506289677	0.035315115	1.4520393765496138	ALDH4A1	ENSG00000159423	-2.918885494	0.2185610091072383	0.6604273128343341	no	no	NO
ALDH5A1	-0.793558905	0.021085505	1.6760159884776724	ALDH5A1	ENSG00000112294	-1.426048854	0.4174289321235521	0.379417453	no	no	NO
ALDH6A1	-0.615711944	0.2015673099951932	0.6955799000036664	ALDH6A1	ENSG00000119711	-2.026516846	0.1891220001214881	0.7232579477513973	no	no	NO
ALDH7A1	0.5043861972179761	0.1261717718054331	0.8990377981854966	ALDH7A1	ENSG00000164904	-0.280059438	0.6515390453582928	0.1860595528208727	no	no	NO
ALDOA	-4.829397557	0.017374446	1.7600890359161805	ALDOA	ENSG00000149925	-3.454073381	0.031072164	1.5076285004769994	yes	yes	YES
ALDOB	-1.296669756	0.0045442	2.3425425373229354	ALDOB	ENSG00000136872	-0.646813326	0.6449911599049891	0.1904462376605341	no	no	NO
ALG1	-4.390946262	0.017259819	1.7629637680463783	ALG1	ENSG00000033011	-3.247006759	0.080668658	1.0932951665637372	yes	no	YES
ALG11	-0.688131459	0.3159540297591663	0.5003761011608614	ALG11	ENSG00000253710	-2.737892936	0.034176327	1.4662746179831996	no	yes	YES
ALG12	-0.60492229	0.1181568778411125	0.927540993	ALG12	ENSG00000182858	-2.96061184	0.1954004140026441	0.70907452	no	no	NO
ALG13	-5.519002474	0.0111631	1.9522152010446592	ALG13	ENSG00000101901	-1.935820087	0.08620939	1.064445426534042	yes	no	YES
ALG14	-6.321497384	0.01145301	1.9410803733626356	ALG14	ENSG00000172339	-1.926745456	0.1961529146572888	0.7074052342580107	yes	no	YES
ALG2	-6.268756233	8.116130619425613e-05	4.090650972131632	ALG2	ENSG00000119523	-2.144409882	0.008195643	2.0864169883650434	yes	yes	YES
ALG3	-1.168397782	0.045927337	1.337928737708891	ALG3	ENSG00000214160	-1.971800414	0.2486150191959514	0.6044726385387191	no	no	NO
ALG5	-1.382321365	0.1541644910263487	0.8120156465651638	ALG5	ENSG00000120697	-4.803234832	0.1673178404947981	0.7764577493223725	no	no	NO
ALG6	1.2142307973778192	0.008797064	2.055662272384056	ALG6	ENSG00000088035	-0.490977728	0.1972527143595387	0.7049770118282571	no	no	NO
ALG8	-2.914822273	0.007454612	2.127574947621268	ALG8	ENSG00000159063	-5.023039346	0.064752062	1.1887463949765984	yes	no	YES
ALG9	-1.068864864	0.091881038	1.0367741080545931	ALG9	ENSG00000086848	0.1866444818096718	0.5405449506696405	0.2671681851222128	no	no	NO
ALK	-0.087217947	0.8326919501767013	0.079515634	ALK	ENSG00000171094	-2.39573878	0.1620207984276825	0.790429232	no	no	NO
ALKBH8	-1.536414591	0.025556455	1.592499383040627	ALKBH8	ENSG00000137760	-1.047692411	0.637458571	0.1955480349934231	no	no	YES
ALMS1	-0.72780717	0.023558841	1.627846083669469	ALMS1	ENSG00000116127	-0.43431101	0.8229960557614133	0.084602246	no	no	YES
ALOX12B	-1.029489288	0.065085214	1.186517665750945	ALOX12B	ENSG00000179477	-2.442228377	0.204704786	0.6888720034278686	no	no	NO
ALOXE3	-0.96174491	0.010156094	1.993273273804187	ALOXE3	ENSG00000179148	-4.347675389	0.1951043793826664	0.7097329821668341	no	no	NO
ALPK1	-0.271351169	0.2188752346164769	0.6598033753798319			-2.734464627	0.2594798954125815	0.5858962857909394	no	no
ALPL	-1.384805221	0.010230352	1.9901094240156505	ALPL	ENSG00000162551	-1.780442513	0.3053623545569173	0.5151845043324246	no	no	NO
ALS2	-1.298486637	0.037260238	1.4287543785154222	ALS2	ENSG00000003393	-3.235115073	0.010360812	1.9846061906620065	no	yes	NO
ALX1	1.0920106329227974	0.003359622	2.473709642642337	ALX1	ENSG00000180318	-0.204636237	0.4443951497719203	0.3522306896924345	no	no	NO
ALX3	-2.305975505	0.038480125	1.4147635261601574	ALX3	ENSG00000156150	-1.861784633	0.086032922	1.0653353255663522	yes	no	NO
ALX4	-0.338663677	0.6150662474472134	0.2110781047916015	ALX4	ENSG00000052850	-0.696333719	0.6652186280900081	0.1770355977516392	no	no	NO
AMACR	-0.195107077	0.503339477	0.2981390061098953	AMACR	ENSG00000242110	-0.903724522	0.5590930153997729	0.2525159332328035	no	no	NO
AMBN	0.077614574	0.7945087988672207	0.099901289	AMBN	ENSG00000178522	-1.523800558	0.4836001595836526	0.3155135644980144	no	no	NO
AMELX	1.4442969798340473	0.007471159	2.126612034419612	AMELX	ENSG00000125363	-0.29092398	0.2456454619762492	0.6096912545573625	no	no	NO
AMER1	0.021721974	0.8853079124117474	0.052905654	AMER1	ENSG00000184675	-2.912024246	0.1397363340021064	0.8546906546951035	no	no	NO
AMFR	0.056430142	0.8402904203449545	0.075570588	AMFR	ENSG00000159461	-1.336183537	0.4411067335468144	0.3554563126140098	no	no	NO
AMH	-1.581630758	0.028037943	1.5522538477755403	AMH	ENSG00000104899	-2.500403078	0.00575717	2.239790928996439	no	yes	NO
AMHR2	-0.676168538	0.044149642	1.3550728124242593	AMHR2	ENSG00000135409	-2.66429699	0.1826600870669002	0.7383563396769126	no	no	NO
AMMECR1	1.2157592290215002	0.001731065	2.761686556845337	AMMECR1	ENSG00000101935	0.090173982	0.2551156129509631	0.5932629619666114	no	no	NO
AMN	-0.803330196	0.07856252	1.1047845916955257	AMN	ENSG00000166126	-1.589331454	0.4100936174107346	0.3871169899050753	no	no	NO
AMPD1	-1.344016308	0.008692666	2.060847031351253	AMPD1	ENSG00000116748	-3.74107622	0.169855326	0.7699208295617641	no	no	NO
AMPD2	-0.875366324	0.005440634	2.2643505164767666	AMPD2	ENSG00000116337	-3.720805864	0.3010256784328283	0.5213964561469626	no	no	NO
AMPD3	-0.386633892	0.1028121608585416	0.987955513	AMPD3	ENSG00000133805	-0.837266371	0.623449727	0.2051985606097406	no	no	NO
AMT	-1.891038374	0.050780312	1.2943046324359098	AMT	ENSG00000145020	-2.62279678	0.076281174	1.117582630023935	no	no	NO
AMTN	-0.19997458	0.3800333690460846	0.4201782682349701	AMTN	ENSG00000187689	0.2882644758462694	0.5504437467549441	0.2592870576590321	no	no	NO
ANAPC1	-4.770924477	0.000598567	3.222887135300909	ANAPC1	ENSG00000153107	-1.899495668	0.2855456013145889	0.5443245255342836	yes	no	YES
ANAPC7	0.7111176984587876	0.031359918	1.503625085296546	ANAPC7	ENSG00000196510	-0.255117816	0.4931086185684078	0.3070574067895049	no	no	NO
ANG	-1.632815752	0.042863092	1.3679164997542168	ANG	ENSG00000214274	-1.148152588	0.5398978845078148	0.2676883742297808	no	no	NO
ANGPT1	-0.218548454	0.113875606	0.9435692993658223	ANGPT1	ENSG00000154188	0.030321204	0.7780195626031473	0.1090094829283234	no	no	NO
ANGPTL3	0.5682258517280532	0.032637294	1.4862858578524214	ANGPTL3	ENSG00000132855	-1.518746659	0.4194330400439606	0.3773373617972435	no	no	NO
ANGPTL6	1.0001657787480045	0.014181162	1.8482881769639816	ANGPTL6	ENSG00000130812	-0.418288495	0.6026861435886173	0.219908793	no	no	NO
ANK1	-2.152064197	0.025946355	1.5859236470969449	ANK1	ENSG00000029534	-0.578409003	0.7780355365974656	0.109000566	yes	no	NO
ANK2	0.5601941386313086	0.017192513	1.7646606348955889	ANK2	ENSG00000145362	-1.864254907	0.3730831112270109	0.4281944102111861	no	no	NO
ANK3	-1.41465178	0.038472675	1.4148476161054635	ANK3	ENSG00000151150	0.4909502949898108	0.4345668895505604	0.3619433664491766	no	no	NO
ANKFY1	0.2199349146618504	0.4384709793139335	0.3580591456067197	ANKFY1	ENSG00000185722	-0.990853995	0.1505918098097065	0.8221986473330203	no	no	NO
ANKH	0.4546923149972555	0.07968253	1.0986368842651986	ANKH	ENSG00000154122	0.001765192	0.9921765104295504	0.003411059	no	no	NO
ANKK1	-0.593617465	0.2416922120523061	0.6167373434574751	ANKK1	ENSG00000170209	-1.031848072	0.3373794485664815	0.4718813759437249	no	no	NO
ANKLE2	-7.415147448	3.102957778027829e-05	4.508224134	ANKLE2	ENSG00000176915	-0.508779683	0.1333836972537051	0.8748972485710768	yes	no	YES
ANKRD1	-0.260434946	0.035249865	1.4528425399516716	ANKRD1	ENSG00000148677	0.3663043500395234	0.6389268568043709	0.1945488562460136	no	no	NO
ANKRD11	-0.361046643	0.6798716661583457	0.1675730577926341	ANKRD11	ENSG00000167522	0.3864163573392489	0.8603060873006709	0.065347004	no	no	NO
ANKRD17	-0.552979158	0.4025394463393903	0.3951915550771815	ANKRD17	ENSG00000132466	-2.669231761	0.2409008815675749	0.6181616107146799	no	no	YES
ANKRD26	0.2027696397248143	0.4169178216997655	0.3799495399889854	ANKRD26	ENSG00000107890	0.002480644	0.9955786148182506	0.001924441	no	no	NO
ANKS1B	-1.258543976	0.050281247	1.2985939573699838	ANKS1B	ENSG00000185046	-0.89904866	0.5868201924771956	0.2314949505026789	no	no	NO
ANKS3	-0.081751921	0.6418073108059773	0.1925953401781733	ANKS3	ENSG00000168096	-1.365033512	0.4105520553621312	0.3866317693040222	no	no	NO
ANKS6	-0.856923287	0.079799321	1.0980008019617888	ANKS6	ENSG00000165138	-2.500163354	0.2068350484265441	0.6843758676644665	no	no	NO
ANLN	-1.529126974	0.003798097	2.4204338948572905	ANLN	ENSG00000011426	-2.868457411	0.1306811312142375	0.8837871147997921	no	no	YES
ANO10	-1.036886558	0.012775563	1.893619936779281	ANO10	ENSG00000160746	-0.309272847	0.8199817395522141	0.086195819	no	no	NO
ANO3	-0.018588812	0.6813668997265452	0.1666189679434787	ANO3	ENSG00000134343	-0.150546316	0.7593502602602068	0.1195578538672727	no	no	NO
ANO5	-1.235976521	0.008678954	2.0615326151474336	ANO5	ENSG00000171714	0.3670566593360498	0.3741412330258745	0.4269644268223278	no	no	NO
ANO6	-0.293732523	0.2425096949947323	0.6152708945934685	ANO6	ENSG00000177119	-2.262728249	0.5624215956324017	0.2499380118077202	no	no	NO
ANOS1	1.7582419825049949	0.006438036	2.191246609334883			-0.142743439	0.2317885616096541	0.6349079995733689	no	no
ANTXR2	-0.337475019	0.1163076953950736	0.93439155	ANTXR2	ENSG00000163297	-1.122088388	0.5163184310233692	0.2870823716622966	no	no	NO
ANXA11	-0.583230387	0.028498816	1.5451731891984897	ANXA11	ENSG00000122359	-1.55649281	0.3523461721524829	0.453030442	no	no	NO
AP1B1	-1.20374243	0.008187262	2.086861314136631			-2.131738173	0.1765757657911432	0.7530689015816989	no	no
AP1G1	-0.831124551	0.053977216	1.267789516210357	AP1G1	ENSG00000166747	-5.957163999	0.05777858	1.238233138850476	no	no	NO
AP1S1	-1.376622868	0.034500681	1.462172329095988	AP1S1	ENSG00000106367	-2.509142064	0.252928492	0.5970022453593072	no	no	NO
AP1S2	1.4648821078755183	0.009812389	2.008225244	AP1S2	ENSG00000182287	0.1966459428987429	0.345961964	0.4609716463003417	no	no	NO
AP1S3	-0.701898557	0.05860679	1.2320520633080685	AP1S3	ENSG00000152056	-1.310114603	0.3765683328300354	0.4241562043815545	no	no	NO
AP2M1	-0.359636631	0.4049517870925313	0.3925966801089825	AP2M1	ENSG00000161203	-2.516456383	0.4196332205063129	0.3771301379439643	no	no	NO
AP2S1	0.3259193394403809	0.2118921403871036	0.6738851520660604	AP2S1	ENSG00000042753	-0.659710304	0.4204854271981998	0.376249051	no	no	YES
AP3B1	0.2244704052831467	0.6098500976679984	0.2147769022941934	AP3B1	ENSG00000132842	-0.497578166	0.8022488892367283	0.095690876	no	no	NO
AP3B2	-1.705397182	0.036463703	1.4381392260235402	AP3B2	ENSG00000103723	-3.372169049	0.011115541	1.9540693887619265	no	yes	NO
AP3D1	-0.422652269	0.1416977241756153	0.8486371249530281	AP3D1	ENSG00000065000	-2.321192758	0.1858716550704455	0.7307868339240254	no	no	NO
AP4B1	0.2731052895705115	0.2812045940971029	0.5509775884362709	AP4B1	ENSG00000134262	-1.270776164	0.4422822560762264	0.354300484	no	no	NO
AP4E1	-0.644831722	0.1025469019679865	0.9890774555153292	AP4E1	ENSG00000081014	-1.139950813	0.5075660277753113	0.2945074536448313	no	no	NO
AP4M1	-0.477198154	0.1242336234990565	0.9057608476066176	AP4M1	ENSG00000221838	-1.621019584	0.3273590810338437	0.4849756071226593	no	no	NO
AP4S1	2.330363796397282	0.000973954	3.011461604803666	AP4S1	ENSG00000100478	-0.156288829	0.254449436	0.5943985076709362	no	no	NO
AP5Z1	-1.236795773	0.089701485	1.047200366648293	AP5Z1	ENSG00000242802	-1.682258633	0.3323145048524442	0.4784507022364926	no	no	NO
APBB2	0.2080588777127209	0.3368812381073495	0.4725231754639437	APBB2	ENSG00000163697	-0.169977823	0.5071537021458398	0.2948603998825013	no	no	NO
APC	-1.359384587	0.056081695	1.2511788707868268	APC	ENSG00000134982	-2.886936734	0.013532438	1.8686239415286996	no	yes	YES
APC2	0.1594069464900248	0.4911186896308186	0.3088135383809435	APC2	ENSG00000115266	-1.569401961	0.3517033198780722	0.4538235321723311	no	no	NO
APCDD1	-1.015434981	0.032220532	1.4918672904630574	APCDD1	ENSG00000154856	-0.60096012	0.7413673223888056	0.1299665604955383	no	no	NO
APOA1	-0.24288973	0.2104434368879152	0.6768646140728068	APOA1	ENSG00000118137	0.9192794120386282	0.032925683	1.4824652094601267	no	no	NO
APOA2	-1.564805661	0.2271224131597147	0.6437400061092666	APOA2	ENSG00000158874	-2.418521242	0.1511739110341662	0.8205231511067137	no	no	NO
APOA5	-0.581442714	0.167838351	0.7751087958996918			0.4604278332523772	0.5952416767958606	0.225306669	no	no
APOB	-0.061254617	0.6078562160499005	0.216199138	APOB	ENSG00000084674	0.2973425826365011	0.3341679815428604	0.4760351645725242	no	no	NO
APOC2	1.305764725324556	0.000994388	3.0024442851840214			-0.298246538	0.3223300946655197	0.4916991442642502	no	no
APOC3	0.8129156759131694	0.031972026	1.4952298468958354	APOC3	ENSG00000110245	-0.770114207	0.2005787032401357	0.697715181	no	no	NO
APOE	0.8624347013448544	0.098098598	1.0083371979318525	APOE	ENSG00000130203	-1.183519704	0.4908428900916504	0.3090574954228385	no	no	NO
APOL1	0.2538554031136183	0.6868866220915878	0.1631149419266383	APOL1	ENSG00000100342	-0.542926832	0.8129078141376576	0.089958702	no	no	NO
APP	0.8662054760359181	0.000760187	3.119079358964987	APP	ENSG00000142192	-2.456959129	0.2421121884787038	0.6159833466350907	no	no	NO
APPL1	-0.914412477	0.2088684454515415	0.6801271655791812	APPL1	ENSG00000157500	-3.113983934	0.2957096709682613	0.5291344719585964	no	no	NO
APRT	-0.506666768	0.2818034080075541	0.5500537590267855	APRT	ENSG00000198931	-2.643624741	0.08418658	1.0747571336986952	no	no	NO
APTX	1.2469811914851263	0.015304278	1.815187141993993	APTX	ENSG00000137074	-0.651857432	0.2186309499989455	0.6602883581122525	no	no	NO
AQP2	-0.994833099	0.082565051	1.0832037448025973	AQP2	ENSG00000167580	-4.74001761	0.057744008	1.2384930768802964	no	no	NO
AQP5	-0.789530148	0.1218061424462951	0.9143308105268828	AQP5	ENSG00000161798	-0.682985235	0.7020926569413108	0.1536055691481277	no	no	NO
AR	1.81222553	0.000532671	3.273540660167186	AR	ENSG00000169083	0.013440724	0.955334831	0.019844388	no	no	NO
ARCN1	-3.732412382	0.039070378	1.4081523855400382	ARCN1	ENSG00000095139	-0.795323615	0.3752835087697358	0.4256405195401913	yes	no	YES
ARF1	-0.744060131	0.1528414894049646	0.815758739	ARF1	ENSG00000143761	-2.742318906	0.1387667560681727	0.8577145640353719	no	no	YES
ARF3	-1.09753061	0.067390457	1.1714016005433838	ARF3	ENSG00000134287	-0.288573928	0.8746017962308774	0.058189635	no	no	YES
ARFGEF1	-0.239118291	0.4959279678237662	0.3045813990107009	ARFGEF1	ENSG00000066777	-1.440459097	0.451409222	0.3454295726973116	no	no	NO
ARFGEF2	-1.370329267	0.015988466	1.7961931901645718	ARFGEF2	ENSG00000124198	-5.112530029	0.026737749	1.5728751561296248	no	yes	NO
ARG1	0.5754230260434398	0.019050442	1.7200949353357111	ARG1	ENSG00000118520	0.6735621729776723	0.2070517474434921	0.6839210998543652	no	no	NO
ARHGAP24	-1.914788996	0.056770551	1.2458768877946853	ARHGAP24	ENSG00000138639	-1.88589178	0.5422757600040731	0.2657798083098088	no	no	NO
ARHGAP29	0.093753427	0.7132221974982091	0.1467751488099657	ARHGAP29	ENSG00000137962	0.5697383854059549	0.1548806787793437	0.8100027566945307	no	no	NO
ARHGAP31	-0.518784568	0.127120105	0.8957857555341959	ARHGAP31	ENSG00000031081	-0.304095438	0.5494249247541131	0.260091643	no	no	NO
ARHGDIA	-0.180943267	0.1125938573750139	0.9484853020326628	ARHGDIA	ENSG00000141522	-3.890917855	0.2516374683168195	0.5992246928304034	no	no	NO
ARHGEF10	-0.190084152	0.5758751897598762	0.2396716316324204	ARHGEF10	ENSG00000104728	0.2466591178199437	0.4029204892330933	0.3947806473929124	no	no	NO
ARHGEF18	-2.930312435	0.000398298	3.399791759298248	ARHGEF18	ENSG00000104880	-0.067567539	0.2536978932486906	0.5956831392200012	yes	no	NO
ARHGEF28	-0.888198841	0.1891538310735499	0.7231848581922619	ARHGEF28	ENSG00000214944	0.3320803738568648	0.498314702	0.3024962991640632	no	no	NO
ARHGEF6	1.3958054848129582	0.004703112	2.327614637133986	ARHGEF6	ENSG00000129675	0.3486507388698607	0.032332756	1.4903572735838042	no	no	NO
ARHGEF9	1.142533775491784	0.027318638	1.5635409637561193	ARHGEF9	ENSG00000131089	-0.365102205	0.671433346	0.1729970939512457	no	no	NO
ARID1A	-1.577486066	0.004411395	2.3554240624581437	ARID1A	ENSG00000117713	-4.106815677	0.071318636	1.1467969722017175	no	no	NO
ARID1B	-0.571323363	0.2663079611379065	0.5746158503594734	ARID1B	ENSG00000049618	-0.766948399	0.6166901648899383	0.2099329777421541	no	no	NO
ARID2	-1.186810105	0.070647553	1.150902874354565	ARID2	ENSG00000189079	-2.266108642	0.1521221610907135	0.8178075135056226	no	no	NO
ARL13B	-0.255685731	0.4087722456156767	0.3885185991383912	ARL13B	ENSG00000169379	0.094477152	0.8667939064959232	0.06208415	no	no	NO
ARL2BP	-0.901178812	0.085273547	1.0691856738510928	ARL2BP	ENSG00000102931	-0.966729609	0.5481672336905754	0.2610869276667646	no	no	NO
ARL3	-2.173111739	0.022499137	1.6478341373700482	ARL3	ENSG00000138175	-1.025998018	0.6967318156740319	0.1569343573193335	yes	no	NO
ARL6	1.4162521112644957	0.001533764	2.814241499068623			-0.142979532	0.5211525630648554	0.2830351220015754	no	no
ARL6IP1	1.2811202388477032	0.052536555	1.2795384121427282	ARL6IP1	ENSG00000170540	-1.491927962	0.4157294886974388	0.3811891688438993	no	no	YES
ARMC2	1.0391294955768997	0.003263231	2.486352163707248	ARMC2	ENSG00000118690	-1.813672511	0.3077525069778584	0.5117984005827857	no	no	NO
ARMC5	-2.678910387	0.070659606	1.150828790977141	ARMC5	ENSG00000140691	-2.580251886	0.3597425085939825	0.4440082412000317	no	no	NO
ARMC9	-0.979325705	0.2176633176777026	0.6622147554902981	ARMC9	ENSG00000135931	0.2815934149384914	0.5632367725301946	0.2493089987778571	no	no	NO
ARNT2	-2.35091293	0.012142053	1.9157078734738215	ARNT2	ENSG00000172379	-0.175803891	0.9174644745309528	0.037410743	yes	no	NO
ARNTL	-1.176092914	0.090182703	1.0448767521223414	ARNTL	ENSG00000133794	-2.981891946	0.015086603	1.821408542	no	yes	NO
ARPC1B	-0.984182169	0.087063398	1.0601643887304173	ARPC1B	ENSG00000130429	-1.363394715	0.4596780060118499	0.3375462752277124	no	no	NO
ARPC2	-1.22685009	0.091138026	1.040300382570925	ARPC2	ENSG00000163466	-6.339598931	0.039599075	1.4023149557940264	no	yes	YES
ARPC3	0.4946860039131128	0.2088472119338028	0.6801713180998263	ARPC3	ENSG00000111229	-1.52119005	0.3476946082892834	0.4588020438820785	no	no	YES
ARPC4	-3.149781097	0.016864776	1.7730194319828143	ARPC4	ENSG00000241553	-5.849998599	0.00731025	2.1360677723703847	yes	yes	YES
ARR3	0.3506488080561724	0.1785507270558601	0.7482383770270369	ARR3	ENSG00000120500	-0.36155409	0.1534169932342527	0.8141265330915753	no	no	NO
ARSA	-0.186499018	0.5966339172334134	0.2242920616534396	ARSA	ENSG00000100299	0.019985026	0.9641930250679484	0.015836015	no	no	NO
ARSB	-2.039226108	0.056507773	1.247891807879142	ARSB	ENSG00000113273	-2.805308005	0.237008212	0.6252366053341566	no	no	NO
ARSG	0.7399094786993796	0.059729934	1.223807968637898	ARSG	ENSG00000141337	-0.265106981	0.3606568367063738	0.4429058307948345	no	no	NO
ARSI	-0.746170823	0.044132218	1.355244248964055	ARSI	ENSG00000183876	-3.957241031	0.2378200488847584	0.623751536	no	no	NO
ARSK	0.3730212422029599	0.1403723039640742	0.8527185718508391	ARSK	ENSG00000164291	0.3849818265151829	0.082143124	1.0854287855310183	no	no	NO
ARSL	0.6933829705775012	0.469684321	0.3281939368987545			-1.807930925	0.1786787495051225	0.7479270956278088	no	no
ARV1	2.249457933109104	0.002659757	2.575158069741567	ARV1	ENSG00000173409	-0.200272911	0.3256775883089599	0.4872121266320614	no	no	NO
ARX	1.372132745135368	0.000653412	3.184812575725578	ARX	ENSG00000004848	-0.166342254	0.5671155415405064	0.2463284509104456	no	no	NO
ASAH1	1.2740851151102397	0.002016574	2.6953858602089773	ASAH1	ENSG00000104763	-0.008745364	0.9773635445784056	0.009943864	no	no	NO
ASB1	0.1671025432491536	0.5994018240948451	0.2222819397468634	ASB1	ENSG00000065802	-1.930080746	0.3148196116979388	0.5019382210814012	no	no	NO
ASCC1	-0.143825857	0.4351805478777288	0.3613305253920644	ASCC1	ENSG00000138303	0.056469225	0.9052902144545772	0.043212174	no	no	NO
ASCL1	0.027884753	0.8820598195489084	0.054501961	ASCL1	ENSG00000139352	-1.632313838	0.3024611380338738	0.5193304181079095	no	no	NO
ASH1L	0.2659953007087595	0.3142262527444006	0.5027575336635314	ASH1L	ENSG00000116539	-1.031677383	0.488548377	0.311092425	no	no	NO
ASL	-0.686286606	0.026028305	1.5845541162857415	ASL	ENSG00000126522	0.8114182426971087	0.06658112	1.1766489010460126	no	no	NO
ASNS	-0.111236191	0.6376367460253137	0.1954266631674928	ASNS	ENSG00000070669	-1.828872352	0.3791071640620054	0.421238009	no	no	NO
ASPA	-0.303960951	0.062533194	1.2038893917759994	ASPA	ENSG00000108381	-5.54689999	0.072496281	1.139684270466876	no	no	NO
ASPH	1.3647616467893933	0.012042288	1.9192909808807768	ASPH	ENSG00000198363	-0.177975671	0.7924487707263952	0.1010288039492935	no	no	NO
ASPM	-2.131781722	0.114257279	0.9421161227830164	ASPM	ENSG00000066279	-1.629225281	0.3771346340978849	0.4235035823996998	no	no	YES
ASPRV1	-0.16371069	0.3285854271196987	0.4833517015882461	ASPRV1	ENSG00000244617	0.2583272181083191	0.2369209200234665	0.6253965895532156	no	no	NO
ASS1	0.7286695534375297	0.1460980643254611	0.8353555380584474	ASS1	ENSG00000130707	-0.841757802	0.4231040650533949	0.3735528020811913	no	no	NO
ASXL1	-0.949377152	0.080767237	1.092764776292945	ASXL1	ENSG00000171456	-3.800898044	0.021222894	1.673195395132281	no	yes	NO
ASXL2	0.1192284179492017	0.7922671137334728	0.1011283708568314			-1.076444738	0.4043342994683326	0.3932594161286104	no	no
ASXL3	0.2697003963275302	0.4941013948051399	0.3061839201334114	ASXL3	ENSG00000141431	-0.349747158	0.7459880032265964	0.1272681566752984	no	no	NO
ASZ1	-0.65206876	0.2212309538456645	0.6551541081816805	ASZ1	ENSG00000154438	-0.212017255	0.7312116322736744	0.1359569083681996	no	no	NO
ATAD1	-1.227638901	0.32650303	0.4861127833926031	ATAD1	ENSG00000138138	1.1583848380336164	0.3782390970340196	0.4222335819199958	no	no	NO
ATAD3A	0.8947537595307166	0.014681211	1.8332381054210505	ATAD3A	ENSG00000197785	-3.322438571	0.1535945752363709	0.8136241227583721	no	no	NO
ATCAY	-1.022811072	0.097349187	1.0116676696090432	ATCAY	ENSG00000167654	-0.552386745	0.6356160258432559	0.1968051614213093	no	no	NO
ATF6	0.1329595753845129	0.2555324947425926	0.5925538650397671	ATF6	ENSG00000118217	-0.377220414	0.4826584121675016	0.3163601201667375	no	no	NO
ATG7	-0.678203772	0.017885876	1.747489791814873	ATG7	ENSG00000197548	-4.097769196	0.007818401	2.106882049139992	no	yes	NO
ATIC	-0.847172815	0.1490091697651235	0.8267870050383523	ATIC	ENSG00000138363	-0.890064393	0.4593841137611792	0.3378240274804598	no	no	YES
ATL1	0.4301413982066029	0.098604763	1.0061021067668547	ATL1	ENSG00000198513	-0.814193579	0.5982237692905974	0.2231363350916237	no	no	NO
ATL3	-1.591037754	0.042501372	1.3715970544454263	ATL3	ENSG00000184743	-3.013663888	0.3258710440227447	0.486954228	no	no	NO
ATM	-0.096348682	0.5548196302356407	0.2558481814268037			-2.263525468	0.1985690964872021	0.7020883402787288	no	no
ATN1	-1.463094481	0.017145709	1.7658445476795588	ATN1	ENSG00000111676	1.5128826822069836	0.015358537	1.813650142076777	no	no	NO
ATOH7	0.1206858112252983	0.705086953	0.1517573215067951	ATOH7	ENSG00000179774	-0.018046398	0.909198703	0.041341192	no	no	NO
ATP11A	-1.292911837	0.003782572	2.4222127664209703			-2.182469444	0.4940527564420548	0.3062266733267002	no	no
ATP13A2	-0.864023426	0.1021701182247808	0.990676104	ATP13A2	ENSG00000159363	-3.739237775	0.1223855186570506	0.9122699673163042	no	no	NO
ATP13A3	-1.326581198	0.036144122	1.4419623240987125			-3.801180932	0.076592079	1.1158161396523971	no	no
ATP1A1	-2.002173802	0.2653598035623675	0.5761648629831905	ATP1A1	ENSG00000163399	-2.706624245	0.1732430841964607	0.761344093	no	no	YES
ATP1A2	-0.865653526	0.017247719	1.7632683339942592	ATP1A2	ENSG00000018625	-2.080407385	0.2775663990317271	0.5566331088163788	no	no	NO
ATP1A3	-2.073164027	0.016667401	1.7781321222583206	ATP1A3	ENSG00000105409	-1.376551142	0.5022220035234888	0.2991042637467623	yes	no	NO
ATP2A1	-0.589912915	0.2329652946075971	0.6327087720342374	ATP2A1	ENSG00000196296	-0.92406353	0.6441044772381221	0.1910436820068701	no	no	NO
ATP2A2	-5.211549106	0.020705964	1.683904543571728	ATP2A2	ENSG00000174437	-1.196091626	0.4899780314267825	0.3098233914898659	yes	no	YES
ATP2B1	-0.8657137	0.036879267	1.433217718459663	ATP2B1	ENSG00000070961	-2.159665927	0.3537883419959509	0.4512564820261982	no	no	NO
ATP2B2	-1.500772803	0.011964066	1.9221212149381888	ATP2B2	ENSG00000157087	-4.374954683	0.1081344765364393	0.9660358177732424	no	no	NO
ATP2B3	0.3561490241553966	0.4695916589823253	0.3282796257513297	ATP2B3	ENSG00000067842	-0.223769175	0.8019118594672657	0.095873364	no	no	NO
ATP2C1	1.5663046413708044	0.010324283	1.986140087063521	ATP2C1	ENSG00000017260	-0.557502159	0.2346312769673686	0.6296140957629184	no	no	NO
ATP4A	0.7360960343662311	0.024325327	1.6139413192471572	ATP4A	ENSG00000105675	-0.470066444	0.1909280948742287	0.7191301609144113	no	no	NO
ATP5F1D	-4.324265443	0.092149014	1.0355093096481578			-3.881894564	0.1388295350899354	0.8575181306962816	no	no
ATP5F1E	-6.077607441	0.009120589	2.039977121139956			-1.529328841	0.4281105765491633	0.3684440427094908	yes	no
ATP5MC3	-1.279276228	0.1459994073089932	0.8356489072495092			0.7768515866125969	0.019466623	1.7107093762197088	no	no
ATP6AP1	-0.335827262	0.038102118	1.419050883264636	ATP6AP1	ENSG00000071553	-5.431449662	0.064705082	1.189061606022474	no	no	YES
ATP6AP2	-1.023988377	0.1482223085508838	0.8290864269139266	ATP6AP2	ENSG00000182220	-7.506664987	0.002021439	2.694339282754155	no	yes	YES
ATP6V0A1	-1.379708007	0.04985226	1.302315149	ATP6V0A1	ENSG00000033627	-2.1850286	0.4843390543847662	0.3148505104703807	no	no	NO
ATP6V0A2	-0.88039717	0.090115182	1.0452020352167382	ATP6V0A2	ENSG00000185344	-3.626050997	0.2466019593417512	0.6080034770998562	no	no	NO
ATP6V0A4	-1.193614129	0.1393263908552425	0.8559666128133593	ATP6V0A4	ENSG00000105929	-0.802061504	0.6435577602156495	0.1914124684686979	no	no	NO
ATP6V1A	-4.460094706	0.013992577	1.8541022893589247	ATP6V1A	ENSG00000114573	-1.989003762	0.358496508	0.4455150700442065	yes	no	YES
ATP6V1B1	-1.926412146	0.1850454134459169	0.732721675	ATP6V1B1	ENSG00000116039	-3.18959814	0.000891053	3.0500964183639465	no	yes	NO
ATP6V1B2	-4.887339846	0.016342233	1.786688611278898	ATP6V1B2	ENSG00000147416	-3.270869251	0.06326813	1.1988150043154324	yes	no	YES
ATP6V1C1	-1.221527594	0.1827878740844242	0.738052618	ATP6V1C1	ENSG00000155097	-4.386668205	0.1063490410044818	0.9732664219656668	no	no	NO
ATP6V1E1	-3.164535548	0.012425222	1.905695841883304	ATP6V1E1	ENSG00000131100	-5.8353873	0.007857108	2.104737251877656	yes	yes	YES
ATP7A	0.6910288809586739	0.006566948	2.1826364335069157	ATP7A	ENSG00000165240	-0.169360804	0.4643470228820349	0.3331573345459018	no	no	NO
ATP7B	-0.052047175	0.7273786363801553	0.1382394586270078	ATP7B	ENSG00000123191	-2.077023137	0.246022682	0.6090248518066703	no	no	NO
ATP8A2	-1.742810357	0.1612742298936096	0.7924350232442015	ATP8A2	ENSG00000132932	-0.727411062	0.6228519310012257	0.2056151847888239	no	no	NO
ATP8B1	0.4054612970017768	0.070139222	1.154039057563404			-1.438091282	0.4420585541244364	0.3545202011285615	no	no
ATP9A	-1.18922724	0.060569786	1.2177439610745415	ATP9A	ENSG00000054793	-0.862262528	0.671958061	0.1726578318252852	no	no	NO
ATPAF2	-2.154804839	0.022261219	1.652451055300955	ATPAF2	ENSG00000171953	-2.797013743	0.279845288	0.5530820017983283	yes	no	YES
ATR	-6.929681847	0.006046518	2.218494681	ATR	ENSG00000175054	-0.826594782	0.5070475355820268	0.2949513237569354	yes	no	YES
ATRIP	-3.274488799	0.012024328	1.9199391994268868	ATRIP	ENSG00000164053	-2.275186	0.1965072335683196	0.7066214583115337	yes	no	YES
ATRX	-0.66684132	0.092553395	1.0336076454623282	ATRX	ENSG00000085224	-2.359821465	0.2331630837985915	0.632340209	no	no	YES
ATXN1	-0.767625	0.3489009744015784	0.4572978176638475	ATXN1	ENSG00000124788	-1.998502427	0.3047171510319217	0.5161031007858721	no	no	NO
ATXN10	-3.601697021	0.047879866	1.3198470691899675	ATXN10	ENSG00000130638	-3.651648724	0.2371676530921763	0.6249445439820096	yes	no	YES
ATXN2	0.748281271	0.023403516	1.6307188880312082	ATXN2	ENSG00000204842	-0.525699691	0.2707929714223459	0.5673626121881664	no	no	NO
ATXN3	-0.645270028	0.2243564328232211	0.6490614737146998	ATXN3	ENSG00000066427	-1.989804557	0.5887203093437172	0.2300909818814475	no	no	NO
ATXN7	-0.20912914	0.6258500721957787	0.2035296933336664	ATXN7	ENSG00000163635	-1.141547302	0.5049115864264337	0.2967846632452349	no	no	NO
AUH	-0.003433547	0.9787839273287596	0.009313171	AUH	ENSG00000148090	-1.585653855	0.3406313811366041	0.467715345	no	no	NO
AUNIP	-0.036973436	0.7047993043535942	0.1519345332502998	AUNIP	ENSG00000127423	-1.490182203	0.3130788240373034	0.5043463061127561	no	no	NO
AURKC	-0.302175513	0.00058147	3.235472689772064	AURKC	ENSG00000105146	-0.039284405	0.8901946186347909	0.050515035	no	no	NO
AUTS2	1.2279007797543906	0.001247682	2.903896150930726	AUTS2	ENSG00000158321	0.6311425007247441	0.113581939	0.94469072	no	no	NO
AVP	-1.039525364	0.02934966	1.532396920685961	AVP	ENSG00000101200	-1.454258123	0.4444511449038084	0.3521759707225287	no	no	NO
AVPR2	0.4825475837059058	0.017371733	1.7601568455477703	AVPR2	ENSG00000126895	0.51747551	0.3774929011398876	0.4230912109878068	no	no	NO
AXIN2	-0.553388533	0.1852452498389781	0.7322529196248535	AXIN2	ENSG00000168646	-1.052231455	0.4207756330308746	0.3759494179670518	no	no	NO
B2M	0.7326528470580439	0.003570466	2.447275117659484	B2M	ENSG00000166710	-0.320608648	0.3997239153243094	0.3982398672948854	no	no	NO
B3GALNT2	0.2164097526616607	0.5147991629213269	0.2883621679427562	B3GALNT2	ENSG00000162885	-0.177519415	0.7216803644725335	0.1416551108546953	no	no	NO
B3GALT6	0.080034905	0.7563318570549589	0.1212876065299809	B3GALT6	ENSG00000176022	-1.348157238	0.4643433147870791	0.3331608026667863	no	no	NO
B3GAT3	-2.398403131	0.022908742	1.639998754	B3GAT3	ENSG00000149541	-2.824391057	0.039976365	1.3981966983472731	yes	yes	NO
B3GLCT	-0.514977663	0.003747542	2.426253461613633			-3.511429731	0.004783119	2.320288804	no	yes
B3GNT2	-0.542801821	0.1511504199951198	0.8205906417292368	B3GNT2	ENSG00000170340	-2.301237125	0.1652999336233764	0.7817273208206101	no	no	NO
B4GALNT1	-0.172238663	0.7690809570076809	0.1140279419526216	B4GALNT1	ENSG00000135454	-1.56424018	0.2905462191084775	0.5367847716828182	no	no	NO
B4GALT1	-0.790755528	0.046294983	1.334466071046394	B4GALT1	ENSG00000086062	-2.43038355	0.2439978805751653	0.6126139460322055	no	no	NO
B4GALT7	-0.77518703	0.096067417	1.0174238865889529	B4GALT7	ENSG00000027847	-2.734610787	0.4146991697334823	0.3822668341332768	no	no	NO
B4GAT1	-0.666529707	0.022199909	1.653648800345728			-3.804509252	0.005950217	2.225467210466092	no	yes
B9D1	-3.12646303	0.065756245	1.1820629961407945	B9D1	ENSG00000108641	-3.184205242	0.013855942	1.8583639568589707	no	yes	NO
B9D2	-1.394398042	0.058147833	1.2354664666691906	B9D2	ENSG00000123810	-0.777586167	0.713450708	0.1466360264638039	no	no	NO
BAAT	-0.528029654	0.1606928277991778	0.794003507			-1.664636449	0.3300346594934824	0.4814404491028659	no	no
BACH2	1.4184471443579767	0.015121	1.820419485231109	BACH2	ENSG00000112182	0.4887184426905775	0.1518412721090966	0.8186101664312267	no	no	NO
BAG3	-1.193533007	0.001674809	2.776034630058534	BAG3	ENSG00000151929	-0.749234552	0.5716993664956523	0.2428322890304272	no	no	NO
BAG5	-0.807732526	0.3282574122646793	0.4837854584774667	BAG5	ENSG00000166170	-0.708946544	0.742496742	0.129305448	no	no	NO
BANF1	-4.218759235	0.072881715	1.1373814154652198	BANF1	ENSG00000175334	-3.280884975	0.1932643751314807	0.7138481930986815	no	no	YES
BAP1	-4.073475797	0.049039605	1.3094530396278283	BAP1	ENSG00000163930	-4.311229129	0.079127627	1.1016718565571797	yes	no	YES
BARD1	-2.577922361	0.030694471	1.5129398524252802	BARD1	ENSG00000138376	-2.159537512	0.3639892711418953	0.4389114173194666	yes	no	YES
BBIP1	1.0776797022232427	0.014267465	1.84565317	BBIP1	ENSG00000214413	-0.337130411	0.1469771755121639	0.8327501027943619	no	no	NO
BBS1	-1.70935885	0.021237799	1.6728904987917117	BBS1	ENSG00000174483	-6.313318804	0.001959354	2.707887118851253	no	yes	NO
BBS10	-0.07491596	0.8194899477658585	0.086456369	BBS10	ENSG00000179941	-0.851715795	0.6909670406590035	0.1605426681125006	no	no	NO
BBS12	1.1232300834863456	0.037841226	1.4220348017825688	BBS12	ENSG00000181004	-0.734619334	0.39150632	0.4072612233224754	no	no	NO
BBS2	-0.171724958	0.5539334924314882	0.2565423753508106	BBS2	ENSG00000125124	0.1449328226888328	0.6795719821387382	0.1677645348256122	no	no	NO
BBS4	1.2492879773165595	0.072732614	1.138270802207579	BBS4	ENSG00000140463	0.265591252	0.6548406213712319	0.1838643880716646	no	no	NO
BBS5	-0.884230025	0.029404138	1.5315915469982757	BBS5	ENSG00000163093	-1.995084268	0.3157827497589189	0.5006115978525286	no	no	NO
BBS7	0.1673514966917894	0.094395059	1.0250507380790737	BBS7	ENSG00000138686	-1.23604156	0.3945293391662985	0.4039206949533135	no	no	NO
BBS9	0.7991497345175248	0.03622909	1.4409425757731438	BBS9	ENSG00000122507	-0.458108567	0.3785460269039784	0.4218813076694941	no	no	NO
BCAP31	-0.094056844	0.068982625	1.1612602862045411	BCAP31	ENSG00000185825	-2.817096545	0.085070095	1.0702230822555767	no	no	NO
BCAS3	-0.780138383	0.1092566523134718	0.9615521106497356	BCAS3	ENSG00000141376	-3.591079087	0.003860216	2.413388369018969	no	yes	NO
BCAT2	-0.464843195	0.2345208111414159	0.6298186123823802			-0.533321219	0.7366246381398455	0.1327537592399567	no	no
BCHE	0.446776771	0.2022392660971596	0.6941345193991536	BCHE	ENSG00000114200	-1.990193568	0.3203757142402794	0.4943404125977383	no	no	NO
BCKDHA	-0.00979631	0.9339861215998896	0.029659577	BCKDHA	ENSG00000248098	-0.586673034	0.674011644	0.1713326004865139	no	no	NO
BCKDHB	-1.303942454	0.2676636727338999	0.5724105671835158	BCKDHB	ENSG00000083123	-2.970752953	0.3979878320543681	0.4001302056962267	no	no	NO
BCKDK	-0.819801731	0.016886132	1.7724698284891596	BCKDK	ENSG00000103507	-2.881165483	0.2252054117867495	0.647421177	no	no	NO
BCL10	0.1053278444072197	0.5006361146358858	0.3004778246811489	BCL10	ENSG00000142867	-0.818230738	0.5725270776400478	0.242203969	no	no	NO
BCL11A	-0.69718297	0.1141874892870037	0.942381476	BCL11A	ENSG00000119866	-1.846611748	0.2656190407243158	0.5757407960769654	no	no	NO
BCO1	-1.176464042	0.081153438	1.0906930753225816			-2.999603639	0.005664468	2.2468408650596823	no	yes
BCOR	0.4313124254949246	0.082609883	1.0829679942073087	BCOR	ENSG00000183337	0.2006221380309031	0.2180995090049918	0.6613453121226419	no	no	NO
BCORL1	1.634197271843761	0.017844139	1.7485044119668345	BCORL1	ENSG00000085185	-1.754660272	0.3223216883291694	0.4917104707682218	no	no	NO
BCS1L	-2.132688515	0.000713143	3.1468233570158586	BCS1L	ENSG00000074582	-5.633926133	0.04223062	1.3743725451421065	yes	yes	YES
BDP1	-3.493596789	0.022309818	1.6515039658323545	BDP1	ENSG00000145734	-1.250644048	0.2770568882589668	0.5574310478297558	yes	no	YES
BEAN1	-3.01740097	0.078911726	1.1028584547962248	BEAN1	ENSG00000166546	-1.636337685	0.2537343092742297	0.5956208046701124	no	no	NO
BEST1	0.2551266384512663	0.3780994276718435	0.4223939800274361	BEST1	ENSG00000167995	-0.771091177	0.6464174830876461	0.1894869060920525	no	no	NO
BFSP1	-0.241861401	0.7590254247576731	0.1197436764799777	BFSP1	ENSG00000125864	-1.088610945	0.2645557405594463	0.5774828103321069	no	no	NO
BFSP2	-0.205850936	0.2539298837989249	0.5952861860689315	BFSP2	ENSG00000170819	-0.086715692	0.6986611592052148	0.1557333998853758	no	no	NO
BGLAP	-1.495997867	0.3042468329965474	0.5167739337857599	BGLAP	ENSG00000242252	-1.532732528	0.5971531652007778	0.2239142613831818	no	no	NO
BGN	0.7330065103889799	0.015763739	1.8023407697249652	BGN	ENSG00000182492	-0.045841455	0.947875415	0.023248741	no	no	NO
BHLHA15	-1.499514058	0.076284683	1.1175626556326896	BHLHA15	ENSG00000180535	-0.354907278	0.8206020078906779	0.085867425	no	no	NO
BHLHA9	0.336598534	0.039604021	1.402260713921573	BHLHA9	ENSG00000205899	-1.480572598	0.4108304546209516	0.3863373698858898	no	no	NO
BHMT2	-0.692807097	0.087161541	1.0596750998513025	BHMT2	ENSG00000132840	-2.407686132	0.4638115454756097	0.3336584448443438	no	no	NO
BICD2	-1.801210549	0.021797782	1.6615876901871498	BICD2	ENSG00000185963	-0.386718224	0.8377610220435296	0.07687985	no	no	NO
BICRA	0.3702002737196663	0.1486103411074437	0.8279509689762579			-1.427389153	0.5089776719934664	0.2933012690241851	no	no
BIN1	1.9817274212650735	0.000628986	3.2013586784598385	BIN1	ENSG00000136717	-0.390533741	0.019118281	1.7185511590456355	no	no	NO
BLK	-1.784902381	0.023704004	1.6251782908218677	BLK	ENSG00000136573	-0.662960175	0.7410477072131598	0.1301538320847958	no	no	NO
BLM	-0.457372964	0.2129822551502345	0.6716565787742378	BLM	ENSG00000197299	-0.219776931	0.029514242	1.5299683712820629	no	no	YES
BLNK	-1.571587744	0.027903883	1.5543353583826294	BLNK	ENSG00000095585	-3.880547987	0.1219542591099353	0.913803028	no	no	NO
BLOC1S3	0.4910340863945903	0.087268351	1.059143229491898	BLOC1S3	ENSG00000189114	-2.585177523	0.1891052723262098	0.7232963626924537	no	no	YES
BLOC1S5	-0.137684079	0.6017556882288713	0.2205797957687866	BLOC1S5	ENSG00000188428	-1.06452191	0.5553308908578523	0.2554481677736649	no	no	NO
BLOC1S6	-0.690167931	0.2307556679701979	0.6368476227486418	BLOC1S6	ENSG00000104164	0.5854293486787517	0.2774757268333897	0.5567750023192869	no	no	NO
BLVRA	-1.951093239	0.1120769728810705	0.9504836075474158	BLVRA	ENSG00000106605	-3.092758987	0.04896709	1.3100957048257589	no	yes	NO
BMP1	-0.589050363	0.5277260177860512	0.2775914938418842	BMP1	ENSG00000168487	-0.893802216	0.5540770103722288	0.2564298691066755	no	no	NO
BMP15	1.5991895416102822	0.003900613	2.4088670818437428	BMP15	ENSG00000130385	-0.323445299	0.0897344	1.0470410351920083	no	no	NO
BMP2	-0.756048024	0.081388856	1.089435054874752	BMP2	ENSG00000125845	0.3643193255404769	0.3373460307125163	0.4719243954828758	no	no	NO
BMP4	0.3972995793132894	0.213599951	0.6703988514063537	BMP4	ENSG00000125378	-2.404580174	0.1121623935064815	0.9501527315852796	no	no	NO
BMP6	0.3061516412432531	0.2419774977636926	0.6162250185296378	BMP6	ENSG00000153162	-1.404000429	0.3278581940684288	0.4843139576609321	no	no	NO
BMP7	-0.600641761	0.1849867217089436	0.732859444	BMP7	ENSG00000101144	0.849815313	0.056575762	1.247369585430385	no	no	NO
BMPER	0.032022235	0.853113066	0.068993406			-0.596202229	0.1553610882856907	0.8086577452449347	no	no
BMPR1A	-0.14344962	0.6925724454101472	0.1595347912219837	BMPR1A	ENSG00000107779	-0.679475205	0.6496300638713883	0.1873338848270335	no	no	NO
BMPR1B	-0.703001098	0.2560570510598398	0.5916632604692371	BMPR1B	ENSG00000138696	-0.948530907	0.5295420597135947	0.2760995396620854	no	no	NO
BMPR2	-0.313556713	0.4391874019698852	0.3573501260566713	BMPR2	ENSG00000204217	-0.322212714	0.7931399800963015	0.1006501579302044	no	no	NO
BMS1	-4.36718288	0.072782908	1.137970596	BMS1	ENSG00000165733	-2.46953694	0.009440776	2.024992325074232	no	yes	YES
BNC1	-1.290661392	0.055423852	1.2563032923693151	BNC1	ENSG00000169594	0.1990811185463031	0.5843401366657472	0.2333342822096797	no	no	NO
BNC2	-0.978908379	0.018612914	1.7301856286101152	BNC2	ENSG00000173068	-1.734233102	0.4105795324557695	0.3866027041692074	no	no	NO
BOLA3	0.746639634	0.092650641	1.0331515697952791	BOLA3	ENSG00000163170	0.005667128	0.9502598384078624	0.022157625	no	no	NO
BPGM	-0.029107039	0.9068273676066828	0.042475382	BPGM	ENSG00000172331	0.2979302720150065	0.4670724207912438	0.3306157757261084	no	no	NO
BPTF	-2.967423589	0.010209261	1.9910056821044124	BPTF	ENSG00000171634	-0.60709689	0.6954076625253098	0.157760528	yes	no	YES
BRAF	1.0345493839018165	0.015329714	1.8144659429990788	BRAF	ENSG00000157764	0.315021005	0.00021808	3.661383390969851	no	no	NO
BRAT1	-2.264860124	0.2074734700961436	0.683037429	BRAT1	ENSG00000106009	-5.615588071	0.071380493	1.1464204553704225	no	no	NO
BRCA1	-1.102198759	0.003659011	2.4366362660620227	BRCA1	ENSG00000012048	-1.540249912	0.4374801566180858	0.3590416410798643	no	no	YES
BRCA2	-3.882848469	0.015362271	1.8135445730327449	BRCA2	ENSG00000139618	-2.343532941	0.2416516389254902	0.6168102550507247	yes	no	YES
BRD4	-6.081850023	0.007276122	2.138100029872804	BRD4	ENSG00000141867	-0.599945458	0.6350142118518043	0.1972165549288929	yes	no	YES
BRF1	-5.878265153	0.048971752	1.3100543614837876	BRF1	ENSG00000185024	-2.132076451	0.3437564386293417	0.4637491586598433	yes	no	YES
BRIP1	-5.235452091	0.05223725	1.2820196965680413	BRIP1	ENSG00000136492	-2.090755199	0.3432936201948304	0.4643342674741223	no	no	YES
BRPF1	-2.314535071	0.038326327	1.4165027999864332	BRPF1	ENSG00000156983	1.7317146055430772	0.060906685	1.2153350351776244	yes	no	NO
BRSK2	-1.35592813	0.055226159	1.2578551603378565	BRSK2	ENSG00000174672	-0.668564719	0.6592996974513688	0.1809171235513544	no	no	NO
BRWD1	-0.073133692	0.7711801301235223	0.112844169	BRWD1	ENSG00000185658	-2.723823685	0.1677394701474138	0.7753647331584181	no	no	NO
BRWD3	0.9417316919924218	0.001480292	2.829652715548962	BRWD3	ENSG00000165288	-0.271135605	0.2804069053011322	0.5522112956367219	no	no	NO
BSCL2	-1.331463736	0.1099198624366439	0.9589238237983878	BSCL2	ENSG00000168000	-2.265709337	0.2923257153535313	0.5341329788782506	no	no	NO
BSND	0.1006570869687325	0.5330568823607953	0.2732264450497847	BSND	ENSG00000162399	-0.052916013	0.8826353022905467	0.054218706	no	no	NO
BTD	-0.705281109	0.024772506	1.6060300491472157	BTD	ENSG00000169814	-3.07188467	0.3348155343427673	0.4751944003716266	no	no	NO
BTG4	1.1235454244065728	0.003984781	2.399595549720182	BTG4	ENSG00000137707	-0.407727527	0.338157912	0.470880447	no	no	NO
BTK	0.21481006	0.6352389491346291	0.1970628813686534	BTK	ENSG00000010671	-1.056748689	0.4605010583124309	0.3367693673808766	no	no	NO
BUB1	-2.006885468	0.008796279	2.0557010103662168	BUB1	ENSG00000169679	-2.537596878	0.016929118	1.7713656661732458	yes	yes	YES
BUB1B	-6.474934694	0.006146456	2.211375190841004	BUB1B	ENSG00000156970	-0.4969325	0.7261058466869907	0.1390000662400848	yes	no	YES
BUB3	-7.298693055	0.002852102	2.544834996264228	BUB3	ENSG00000154473	-1.062434366	0.2603740172484406	0.5844023562353058	yes	no	YES
BVES	-0.494110515	0.3731387227873172	0.4281296793423884	BVES	ENSG00000112276	-0.876718039	0.5271423510723244	0.2780720907891306	no	no	NO
C1QA	1.5891954547479148	0.003824633	2.4174102437268394	C1QA	ENSG00000173372	-0.088746442	0.8659591260650219	0.062502607	no	no	NO
C1QB	-2.493354043	0.046319863	1.334232732849848			-3.917631457	0.1156024873281441	0.9370328214408676	yes	no
C1QBP	0.3324748148491936	0.049891967	1.3019693742770877	C1QBP	ENSG00000108561	-4.756808346	0.1822242250314679	0.7393938880757652	no	no	YES
C1QC	0.6633210202880878	0.145745543	0.8364047159938184	C1QC	ENSG00000159189	-2.425117306	0.2053282726510943	0.6875512463870009	no	no	NO
C1QTNF5	-0.255844331	0.6046732806407971	0.2184792216150586			0.3236015182779935	0.6219964586192226	0.206212088	no	no
C1S	-1.123119314	0.000354379	3.450532160293267	C1S	ENSG00000182326	-3.509831059	0.2990430619681897	0.524266269	no	no	NO
C2	0.053976295	0.7025031187638756	0.153351743	C2	ENSG00000166278	-1.821063579	0.2498618075076744	0.6023001226502002	no	no	NO
C2CD3	-1.537461281	0.022201821	1.653611398972688	C2CD3	ENSG00000168014	-0.549165009	0.7150069885642893	0.1456897133316822	no	no	YES
C3	-0.130797501	0.7404239444657108	0.1305195451039208	C3	ENSG00000125730	-0.956036546	0.4715913135942888	0.3264342029255719	no	no	NO
C4A	2.121505853189524	0.005564354	2.254585216248073	C4A	ENSG00000244731	-1.561000209	0.4976043849039001	0.3031158012851297	no	no	NO
C4B	2.0040831602917155	0.002464498	2.6082715244801924	C4B	ENSG00000224389	-0.269205506	0.6552056314287729	0.1836223785127005	no	no	NO
C5	1.1110742484704044	0.023938247	1.620907653317485	C5	ENSG00000106804	-0.14367872	0.6992200890292433	0.1553861026430827	no	no	NO
C6	1.2242161851350664	0.002939046	2.531793597569237	C6	ENSG00000039537	-0.516950903	0.3996200074403334	0.3983527764435159	no	no	NO
C7	-0.524917502	0.1822911706825998	0.739234366	C7	ENSG00000112936	0.3830066340341583	0.3653659035497655	0.4372719840527603	no	no	NO
C8A	-0.599405459	0.2357392394599076	0.6275681219197543	C8A	ENSG00000157131	-0.538055319	0.6521246699956351	0.1856693700420217	no	no	NO
C8B	0.9325786972573442	0.021691888	1.6637026391501135	C8B	ENSG00000021852	-0.203738916	0.2943862255260152	0.5310825147081631	no	no	NO
C9	-0.636682138	0.033693087	1.4724591911196645	C9	ENSG00000113600	-0.828205196	0.6683688431372968	0.1749838034957749	no	no	NO
CA12	-1.686441257	0.016239865	1.789417598559968	CA12	ENSG00000074410	-1.229492037	0.2522113618812966	0.5982353527700568	no	no	NO
CA2	1.2613166224415309	0.012473831	1.9040001566952096	CA2	ENSG00000104267	-1.629105642	0.3788292590802539	0.4215564854069663	no	no	NO
CA4	-0.154996644	0.6451792754000318	0.1903195915682026	CA4	ENSG00000167434	-2.915367111	0.1480523216987353	0.829584778	no	no	NO
CA5A	-2.588161582	0.01065938	1.9722680672044957	CA5A	ENSG00000174990	-2.157031623	0.4347927717484106	0.3617176844934542	yes	no	NO
CA8	-0.491059593	0.071584534	1.1451807985397648	CA8	ENSG00000178538	-2.315915696	0.23747007	0.6243911192307777	no	no	NO
CABP2	0.3119845529027069	0.1104243273056141	0.9569352377417438	CABP2	ENSG00000167791	-0.520871125	0.3948025940770423	0.4036200024318742	no	no	NO
CABP4	-1.16172929	0.07238732	1.1403375027113838	CABP4	ENSG00000175544	-2.366474113	0.5013049881515067	0.2998979739907835	no	no	NO
CACNA1A	-0.575318759	0.086356348	1.063705730720294	CACNA1A	ENSG00000141837	-3.935204059	0.003488532	2.457357274	no	yes	NO
CACNA1B	0.432048123	0.051800485	1.2856661729841456			-0.290567946	0.2545587668289019	0.5942119415657383	no	no
CACNA1C	-1.055164652	0.1405639956950511	0.852125906	CACNA1C	ENSG00000151067	-1.911645008	0.2614506638006569	0.5826102511967413	no	no	NO
CACNA1D	-0.127233043	0.4293315723452772	0.3672071730366236	CACNA1D	ENSG00000157388	0.6809630473438947	0.1035014190590423	0.9850536957598484	no	no	NO
CACNA1E	-0.801431231	0.079313512	1.100652821705823			-1.468816639	0.4817351853201909	0.317191632	no	no
CACNA1F	0.5635597706468158	0.2314731439125933	0.6354993896445216	CACNA1F	ENSG00000102001	-0.064391309	0.8197604692609144	0.086313028	no	no	NO
CACNA1G	-0.618722607	0.2786514421521253	0.5549387049239864	CACNA1G	ENSG00000006283	-1.651142307	0.2692858448400573	0.5697864749190662	no	no	NO
CACNA1H	-1.196773224	0.051329829	1.289630183	CACNA1H	ENSG00000196557	-1.934382345	0.3527248391383377	0.4525639559240199	no	no	NO
CACNA1I	-1.735600491	0.021060079	1.676540008827906	CACNA1I	ENSG00000100346	-1.591232577	0.3367691119973423	0.4726677482420786	no	no	NO
CACNA1S	-2.292077808	0.1247513588798319	0.903954715	CACNA1S	ENSG00000081248	-3.999573408	0.11225728	0.9497854836614756	no	no	NO
CACNA2D1	-1.03820577	0.2103792916579503	0.6769970114826435	CACNA2D1	ENSG00000153956	1.0346069348068043	0.2223371049048002	0.6529880536721537	no	no	NO
CACNA2D2	-1.834144039	0.139019477	0.8569243505792409	CACNA2D2	ENSG00000007402	-1.913345469	0.2231089350846253	0.6514830367074458	no	no	NO
CACNA2D4	-1.424099273	0.023495413	1.6290169252754618	CACNA2D4	ENSG00000151062	-1.620477129	0.573066111	0.2417952730737463	no	no	NO
CACNB4	-0.809321005	0.1005933141587027	0.9974308833007026	CACNB4	ENSG00000182389	-0.369763191	0.7535191985597437	0.1229056780244144	no	no	NO
CACNG2	0.9297092090012736	0.1098204688203823	0.9593167066321924	CACNG2	ENSG00000166862	-0.516765512	0.7237101012244396	0.1404353656419868	no	no	NO
CAD	-5.021885036	0.072647772	1.138777703130016	CAD	ENSG00000084774	-2.198048453	0.4280849384883519	0.3684700518817998	no	no	YES
CADM3	-0.227084906	0.3912405463813395	0.4075561432576886	CADM3	ENSG00000162706	-4.41318676	0.010796075	1.9667340957039152	no	yes	NO
CALM1	0.1265104180787422	0.6346040331698124	0.1974971721066622	CALM1	ENSG00000198668	-0.214937	0.6968968600232863	0.1568314922567303	no	no	NO
CALM2	1.567856116527078	0.020279753	1.6929373418471525	CALM2	ENSG00000143933	0.2890803776686622	0.4603463442213409	0.3369153013900955	no	no	YES
CALM3	-0.413164229	0.3666062069927488	0.4358001862917513	CALM3	ENSG00000160014	-0.961902616	0.5142887396222064	0.2887929844743142	no	no	NO
CALU	-1.203141817	0.031264471	1.504948913884479	CALU	ENSG00000128595	-3.57706035	0.009222474	2.035152570795355	no	yes	NO
CAMK2A	-1.542619901	0.105740483	0.975758712	CAMK2A	ENSG00000070808	0.1151206380321895	0.9309162783342212	0.031089375	no	no	NO
CAMK2B	-0.569797671	0.1882892903603148	0.7251743813624703	CAMK2B	ENSG00000058404	-1.127274511	0.5649414126577743	0.247996588	no	no	NO
CAMK2G	-4.574568181	0.047289274	1.325237355952143	CAMK2G	ENSG00000148660	-1.89375556	0.371798138	0.4296927896569349	yes	no	NO
CAMLG	0.041477532	0.9143899407208288	0.03886856	CAMLG	ENSG00000164615	-2.566589554	0.2259915653483523	0.64590777	no	no	YES
CAMSAP1	0.045996484	0.8835568350928877	0.053765509	CAMSAP1	ENSG00000130559	-1.800124447	0.2392006534702629	0.6212376382365463	no	no	NO
CAMTA1	-1.645532313	0.014149637	1.8492546958118317	CAMTA1	ENSG00000171735	-0.310829709	0.8623287069707495	0.064327156	no	no	NO
CANT1	-0.502805047	0.1950415990486413	0.7098727511475839	CANT1	ENSG00000171302	-0.303494922	0.4263234698452528	0.3702607580314675	no	no	NO
CAP2	-0.705865219	0.0665706	1.1767175279178568	CAP2	ENSG00000112186	-1.176837939	0.4970729864230881	0.3035798380804111	no	no	NO
CAPN1	-0.484593838	0.080863449	1.0922477395171362	CAPN1	ENSG00000014216	-0.965522258	0.5981455785715715	0.2231931031756908	no	no	NO
CAPN15	-0.32750241	0.323419614	0.490233646			0.694285983	0.2276531758791122	0.6427262866817178	no	no
CAPN3	-0.352140029	0.061598996	1.2104263650574234	CAPN3	ENSG00000092529	0.371449557	0.3150155056602322	0.5016680688867687	no	no	NO
CAPN5	-0.623723175	0.1548311816864056	0.8101415716206621	CAPN5	ENSG00000149260	-2.363398991	0.1790410269905831	0.7470474396681379	no	no	NO
CARD11	-0.951249616	0.1096782157417998	0.9598796233151304	CARD11	ENSG00000198286	0.7440976584454496	0.3879040608182651	0.4112756739144231	no	no	NO
CARD14	-0.259184959	0.4442298827365738	0.3523922304091447			-2.261643827	0.2851024899678838	0.5449989897245987	no	no
CARD9	-1.82272523	0.003549843	2.449790873323692	CARD9	ENSG00000187796	-1.562585299	0.3658055833886631	0.4367496700559355	no	no	NO
CARMIL2	0.473605133	0.012878849	1.8901229448305013			0.2452619431270927	0.6887139817933893	0.1619611001799496	no	no
CARS2	-2.123567607	0.1962189628235554	0.7072590242156167	CARS2	ENSG00000134905	-1.221747211	0.672071434	0.1725845634182438	no	no	YES
CASK	0.8666401760148181	0.000906288	3.0427337663433427	CASK	ENSG00000147044	-1.022661632	0.1992342020971794	0.7006361051339891	no	no	NO
CASKIN1	0.7566347288137223	0.01426279	1.845795515307996	CASKIN1	ENSG00000167971	-2.871820143	0.1302939086701176	0.8850758873786837	no	no	NO
CASP10	-1.741393515	0.01382579	1.859310040576733	CASP10	ENSG00000003400	0.8354717527663617	0.072978171	1.136807025851052	no	no	NO
CASP14	-1.13992805	0.007236667	2.1404614251376923	CASP14	ENSG00000105141	-1.237509328	0.4474450612276257	0.349260281	no	no	NO
CASP7	-0.46683435	0.1980177733747577	0.7032958272528017	CASP7	ENSG00000165806	-1.32728291	0.4812459996734473	0.3176328675135069	no	no	NO
CASP8	-1.454463714	0.1855827979667746	0.7314622818581897	CASP8	ENSG00000064012	0.4261817943963562	0.7156184277082455	0.1453184845538513	no	no	NO
CASQ1	-0.758475647	0.010926762	1.9615085235859249	CASQ1	ENSG00000143318	-1.190982247	0.4402812530016669	0.3562698062308249	no	no	NO
CASQ2	-0.377552669	0.1498295461985177	0.8244025358642446	CASQ2	ENSG00000118729	-3.359834821	0.2540684309163379	0.5950492945347473	no	no	NO
CASR	-0.458277993	0.6686114476283667	0.1748261919084677	CASR	ENSG00000036828	1.4864814958227557	0.3388938868731511	0.469936265	no	no	NO
CAST	-0.656213504	0.1562440855765579	0.8061964133443962	CAST	ENSG00000153113	-1.611402999	0.4681199897853684	0.3296428131171244	no	no	NO
CAT	-0.096419568	0.5488116197661532	0.2605767020627874	CAT	ENSG00000121691	-0.014559608	0.949560672	0.022477281	no	no	NO
CATSPER1	-0.655530358	0.070870934	1.1495318450312502	CATSPER1	ENSG00000175294	-2.51832599	0.1527041026688993	0.8161492946886432	no	no	NO
CAV1	0.8552583202365206	0.040990103	1.387320993016787	CAV1	ENSG00000105974	-0.228811098	0.4817416901101934	0.3171857680485646	no	no	NO
CAV3	0.6653346656057066	0.063877113	1.1946547217534325	CAV3	ENSG00000182533	-0.453585165	0.3871513582122794	0.4121192127970313	no	no	NO
CAVIN1	0.7804833134587993	0.014590617	1.8359263433791868			0.1317165562661021	0.7041540772821415	0.1523323016647095	no	no
CBFB	-0.709410608	0.1675411282273679	0.7758785643307067	CBFB	ENSG00000067955	-1.352424974	0.4964981501041476	0.304082365	no	no	NO
CBL	0.1583975719329597	0.5975542965815059	0.2236226265566027	CBL	ENSG00000110395	-1.510369782	0.4436536819476392	0.3529559098558324	no	no	NO
CBLB	0.7631585499921266	0.057326643	1.2416434913125165	CBLB	ENSG00000114423	-2.450250831	0.2346319070916928	0.629612929	no	no	NO
CBLIF	0.1547672586486612	0.4151387519809688	0.3818067246172206			-2.474050772	0.2935595722306475	0.5323037538174991	no	no
CBR3	0.09974935	0.669132738	0.174487721	CBR3	ENSG00000159231	-2.513931469	0.2559588950323071	0.5918297733365435	no	no	NO
CBS	-1.114525495	0.046507376	1.332478165600289	CBS	ENSG00000160200	-0.549583219	0.6595409214835801	0.1807582533046302	no	no	NO
CBX2	-1.524551308	0.039575764	1.4025706889211154	CBX2	ENSG00000173894	-2.241560301	0.2929892496925294	0.5331483144065239	no	no	NO
CBX4	0.080974909	0.7283576775844101	0.137655298	CBX4	ENSG00000141582	-2.301633837	0.1832497407750143	0.7369566310391427	no	no	NO
CBY1	-1.47603812	0.028076039	1.5516641623339795	CBY1	ENSG00000100211	-6.898572364	0.00417895	2.378932794392117	no	yes	NO
CC2D1A	-1.254502854	0.1266388247594645	0.8974331284903609	CC2D1A	ENSG00000132024	-1.801617922	0.5686716321256251	0.245138436	no	no	NO
CC2D2A	-0.808221606	0.082275273	1.0847306698654573			-3.742733257	0.2645901797525206	0.5774262786611241	no	no
CCBE1	0.3490732594718047	0.025575681	1.5921727903948568	CCBE1	ENSG00000183287	-0.15898374	0.2688362407641337	0.5705121861280043	no	no	NO
CCDC103	-1.288050456	0.060227263	1.2202068696959074	CCDC103	ENSG00000167131	-2.538243739	0.3680629054074745	0.4340779499769227	no	no	NO
CCDC115	-2.619510886	0.051087632	1.2916842242455482	CCDC115	ENSG00000136710	0.6628060969410928	0.2872839918611501	0.5416885732425188	no	no	YES
CCDC141	-4.35601791	0.014833533	1.828755402084638			0.1952696722304437	0.7668083888661685	0.1153131445963252	yes	no
CCDC146	0.5768947386677149	0.034153413	1.4665658954274214	CCDC146	ENSG00000135205	-0.438934601	0.3163253697675874	0.4998659756206965	no	no	NO
CCDC174	-2.265184417	0.024617385	1.6087580843439666	CCDC174	ENSG00000154781	-2.2926806	0.3594623333766689	0.4443466108824915	yes	no	YES
CCDC22	-0.115156355	0.5179129702197158	0.2857432127042181	CCDC22	ENSG00000101997	-3.904155589	0.094371215	1.0251604513785462	no	no	NO
CCDC32	0.66826086	0.075238185	1.123561689			-1.367158843	0.48755604	0.3119754589440203	no	no
CCDC39	-0.571226003	0.1577143723999532	0.8021287279166591	CCDC39	ENSG00000145075	-2.68919554	0.1139673914859579	0.9432193918521328	no	no	NO
CCDC40	-2.369315002	0.043506093	1.361449918765448	CCDC40	ENSG00000141519	-3.524753875	0.2637128475436726	0.5788687117636111	yes	no	NO
CCDC47	-1.592517481	0.1369880281076325	0.8633173857923577	CCDC47	ENSG00000108588	-1.392600574	0.454574781	0.3423946621827372	no	no	YES
CCDC50	0.1199921740214258	0.1701442832209625	0.7691826384418111	CCDC50	ENSG00000152492	-0.599616924	0.004273269	2.369239800958673	no	no	NO
CCDC65	-0.698273557	0.2498832518536891	0.6022628510014927	CCDC65	ENSG00000139537	-0.501138577	0.7801645551237363	0.107813785	no	no	NO
CCDC78	-1.303094933	0.092653644	1.0331374959257773	CCDC78	ENSG00000162004	-1.977587461	0.4321019531130331	0.3644137706610082	no	no	NO
CCDC8	-0.080378971	0.7994409266170208	0.097213622	CCDC8	ENSG00000169515	-0.734894351	0.4572581661424375	0.3398385297467223	no	no	NO
CCDC88A	-1.504857504	0.1145470708514916	0.941016012	CCDC88A	ENSG00000115355	-2.728720406	0.078003992	1.1078831713749988	no	no	NO
CCDC88C	1.0413874067868951	0.02394899	1.620712803679374	CCDC88C	ENSG00000015133	-0.511148371	0.3759677681698526	0.4248493856733719	no	no	NO
CCHCR1	-0.580831606	0.3014327768370106	0.5208095256594208	CCHCR1	ENSG00000204536	0.5831976841577116	0.4929314660284153	0.3072134579939204	no	no	NO
CCM2	-1.511538098	0.262567493	0.5807590416703323	CCM2	ENSG00000136280	1.6422180484191813	0.2800174624730951	0.5528148843033945	no	no	NO
CCN6	-0.45847727	0.1308788909943833	0.883130394			-0.837770136	0.6137781926137786	0.2119885460047937	no	no
CCNA2	-3.139068369	0.046725847	1.330442817523898	CCNA2	ENSG00000145386	-3.198559954	0.082993887	1.0809538949379556	yes	no	YES
CCND2	-0.231902175	0.3275311973834368	0.4847473271036756	CCND2	ENSG00000118971	-1.28644618	0.4515240966419422	0.3453190675888424	no	no	YES
CCNF	0.3347714077106425	0.1551097092260712	0.809361016	CCNF	ENSG00000162063	-1.344369981	0.4890831047338829	0.3106173395250272	no	no	YES
CCNO	-1.087727114	0.032086962	1.4936713933545755	CCNO	ENSG00000152669	0.055087873	0.9399584607019514	0.026891339	no	no	NO
CCNQ	-0.889630815	0.036820107	1.4339149542650025			-2.131829154	0.2607976709468475	0.583696291	no	no
CCT2	-5.44669501	0.00409186	2.388079285445448	CCT2	ENSG00000166226	-2.935820087	0.009791878	2.009133987104943	yes	yes	YES
CCT5	-6.03545072	0.011986112	1.9213216601333327	CCT5	ENSG00000150753	-2.24243737	0.1069379633381115	0.970868091	yes	no	YES
CD151	-1.155007133	0.1400457702753094	0.8537300033975921			-0.749271946	0.5477845925397438	0.2613901872501338	no	no
CD164	0.1831902116840187	0.1835699944490416	0.7361983052162848	CD164	ENSG00000135535	-1.500235712	0.3675512170629538	0.4346821348437772	no	no	NO
CD19	-0.414356525	0.019169126	1.7173976913966582	CD19	ENSG00000177455	-1.87715342	0.2804913620490026	0.5520805086403203	no	no	NO
CD247	-1.180679866	0.1229572782302668	0.9102457589001368	CD247	ENSG00000198821	-3.058200155	0.005362338	2.270645848385282	no	yes	NO
CD27	-0.761753818	0.000565714	3.247402972113138	CD27	ENSG00000139193	-3.761446138	0.2842452830142001	0.546306734	no	no	NO
CD2AP	0.5209361436599539	0.05838424	1.2337043666917906	CD2AP	ENSG00000198087	-3.004055723	0.1827562026115612	0.7381278744835806	no	no	NO
CD320	-0.985100478	0.1016917408117674	0.9927143181247624	CD320	ENSG00000167775	-2.162818689	0.256595514	0.5907509404199122	no	no	NO
CD36	-1.745248992	0.097259466	1.0120681176918422	CD36	ENSG00000135218	-1.023499199	0.6313364392220543	0.1997391435154252	no	no	NO
CD3D	-2.120000896	0.009051726	2.043268605403137	CD3D	ENSG00000167286	-5.548831578	0.061698678	1.2097241393087443	yes	no	NO
CD3E	1.0071448291737386	0.015290717	1.8155721430809235	CD3E	ENSG00000198851	-0.238377514	0.2199249629206243	0.6577254725792769	no	no	NO
CD3G	-0.146060104	0.5112055492755807	0.29140444	CD3G	ENSG00000160654	-0.102394252	0.8630927925620749	0.06394251	no	no	NO
CD40	0.3796859907389507	0.048275542	1.316272846072603	CD40	ENSG00000101017	-0.022788401	0.9562147506126576	0.019444561	no	no	NO
CD40LG	0.8440178634397029	0.021855142	1.6604463689484987	CD40LG	ENSG00000102245	0.2452727043482778	0.4815049395747173	0.3173992532558764	no	no	NO
CD46	1.939180693178729	0.005570522	2.2541040740480334	CD46	ENSG00000117335	-0.042059892	0.855447934	0.067806418	no	no	NO
CD55	0.7269011902119233	0.023469306	1.6294997524336732	CD55	ENSG00000196352	-1.956033675	0.1616889134055714	0.7913197575323776	no	no	NO
CD59	1.4006186314168634	0.002801012	2.552684983485665	CD59	ENSG00000085063	-0.282737211	0.072656883	1.1387232403113885	no	no	NO
CD70	0.3091611726623866	0.2763212302822902	0.5585857461358363	CD70	ENSG00000125726	0.4682476106133595	0.3087545993561802	0.5103865642257787	no	no	NO
CD79A	0.3060922286080799	0.5181567566468819	0.2855388343708114	CD79A	ENSG00000105369	-1.218232188	0.2842857979350628	0.5462448358160497	no	no	NO
CD79B	-0.69294872	0.1428430397302696	0.845140917	CD79B	ENSG00000007312	-1.10920981	0.4347802040934596	0.3617302379268007	no	no	NO
CD81	-1.623541733	0.024057522	1.6187491129971905	CD81	ENSG00000110651	-0.361387387	0.7958702704492029	0.099157718	no	no	NO
CD8A	-0.102542613	0.6591241481352087	0.1810327769507009	CD8A	ENSG00000153563	0.1649253440838419	0.6318391088057347	0.1993934961692945	no	no	NO
CDAN1	-0.827936617	0.078669593	1.1041930943458411	CDAN1	ENSG00000140326	-2.641096774	0.3173560930891874	0.4984531590181866	no	no	NO
CDC14A	0.2213625717157898	0.025760763	1.5890412824252311	CDC14A	ENSG00000079335	-0.607849223	0.1805452867454497	0.7434138446348899	no	no	NO
CDC20	-5.839028928	0.016964288	1.7704643706117833	CDC20	ENSG00000117399	-2.389487308	0.1246612440866444	0.9042685432769364	yes	no	YES
CDC25A	-1.358146826	0.1926092195737741	0.7153229284566315	CDC25A	ENSG00000164045	-1.97160243	0.1514767529944065	0.8196540128443567	no	no	NO
CDC42	-0.357129322	0.286272428	0.5432204780548295	CDC42	ENSG00000070831	-4.044836522	0.1595146739369412	0.7971993595239701	no	no	YES
CDC42BPB	-1.336546729	0.097874699	1.0093295617375344	CDC42BPB	ENSG00000198752	-3.333476947	0.026117697	1.5830651225091192	no	yes	NO
CDC45	-6.791823966	0.006960721	2.1573457984911064	CDC45	ENSG00000093009	-1.19002349	0.2763748680077224	0.5585014518253745	yes	no	YES
CDC6	-4.265392	0.045300644	1.343895621	CDC6	ENSG00000094804	-1.533092007	0.4679448241323307	0.3298053520274437	yes	no	YES
CDC7	-6.326514647	0.03219865	1.492162336153439	CDC7	ENSG00000097046	-2.004993004	0.3396970364703017	0.4689082419148087	yes	no	YES
CDC73	-5.947385774	0.011042521	1.956931758861535	CDC73	ENSG00000134371	0.2288235499178439	0.6806331888517636	0.1670868777736261	yes	no	YES
CDCA7	1.3189971632526414	0.002879464	2.5406884051950893	CDCA7	ENSG00000144354	-0.022458949	0.9591286641227325	0.01812313	no	no	NO
CDH11	-0.629983522	0.02663116	1.5746099170244134	CDH11	ENSG00000140937	-1.100040807	0.5368107667571469	0.2701787821529166	no	no	NO
CDH2	0.3078422821357161	0.2332976627358075	0.6320896121107745	CDH2	ENSG00000170558	-1.139336118	0.3925849062903018	0.4060664017325586	no	no	NO
CDH23	-2.0434455	0.016338928	1.7867764396700934			-3.965273814	0.1162078587864006	0.9347645009288268	yes	no
CDH3	0.4810137893959204	0.1190408574880579	0.9243039534296598	CDH3	ENSG00000062038	0.2950182598691461	0.2550291578418089	0.5934101632292612	no	no	NO
CDHR1	-0.981684217	0.1131512871866524	0.9463405012330643	CDHR1	ENSG00000148600	-0.828426805	0.6324501390018867	0.1989737076381707	no	no	NO
CDK10	-6.054196245	0.027848041	1.5552053441659237	CDK10	ENSG00000185324	-1.352683913	0.6279668590247895	0.202063276	yes	no	NO
CDK12	-1.892284502	0.014578637	1.8362830660649596	CDK12	ENSG00000167258	-2.41603072	0.3784006707694128	0.4220481024203599	no	no	YES
CDK13	-0.948493147	0.2092705672039182	0.679291849	CDK13	ENSG00000065883	-1.849217575	0.3499955880940913	0.45593743	no	no	NO
CDK19	0.6318068192279879	0.041466241	1.382305329259803	CDK19	ENSG00000155111	-0.183952161	0.2816954936637908	0.5502201004498072	no	no	NO
CDK4	-2.897821659	0.024362029	1.6132865486115429	CDK4	ENSG00000135446	-2.875081919	0.2471734392715834	0.6069981994308641	yes	no	YES
CDK5	-3.159309512	0.013277727	1.8768762507366803	CDK5	ENSG00000164885	-0.213061242	0.9209289377406256	0.03577388	yes	no	NO
CDK5RAP2	-0.847611077	0.038480192	1.4147627683100152	CDK5RAP2	ENSG00000136861	-3.941444044	0.008803831	2.055328285637744	no	yes	YES
CDK6	-0.426708378	0.077084061	1.1130354117901815	CDK6	ENSG00000105810	-2.65626133	0.4643480808466448	0.3331563450538924	no	no	YES
CDK7	-4.145316851	0.027407436	1.5621315880926236	CDK7	ENSG00000134058	-3.732575613	0.049191846	1.308106879296343	yes	yes	YES
CDK8	-0.079735946	0.6415475345038134	0.1927711596976338	CDK8	ENSG00000132964	0.6287189073631708	0.030621043	1.5139800148178748	no	no	NO
CDKL5	1.264830194495272	0.018545542	1.7317604763738224	CDKL5	ENSG00000008086	0.2935423597836823	0.2960906471190173	0.5285753108435732	no	no	NO
CDKN1B	0.1930766282426281	0.4010273768008681	0.3968259785326643	CDKN1B	ENSG00000111276	0.2311293570160824	0.2798305653940954	0.5531048500407677	no	no	NO
CDKN1C	-0.036167969	0.8811660302866227	0.054942254	CDKN1C	ENSG00000129757	-1.729226282	0.2732625987554757	0.5634198057960206	no	no	NO
CDKN2A	0.1860954188844267	0.534703517	0.2718869591069498	CDKN2A	ENSG00000147889	0.5744673988796708	0.2712212018887522	0.5666763638337966	no	no	NO
CDKN2B	-0.076356262	0.6438171128299339	0.1912374838342561	CDKN2B	ENSG00000147883	-1.437571225	0.388077538	0.4110814938014423	no	no	NO
CDON	0.4630261693495752	0.2500317002503437	0.602004926	CDON	ENSG00000064309	0.466102617	0.1031637124767033	0.9864730376165388	no	no	NO
CDSN	-1.133478349	0.022438784	1.6490006815941354	CDSN	ENSG00000204539	-3.501327363	0.2333080719778203	0.6320702352534776	no	no	NO
CDT1	-5.219861885	0.00961651	2.0169824980694866	CDT1	ENSG00000167513	-3.06870363	0.059679644	1.2241737751288226	yes	no	YES
CDX4	1.1337078676102377	0.0128077	1.8925288449967417	CDX4	ENSG00000131264	-0.363474263	0.010544985	1.9769540246532613	no	no	NO
CEACAM16	-0.424988714	0.1719484732275875	0.7646016760314277			-1.807778812	0.3881783072742569	0.4109687381241691	no	no
CEBPA	-0.20991878	0.7050778886940123	0.1517629046234102			-0.549463908	0.7402842315193523	0.1306015012419608	no	no
CEBPE	-0.321873024	0.1295683010653735	0.8875012357822776	CEBPE	ENSG00000092067	-3.3689866	0.002839114	2.546817150878042	no	yes	NO
CEL	-1.077385391	0.033340005	1.477034343091045	CEL	ENSG00000170835	-0.861945843	0.6101408380672706	0.2145699057505928	no	no	NO
CELF2	0.3252346417078254	0.5377633158210879	0.2694088270287895			-0.809418619	0.5258541255259399	0.2791347145258507	no	no
CELSR1	-0.54198292	0.011228237	1.949688447	CELSR1	ENSG00000075275	-0.256525147	0.6399860653307969	0.1938294819783396	no	no	NO
CENPE	-5.62757623	0.04085183	1.388788480162752			1.6677462128963427	0.5555709283679051	0.2552604878799354	yes	no
CENPF	-1.614644641	0.016543907	1.7813619125943754	CENPF	ENSG00000117724	-0.634327557	0.5931298974121999	0.2268501842892211	no	no	YES
CENPJ	0.2680472243995368	0.3750809266407391	0.4258750197343401	CENPJ	ENSG00000151849	-1.289477157	0.4091023944428168	0.3881679786041455	no	no	YES
CEP104	-0.293033502	0.6015188634036248	0.220750749	CEP104	ENSG00000116198	0.084656071	0.8964323242600978	0.047482492	no	no	NO
CEP120	-0.724672078	0.0116776	1.932646414604693			-2.77911409	0.1845339862116619	0.7339236367412254	no	no
CEP131	-3.972553972	0.012426395	1.9056548545416716			-0.449955257	0.6488429543212912	0.1878604069362204	yes	no
CEP135	-1.050189363	0.09369791	1.0282700977040362	CEP135	ENSG00000174799	0.7444007529160382	0.1668148019035104	0.7777654159296693	no	no	YES
CEP152	-1.665737286	0.025053312	1.6011348478426548	CEP152	ENSG00000103995	-1.741374343	0.1982942508576507	0.7026898771058055	no	no	YES
CEP164	-0.534004202	0.2175592828027472	0.6624223815323709	CEP164	ENSG00000110274	-1.939978836	0.2828689701417752	0.5484146907024912	no	no	NO
CEP19	-0.341840335	0.1925333756502276	0.7154939747045219	CEP19	ENSG00000174007	0.3305056169482212	0.3059089505286941	0.5144078158941885	no	no	NO
CEP250	-1.117452561	0.051616217	1.287213828551141	CEP250	ENSG00000126001	-3.44072554	0.006184991	2.2086609360528997	no	yes	NO
CEP290	-0.328868965	0.3289446571505299	0.4828771631925797			-0.021866495	0.972281095	0.012208159	no	no
CEP41	1.9830045741437072	0.022888527	1.6403821606092135	CEP41	ENSG00000106477	0.2697935949838821	0.5542315621116574	0.2563087458568804	no	no	YES
CEP55	-1.122791815	0.025318229	1.596566679361954	CEP55	ENSG00000138180	-2.226552445	0.1932713981430477	0.7138324116089406	no	no	YES
CEP57	-0.023341621	0.9205522956528608	0.035951535	CEP57	ENSG00000166037	-0.149454126	0.7880277916067099	0.1034584658497831	no	no	YES
CEP63	-0.891037653	0.046733849	1.330368450923559	CEP63	ENSG00000182923	-1.051875354	0.5113518150534679	0.2912801981757649	no	no	YES
CEP78	0.5076264446644937	0.011620456	1.9347768453220613	CEP78	ENSG00000148019	-1.344583885	0.3871184550801422	0.412156124	no	no	NO
CEP83	-1.255000804	0.073108865	1.1360299561738787			-2.248951841	0.2314617157263955	0.6355208319623836	no	no
CEP85L	-0.105210663	0.6958362509362629	0.1574929495874533	CEP85L	ENSG00000111860	-0.307385773	0.5667285892463542	0.2466248783435844	no	no	NO
CERKL	0.813742899	0.099268575	1.0031882105112515	CERKL	ENSG00000188452	-1.721112566	0.3916915453322744	0.4070558026036974	no	no	NO
CERS1	0.1177248047849759	0.5806821260094573	0.2360615417898737	CERS1	ENSG00000223802	-1.809486285	0.399274769	0.3987281328605645	no	no	NO
CERS3	-0.049525682	0.9001170169541876	0.045701028	CERS3	ENSG00000154227	-0.373290743	0.8265476288580272	0.082732116	no	no	NO
CERT1	0.407851826	0.2837772145438001	0.5470224784879899			-0.520381781	0.768571997	0.1143154433650977	no	no
CES1	0.124504626	0.7024077540515725	0.1534107027921265	CES1	ENSG00000198848	-0.204578113	0.761602965	0.1182713740108984	no	no	NO
CETP	-0.48339555	0.01435639	1.842954758970342	CETP	ENSG00000087237	-0.933529512	0.6029537440208161	0.2197160037587777	no	no	NO
CFAP221	-2.681199845	0.05457898	1.2629745810998996			-4.414089526	0.050764621	1.2944388510428742	no	no
CFAP298	-4.680194582	0.0036134	2.442084012983114			-3.895193187	0.019334049	1.7136771847238843	yes	yes
CFAP300	-1.443341805	0.1085211282563629	0.9644856996785448			-2.167025983	0.4359016940144741	0.3606114432105592	no	no
CFAP410	-0.836363743	0.059844407	1.2229764310325466			-3.532069737	0.001698522	2.7699287452586843	no	yes
CFAP43	-0.883836445	0.068239146	1.1659664163195254			-3.530412666	0.004236739	2.3729683132258628	no	yes
CFAP44	-1.156408237	0.063413083	1.197821134642891			-3.032357142	0.038971959	1.4092477595945363	no	yes
CFAP52	0.2937370775819539	0.2228494831636303	0.6519883687998991			-0.247884451	0.4413042098890227	0.3552619295143956	no	no
CFAP53	0.4509012485416157	0.1705063914603292	0.7682593367657568			0.2010438211857986	0.7276433168409955	0.1380814551486081	no	no
CFAP65	-0.03287873	0.8663443487028426	0.062309453			-2.930867643	0.1487684463103214	0.8274891725970617	no	no
CFAP69	0.8435285419207421	0.023176913	1.6349444170352196			-0.635950133	0.1228439240264805	0.9106463192573916	no	no
CFAP70	-1.059777988	0.079282996	1.100819949065407			-1.047151687	0.5101877667481942	0.2922699590885374	no	no
CFB	-1.34785269	0.1440593680182005	0.8414584947850002	CFB	ENSG00000243649	-0.985194978	0.4406065624884429	0.3559490386621156	no	no	NO
CFC1	-0.505232883	0.1469266550887352	0.832899408	CFC1	ENSG00000136698	-1.03189094	0.4709547832079187	0.3270207878731472	no	no	NO
CFD	-0.565202505	0.1336761486198264	0.873946076	CFD	ENSG00000197766	-2.285605228	0.241436304	0.617197427	no	no	YES
CFH	-0.698314665	0.048454715	1.3146639551630137	CFH	ENSG00000000971	-0.411116735	0.072777822	1.1380009461470026	no	no	NO
CFHR1	1.4978896102625212	0.000337099	3.4722420038696025	CFHR1	ENSG00000244414	-0.626929002	0.1464297123242008	0.8343707908378767	no	no	NO
CFHR5	1.249395678495686	0.003358779	2.473818559010964	CFHR5	ENSG00000134389	-0.236316754	0.286919461	0.5422399938725602	no	no	NO
CFI	-1.762609955	0.007170516	2.144449587605927	CFI	ENSG00000205403	-2.857087011	0.001074331	2.9688618058475247	no	yes	NO
CFL1	-0.036468412	0.8297897918438808	0.081031912			-1.172852715	0.5788490013638663	0.237434712	no	no
CFL2	0.2169566367290769	0.1599490596183199	0.7960183089013814	CFL2	ENSG00000165410	-1.376560941	0.3350854680109295	0.4748444062426565	no	no	NO
CFP	0.6119353831980395	0.061612399	1.21033188			-0.577362561	0.2887742660696323	0.5394415112475411	no	no
CFTR	-0.053657908	0.6646691786055947	0.1773944594413867	CFTR	ENSG00000001626	0.6927664103425467	0.278343427	0.5554190293757482	no	no	NO
CHAF1A	-5.616458114	0.019288326	1.714705467217181	CHAF1A	ENSG00000167670	0.1813303847524321	0.941263236	0.026288904	yes	no	YES
CHAMP1	-0.42046153	0.1816007747240862	0.7408823030744163	CHAMP1	ENSG00000198824	-1.377196226	0.4303211404044942	0.3662073177903431	no	no	NO
CHAT	-0.947154015	0.004823669	2.3166224562720275	CHAT	ENSG00000070748	-1.80394014	0.3743436057976442	0.4267295807021395	no	no	NO
CHCHD10	0.01866471	0.934690734	0.029332063	CHCHD10	ENSG00000250479	0.4520954677352036	0.022064988	1.656296308153422	no	no	NO
CHCHD2	-1.627375772	0.037709618	1.423547867876348	CHCHD2	ENSG00000106153	-1.615310623	0.422390527	0.3742858308429613	no	no	NO
CHD1	-3.055318217	0.028068159	1.5517860784664717	CHD1	ENSG00000153922	-3.126075989	0.233350468	0.6319913233307181	yes	no	NO
CHD2	0.4936874663313824	0.060188856	1.2204839080054106	CHD2	ENSG00000173575	-3.152365353	0.2151502320965059	0.6672581810795551	no	no	NO
CHD3	-0.523430722	0.2380935064399863	0.6232524490123323	CHD3	ENSG00000170004	-2.358110894	0.2259403618176431	0.6460061801070268	no	no	NO
CHD4	-5.275413794	0.004102758	2.386924116013399			-0.833239346	0.7448814086289176	0.1279128650741847	yes	no
CHD5	-3.912351233	0.020788115	1.682184885	CHD5	ENSG00000116254	-1.735278432	0.4965590813411418	0.304029071	yes	no	NO
CHD7	-0.668342141	0.1471791028704171	0.8321538486420323	CHD7	ENSG00000171316	0.305582776	0.8442739976170981	0.073516586	no	no	NO
CHD8	0.5361819553503647	0.015514123	1.8092727665260395	CHD8	ENSG00000100888	-1.236862401	0.4637420117991401	0.3337235582640854	no	no	NO
CHEK1	-4.652625496	0.007849595	2.105152725217449	CHEK1	ENSG00000149554	-1.899876899	0.1838264936799056	0.7355918964874324	yes	no	YES
CHEK2	0.4848055410412746	0.049660421	1.3039896048006074	CHEK2	ENSG00000183765	0.4863991529595443	0.036147256	1.4419246706609163	no	no	NO
CHKA	-0.653791057	0.1244523364742792	0.9049969455129102	CHKA	ENSG00000110721	0.6082647158593032	0.2907541265975645	0.536474113	no	no	NO
CHKB	-0.353989994	0.2861290567644137	0.5434380368061398	CHKB	ENSG00000100288	0.2840736764159875	0.5954226657409795	0.2251746372424066	no	no	NO
CHM	1.529579431224384	0.032296792	1.4908406173362092	CHM	ENSG00000188419	0.1172335131761507	0.816621956	0.087978948	no	no	NO
CHMP1A	-0.595312489	0.1666288162329657	0.7782498909918008	CHMP1A	ENSG00000131165	-4.655855733	0.080780032	1.0926959806128675	no	no	NO
CHMP2B	-0.205114335	0.1154313123699957	0.9376763667010324	CHMP2B	ENSG00000083937	0.1767110181542969	0.6286718256633266	0.2015760024033129	no	no	NO
CHMP4B	-2.164293324	0.03198948	1.4949928194539668	CHMP4B	ENSG00000101421	-5.456637195	0.052368838	1.280927062223756	yes	no	YES
CHN1	0.6000817969978304	0.047027698	1.3276462822620043	CHN1	ENSG00000128656	-0.854166525	0.5725116512578231	0.2422156705156022	no	no	NO
CHRDL1	1.4289634139287954	0.015936353	1.797611064580874	CHRDL1	ENSG00000101938	-0.887436936	0.2455734944541992	0.6098185098170265	no	no	NO
CHRM3	-0.236688699	0.3317935155891411	0.4791321058685384	CHRM3	ENSG00000133019	-1.383833507	0.4429702318407806	0.3536254579341981	no	no	NO
CHRNA1	0.1865533447390707	0.554739228	0.2559111224872614	CHRNA1	ENSG00000138435	-1.222026757	0.5038973439323539	0.2976579308257403	no	no	NO
CHRNA2	-1.06008471	0.2707935229815948	0.5673617276050361			-0.315190201	0.3829300170550279	0.4168805889137203	no	no
CHRNA3	0.7095193271710647	0.05924482	1.2273496126912875	CHRNA3	ENSG00000080644	0.6491049436490487	0.1248549275536176	0.9035943130073404	no	no	NO
CHRNA4	-0.706342158	0.2500896513304309	0.601904279	CHRNA4	ENSG00000101204	-1.549187562	0.2865265464806913	0.5428351347577245	no	no	NO
CHRNB1	-0.792008955	0.069369134	1.158833730009887	CHRNB1	ENSG00000170175	-4.085969521	0.002830511	2.548135188813932	no	yes	NO
CHRNB2	-1.59563647	0.030480906	1.5159721352320574	CHRNB2	ENSG00000160716	-1.295388892	0.6660822596580125	0.176472133	no	no	NO
CHRND	-0.899551577	0.091038359	1.0407755792252706	CHRND	ENSG00000135902	-0.833917519	0.6318746536857731	0.1993690650904809	no	no	NO
CHRNE	-1.479981293	0.1213903633343729	0.9158157886876316	CHRNE	ENSG00000108556	-0.993816663	0.3394939648721357	0.4691679416957789	no	no	NO
CHRNG	-1.484359196	1.0643471447657464e-06	5.972916700549181	CHRNG	ENSG00000196811	-3.010860777	0.2927353056529951	0.5335248958593095	no	no	NO
CHST11	-1.024598902	0.1462994549480057	0.8347572918754711	CHST11	ENSG00000171310	-1.880601859	0.3156739426131852	0.5007612655780347	no	no	NO
CHST14	0.058958878	0.7118489183063144	0.1476121705601829	CHST14	ENSG00000169105	-2.065586976	0.2578945070054351	0.5885579079692131	no	no	NO
CHST3	-0.963171287	0.058585532	1.2322096194158791	CHST3	ENSG00000122863	-0.314826044	0.8445743342407521	0.07336212	no	no	NO
CHST6	-0.001689005	0.997001017	0.001304399	CHST6	ENSG00000183196	-2.292629079	0.2834620873839499	0.5475050191026308	no	no	NO
CHST8	-0.44641245	0.2004531239412716	0.6979871711426476	CHST8	ENSG00000124302	-2.700664283	0.1481262436065949	0.8293679904739079	no	no	NO
CHSY1	-0.116528648	0.3876896786323325	0.4115157609548523	CHSY1	ENSG00000131873	0.5081565012438894	0.2786565338272452	0.5549307693246283	no	no	NO
CHUK	-0.229672508	0.538673852	0.2686741054566051	CHUK	ENSG00000213341	-2.599149977	0.1098963851438702	0.959016593	no	no	NO
CIB1	-0.935155959	0.1761501989706569	0.7541168619246374	CIB1	ENSG00000185043	-0.0195218	0.9886364829328012	0.004963367	no	no	NO
CIB2	-2.230267446	0.00442652	2.3539375749243034	CIB2	ENSG00000136425	-1.394440052	0.3446552284858923	0.4626151287892687	yes	no	NO
CIC	-1.044803854	0.008915415	2.049858424899846	CIC	ENSG00000079432	0.056141959	0.7826228653570364	0.1064474677651075	no	no	NO
CIDEC	-1.28133512	0.003656946	2.436881441294931	CIDEC	ENSG00000187288	-1.738880732	0.3283692123240217	0.4836375688016605	no	no	NO
CIITA	-1.201620135	0.069343447	1.1589945724829622	CIITA	ENSG00000179583	-2.125649293	0.1335528915523853	0.874346705	no	no	NO
CINP	-6.116983536	0.012254502	1.911704317387242	CINP	ENSG00000100865	0.3665969726361822	0.8440632557206255	0.073625005	yes	no	YES
CISD2	-1.293515297	0.2074915979686322	0.682999485	CISD2	ENSG00000145354	-2.465556911	0.1686442619290949	0.7730284309641087	no	no	NO
CIT	-0.470084857	0.1360125597131811	0.8664209860248172	CIT	ENSG00000122966	-1.509238638	0.4228924860725236	0.3737700313019786	no	no	YES
CITED2	-0.029178027	0.9381019626100312	0.027749955	CITED2	ENSG00000164442	0.2082110481979379	0.7490270947704913	0.1255024721583669	no	no	NO
CIZ1	-1.292759155	0.064177136	1.1926196697741505	CIZ1	ENSG00000148337	-1.660308615	0.3012913587283459	0.5210133240532042	no	no	NO
CKAP2L	-0.682168718	0.1942995291518467	0.7115282518294638	CKAP2L	ENSG00000169607	-1.458357349	0.2696474626775386	0.5692036619707689	no	no	YES
CLCA2	0.199304205	0.387537993	0.411685715	CLCA2	ENSG00000137975	-0.907382906	0.6269468152409289	0.2027692994038438	no	no	NO
CLCF1	-0.89951493	0.038934556	1.409664772342948	CLCF1	ENSG00000175505	0.603800603	0.057024966	1.2439349649213176	no	no	YES
CLCN1	-0.608807292	0.2119263611516668	0.6738150187934699	CLCN1	ENSG00000188037	-1.273240387	0.428204015	0.3683492649031437	no	no	NO
CLCN2	-1.539542228	0.016296451	1.7879069692431977	CLCN2	ENSG00000114859	-1.329901521	0.4375242350626733	0.3589978858131401	no	no	NO
CLCN3	0.8801448169631936	0.026041955	1.5843264215840138	CLCN3	ENSG00000109572	-0.576075857	0.1033201803547063	0.9858148443978164	no	no	NO
CLCN4	0.981738074	0.027023104	1.568264774	CLCN4	ENSG00000073464	-0.003350142	0.9942723218359552	0.00249465	no	no	NO
CLCN5	0.4302971317891202	0.098317335	1.0073699007638783	CLCN5	ENSG00000171365	0.4747941289050695	0.1166959400395631	0.9329442532012976	no	no	NO
CLCN6	0.013313527	0.9557529764859308	0.019654341	CLCN6	ENSG00000011021	-0.327751736	0.1142144276180749	0.942279032	no	no	NO
CLCN7	-0.982451806	0.1372890303522727	0.862364162	CLCN7	ENSG00000103249	0.3145266328220121	0.5184647010758248	0.2852808065841773	no	no	NO
CLCNKA	0.4367954192558662	0.02507405	1.6007755080291055	CLCNKA	ENSG00000186510	-1.436395294	0.3806060095147648	0.4195243587749655	no	no	NO
CLCNKB	0.7932652276260014	0.1018925667264421	0.9918574975189788	CLCNKB	ENSG00000184908	-1.271021152	0.3417882319304665	0.4662428944989708	no	no	NO
CLDN1	-0.420953753	0.1481650591751621	0.8292542011916789	CLDN1	ENSG00000163347	0.2249229215241099	0.5543378327677347	0.25622548	no	no	NO
CLDN10	0.3720785191785647	0.032812103	1.4839659294690046	CLDN10	ENSG00000134873	-0.640284434	0.2267589093671223	0.6444356404841176	no	no	NO
CLDN11	-0.753676979	0.1371480192159062	0.8628104603876607	CLDN11	ENSG00000013297	0.3618261798363657	0.3560371456555338	0.4485046893539361	no	no	NO
CLDN14	-2.237932782	0.040319084	1.3944893423137592	CLDN14	ENSG00000159261	-5.331942499	0.034618721	1.4606889855175471	yes	yes	NO
CLDN16	-1.468932046	0.1792951429202883	0.7464314752537033	CLDN16	ENSG00000113946	-0.320918223	0.8682785888879707	0.061340908	no	no	NO
CLDN19	-1.36798436	0.044789774	1.3488211245048611	CLDN19	ENSG00000164007	-0.490093672	0.6423646908531264	0.1922183391320703	no	no	NO
CLEC3B	-0.021309353	0.9364159574378365	0.028531194	CLEC3B	ENSG00000163815	-1.587370346	0.4088667744965294	0.3884181798322967	no	no	NO
CLEC7A	0.4407188493912874	0.3105401183087403	0.5078822858750917	CLEC7A	ENSG00000172243	-0.010419318	0.983742161	0.007118715	no	no	NO
CLIC2	1.012163633870868	0.027469141	1.5611549217367335	CLIC2	ENSG00000155962	-2.169523292	0.1690940470148653	0.7718716815453874	no	no	NO
CLIC5	0.3398495635600227	0.3125165665275384	0.5051269557253661	CLIC5	ENSG00000112782	-2.928783611	0.1718610451294769	0.7648225514834661	no	no	NO
CLIP1	-2.886241629	0.076431151	1.1167296023354911	CLIP1	ENSG00000130779	-3.806065624	0.2067028279302753	0.6846535816885682	no	no	NO
CLK3	-1.107187021	0.1322647517831346	0.8785558787579704	CLK3	ENSG00000179335	-0.805351366	0.4912444570044636	0.3087023369848752	no	no	NO
CLMP	1.6993793698917692	0.004039419	2.3936811380181635	CLMP	ENSG00000166250	-1.570834264	0.4562672249633875	0.3407807267758131	no	no	NO
CLN3	-0.25735939	0.7047786639951106	0.1519472519419874	CLN3	ENSG00000188603	-1.926437074	0.1999644260529584	0.6990472590513589	no	no	NO
CLN5	0.882298275	0.065213857	1.185660113973953	CLN5	ENSG00000102805	-0.157658925	0.446641046	0.3500413684107449	no	no	NO
CLN6	-0.522017155	0.3439467821160706	0.4635087493507988	CLN6	ENSG00000128973	-2.428783891	0.2170541385452203	0.6634319291055517	no	no	NO
CLN8	-1.089971598	0.080787712	1.0926546897504767	CLN8	ENSG00000182372	-1.918340092	0.2575674693646463	0.5891089890123844	no	no	NO
CLP1	-6.710657426	0.004174436	2.3794021647130847	CLP1	ENSG00000172409	-1.67165967	0.111779535	0.9516377030380844	yes	no	YES
CLPB	-0.057876742	0.8280465123866569	0.081945268	CLPB	ENSG00000162129	-3.576162552	0.1428293611117594	0.8451825064387332	no	no	YES
CLPP	0.006915313	0.974581935	0.011181643	CLPP	ENSG00000125656	-2.596635548	0.1978270434124074	0.7037143396247197	no	no	NO
CLPX	0.004403608	0.9524877495739849	0.021140601	CLPX	ENSG00000166855	-2.007223914	0.2273427652429542	0.6433188618461909	no	no	NO
CLRN1	0.024066335	0.91383181	0.039133728	CLRN1	ENSG00000163646	-1.053873382	0.5772025766745217	0.2386717388518824	no	no	NO
CLSPN	-1.805626051	0.001639004	2.785419929074917	CLSPN	ENSG00000092853	-3.410873777	0.2635542743044513	0.5791299360349302	no	no	YES
CLTC	-3.055555214	0.073040746	1.136434800746757	CLTC	ENSG00000141367	-5.331512835	0.037337315	1.4278569179398912	no	yes	YES
CLTCL1	-0.089677008	0.4116815284837243	0.385438619	CLTCL1	ENSG00000070371	-0.386362808	0.7669345455081877	0.1152416995941934	no	no	NO
CLTRN	0.7724266109556476	0.045923153	1.337968302880243			0.2667673850386867	0.4230455996682292	0.373612818	no	no
CLUAP1	-0.728987023	0.1573402277298929	0.8031602255806143	CLUAP1	ENSG00000103351	-0.8416112	0.5888867038238781	0.2299682512858822	no	no	NO
CMPK1	-5.493776922	0.036069824	1.4428559738980546	CMPK1	ENSG00000162368	-2.643808006	0.2153801046895707	0.6667944162775633	yes	no	YES
CNBP	-0.515765772	0.2114101860510401	0.6748740915830572	CNBP	ENSG00000169714	-0.516694016	0.2027219974873925	0.6930991231913048	no	no	NO
CNGA1	-0.275775607	0.5310231290454226	0.2748865625380386	CNGA1	ENSG00000198515	-0.569990259	0.6769719712610653	0.1694293120809485	no	no	NO
CNGA2	0.4336424855686722	0.442523557	0.354063605	CNGA2	ENSG00000183862	0.5047337718509031	0.4415319740188845	0.3550378410396091	no	no	NO
CNGA3	-0.784209049	0.1240046524647925	0.9065620204677456	CNGA3	ENSG00000144191	-2.05879799	0.050106855	1.300102857630662	no	no	NO
CNGB1	0.5721576139853007	0.1261697264291055	0.8990448386101489	CNGB1	ENSG00000070729	-1.520488709	0.4027276291970866	0.3949885745241282	no	no	NO
CNGB3	1.7025910805841746	0.015403185	1.8123894775709457	CNGB3	ENSG00000170289	0.013028798	0.940408858	0.026683289	no	no	NO
CNKSR2	1.3785918723044952	0.001500605	2.8237336036255645	CNKSR2	ENSG00000149970	-0.089802665	0.8697167855515526	0.060622148	no	no	NO
CNNM2	1.124203584792543	0.001147626	2.9401994640377818	CNNM2	ENSG00000148842	-0.155443713	0.4833044348342019	0.3157792197272785	no	no	NO
CNNM4	-1.349793572	0.076997083	1.113525725806214	CNNM4	ENSG00000158158	-1.619615276	0.4605846794292867	0.3366905122032688	no	no	NO
CNOT1	-0.738289793	0.004017197	2.3960769188789115	CNOT1	ENSG00000125107	-3.489011553	0.2859738511999085	0.5436736759575602	no	no	YES
CNOT2	0.6491057387488225	0.050238206	1.2989658737012268	CNOT2	ENSG00000111596	0.042913477	0.922521384	0.035023558	no	no	YES
CNOT3	-4.380663529	0.004124005	2.384680831853553	CNOT3	ENSG00000088038	-4.090919024	0.021572572	1.6660980652588864	yes	yes	YES
CNOT6	0.3397274247188414	0.1579239836142242	0.8015519095081827	CNOT6	ENSG00000113300	-1.614005083	0.3699431666297904	0.4318649902976526	no	no	NO
CNPY3	-0.047655681	0.8638699688364818	0.063551623	CNPY3	ENSG00000137161	0.1623613563190643	0.6324327601935199	0.1989856415817493	no	no	NO
CNTN1	-0.826568819	0.094025188	1.0267557891064738	CNTN1	ENSG00000018236	-2.225801576	0.2360458466008712	0.6270036368942058	no	no	NO
CNTN2	0.3083861777174906	0.3666574539151147	0.4357394816453306	CNTN2	ENSG00000184144	-2.501681538	0.1745905439758133	0.7579792818809346	no	no	NO
CNTNAP1	0.074201825	0.7687688407816741	0.1142042275127891	CNTNAP1	ENSG00000108797	0.055987589	0.8889693367327403	0.051113219	no	no	NO
CNTNAP2	0.073202652	0.3810370836025102	0.4190327555049268	CNTNAP2	ENSG00000174469	-0.4233208	0.2825393283162183	0.5489210916253459	no	no	NO
COA3	-0.539570356	0.05911633	1.2282925382158134	COA3	ENSG00000183978	-1.125627147	0.5345192165253765	0.2720366768332883	no	no	NO
COA6	-0.312790263	0.082143993	1.0854241906526223	COA6	ENSG00000168275	-3.695606209	0.002698329	2.5689051490070733	no	yes	NO
COA7	-1.864296132	0.01676232	1.7756658852189362			-4.93396626	0.069711794	1.1566937415770833	no	no
COA8	-1.120961182	0.00977388	2.009932992401987			-2.480152916	0.2108258991294597	0.676076039	no	no
COASY	-0.598238543	0.1344579690419268	0.8714134529544589	COASY	ENSG00000068120	-6.757718111	0.041641839	1.3804701034961389	no	yes	YES
COCH	-0.852162109	0.1048948007562602	0.9792460376293756	COCH	ENSG00000100473	-2.340468266	0.1417435222738551	0.8484967793839238	no	no	NO
COG1	-0.458262691	0.070421312	1.152295885092746	COG1	ENSG00000166685	-3.570418644	0.1027002786793346	0.9884283779340456	no	no	YES
COG2	-1.267495578	0.1614369844869716	0.7919969633030244	COG2	ENSG00000135775	-3.449801194	0.016620628	1.779352567367518	no	yes	YES
COG4	-2.31859237	0.004375698	2.358952611704166	COG4	ENSG00000103051	-3.270839026	0.1827618516628308	0.7381144505130494	yes	no	YES
COG5	0.5290883993956663	0.058269817	1.2345563436384868	COG5	ENSG00000164597	-0.743234071	0.04529732	1.3439274924126214	no	no	YES
COG6	-0.928968979	0.2212138534902386	0.6551876788774176	COG6	ENSG00000133103	-4.853255121	0.069508419	1.1579625891746017	no	no	NO
COG7	-0.549719296	0.13965585	0.8549408686300373	COG7	ENSG00000168434	-1.775372027	0.2931120916448371	0.5329662654021898	no	no	YES
COG8	0.08610594	0.8212357133388807	0.085532173	COG8	ENSG00000213380	-2.632789617	0.1341614876127658	0.8723721348203252	no	no	YES
COL10A1	0.2421848456362451	0.1012650904962428	0.9945402448450816			-0.184593647	0.7332831072451569	0.1347283197974033	no	no
COL11A1	-0.793301266	0.069090413	1.1605822141594715	COL11A1	ENSG00000060718	-1.430171239	0.2981927170756232	0.5255029677659675	no	no	NO
COL11A2	0.6046048511777069	0.024242319	1.6154258293137935	COL11A2	ENSG00000204248	-0.258946878	0.2912351932332037	0.5357561454872259	no	no	NO
COL12A1	-0.66622792	0.061824309	1.2088407279559723	COL12A1	ENSG00000111799	-2.831542016	0.4555259244538792	0.3414869018372318	no	no	NO
COL13A1	-0.281396659	0.3362529117529971	0.4733339462377612	COL13A1	ENSG00000197467	-1.684779829	0.3115877206530278	0.5064196657546435	no	no	NO
COL14A1	-0.324227545	0.4461169737358204	0.3505512525271213	COL14A1	ENSG00000187955	-0.997241259	0.3614029915092578	0.4420082568924467	no	no	NO
COL17A1	0.2568903346171837	0.5983954871810566	0.2230116903771432	COL17A1	ENSG00000065618	-2.787975694	0.1901249424784562	0.7209609043329903	no	no	NO
COL18A1	0.4242456999363901	0.1150661922587045	0.9390522582313992			-1.181498704	0.5151352503241367	0.2880787306524177	no	no
COL1A1	-1.153724822	0.080696852	1.0931434084453924	COL1A1	ENSG00000108821	-1.511866803	0.6225552087961368	0.2058221288710419	no	no	NO
COL1A2	-0.864185201	4.630441496339685e-05	4.334377598553759	COL1A2	ENSG00000164692	-3.372756803	0.2351578940278367	0.6286404378186633	no	no	NO
COL22A1	0.1190417789596465	0.5044290881626329	0.2971998775623305	COL22A1	ENSG00000169436	-1.341898887	0.4342963904999087	0.3622137801070001	no	no	NO
COL25A1	-0.589847619	0.1270757046632932	0.8959374733582406	COL25A1	ENSG00000188517	-1.610813887	0.3771128045445984	0.4235287212442001	no	no	NO
COL27A1	-0.23873698	0.6073189363670561	0.2165831772480839	COL27A1	ENSG00000196739	-0.61459478	0.6791959129074308	0.1680049361432121	no	no	NO
COL2A1	-1.034932144	0.1114752473177593	0.9528215554563187	COL2A1	ENSG00000139219	-4.669080872	0.129589388	0.8874305611709488	no	no	NO
COL3A1	0.029931978	0.676918697	0.1694634901532393	COL3A1	ENSG00000168542	-1.446261105	0.487275021	0.312225851	no	no	NO
COL4A1	0.722753323	0.2083644364450873	0.6811764042480328	COL4A1	ENSG00000187498	-0.923026595	0.5359260879113121	0.270895102	no	no	NO
COL4A2	-0.961999976	0.1032141372908423	0.9862608131070574	COL4A2	ENSG00000134871	-1.652050764	0.1829950373545119	0.7375606877492151	no	no	NO
COL4A3	0.6934839958173501	0.025226062	1.598150542275554	COL4A3	ENSG00000169031	0.004570101	0.9930686218441342	0.00302074	no	no	NO
COL4A4	1.0732949527246332	0.01015096	1.9934928917416737	COL4A4	ENSG00000081052	0.264556397	0.2488235502143364	0.6041085176946006	no	no	NO
COL4A5	0.8169988575360744	0.006416273	2.192717194032939	COL4A5	ENSG00000188153	-0.078286235	0.831532972	0.080120525	no	no	NO
COL4A6	0.3933036153300279	0.2088240866511438	0.6802194094228143	COL4A6	ENSG00000197565	0.1101181037135161	0.700995696	0.1542846485203313	no	no	NO
COL5A1	-1.014253535	0.041887148	1.3779192116790326	COL5A1	ENSG00000130635	-2.987805472	0.3696867850840298	0.4321660735482355	no	no	NO
COL5A2	-1.141347151	0.096352912	1.0161351541888397	COL5A2	ENSG00000204262	-1.460210864	0.3712713651689538	0.430308545	no	no	NO
COL6A1	-1.630604129	0.294964124	0.5302308026820219	COL6A1	ENSG00000142156	-1.595346219	0.3056710916337232	0.5147456320544437	no	no	NO
COL6A2	-1.371582938	0.005002311	2.3008293122372754	COL6A2	ENSG00000142173	-1.016292048	0.5508431475065045	0.2589720488253134	no	no	NO
COL6A3	0.092024506	0.5510540161003141	0.258805828	COL6A3	ENSG00000163359	-1.115105782	0.4341183297271279	0.3623918766093847	no	no	NO
COL7A1	-0.582559629	0.1381322083949971	0.8597050448297439	COL7A1	ENSG00000114270	-0.87498875	0.6177557724885296	0.2091831877337302	no	no	NO
COL8A2	-0.500612119	0.4169718464097579	0.379893267	COL8A2	ENSG00000171812	-1.104735129	0.417893517	0.3789343658595928	no	no	NO
COL9A1	-0.356886256	0.2883141184940805	0.5401340900643058	COL9A1	ENSG00000112280	-2.832731883	0.2063001995738322	0.6855003518922282	no	no	NO
COL9A2	1.1789541350847468	0.004174279	2.3794185610452274	COL9A2	ENSG00000049089	0.2851610331753402	0.6495721943973243	0.1873725737888381	no	no	NO
COL9A3	-1.509623883	0.008474007	2.071911172001917	COL9A3	ENSG00000092758	-7.313113017	0.001443084	2.840708509492396	no	yes	NO
COLEC10	-0.247332225	0.7142165023665116	0.1461701194135865	COLEC10	ENSG00000184374	-3.31150244	0.2469564252599663	0.6073796699735926	no	no	NO
COLEC11	-0.850305356	0.040064994	1.3972349127061543	COLEC11	ENSG00000118004	-0.08458179	0.9080100410985352	0.041909349	no	no	NO
COLGALT1	0.2264199600071874	0.046174987	1.3355932226710274	COLGALT1	ENSG00000130309	-0.199876719	0.5775044157076907	0.2384446907255979	no	no	NO
COLQ	-1.287246407	0.090599555	1.0428739331022772	COLQ	ENSG00000206561	-4.6278286	0.2595707802731127	0.5857441973892877	no	no	NO
COMP	-0.508871989	0.2543376349099234	0.594589372	COMP	ENSG00000105664	-2.215626466	0.3626547701020585	0.4405066057649601	no	no	NO
COMT	-1.109539782	0.077501834	1.1106880175273697	COMT	ENSG00000093010	-1.7224607	0.1931897900133555	0.7140158295666386	no	no	NO
COPA	-4.792671921	0.002845244	2.5458804218959417	COPA	ENSG00000122218	-2.856911056	0.011219443	1.9500286991051448	yes	yes	YES
COPB2	-3.048272424	0.007864924	2.1043054622858643	COPB2	ENSG00000184432	-4.295289691	0.089704455	1.0471859893159852	yes	no	YES
COQ2	-1.343409242	0.003521195	2.4533099715922573	COQ2	ENSG00000173085	-0.112027477	0.6838041812689276	0.1650682479435324	no	no	NO
COQ4	-2.72716635	0.084199806	1.074688909	COQ4	ENSG00000167113	-4.530427412	0.06573647	1.1821936193507074	no	no	YES
COQ6	-2.299415561	0.02948967	1.5303300863762863	COQ6	ENSG00000119723	-5.064353937	0.047642447	1.322005943050942	yes	yes	NO
COQ7	-0.710793319	0.06877015	1.1626000314921852	COQ7	ENSG00000167186	0.8107209515629537	0.073666475	1.1327301087979356	no	no	NO
COQ8A	-0.805750317	0.1414627368406411	0.8493579439964637			-2.07657011	0.1718591160647342	0.7648274262756232	no	no
COQ8B	-0.375538502	0.2566522351240939	0.5906549492180108			-0.95120473	0.4595960783661974	0.3376236857087019	no	no
COQ9	-1.244712628	0.002199083	2.6577583801104203	COQ9	ENSG00000088682	0.5210487523993068	0.1881385079752491	0.7255223044520726	no	no	NO
CORO1A	-1.333212121	0.02314886	1.6354703977009193	CORO1A	ENSG00000102879	-3.36193636	0.005970823	2.223965776940507	no	yes	NO
COX10	0.5797793745984713	0.095747276	1.0188735715472046	COX10	ENSG00000006695	-1.589093597	0.3639044660415453	0.4390126144734039	no	no	YES
COX14	-0.035595883	0.7356661941774829	0.1333192	COX14	ENSG00000178449	-3.233642912	0.002222651	2.6531288210222144	no	yes	NO
COX15	-1.822811642	0.084575281	1.0727565482287795	COX15	ENSG00000014919	-4.130565955	0.035268626	1.4526114598376176	no	yes	YES
COX20	-1.28972024	0.1233547522906007	0.9088441144853304	COX20	ENSG00000203667	-3.247022436	0.039188706	1.406839072058338	no	yes	NO
COX4I1	-1.167227881	0.021717168	1.6631968132691268	COX4I1	ENSG00000131143	-2.456246078	0.1771224545361155	0.7517263780365786	no	no	NO
COX4I2	-1.836365127	0.011981314	1.9214955425317228	COX4I2	ENSG00000131055	-2.484550869	0.4422338546799856	0.3543480135937848	no	no	NO
COX5A	-0.659146866	0.012790633	1.893107957	COX5A	ENSG00000178741	-0.082183333	0.9527097964290184	0.021039369	no	no	NO
COX6A1	-0.844610012	0.028954632	1.5382819535631524	COX6A1	ENSG00000111775	-1.255965223	0.4128146302772645	0.3842449195782961	no	no	NO
COX6A2	-0.956094448	0.1204900817126863	0.9190487010951892	COX6A2	ENSG00000156885	0.2799195843232664	0.5632415915472553	0.2493052829985143	no	no	NO
COX6B1	-2.366947179	0.001523809	2.8170695612064973	COX6B1	ENSG00000126267	-4.888233953	0.055056078	1.2591947265044987	yes	no	YES
COX7A1	0.6473437938947683	0.1798630020907894	0.745058162	COX7A1	ENSG00000161281	0.071102422	0.5139847096791552	0.2890498004614192	no	no	NO
COX7B	1.6509087830408926	0.001177229	2.929139127956756	COX7B	ENSG00000131174	-0.32632433	0.4034917931111957	0.394165294	no	no	YES
COX7C	-1.648844619	0.0355014	1.449754518481353	COX7C	ENSG00000127184	-4.394852448	0.1358641290254148	0.8668951909693136	no	no	YES
COX8A	-0.614657863	0.015993776	1.7960489795504686	COX8A	ENSG00000176340	-0.105112953	0.8123905290338753	0.090235148	no	no	NO
CP	-1.706950263	0.1588601252522109	0.7989850993698923	CP	ENSG00000047457	-2.629707888	0.071025461	1.1485859399428642	no	no	NO
CPA1	-1.294025073	0.2495268537377792	0.6028827093489435	CPA1	ENSG00000091704	0.4268751618424824	0.1337615384034126	0.8736687450166695	no	no	NO
CPA6	-0.246486072	0.3777035278645699	0.4228489587124264	CPA6	ENSG00000165078	0.489468578	0.4184269800134287	0.3783803200939776	no	no	NO
CPAMD8	-0.618277113	0.093452835	1.0294075198150612	CPAMD8	ENSG00000160111	-1.560580253	0.4031007464360688	0.3945863976475798	no	no	NO
CPE	-0.858906762	0.2060367148036467	0.6860553834372684	CPE	ENSG00000109472	-2.468702031	0.001239262	2.9068367566972126	no	yes	NO
CPLANE1	0.077783111	0.6163084979083909	0.2102018440017957			-0.055233696	0.6016708592721147	0.2206410221859078	no	no
CPLX1	-0.092830087	0.5539693917672773	0.2565142304950383	CPLX1	ENSG00000168993	-3.473723175	0.002812415	2.550920549020049	no	yes	NO
CPOX	-2.042725402	0.048607495	1.3132967616579587	CPOX	ENSG00000080819	-1.196819816	0.4671915038464017	0.3305050637256565	yes	no	NO
CPS1	1.0543869041498024	0.005134424	2.289508249392146	CPS1	ENSG00000021826	-0.637160627	0.1198782531499968	0.921259594	no	no	NO
CPSF1	-4.606662513	0.011161035	1.952295528490162	CPSF1	ENSG00000071894	-2.157265408	0.3742114030330511	0.4268829827395978	yes	no	YES
CPT1A	-1.016351583	0.006159205	2.210475307	CPT1A	ENSG00000110090	1.0115248718312306	0.2557858356603872	0.592123509	no	no	NO
CPT1C	-0.988346553	0.06287075	1.2015513557585895	CPT1C	ENSG00000169169	-0.786002881	0.6676778879375488	0.1754330064319691	no	no	NO
CPT2	-1.97954119	0.024807815	1.605411491	CPT2	ENSG00000157184	-1.409194688	0.2141347039032348	0.669312943	no	no	NO
CR2	0.3257928010504849	0.2921033611577742	0.534463446	CR2	ENSG00000117322	0.450689973	0.176268098	0.7538262816362497	no	no	NO
CRADD	0.2232990436447426	0.080641711	1.0934402656425877	CRADD	ENSG00000169372	-0.027353058	0.9331925369826352	0.030028743	no	no	NO
CRB1	-0.178066818	0.7269187751544496	0.1385141138630518	CRB1	ENSG00000134376	0.4759315422226933	0.02817306	1.5501659758674105	no	no	NO
CRB2	-1.176461766	0.086656134	1.0622006907405888	CRB2	ENSG00000148204	-1.222569814	0.3562824399370008	0.448205582	no	no	NO
CRBN	-1.100440125	0.1612628866435208	0.7924655704939281	CRBN	ENSG00000113851	0.6448743118452688	0.07242794	1.1400938652008452	no	no	NO
CREB3L1	-1.037333577	0.1794556898687541	0.7460427672586993			-3.28358782	0.237750848	0.6238779256850926	no	no
CREB3L3	-0.655964329	0.1109320763151839	0.9549428582470602	CREB3L3	ENSG00000060566	0.3224938076360145	0.2502103812366624	0.601694675	no	no	NO
CREBBP	0.4484870829833922	0.1097171356820645	0.9597255387790582	CREBBP	ENSG00000005339	-0.239167658	0.4636793816671182	0.3337822153556102	no	no	YES
CREBZF	0.3273836755473419	0.1615053465480444	0.7918130960085525			-1.50073989	0.4754325160994981	0.3229111190326001	no	no
CRELD1	-1.316899293	0.046293343	1.3344814595658736	CRELD1	ENSG00000163703	-1.961164907	0.3319495440127239	0.4789279235915263	no	no	NO
CRH	-0.288475166	0.2299865108779681	0.6382976353870127	CRH	ENSG00000147571	-1.636238925	0.1309103858730053	0.883025897	no	no	NO
CRHR1	-2.482855201	0.075573763	1.1216289536410389	CRHR1	ENSG00000120088	-3.588185043	0.1799494474314752	0.7448494825916736	no	no	NO
CRHR2	-0.915361729	0.003625314	2.4406543573620203	CRHR2	ENSG00000106113	-3.752554445	0.003836101	2.416109953541468	no	yes	NO
CRIM1	-0.089095644	0.7180598883943545	0.1438393327569411	CRIM1	ENSG00000150938	-1.391877228	0.4776407995045173	0.3208985833801805	no	no	NO
CRIPT	-1.930763216	0.1791091320221465	0.746882271	CRIPT	ENSG00000119878	0.2834288023033202	0.9174320129637248	0.03742611	no	no	NO
CRLF1	-1.293329313	0.035440225	1.450503528397181	CRLF1	ENSG00000006016	-3.198740568	0.003136862	2.503504618475655	no	yes	NO
CRLS1	-2.974769701	0.099982015	1.0000781161658372	CRLS1	ENSG00000088766	-3.635957565	0.039888295	1.3991545239883605	no	yes	YES
CRPPA	-0.102435825	0.7749220556483507	0.1107419781442385			-0.350090361	0.4247676371617098	0.3718485793500723	no	no
CRTAP	-0.570932424	0.028119139	1.550997986734557	CRTAP	ENSG00000170275	-0.824513891	0.6121861093430635	0.2131165288780145	no	no	NO
CRX	-0.796403945	0.062118911	1.206776165663688	CRX	ENSG00000105392	-4.847315944	0.092495001	1.0338817372504434	no	no	NO
CRY1	-0.154442367	0.2892880572150019	0.5386694951203671	CRY1	ENSG00000008405	-1.550279808	0.4792708721972289	0.3194189645579938	no	no	NO
CRYAA	-2.821057291	0.054786296	1.261328059627472	CRYAA	ENSG00000160202	-2.208889716	0.1772669717703585	0.7513721742359472	no	no	NO
CRYAB	-0.72011008	0.0540379	1.2673015342246183	CRYAB	ENSG00000109846	-1.674513412	0.314765268	0.5020131950833878	no	no	NO
CRYBA1	-2.12319632	0.1428892107120959	0.8450005627072877	CRYBA1	ENSG00000108255	-1.653850683	0.6919197452491626	0.1599442757985896	no	no	NO
CRYBA2	0.382619702	0.062933657	1.2011170328504903	CRYBA2	ENSG00000163499	-0.036323912	0.8964232081411272	0.047486908	no	no	NO
CRYBA4	-0.617105983	0.040915447	1.3881126964718824	CRYBA4	ENSG00000196431	-2.071683046	0.5449057266848829	0.2636786278555254	no	no	NO
CRYBB1	-1.247823846	0.004966001	2.3039931924306187	CRYBB1	ENSG00000100122	-1.608872715	0.2931011316001344	0.5329825048411776	no	no	NO
CRYBB2	0.9601131555905352	0.034330058	1.4643254654260212	CRYBB2	ENSG00000244752	-0.198107157	0.7265737171670306	0.1387203162115051	no	no	NO
CRYBB3	-0.518677778	0.014120776	1.850141442	CRYBB3	ENSG00000100053	0.7593256335540621	0.05200994	1.2839136506498123	no	no	NO
CRYGB	0.342628782	0.083306929	1.0793188742469526	CRYGB	ENSG00000182187	-0.169818138	0.667561018	0.1755090315027359	no	no	NO
CRYGC	-0.535291103	0.1840526175969141	0.7350580016358867	CRYGC	ENSG00000163254	-1.197329435	0.3623891280335989	0.4408248399848524	no	no	NO
CRYGD	1.1600251244361104	0.011036776	1.957157766156865	CRYGD	ENSG00000118231	0.000931458	0.9881391931784792	0.005181875	no	no	NO
CRYGS	-2.813091194	0.005618962	2.250343941535292	CRYGS	ENSG00000213139	-3.647336078	0.1224224201336676	0.912139039	yes	no	NO
CRYM	-1.165210945	0.081437149	1.0891774371033036			-4.80922688	0.030791515	1.5115689420299798	no	yes
CSE1L	-5.717048238	0.022355397	1.6506176128252636	CSE1L	ENSG00000124207	-2.628891648	0.1212436833020759	0.9163408785278684	yes	no	YES
CSF1R	-1.677759884	0.085484455	1.068112850323515	CSF1R	ENSG00000182578	-0.142245468	0.9174763515553596	0.037405121	no	no	NO
CSF2RA	1.377526216053883	0.031103644	1.507188734283101	CSF2RA	ENSG00000198223	0.5736037673777497	0.1578007346657302	0.8018909791967508	no	no	NO
CSF2RB	-1.339190383	0.1022405543102961	0.9903768045959812	CSF2RB	ENSG00000100368	-3.490787551	0.00248546	2.6045931864121794	no	yes	NO
CSF3R	-0.671144747	0.026679694	1.573819161255536			-4.51547281	0.1712089124052471	0.7664736315532938	no	no
CSGALNACT1	0.4321458027239105	0.2083522569276741	0.6812017907866112	CSGALNACT1	ENSG00000147408	-1.272124897	0.3336218720721381	0.4767454849861619	no	no	NO
CSK	-0.361531709	0.3880450472187654	0.4111178552745142	CSK	ENSG00000103653	-2.856039756	0.1833622399070381	0.7366900944480608	no	no	NO
CSNK1D	-1.420915545	0.1331275093998192	0.8757321928643382	CSNK1D	ENSG00000141551	0.8944398439364427	0.2056901775612271	0.6867864469188424	no	no	NO
CSNK2A1	-2.233729635	0.05366151	1.2703371084499355	CSNK2A1	ENSG00000101266	-1.72744568	0.4653876184597302	0.3321851752094653	no	no	NO
CSNK2B	-4.209524499	0.003410299	2.467207556287794	CSNK2B	ENSG00000204435	-2.199685829	0.2759771297651102	0.5591269064433003	yes	no	YES
CSPP1	1.100603245320642	0.083541383	1.0780983413984349	CSPP1	ENSG00000104218	-0.276322881	0.3224630118662415	0.4915200939392503	no	no	NO
CSRP3	0.4686721706573364	0.074323781	1.1288722075914408			-0.806459194	0.6857877958718159	0.1638102477610089	no	no
CST3	-1.966515428	0.036170751	1.4416424780389123	CST3	ENSG00000101439	-2.319433741	0.3612614936379649	0.4421783268121727	no	no	NO
CST6	-1.699641804	0.034135567	1.4667928791676623	CST6	ENSG00000175315	-4.017893061	0.083611472	1.0777341283748696	no	no	NO
CSTA	1.6630925686864246	0.001337135	2.873824846252468	CSTA	ENSG00000121552	-1.422197662	0.479530679	0.3191836030486004	no	no	NO
CSTB	-0.655074552	0.1122766228629878	0.9497106588629156	CSTB	ENSG00000160213	0.056529993	0.9062641561958704	0.042745197	no	no	NO
CTBP1	-1.122859805	0.010736666	1.969130569104457	CTBP1	ENSG00000159692	-0.774106125	0.6228546187150259	0.2056133107370697	no	no	NO
CTC1	-3.548683045	0.023684826	1.6255298070229485	CTC1	ENSG00000178971	-0.561311064	0.315661136	0.5007788849176603	yes	no	YES
CTCF	-4.615753252	0.039482564	1.4035946477470616	CTCF	ENSG00000102974	-2.137297953	0.013745905	1.8618266732844435	yes	yes	YES
CTDP1	-4.463550463	0.017570421	1.7552178435703651	CTDP1	ENSG00000060069	-2.391541534	0.3973248069890828	0.4008543189060236	yes	no	YES
CTH	-1.34369749	0.013084468	1.8832439289879173	CTH	ENSG00000116761	-2.170934704	0.037306553	1.4282148764537197	no	yes	NO
CTLA4	-0.960750381	0.051546964	1.287796911228724	CTLA4	ENSG00000163599	-2.108634369	0.2153054396371606	0.6669449976982992	no	no	NO
CTNNA1	-0.801570123	0.1251491867340759	0.9025719682535266	CTNNA1	ENSG00000044115	-3.078785419	0.3935458433944678	0.4050046702335251	no	no	NO
CTNNA2	-1.502019332	0.018733146	1.7273892754526532	CTNNA2	ENSG00000066032	-4.49884968	0.097347943	1.0116732199254954	no	no	NO
CTNNB1	-0.551614911	0.3703199777861894	0.431422858	CTNNB1	ENSG00000168036	-0.730080141	0.6556321998964486	0.1833397251840008	no	no	NO
CTNND1	-1.58207564	0.066726036	1.175704671777605	CTNND1	ENSG00000198561	-1.523406868	0.277029366	0.5574741924364243	no	no	NO
CTNND2	0.4697974724717726	0.042706752	1.3695034599573035	CTNND2	ENSG00000169862	-0.252266341	0.1630551831540834	0.7876653914030131	no	no	NO
CTNS	-2.114288952	0.00540236	2.267416501566692	CTNS	ENSG00000040531	-1.951415015	0.4839852178127111	0.3151679026539516	yes	no	NO
CTPS1	-0.698104909	0.017632889	1.7536765282871662	CTPS1	ENSG00000171793	-1.406952571	0.3241514523063574	0.4892520282729419	no	no	YES
CTRC	-1.273531405	0.1249855891480833	0.9031400583060156	CTRC	ENSG00000162438	-0.795744044	0.7416258933152033	0.1298151155307685	no	no	NO
CTSA	-0.432608684	0.185218876	0.7323147549332899	CTSA	ENSG00000064601	0.1228983599563596	0.8576070863237268	0.066711639	no	no	NO
CTSB	-0.257858349	0.09430992	1.0254426220332873	CTSB	ENSG00000164733	-1.05584893	0.5346508830747232	0.2719297115222626	no	no	NO
CTSC	0.2069973494535455	0.2724804489980576	0.5646646537428286	CTSC	ENSG00000109861	-0.805897032	0.040524331	1.3922841512587294	no	no	NO
CTSD	-1.098700221	0.015284286	1.8157548399443388	CTSD	ENSG00000117984	-2.197106706	0.2032433667189769	0.6919836196298609	no	no	NO
CTSF	-0.949081828	0.053047714	1.275333329057769	CTSF	ENSG00000174080	-0.387874886	0.4441541543226994	0.3524662714341443	no	no	NO
CTSK	0.1882983223001455	0.3936676446578911	0.4048702781840531	CTSK	ENSG00000143387	0.038720777	0.9235166262778564	0.034555281	no	no	NO
CTU2	-3.378327011	0.044655949	1.3501206766501093	CTU2	ENSG00000174177	-2.2647885	0.044231219	1.3542710867418055	yes	yes	YES
CUBN	0.7525592510781868	0.013559632	1.867752108766349	CUBN	ENSG00000107611	1.236018886996158	0.3975741329989022	0.4005818794590365	no	no	NO
CUL3	-1.021882827	0.1536988634917224	0.8133293438281561	CUL3	ENSG00000036257	-1.959373654	0.2804153153465624	0.5521982703456807	no	no	NO
CUL4B	0.400870673	0.3327646572658869	0.4778628060876961	CUL4B	ENSG00000158290	-0.613157739	0.405892014	0.3915894938266558	no	no	NO
CUL7	-2.625429919	0.1576177751823365	0.802394807	CUL7	ENSG00000044090	-1.736199692	0.2479251876903566	0.6056793493142544	no	no	NO
CUX1	0.2326718946039165	0.4287984066415458	0.3677468370934348	CUX1	ENSG00000257923	-1.487662671	0.3270764204224462	0.4853507638833841	no	no	NO
CUX2	-0.889099201	0.149402507	0.8256421143279375	CUX2	ENSG00000111249	-1.956347104	0.19499954	0.7099664130681866	no	no	NO
CWC27	0.7330729922003223	0.071186952	1.1475996032984646	CWC27	ENSG00000153015	0.5227347927516254	0.09023655	1.044617517302646	no	no	NO
CWF19L1	-1.566856728	0.056970333	1.244351239532538			-4.158701523	0.094863019	1.0229030564506147	no	no
CXCR2	-0.016581113	0.9423925861773432	0.025768139	CXCR2	ENSG00000180871	0.3921663324303699	0.020499097	1.6882652723369085	no	no	NO
CXCR4	0.5654138399989137	0.1563668157058227	0.805855408	CXCR4	ENSG00000121966	-1.487370735	0.3421781957702575	0.4657476679637045	no	no	NO
CYB5A	0.6642891643311257	0.09857207	1.006246122	CYB5A	ENSG00000166347	-2.442625899	0.2120040584697652	0.673655825	no	no	NO
CYB5R1	0.019509208	0.9199277576720776	0.036246277	CYB5R1	ENSG00000159348	-1.07382827	0.4859962027257435	0.3133671240333825	no	no	NO
CYB5R2	-0.627687365	0.124920188	0.9033673717747812	CYB5R2	ENSG00000166394	0.017081997	0.9522282155889404	0.021258954	no	no	NO
CYB5R3	-1.256579714	0.035838492	1.4456502714698611	CYB5R3	ENSG00000100243	-0.960615202	0.6600596158632511	0.1804168376835973	no	no	NO
CYB5R4	-4.520661667	0.004786676	2.319965968303181	CYB5R4	ENSG00000065615	-3.709796119	0.005268871	2.2782824711980867	yes	yes	NO
CYBA	-0.751270976	0.064401227	1.191105861483554	CYBA	ENSG00000051523	0.01876569	0.8718037166354071	0.059581284	no	no	NO
CYBB	1.1667036168102174	0.018781505	1.7262696087566054	CYBB	ENSG00000165168	0.05926258	0.8968412088876776	0.047284445	no	no	NO
CYBC1	-1.284926542	0.026788399	1.5720532451968978			-2.27791228	0.1948477731139289	0.7103045533296385	no	no
CYBRD1	0.862751088	0.030029354	1.5224540126025412	CYBRD1	ENSG00000071967	0.1975783643895722	0.5769632984616477	0.2388518121172913	no	no	NO
CYC1	-2.914266081	0.071659778	1.1447245421660497	CYC1	ENSG00000179091	-4.342729639	0.2304309636561977	0.6374591639575626	no	no	NO
CYCS	0.5280468964426702	0.1238177240576482	0.9072171831876656	CYCS	ENSG00000172115	-0.120494879	0.2787652736782167	0.5547613280964484	no	no	YES
CYFIP2	-1.119081401	0.084614476	1.0725553330991004	CYFIP2	ENSG00000055163	-2.257220598	0.3099259390808058	0.5087420742020557	no	no	NO
CYLD	0.3036296398766994	0.2558391748814643	0.5920329542584284	CYLD	ENSG00000083799	-4.11974205	0.004245173	2.3721045646748133	no	yes	NO
CYP11A1	-1.195956562	0.033746709	1.4717685753822938	CYP11A1	ENSG00000140459	-2.263262893	0.2530820983796679	0.5967385733320104	no	no	NO
CYP11B1	0.1373792820433587	0.613900723	0.2119018550695953	CYP11B1	ENSG00000160882	-0.168309322	0.8256803885653898	0.083188031	no	no	NO
CYP11B2	0.726020175	0.003578563	2.446291386837164	CYP11B2	ENSG00000179142	-0.144398484	0.7689450097822008	0.1141047171583524	no	no	NO
CYP17A1	0.1751911467440211	0.017098503	1.7670419097518857	CYP17A1	ENSG00000148795	-1.521763832	0.2718029071807495	0.5657459024018865	no	no	NO
CYP19A1	0.3236995404381221	0.2285294142123828	0.6410578935898057	CYP19A1	ENSG00000137869	-1.236980089	0.3585341103465513	0.44546952	no	no	NO
CYP1B1	-1.563753162	0.019353199	1.7132472396757754	CYP1B1	ENSG00000138061	-0.574839363	0.7318964269874004	0.1355503729995481	no	no	NO
CYP21A2	1.911747018449165	0.0041386	2.383146512397701	CYP21A2	ENSG00000231852	-0.015256604	0.9519460118660344	0.021387681	no	no	NO
CYP24A1	-1.372569403	0.055089512	1.2589310754905043	CYP24A1	ENSG00000019186	-1.842055945	0.4396902737910935	0.3568531411248393	no	no	NO
CYP26B1	-0.038990602	0.8527898110967864	0.069157997	CYP26B1	ENSG00000003137	-1.653934886	0.4086187072789006	0.3886817544876658	no	no	NO
CYP26C1	-1.177850704	0.09168654	1.0376944163151036	CYP26C1	ENSG00000187553	-4.674520832	0.032306564	1.490709223519516	no	yes	NO
CYP27A1	-1.176410507	0.010794019	1.966816837	CYP27A1	ENSG00000135929	-5.162292183	0.052395784	1.2807036568904666	no	no	NO
CYP27B1	0.063847847	0.3359761212355031	0.4736915880392457	CYP27B1	ENSG00000111012	-1.369225395	0.4043050619864852	0.3932908211718025	no	no	NO
CYP2B6	0.7672367606966942	0.1754695798847211	0.7557981637184958	CYP2B6	ENSG00000197408	-3.076426171	0.1959363322802769	0.707885026	no	no	NO
CYP2C19	1.5136474817344163	0.004039258	2.393698359431383	CYP2C19	ENSG00000165841	-1.312128775	0.4509096645946902	0.3459104561213244	no	no	NO
CYP2C8	0.8365984178866452	0.095432055	1.020305726092436	CYP2C8	ENSG00000138115	0.05199136	0.9415731573648224	0.026145931	no	no	NO
CYP2C9	0.1143188681938564	0.4336690283390596	0.3628415930731518	CYP2C9	ENSG00000138109	-4.504689901	0.206969238	0.6840941999518821	no	no	NO
CYP2D6	2.010718667	0.000675862	3.170141830348576	CYP2D6	ENSG00000100197	-0.125398591	0.5243011824263901	0.2804191628457323	no	no	NO
CYP2R1	1.124760243871841	0.017647931	1.7533062073421497	CYP2R1	ENSG00000186104	-0.05738478	0.8656677603519675	0.062648756	no	no	NO
CYP2U1	0.1416664212708976	0.6556052799603662	0.183357557	CYP2U1	ENSG00000155016	-1.508251514	0.3668188806215722	0.4355483187524678	no	no	NO
CYP3A4	0.4703027911431339	0.020832142	1.6812660689184304	CYP3A4	ENSG00000160868	-1.764179256	0.3436376658842287	0.4638992395173243	no	no	NO
CYP3A5	-0.969852258	0.062089533	1.206981610105476	CYP3A5	ENSG00000106258	-0.928357907	0.5207419356881602	0.2833774468977408	no	no	NO
CYP4F2	-0.124805652	0.5292700831798103	0.2763226536700243	CYP4F2	ENSG00000186115	-0.329435024	0.6854017182473829	0.1640548111631965	no	no	NO
CYP4F22	0.008248024	0.9698158442071408	0.013310725			-1.856616289	0.3751357486551614	0.4258115476757287	no	no
CYP4V2	-1.045835636	0.071357696	1.146559181	CYP4V2	ENSG00000145476	-1.71714063	0.332037407	0.4788129866179456	no	no	NO
CYP7A1	-0.542743004	0.1308984008426067	0.8830656590983953	CYP7A1	ENSG00000167910	-1.975665092	0.3483775176924264	0.45794988	no	no	NO
CYP7B1	-0.277801612	0.049084174	1.3090585153960543	CYP7B1	ENSG00000172817	0.3641568982786139	0.2068791347444986	0.6842833088619581	no	no	NO
CYS1	-0.497104736	0.3360850111822611	0.473550856	CYS1	ENSG00000205795	-0.54073658	0.7474181199225984	0.1264363776035793	no	no	NO
D2HGDH	0.6737819353810606	0.031432194	1.502625306913361	D2HGDH	ENSG00000180902	0.425242666	0.4300965822035191	0.3664340085876184	no	no	NO
DAAM2	-0.303934983	0.014804006	1.8296207433692648			-1.656833227	0.2892543546083802	0.5387200941976309	no	no
DAB1	-1.140772322	0.1444274847967327	0.8403501519206907			-3.433204798	0.003020997	2.519849706665914	no	yes
DACT1	-0.463522565	0.4501172408971374	0.3466743519069148	DACT1	ENSG00000165617	-1.022931478	0.42869479	0.3678517943427296	no	no	NO
DAG1	0.2006022288223009	0.244636395	0.6114789325840297	DAG1	ENSG00000173402	-2.419609994	0.2980462005267721	0.5257164101565119	no	no	NO
DALRD3	0.5547044909833566	0.1582689903703855	0.800604168	DALRD3	ENSG00000178149	-1.080361801	0.4201908174310379	0.3765534426073734	no	no	NO
DAO	-0.629012485	0.062529721	1.2039135086456014	DAO	ENSG00000110887	-0.857365266	0.5711666434289432	0.2432371636229018	no	no	NO
DARS1	-4.452573524	0.049229725	1.3077725917417435			-4.493195399	0.051031568	1.292161084964344	yes	no
DARS2	-2.899267267	0.052874314	1.276755257976584	DARS2	ENSG00000117593	-4.020188243	0.078892053	1.102966742	no	no	YES
DAZL	0.5397108009857894	0.152161181	0.81769613	DAZL	ENSG00000092345	-0.175792001	0.759894909	0.1192464649948827	no	no	NO
DBF4	-3.256526349	0.067317384	1.171872769743907	DBF4	ENSG00000006634	-2.618003328	0.2772380978037653	0.5571470896119959	no	no	NO
DBH	0.4160890558908087	0.087859269	1.0562124137055258	DBH	ENSG00000123454	0.3184104482518015	0.2037414435574467	0.6909206210852348	no	no	NO
DBR1	-5.064471417	0.000931801	3.0306767359832563	DBR1	ENSG00000138231	-3.563488712	0.00081515	3.0887623482493543	yes	yes	YES
DBT	-1.069086274	0.017589568	1.7547448291898151	DBT	ENSG00000137992	-4.834582127	0.2010069536499057	0.6967889183031595	no	no	NO
DCAF17	-0.736815308	0.1037677587656254	0.983937563	DCAF17	ENSG00000115827	0.1336836928015026	0.2267534124549169	0.644446168	no	no	NO
DCAF8	-0.963847952	0.000312222	3.505536293791488	DCAF8	ENSG00000132716	-2.66123741	0.1892776616774564	0.7229006379256249	no	no	NO
DCC	-0.53709214	0.073531536	1.1335263596096978	DCC	ENSG00000187323	-3.400403655	0.001068441	2.971249369	no	yes	NO
DCDC2	-0.801528711	0.2178494013653212	0.6618436291369714	DCDC2	ENSG00000146038	-2.794931322	0.3804881847102708	0.4196588248193005	no	no	NO
DCHS1	-0.695584512	0.1110594265770456	0.954444573	DCHS1	ENSG00000166341	-0.982451532	0.5601515957590906	0.2516944224724162	no	no	NO
DCLRE1C	0.047395909	0.8934787233628387	0.048915785	DCLRE1C	ENSG00000152457	-2.822354924	0.1326829642497415	0.8771848345378032	no	no	NO
DCN	-2.196475828	0.025383466	1.5954490774277486	DCN	ENSG00000011465	-3.157573029	0.027136144	1.5664518610315423	yes	yes	NO
DCPS	-1.550281934	0.010866676	1.963903287	DCPS	ENSG00000110063	-3.166694611	0.3007108007830738	0.5218509728431184	no	no	YES
DCT	-0.30756778	0.1745542864063255	0.7580694820560032	DCT	ENSG00000080166	-3.059327287	0.1209213608667832	0.9174969738527314	no	no	NO
DCTN1	-1.825614624	0.074323853	1.1288717834463144	DCTN1	ENSG00000204843	-6.789453485	0.011857469	1.9260079988805332	no	yes	YES
DCX	0.9924955988286271	0.002093794	2.679066045049376	DCX	ENSG00000077279	0.5495663311642925	0.2353054752015765	0.628367967	no	no	NO
DCXR	-0.445997615	0.2578108410310094	0.5886988243722454	DCXR	ENSG00000169738	-3.314902146	0.3321185666033069	0.4787068451243665	no	no	NO
DDB1	-5.956306842	4.808949423345173e-05	4.317949790461566	DDB1	ENSG00000167986	-0.508779683	0.1333836972537051	0.8748972485710768	yes	no	YES
DDB2	-4.172751446	0.061822216	1.2088554336464818			-2.149578104	0.052987743	1.275824578070383	no	no
DDC	-0.35550263	0.4570352160908207	0.3400503347995815	DDC	ENSG00000132437	-1.19248942	0.4312168041449286	0.3653043234121887	no	no	NO
DDHD1	0.074402084	0.8496777870871168	0.070745735	DDHD1	ENSG00000100523	0.2589698593682757	0.74110781	0.1301186097343218	no	no	NO
DDHD2	1.295221548323065	0.000146074	3.835427935271319	DDHD2	ENSG00000085788	-0.671340142	0.04498948	1.346889027948006	no	no	NO
DDOST	-3.44040608	0.053114655	1.274785638587236	DDOST	ENSG00000244038	-3.694608104	0.014955914	1.8251870461145068	no	yes	YES
DDRGK1	-1.439538116	0.2678009178309344	0.5721879388690917	DDRGK1	ENSG00000198171	-2.713065459	0.1660241925175953	0.7798286233373061	no	no	NO
DDX11	-2.210991341	0.064067823	1.1933600351342015	DDX11	ENSG00000013573	-1.680067712	0.5306012673348754	0.2752317170451977	no	no	YES
DDX25	-3.09994691	0.038697748	1.4123143071063566	DDX25	ENSG00000109832	-1.008907072	0.4051852364779009	0.392346387	yes	no	NO
DDX39B	-6.679730205	0.005277323	2.277586283965165	DDX39B	ENSG00000198563	-1.87043385	0.093367116	1.0298060577722057	yes	no	YES
DDX3X	-2.153465681	0.007114972	2.147826790335709	DDX3X	ENSG00000215301	-4.166385039	0.099935141	1.000281771266687	yes	no	YES
DDX41	-5.539006144	0.002917431	2.534999455086625	DDX41	ENSG00000183258	-1.63230812	0.3050275067235928	0.5156609951462559	yes	no	NO
DDX59	-5.617875618	0.027326908	1.5634095011193725	DDX59	ENSG00000118197	-2.539901898	0.2093926094228937	0.679038651	yes	no	YES
DDX6	-2.480767914	0.05354726	1.2712627472349145	DDX6	ENSG00000110367	-1.673499183	0.1183046893763725	0.9269980404107956	no	no	YES
DEAF1	0.6748849	0.013193206	1.879649671951744	DEAF1	ENSG00000177030	-0.733088979	0.1715204053414428	0.7656842056501977	no	no	NO
DEF6	-0.588127041	0.02788118	1.5546888482398202	DEF6	ENSG00000023892	0.5203845921068619	0.2289497873814285	0.6402597554519214	no	no	NO
DEGS1	1.330732816593735	0.01058327	1.9753801313954091	DEGS1	ENSG00000143753	-0.424805777	0.4032052253419704	0.3944738482825732	no	no	NO
DENND5A	-0.534870818	0.1386996942911248	0.8579244961568799	DENND5A	ENSG00000184014	-1.317154776	0.3500699408052474	0.4558451788746925	no	no	NO
DEPDC5	-0.710122149	0.1121516863449797	0.9501941918553052	DEPDC5	ENSG00000100150	-2.585863656	0.1829519255018503	0.7376630153633373	no	no	NO
DES	-0.081891182	0.7735329905446582	0.1115211592678259	DES	ENSG00000175084	0.1350329728187803	0.7187205149975893	0.1434399585617968	no	no	NO
DGAT1	-0.829650116	0.008583274	2.0663470414757943	DGAT1	ENSG00000185000	-1.37292995	0.5062339485752723	0.2956487339613778	no	no	NO
DGKE	-0.045241433	0.6989636433333406	0.1555454135395113	DGKE	ENSG00000153933	-3.530228496	0.3339676075685098	0.4762956545551103	no	no	NO
DGUOK	1.4599056992814778	0.010159755	1.993116775414938	DGUOK	ENSG00000114956	-0.424283259	0.244717673	0.6113346658524986	no	no	NO
DHCR24	0.5653343363062545	0.2402812854957235	0.6192800532595341	DHCR24	ENSG00000116133	-0.179824202	0.7572643394785129	0.1207524941622522	no	no	NO
DHCR7	-0.847962665	0.053350979	1.272857606227693	DHCR7	ENSG00000172893	1.0229142972654244	0.017654254	1.7531506400789905	no	no	NO
DHDDS	-5.77111886	0.028649501	1.542882930533905	DHDDS	ENSG00000117682	-2.678015525	0.1982648804930128	0.7027542074228182	yes	no	YES
DHFR	-0.150626873	0.6746793286822047	0.1709025958722427	DHFR	ENSG00000228716	0.5548963769885399	0.3474450754195072	0.4591138394983896	no	no	YES
DHH	-0.380919694	0.058791107	1.230688364224313	DHH	ENSG00000139549	-0.02248665	0.9879728157256852	0.005255005	no	no	NO
DHODH	-0.177178477	0.093763632	1.0279655771491287			-3.506568761	0.1596690654030274	0.7967792167739527	no	no
DHPS	-4.759554132	0.003196997	2.495257776924632	DHPS	ENSG00000095059	-1.608275519	0.3408899783620158	0.4673857661693241	yes	no	YES
DHTKD1	-1.272505147	0.004808023	2.3180334803127303	DHTKD1	ENSG00000181192	-2.328026549	0.1956924496420236	0.7084259303055283	no	no	NO
DHX16	-6.315706817	0.004588776	2.3383031003543224	DHX16	ENSG00000204560	-1.613672453	0.1680195106040942	0.7746402846091929	yes	no	YES
DHX30	-4.553263167	0.011191115	1.9511266339547089	DHX30	ENSG00000132153	-2.577294221	0.072311687	1.1407915080064872	yes	no	NO
DHX37	-3.265234177	0.01345954	1.8709697753199737			-4.414028696	0.103373894	0.9855891256750284	yes	no
DHX38	-7.025092213	3.457077242695413e-05	4.461290916754494	DHX38	ENSG00000140829	-0.508779683	0.1333836972537051	0.8748972485710768	yes	no	YES
DIABLO	-3.752397031	0.002003665	2.6981747802039093	DIABLO	ENSG00000184047	-0.141840607	0.4151316393465528	0.3818141655133696	yes	no	NO
DIAPH1	-0.899507621	0.065892332	1.1811651208226095			-0.587059473	0.7450905887179194	0.127790922	no	no
DIAPH3	-0.619062538	0.033691056	1.4724853762706185	DIAPH3	ENSG00000139734	-1.692152686	0.427509128	0.3690546081288139	no	no	NO
DICER1	-3.557930011	0.017844861	1.748486841794584	DICER1	ENSG00000100697	-4.499719375	0.018717671	1.7277481834769932	yes	yes	NO
DIS3L2	1.3165317706283104	0.007933262	2.100548183054475	DIS3L2	ENSG00000144535	-0.969174044	0.6139134884617785	0.2118928245115973	no	no	NO
DISP1	-0.190061685	0.69807935	0.1560952090172093	DISP1	ENSG00000154309	-2.662618308	0.1273084356044126	0.8951428185374668	no	no	NO
DKC1	-5.126784499	0.0011664	2.933152537621298	DKC1	ENSG00000130826	-3.948702187	0.007434936	2.128722740262415	yes	yes	YES
DLAT	-0.40854203	0.033052965	1.4807895789011218	DLAT	ENSG00000150768	-0.450791972	0.3568756231664463	0.447483116	no	no	NO
DLD	-0.459835877	0.3424665918923602	0.4653817881553821	DLD	ENSG00000091140	-0.7519174	0.00842324	2.074520847379777	no	no	YES
DLG3	0.4262321682998564	0.2149687645620842	0.6676246394509933	DLG3	ENSG00000082458	-1.694210341	0.4454305832779694	0.3512199676053622	no	no	NO
DLG4	-0.836655853	0.1120237269524045	0.9506899827479912	DLG4	ENSG00000132535	0.3580864985110497	0.4568615912346425	0.3402153519377578	no	no	NO
DLL1	-1.323246782	0.054930538	1.2601861475767708	DLL1	ENSG00000198719	-0.46972095	0.7540339644776747	0.1226090914604389	no	no	NO
DLL3	0.6555808120351992	0.055707612	1.2540854555557086	DLL3	ENSG00000090932	0.3981401470328369	0.2994466336227882	0.523680565	no	no	NO
DLL4	-1.026604822	0.032554177	1.487393282433627	DLL4	ENSG00000128917	-1.817387588	0.2381472429152942	0.6231544420491155	no	no	NO
DLST	-2.542116301	0.056569782	1.2474154918092144	DLST	ENSG00000119689	2.075558832	0.1285184507512701	0.8910345183697401	no	no	YES
DLX3	-1.016811972	0.077950605	1.108180509	DLX3	ENSG00000064195	-1.937423102	0.2549870861876622	0.5934818138384166	no	no	NO
DLX5	-0.008334019	0.9418947177814956	0.025997639	DLX5	ENSG00000105880	1.4526763349513043	0.057716703	1.2386984820107894	no	no	NO
DLX6	0.276128254	0.2705471178201172	0.5677570883123872	DLX6	ENSG00000006377	-0.308203622	0.5534628347367861	0.2569115368641138	no	no	NO
DMD	1.2489451773385618	0.034385819	1.4636206242544114	DMD	ENSG00000198947	-0.161671342	0.028999718	1.5376062265449926	no	no	NO
DMGDH	-1.233523194	0.054295518	1.265236019990913	DMGDH	ENSG00000132837	-0.423702297	0.746059556	0.1272265026178222	no	no	NO
DMP1	-1.276269065	0.1358371022743386	0.8669815915265635	DMP1	ENSG00000152592	-0.350212521	0.8249223004154745	0.083586956	no	no	NO
DMPK	-0.237786401	0.1087319484737742	0.9636428293522672	DMPK	ENSG00000104936	-2.452307827	0.1983791998357541	0.7025038658013781	no	no	NO
DMXL2	-1.671910953	0.04363199	1.3601949753246587	DMXL2	ENSG00000104093	-0.467929528	0.5893201938337662	0.2296486769766098	no	no	NO
DNA2	-1.883934755	0.009543766	2.020280209			-4.175108685	0.084736515	1.071929399088834	no	no
DNAAF1	-1.347585119	0.043102158	1.365500982084941	DNAAF1	ENSG00000154099	0.564006948	0.3777900074061924	0.4227495334066236	no	no	NO
DNAAF2	-0.357789669	0.2703094740305847	0.5681387325214042	DNAAF2	ENSG00000165506	-0.958129692	0.5669547196986744	0.2464516250052658	no	no	YES
DNAAF3	-0.827874999	0.1220876026178341	0.913328434	DNAAF3	ENSG00000167646	-3.525540278	0.3275247142268525	0.4847559236191183	no	no	NO
DNAAF4	-1.088489928	0.01543348	1.8115361351580468			0.3914375617552301	0.6355944975609937	0.1968198712022938	no	no
DNAAF5	-1.777784849	0.022218006	1.6532949277324764			-4.079503425	0.1506224238742166	0.8221103678439103	no	no
DNAH1	-2.138927874	0.033290522	1.4776793950912903	DNAH1	ENSG00000114841	-4.105068071	0.032709581	1.4853250178903905	yes	yes	NO
DNAH11	-0.20104253	0.7138315786031517	0.1464042435620055			-3.805763174	0.2180646820941219	0.6614146673588273	no	no
DNAH17	-3.624616277	0.059485177	1.2255912415513008			-1.878232849	0.038183373	1.418125712883685	no	no
DNAH5	-0.392001569	0.4475669236400976	0.3491420164497085	DNAH5	ENSG00000039139	-3.856309374	0.021278627	1.6720563888616775	no	yes	NO
DNAH6	0.5678670938427194	0.009017148	2.044930820509908			0.065206329	0.621239785	0.2067407390141246	no	no
DNAH8	-0.250894912	0.2476643274320317	0.6061365429301163	DNAH8	ENSG00000124721	-0.039878543	0.8264953347391858	0.082759594	no	no	NO
DNAH9	-0.518615367	0.129741967	0.8869195214968029	DNAH9	ENSG00000007174	-1.830406416	0.2229568070222801	0.6517792638073732	no	no	NO
DNAI1	-0.113956716	0.025459569	1.5941489602918375	DNAI1	ENSG00000122735	-0.134256633	0.043833675	1.3581921141856403	no	no	NO
DNAI2	0.5679090369789924	0.2022438746682131	0.6941246229323971	DNAI2	ENSG00000171595	-1.750422261	0.3159840060508849	0.5003348992158815	no	no	NO
DNAJB11	-0.781434844	0.088965986	1.0507760048254278			-5.248120753	0.049717275	1.3034926857101312	no	yes
DNAJB13	-0.919189243	0.051558777	1.2876973965431078	DNAJB13	ENSG00000187726	-1.109084126	0.4183405662006858	0.3784700201363314	no	no	NO
DNAJB2	-2.218346712	0.005887034	2.230103476931464	DNAJB2	ENSG00000135924	-3.832592252	0.2858362204564665	0.5438827393390366	yes	no	NO
DNAJB4	0.826389428	0.009226246	2.034974949649872	DNAJB4	ENSG00000162616	-0.236954643	0.4946372688103043	0.3057131645034568	no	no	NO
DNAJB6	-0.219876221	0.1062076236734391	0.973844308	DNAJB6	ENSG00000105993	-2.014368172	0.5431791183070973	0.2650569341957365	no	no	NO
DNAJC12	-0.261239257	0.6487521412873261	0.1879211956980365	DNAJC12	ENSG00000108176	0.4157576758053889	0.5836739228275581	0.2338297095082096	no	no	NO
DNAJC13	-1.568753986	0.049435209	1.3059636233779472	DNAJC13	ENSG00000138246	-0.881934786	0.5165965243284742	0.2868485200946458	no	no	NO
DNAJC19	1.9898240368248856	0.000181933	3.740089571958858	DNAJC19	ENSG00000205981	-0.079980781	0.6475583180153525	0.1887211136532485	no	no	YES
DNAJC21	-1.236396099	0.1068442498664255	0.9712488456896992	DNAJC21	ENSG00000168724	-4.391511902	0.1940416045000648	0.712105143	no	no	NO
DNAJC3	-1.809723174	0.001289921	2.889436762726961	DNAJC3	ENSG00000102580	-2.728549817	0.3693260323072465	0.4325900795980525	no	no	NO
DNAJC30	-0.162570847	0.2112626372846187	0.6751773030228923	DNAJC30	ENSG00000176410	-0.200692953	0.2026606190508592	0.6932306350786452	no	no	NO
DNAJC5	2.3538399929133798	0.001472577	2.8319220366576654	DNAJC5	ENSG00000101152	-0.167072195	0.4903095109983586	0.3095296822503709	no	no	NO
DNAJC6	-0.673845398	0.1634161398336683	0.7867050524881501	DNAJC6	ENSG00000116675	-0.947285395	0.5336882818249324	0.2727123328805804	no	no	NO
DNAL1	-0.560308816	0.1526977203667128	0.8161674465031562	DNAL1	ENSG00000119661	-3.498461238	0.001556089	2.8079656329722584	no	yes	NO
DNAL4	-2.956394069	0.077666906	1.1097639967631037	DNAL4	ENSG00000100246	-1.08986354	0.4084179389086662	0.3888951906841824	no	no	NO
DNASE1	-1.179039154	0.048526179	1.314023906086809	DNASE1	ENSG00000213918	-2.201192375	0.507525214	0.2945423772027095	no	no	NO
DNASE1L3	-1.551317217	0.07004017	1.1546528080356462	DNASE1L3	ENSG00000163687	-0.517100104	0.6677444226407838	0.1753897307516617	no	no	NO
DNASE2	0.4403489322849183	0.051272226	1.2901178249238328	DNASE2	ENSG00000105612	-0.44170118	0.042216197	1.3745208903658783	no	no	NO
DNHD1	-0.687414978	0.056074037	1.2512381739686986	DNHD1	ENSG00000179532	-0.378717992	0.8385216594837994	0.076485715	no	no	NO
DNM1	0.579247896	0.1170269301556224	0.931714187	DNM1	ENSG00000106976	0.1444818129917721	0.2637826318534702	0.5787538029462693	no	no	NO
DNM1L	-4.301970967	0.022259385	1.6524868480416344	DNM1L	ENSG00000087470	-4.459390577	0.037926853	1.4210531935459356	yes	yes	YES
DNM2	-4.161250436	0.020789698	1.6821518127355726	DNM2	ENSG00000079805	-2.553794765	0.3549407808220227	0.4498440996422935	yes	no	YES
DNMBP	-1.196127501	0.011872108	1.9254721553606844	DNMBP	ENSG00000107554	-0.611356711	0.738803854	0.1314708479557983	no	no	NO
DNMT1	-5.683141391	0.019763916	1.7041269947275175	DNMT1	ENSG00000130816	-2.513660888	0.1774867281314494	0.7508341164949339	yes	no	YES
DNMT3A	-2.108649424	0.033987412	1.4686819061107683	DNMT3A	ENSG00000119772	-2.850993581	0.013384955	1.873383085	yes	yes	NO
DNMT3B	-0.658562578	0.017042676	1.7684622067329936	DNMT3B	ENSG00000088305	-0.616763306	0.7518120252447582	0.1238907320198189	no	no	NO
DOCK2	-0.723071862	0.3153151617766496	0.5012551459104468	DOCK2	ENSG00000134516	-0.521977552	0.738233693	0.1318061377271727	no	no	NO
DOCK3	-0.703099622	0.382237964	0.4176661807771973	DOCK3	ENSG00000088538	-0.869884318	0.6079527285494506	0.2161301880434665	no	no	NO
DOCK6	-2.543990419	0.169478332	0.7708858183678958	DOCK6	ENSG00000130158	-3.041064749	0.017822366	1.7490346435145878	no	yes	NO
DOCK7	-0.91587462	0.1050560591354431	0.9785788944888534	DOCK7	ENSG00000116641	-2.995634059	0.042783346	1.3687252491228143	no	yes	NO
DOCK8	-1.317695743	0.073870722	1.1315276538148549	DOCK8	ENSG00000107099	-3.432945003	0.024404256	1.6125344336211405	no	yes	NO
DOK7	-1.443594074	0.048716677	1.3123223442793448	DOK7	ENSG00000175920	0.5122577976726814	0.006184724	2.208679676593804	no	no	NO
DOLK	-3.199710598	0.027599864	1.559093060066919	DOLK	ENSG00000175283	-3.346035062	0.1491762299021938	0.8263003728736136	yes	no	NO
DONSON	-4.554745552	0.004145945	2.382376465068491	DONSON	ENSG00000159147	-1.255830516	0.4036996994810644	0.3939415738836266	yes	no	YES
DPAGT1	-5.996064098	0.035809383	1.4460031572115366	DPAGT1	ENSG00000172269	-2.004993004	0.2601235163128619	0.5848203838931453	yes	no	NO
DPF2	-1.927973532	0.091631447	1.0379554560652742	DPF2	ENSG00000133884	-3.206386175	0.375965614	0.4248518743732558	no	no	NO
DPH1	-2.36277539	0.070283068	1.1531492904048166	DPH1	ENSG00000108963	-4.062670828	0.02767774	1.5578693823747995	no	yes	NO
DPH5	-2.42690306	0.2333032165823115	0.6320792734894941	DPH5	ENSG00000117543	-2.453471129	0.2803260184998803	0.5523365912639094	no	no	YES
DPM1	0.563214926	0.1371025251576771	0.8629545462903859	DPM1	ENSG00000000419	-2.688519782	0.1696025210533249	0.7705676964695753	no	no	NO
DPM2	-1.162827609	0.018946869	1.722462546857468	DPM2	ENSG00000136908	-1.891585144	0.3282266366662207	0.483826177	no	no	NO
DPM3	-0.689324214	0.1240669872221455	0.906343764	DPM3	ENSG00000179085	-2.545272666	0.1612018412388277	0.7926300020142036	no	no	NO
DPP6	0.5494282999098347	0.255421801	0.5927420374392326	DPP6	ENSG00000130226	0.1192876608226565	0.7875097157632391	0.1037440794731765	no	no	NO
DPP9	-1.55288375	0.041333574	1.3836970390175238	DPP9	ENSG00000142002	-1.853947909	0.3013010663648023	0.5209993312687942	no	no	NO
DPPA3	-2.807446325	0.077896145	1.1084840370770463	DPPA3	ENSG00000187569	-1.989164408	0.3702935971163417	0.4314537974322812	no	no	NO
DPY19L2	-1.826620077	0.1298332475426351	0.8866140796823693	DPY19L2	ENSG00000177990	0.367726598	0.8612774602993616	0.064856918	no	no	NO
DPYD	1.4982703229233276	0.002740571	2.562158871207996	DPYD	ENSG00000188641	-0.407000514	0.089822469	1.046615012480243	no	no	NO
DPYS	0.1194648003756346	0.7065904902672915	0.1508322118661206	DPYS	ENSG00000147647	-0.254430738	0.2419195214338199	0.616329085	no	no	NO
DPYSL5	-1.50258926	0.1069414140000662	0.9708540778720508	DPYSL5	ENSG00000157851	-1.490551658	0.3175821703929343	0.4981438875967049	no	no	NO
DRAM2	-0.232059099	0.2226873119278899	0.6523045270911638			-1.859139932	0.3786260248103341	0.4217895381718094	no	no
DRC1	-1.05165333	0.1178064044354324	0.9288310988921916	DRC1	ENSG00000157856	-3.59117331	0.022638587	1.6451506897854788	no	yes	NO
DRD2	-0.202976917	0.312030704	0.5058026688604307	DRD2	ENSG00000149295	0.058376458	0.4075106388714534	0.3898610486593346	no	no	NO
DRP2	-0.417540199	0.1094227540426274	0.9608923587372727			-1.331986553	0.4415828679330231	0.354987784	no	no
DSC2	0.087523733	0.7366065409888276	0.1327644289745332	DSC2	ENSG00000134755	-0.979493975	0.5930233002187003	0.2269282426262729	no	no	NO
DSC3	-0.326380562	0.1818851036392872	0.7402028681282287	DSC3	ENSG00000134762	-1.264274566	0.4454001480084291	0.3512496429839892	no	no	NO
DSCAM	0.2123205764253685	0.1926092360907486	0.7153228912142265	DSCAM	ENSG00000171587	-0.44077957	0.084524929	1.073015185516422	no	no	NO
DSCC1	-1.748337348	0.013193144	1.8796516920437691	DSCC1	ENSG00000136982	-1.832579489	0.3732428924784761	0.4280084536277665	no	no	YES
DSE	-0.339201159	0.3029855012573297	0.5185781532620256	DSE	ENSG00000111817	-2.782517876	0.3806275126158225	0.4194998231289012	no	no	NO
DSG1	0.019205499	0.9250489401977916	0.03383529	DSG1	ENSG00000134760	-0.190831659	0.5097036501236389	0.2926822563016617	no	no	NO
DSG2	1.1415760174633067	0.011103953	1.9545224044701857	DSG2	ENSG00000046604	-0.594553795	0.3951034928102774	0.4032891310334996	no	no	NO
DSG4	1.148045756987737	0.015958144	1.797017611173846	DSG4	ENSG00000175065	-0.735119272	0.1527566345772106	0.8159999182526795	no	no	NO
DSP	0.3232628295500092	0.2501417459650648	0.6018138231462239	DSP	ENSG00000096696	-0.00183155	0.9931125193198592	0.003001543	no	no	NO
DSPP	0.012302579	0.9758192109544608	0.010630636			-3.062004614	0.2439904212182178	0.6126272232257333	no	no
DST	-0.780717113	0.05574611	1.2537854335397465	DST	ENSG00000151914	-0.84386373	0.6670937076768719	0.1758131557858832	no	no	NO
DSTYK	0.034105294	0.8512468676723832	0.069944473	DSTYK	ENSG00000133059	-1.311801051	0.4328058953928251	0.3637068321918407	no	no	NO
DTNBP1	-4.860777309	0.005607225	2.251251981	DTNBP1	ENSG00000047579	-2.484659775	0.2380801223894355	0.623276863	yes	no	NO
DTYMK	-0.29374225	0.1677181804582464	0.7754198578188487	DTYMK	ENSG00000168393	-4.566308112	0.1538022150355381	0.8130374098480841	no	no	YES
DUOX2	-0.103925058	0.4130870415680799	0.3839584285134816			-1.127341187	0.5098326385067657	0.2925723652777812	no	no
DUOXA2	0.021073258	0.9735931448226648	0.011622493	DUOXA2	ENSG00000140274	-1.266006444	0.5353460152523606	0.2713654255661349	no	no	NO
DUSP12	-0.598915366	0.099405056	1.002591527517519	DUSP12	ENSG00000081721	-1.143740922	0.4683345124736682	0.3294438370404936	no	no	NO
DUSP6	0.9783125366952372	0.009736376	2.011602648925414	DUSP6	ENSG00000139318	-1.271005799	0.454630335	0.3423415897468514	no	no	NO
DUSP8	1.645591822657817	0.001217876	2.914396905670451			-0.92502973	0.093397857	1.0296630871203103	no	no
DUT	-6.618435398	3.894929679088349e-05	4.409500378879628	DUT	ENSG00000128951	-0.508779683	0.1333836972537051	0.8748972485710768	yes	no	YES
DVL1	-1.930958484	0.041286485	1.3841920933247027	DVL1	ENSG00000107404	-2.095800056	0.1531126314147285	0.8149889795993976	no	no	NO
DVL3	-2.012247857	0.12424527	0.9057201341157756	DVL3	ENSG00000161202	-2.421396399	0.1494038964287697	0.8256380760450676	no	no	NO
DYM	-0.195946423	0.6542499442519879	0.1842563056938973	DYM	ENSG00000141627	-1.649637103	0.2508320051496629	0.6006170500858061	no	no	NO
DYNC1H1	-6.728914815	0.003506003	2.4551877679727254	DYNC1H1	ENSG00000197102	-1.68284537	0.085246613	1.0693228654461877	yes	no	YES
DYNC1I2	-4.77405116	0.077684308	1.1096667010587715	DYNC1I2	ENSG00000077380	0.3075750687950464	0.8253395174328351	0.08336736	no	no	YES
DYNC2H1	0.4805638957473188	0.1640459962953377	0.7850343645346249	DYNC2H1	ENSG00000187240	-1.151355021	0.4559171591155478	0.3411140621762797	no	no	NO
DYNC2LI1	-1.576893697	0.150665545	0.8219860518022454	DYNC2LI1	ENSG00000138036	-0.322634562	0.8884033801249321	0.051389798	no	no	NO
DYRK1A	-0.832050663	0.050161135	1.2996326412222343	DYRK1A	ENSG00000157540	-0.178918388	0.7404978714130395	0.1304761855356152	no	no	YES
DYRK1B	-0.587713369	0.078309112	1.1061876987324533	DYRK1B	ENSG00000105204	0.2451454476596681	0.171838653	0.7648791396901509	no	no	NO
DYSF	-1.271861922	0.015596889	1.8069620269047588	DYSF	ENSG00000135636	-0.737279606	0.642672191	0.1920104920683275	no	no	NO
DZIP1L	-0.817564664	0.064896045	1.187781770331206	DZIP1L	ENSG00000158163	-2.633991608	0.1615705820869166	0.7916377103952639	no	no	NO
E2F1	-3.062531886	0.055114792	1.2587318242558565	E2F1	ENSG00000101412	-1.760740657	0.2212298852774234	0.6551562058737229	no	no	NO
EARS2	-4.288314855	0.004729733	2.325163377377108			-3.852571747	0.011865051	1.925730378605244	yes	yes
EBF1	-1.012239274	0.068000195	1.167489840227112	EBF1	ENSG00000164330	-3.194452291	0.001662664	2.7791956343225324	no	yes	NO
EBF3	-0.548624829	0.08504392	1.0703567303555144	EBF3	ENSG00000108001	-1.299590479	0.4340686269553051	0.3624416023957383	no	no	NO
EBP	0.8114491510826847	0.01864764	1.7293761207831682	EBP	ENSG00000147155	0.084592235	0.8446745306524533	0.073310601	no	no	NO
ECEL1	-0.635538118	0.050246795	1.298891632485105	ECEL1	ENSG00000171551	-0.838329032	0.646301873	0.1895645856482574	no	no	NO
ECHS1	-2.398495126	0.003394506	2.469223452	ECHS1	ENSG00000127884	-4.130866144	0.2967789815170624	0.5275668599104946	yes	no	NO
ECM1	-1.487779432	0.2124437682626639	0.6727560038017282	ECM1	ENSG00000143369	-0.979443432	0.5916357626725239	0.2279455820350036	no	no	NO
ECT2	-2.60490439	0.005841434	2.233480501479852	ECT2	ENSG00000114346	-3.563269586	0.295352977	0.5296586469317153	yes	no	YES
EDA	1.7183569149557243	0.001558951	2.807167431084977	EDA	ENSG00000158813	-0.555433975	0.2710477754357449	0.5669541527440037	no	no	NO
EDA2R	1.5714798625772002	0.002664266	2.5744224392306525			-0.783573218	0.1949586362894281	0.7100575216467196	no	no
EDAR	-0.009801	0.9440225233510222	0.025017644	EDAR	ENSG00000135960	-2.50814215	0.5001067443800065	0.3009372885691685	no	no	NO
EDARADD	0.1925460412530728	0.059291636	1.227006567711028	EDARADD	ENSG00000186197	-0.03955038	0.9337016265069148	0.029791885	no	no	NO
EDC3	-1.028055619	0.014135553	1.8496871975355609	EDC3	ENSG00000179151	-0.81171711	0.6076363179027948	0.2163562766239165	no	no	NO
EDEM3	0.5474911128859414	0.2702163708107989	0.5682883431843768	EDEM3	ENSG00000116406	0.4999898453238521	0.4622897648200608	0.3350857218147324	no	no	NO
EDN1	-0.726625026	0.2532271846781396	0.5964896733704288	EDN1	ENSG00000078401	-1.738340002	0.2854511317650058	0.544468231	no	no	NO
EDN3	-0.466717312	0.3308879536354218	0.4803190435530352	EDN3	ENSG00000124205	-1.273509163	0.400626343	0.3972604972418678	no	no	NO
EDNRA	0.1464417423215129	0.737754834	0.1320879360135515	EDNRA	ENSG00000151617	-2.473752586	0.2483689556277444	0.6049026888583086	no	no	NO
EDNRB	1.0954760434307034	0.041058872	1.3865929909092924	EDNRB	ENSG00000136160	0.2476249097477945	0.4368123912479967	0.35970505	no	no	NO
EED	-3.983790595	0.024755933	1.6063206955009062	EED	ENSG00000074266	-0.018666353	0.8966078942793898	0.047397442	yes	no	YES
EEF1A2	-2.067309615	0.02957432	1.529085226241626			-1.152811973	0.4006175052641695	0.3972700778244354	yes	no
EEF2	-6.617617837	0.006744979	2.171019408136223	EEF2	ENSG00000167658	-1.854915616	0.092281352	1.034886052285434	yes	no	YES
EFEMP1	-0.517963825	0.5763584997544888	0.2393072977686753	EFEMP1	ENSG00000115380	-1.130302689	0.3271346311539689	0.4852734781221802	no	no	NO
EFEMP2	-0.989865946	0.018617302	1.7300832655708285	EFEMP2	ENSG00000172638	-5.068364291	0.073416025	1.1342091324462709	no	no	NO
EFL1	-2.126214287	0.0243299	1.6138596743854718			-3.743753576	0.1058925390813296	0.975134638	yes	no
EFNB1	1.288431862627312	0.038895094	1.4101051747170212	EFNB1	ENSG00000090776	0.2486207932467549	0.3368345830597642	0.4725833255424041	no	no	NO
EFTUD2	-6.504587596	0.011419256	1.9423621805109053	EFTUD2	ENSG00000108883	-0.797443381	0.5054667396947279	0.2963074162199178	yes	no	YES
EGF	-1.465516215	0.038097405	1.4191046077034477	EGF	ENSG00000138798	-3.258705739	0.3312209225669019	0.4798822375020218	no	no	NO
EGFR	-0.419648423	0.091016857	1.0408781678174974	EGFR	ENSG00000146648	-2.381979377	0.5167099497443284	0.2867531756181581	no	no	NO
EGLN1	0.9538120353328792	0.007689671	2.114092225881401	EGLN1	ENSG00000135766	-0.350628143	0.055348161	1.2568968020147913	no	no	NO
EGR2	-1.662080592	0.053069018	1.275158947	EGR2	ENSG00000122877	-4.144616601	0.1320035665483227	0.8794143346174013	no	no	NO
EGR3	-0.203827143	0.7094258960352241	0.1490929626078961	EGR3	ENSG00000179388	-0.31873841	0.5395455406597525	0.2679718925519325	no	no	NO
EHF	-0.472436527	0.074994893	1.1249683089302709	EHF	ENSG00000135373	0.3991465779537227	0.4915203456251975	0.3084585005991367	no	no	NO
EHHADH	-0.614448095	0.1791483049285594	0.7467872967005262	EHHADH	ENSG00000113790	-0.899720523	0.6257003190695798	0.2036336235583225	no	no	NO
EHMT1	-1.633572523	0.009227045	2.034937346974732	EHMT1	ENSG00000181090	-3.219402848	0.2962531484967058	0.5283370253954108	no	no	YES
EIF2AK2	-1.779677522	0.055456883	1.2560445464304717	EIF2AK2	ENSG00000055332	0.977673959	0.093985331	1.0269399227670226	no	no	NO
EIF2AK3	-1.209003463	0.3422215755754477	0.465692614	EIF2AK3	ENSG00000172071	0.4781898394114908	0.8771895267880258	0.056906562	no	no	NO
EIF2AK4	0.8846326991578121	0.048628824	1.3131062307612682	EIF2AK4	ENSG00000128829	-0.246946044	0.4747054386935048	0.3235757925473927	no	no	NO
EIF2B1	-4.891025606	0.00856946	2.067046561317695	EIF2B1	ENSG00000111361	-0.969372121	0.4835465546837555	0.315561707	yes	no	YES
EIF2B2	-5.334639759	0.00411512	2.3856174829373344	EIF2B2	ENSG00000119718	-2.669141855	0.004821991	2.3167736386162536	yes	yes	YES
EIF2B3	-3.900219822	0.000672819	3.1721016948779126	EIF2B3	ENSG00000070785	-0.502781547	0.2989258973969055	0.5244364582984159	yes	no	YES
EIF2B4	-6.099112269	0.032194228	1.4922219830332402	EIF2B4	ENSG00000115211	-1.961153936	0.337731834	0.4714280019108995	yes	no	YES
EIF2B5	-5.170566322	0.00727657	2.138073293798095	EIF2B5	ENSG00000145191	-1.794212627	0.3867719927857175	0.412544982	yes	no	YES
EIF2S3	-4.901959888	0.000469098	3.3287359722530785	EIF2S3	ENSG00000130741	-2.723710794	0.000872701	3.059134374096255	yes	yes	YES
EIF3F	-4.723794003	0.024330931	1.6138412684220438			-2.229616128	0.1003634413226139	0.9984244557492326	yes	no
EIF4A3	-4.509599463	0.032466426	1.488565515760529	EIF4A3	ENSG00000141543	-3.018251942	0.007050615	2.1517730265581694	yes	yes	YES
EIF4G1	-6.428898879	0.028656474	1.5427772418375136	EIF4G1	ENSG00000114867	-0.629436169	0.1586602780801924	0.7995317888713006	yes	no	YES
EIF5A	-4.465466846	0.002851877	2.544869225355823	EIF5A	ENSG00000132507	-3.919664901	0.008897248	2.050744284606285	yes	yes	YES
ELAC2	-5.233301824	0.004583556	2.338797471873218	ELAC2	ENSG00000006744	-1.008946604	0.5466283673467356	0.2623078342926818	yes	no	YES
ELANE	-1.872755512	0.014327919	1.8438168894566092			-2.053073089	0.3193122133936023	0.4957844697849993	no	no
ELF4	0.169942529	0.6558981772832319	0.1831635759845854	ELF4	ENSG00000102034	0.4630573250080105	0.2113786180080269	0.6749389458402134	no	no	NO
ELK3	-0.998235993	0.048289981	1.3161429670642524	ELK3	ENSG00000111145	-2.061153315	0.5541691403563518	0.2563576621447324	no	no	NO
ELMO1	-0.419457731	0.039338737	1.4051795914854162	ELMO1	ENSG00000155849	-1.844492523	0.3976904814736709	0.400454804	no	no	NO
ELMO2	-3.241330398	0.071692764	1.144524678516368	ELMO2	ENSG00000062598	0.995574379	0.6788303748636918	0.1682387330300397	no	no	YES
ELMOD3	-2.237284122	0.030182799	1.5202404851022846	ELMOD3	ENSG00000115459	-2.548636074	0.013599022	1.866492324709192	yes	yes	NO
ELN	0.9004406747789909	0.017952686	1.7458705768561018	ELN	ENSG00000049540	0.2461164364095576	0.5678420068952532	0.2457724830887724	no	no	NO
ELOVL1	-0.64524632	0.038994296	1.4089989174786697	ELOVL1	ENSG00000066322	-2.671269581	0.1760221073855332	0.7544327838188155	no	no	NO
ELOVL4	-0.18545337	0.6082611218355277	0.2159099414063683	ELOVL4	ENSG00000118402	-1.366317683	0.5287061037936887	0.2767856757333113	no	no	NO
ELOVL5	-2.290767711	0.01968459	1.7058736308508409	ELOVL5	ENSG00000012660	-2.162248617	0.3920938314260617	0.4066099901371711	yes	no	YES
ELP1	-3.281780295	0.008809694	2.0550391845623364			-3.211889525	0.092027324	1.036083205568734	yes	no
ELP2	-7.093135979	0.006085706	2.2156890298650125	ELP2	ENSG00000134759	-1.008779683	0.3578178308922465	0.446338021	yes	no	YES
ELP4	-6.635581425	0.020954658	1.6787194309651203	ELP4	ENSG00000109911	-1.806763443	0.3300184993090445	0.4814617149019481	yes	no	YES
EMC1	-0.947872037	0.1165920704760919	0.933330985	EMC1	ENSG00000127463	-2.722378668	0.4782525155146475	0.3203427369906666	no	no	NO
EMC10	0.6142909444218633	0.1035956133313567	0.984658634	EMC10	ENSG00000161671	-2.183822097	0.2400114401701318	0.6197680571036077	no	no	NO
EMD	0.7125628417960065	0.032974309	1.4818242922446756	EMD	ENSG00000102119	-3.046664237	0.1821305439425656	0.7396172153618608	no	no	NO
EMG1	-5.981849783	0.006524344	2.1854631287878736			-0.490737535	0.6199384799251535	0.2076514059125049	yes	no
EMILIN1	-1.957677066	0.063271456	1.1987921701843292	EMILIN1	ENSG00000138080	-4.625710036	0.07256013	1.1393019459515972	no	no	NO
EML1	-0.656906663	0.049515091	1.3052624227805982	EML1	ENSG00000066629	-2.112680812	0.2139144871215408	0.6697598023200539	no	no	NO
EMP2	-0.367567545	0.095794724	1.0186584101410117	EMP2	ENSG00000213853	-0.679400331	0.6747739821716339	0.1708416712179567	no	no	NO
EMX1	0.058984293	0.8736258236093504	0.058674537	EMX1	ENSG00000135638	-2.576533011	0.1239528491381486	0.906743486	no	no	NO
EMX2	-0.288817601	0.051504585	1.2881541072889076	EMX2	ENSG00000170370	-0.339401904	0.6200345549663082	0.2075841062872203	no	no	NO
ENAM	-0.118181581	0.1273865521625002	0.894876417	ENAM	ENSG00000132464	-1.544146188	0.3806833622290307	0.4194361036164715	no	no	NO
ENG	-0.767256678	0.082571067	1.0831721043721283	ENG	ENSG00000106991	-4.811471612	0.083926883	1.0760989067962117	no	no	NO
ENO3	-2.609618341	0.064599433	1.189771294640036	ENO3	ENSG00000108515	-2.118707784	0.2206977118784854	0.6562021694377966	no	no	NO
ENPP1	-1.154910371	0.045938757	1.3378207614886997	ENPP1	ENSG00000197594	-1.247111251	0.4617439418860101	0.3355987938254274	no	no	NO
ENTPD1	-2.12261342	0.04077814	1.3895725843015856	ENTPD1	ENSG00000138185	-2.409651712	0.4774406294866873	0.3210806259428774	yes	no	NO
EOGT	-0.669896105	0.019206387	1.716554335684691	EOGT	ENSG00000163378	-1.092154899	0.5560047764220102	0.2549214775459782	no	no	NO
EOMES	-0.76456927	0.3308333885225879	0.4803906668359856	EOMES	ENSG00000163508	0.9080904275447298	0.2786056957789767	0.5550100091608202	no	no	NO
EP300	-4.730171135	0.000407649	3.389713157981385	EP300	ENSG00000100393	0.6310240777553519	0.8164420191795212	0.088074652	yes	no	NO
EPAS1	-0.105049481	0.791027286	0.1018085355948582	EPAS1	ENSG00000116016	-2.740060336	0.2258964506315875	0.6460905928212297	no	no	NO
EPB41	-0.551473034	0.2495588018287044	0.6028271081531954	EPB41	ENSG00000159023	-0.857240997	0.5894389131312605	0.2295611966158357	no	no	NO
EPB41L1	-0.464252159	0.072339609	1.140623844835977	EPB41L1	ENSG00000088367	-1.370024288	0.3832823405055385	0.4164811901317083	no	no	NO
EPB42	-1.163567401	0.046579685	1.3318034519616575	EPB42	ENSG00000166947	-3.447744291	0.243050913	0.6143027432399917	no	no	NO
EPCAM	-1.107938251	0.037716409	1.423469658502129	EPCAM	ENSG00000119888	-1.246185175	0.3062254721135612	0.513958687	no	no	NO
EPG5	-0.990250111	0.006565724	2.1827173897059624	EPG5	ENSG00000152223	-1.68741405	0.2859886974132078	0.5436511303257522	no	no	NO
EPHA2	-0.404965477	0.2010618214325064	0.696670387	EPHA2	ENSG00000142627	0.014178945	0.9592706306644104	0.018058852	no	no	NO
EPHB1	-2.230796653	0.042244809	1.3742266542451174	EPHB1	ENSG00000154928	-2.36643818	0.06169429	1.209755030752568	yes	no	NO
EPHB4	-0.611799046	0.3414675988558822	0.4666504993197568	EPHB4	ENSG00000196411	-1.142619549	0.5252038975561131	0.2796720596563739	no	no	NO
EPHX1	-0.738419765	0.1899682164514412	0.7213190547019807	EPHX1	ENSG00000143819	-0.525354112	0.1041106935377619	0.98250466	no	no	NO
EPM2A	0.056239364	0.9249204283739552	0.033895628	EPM2A	ENSG00000112425	0.3610640195112125	0.5820750725153354	0.2350209990673686	no	no	NO
EPO	0.06018358	0.8547698308440534	0.068150815	EPO	ENSG00000130427	-2.341622327	0.2721419447164989	0.5652045160849167	no	no	NO
EPOR	-0.210173682	0.2786903435128859	0.554878079	EPOR	ENSG00000187266	-4.329581439	0.010705222	1.9704043409966592	no	yes	NO
EPRS1	-5.345982825	0.003136608	2.503539738849676			-2.797474254	0.030168845	1.5204413130875536	yes	yes
EPS15L1	-0.493744926	0.4540341672885656	0.3429114640888279	EPS15L1	ENSG00000127527	-1.301613072	0.4295267016712243	0.3670098329316535	no	no	NO
EPS8	-0.368565776	0.06970097	1.1567611799907045	EPS8	ENSG00000151491	-2.727798961	0.3784945512725297	0.4219403681303718	no	no	NO
EPS8L2	0.2321636300544106	0.7286173952714683	0.1375004644690305	EPS8L2	ENSG00000177106	-0.08956263	0.888783646	0.051203945	no	no	NO
EPS8L3	-0.828068327	0.046178682	1.335558463258466	EPS8L3	ENSG00000198758	-3.428531992	0.010900597	1.962549697044907	no	yes	NO
ERAL1	-4.654565914	0.013502451	1.8695873993877143	ERAL1	ENSG00000132591	-3.775073284	0.04561715	1.3408718485682216	yes	yes	YES
ERBB2	-0.817497969	0.077954811	1.1081570776971412	ERBB2	ENSG00000141736	-1.286670924	0.5276148670618055	0.2776829754608967	no	no	NO
ERBB3	-0.892105732	0.064618976	1.189639931752012	ERBB3	ENSG00000065361	-1.551873307	0.3893207758783726	0.40969242	no	no	NO
ERBB4	-0.440044121	0.2087711515265332	0.6803295133250555	ERBB4	ENSG00000178568	-0.926489073	0.5956342483745058	0.2250203387028748	no	no	NO
ERCC1	-5.448743536	0.016981198	1.770031670068001	ERCC1	ENSG00000012061	-2.213582798	0.172253682	0.7638314871079365	yes	no	NO
ERCC2	-7.322377268	0.002181091	2.661326267247059	ERCC2	ENSG00000104884	-0.939606767	0.236214498	0.626693451	yes	no	YES
ERCC3	-6.32631715	0.007854566	2.104877787805992	ERCC3	ENSG00000163161	-1.669101676	0.2272890440229251	0.6434214979972601	yes	no	YES
ERCC4	-4.820787756	0.017533653	1.7561275900228688	ERCC4	ENSG00000175595	-1.745505308	0.4639490552207318	0.3335297053313554	yes	no	YES
ERCC5	-4.578729307	0.045057771	1.3462302918807645	ERCC5	ENSG00000134899	-2.222086799	0.4102563343321059	0.3869447047435037	yes	no	NO
ERCC6	0.6504104956366205	0.1106891499307539	0.9558949478307832	ERCC6	ENSG00000225830	-2.876748504	0.192187838	0.7162740997842341	no	no	NO
ERCC6L	-4.268840161	0.001318817	2.8798154842464454	ERCC6L	ENSG00000186871	-2.423072277	0.2394536619422675	0.6207785169460377	yes	no	NO
ERCC6L2	-0.28590272	0.1020739609181722	0.9910850323679916	ERCC6L2	ENSG00000182150	0.012222244	0.9697274394716608	0.013350315	no	no	NO
ERCC8	0.3178076818265705	0.3358920407888824	0.4738002869663803	ERCC8	ENSG00000049167	-1.872089998	0.2765660832267949	0.5582010808088164	no	no	NO
ERF	-1.367472033	0.015609612	1.806607880489252	ERF	ENSG00000105722	-1.677777427	0.2315822796830953	0.6352946752135067	no	no	NO
ERGIC1	-1.363187617	0.012080079	1.917930231	ERGIC1	ENSG00000113719	-5.102204208	0.061579977	1.2105604762005953	no	no	NO
ERLIN1	-1.03029446	0.042756994	1.368992831565888	ERLIN1	ENSG00000107566	-2.550019246	0.2161025504997539	0.6653401074275744	no	no	NO
ERLIN2	0.8444748465433438	0.014754693	1.8310698200943325	ERLIN2	ENSG00000147475	0.1407658139595616	0.049986587	1.301146515838549	no	no	NO
ERMARD	0.2585795475001891	0.4830570923346143	0.3160015371147918			-0.215407076	0.5494962691674252	0.2600352518947229	no	no
ESAM	-0.349226813	0.07338071	1.1344180898738667	ESAM	ENSG00000149564	-0.068835791	0.8839550703504819	0.053569809	no	no	NO
ESCO2	-1.415755276	0.048281075	1.3162230731035884	ESCO2	ENSG00000171320	-5.172703722	0.037403707	1.427085352	no	yes	YES
ESPN	0.088937239	0.617636746	0.2092668737253341	ESPN	ENSG00000187017	-0.234747836	0.236050139	0.6269957398629084	no	no	NO
ESR1	-0.413460669	0.5621336907050425	0.2501603850881018	ESR1	ENSG00000091831	-0.891024535	0.206616187	0.6848356578746203	no	no	NO
ESR2	-1.443808579	0.029115531	1.5358752858087656	ESR2	ENSG00000140009	-1.518555359	0.421974124	0.3747141792922155	no	no	NO
ESRP1	0.4563278651958078	0.13216206	0.8788931999248125	ESRP1	ENSG00000104413	-1.341751797	0.4896519228288504	0.3101125357104961	no	no	NO
ESRRB	0.1260425463933866	0.397930281	0.4001930111643675			-0.200150689	0.5196957941739624	0.2842507978479718	no	no
ETFA	1.820024166951337	0.000769393	3.113851682042536	ETFA	ENSG00000140374	0.1346259113909378	0.7246985998829896	0.139842578	no	no	NO
ETFB	-1.886403678	0.1443499055648261	0.8405834959030274	ETFB	ENSG00000105379	0.4348799968422236	0.8765100431592566	0.057243103	no	no	NO
ETFDH	-0.456519864	0.1697988914124449	0.7700651495162683	ETFDH	ENSG00000171503	-2.902762801	0.1803713366183312	0.7438324764256864	no	no	NO
ETHE1	-0.335079604	0.3380194757197693	0.4710582761899382	ETHE1	ENSG00000105755	0.029384094	0.9630297918479204	0.016360278	no	no	NO
ETV6	-1.066138884	0.255858707	0.5919997995522365	ETV6	ENSG00000139083	-0.951224588	0.4501732940855887	0.3466202724969399	no	no	NO
EVC	-0.556486703	0.041646171	1.380424922740377	EVC	ENSG00000072840	-0.811174862	0.6013382791483877	0.2208811495658123	no	no	NO
EVC2	-0.53662806	0.076639533	1.1155471487319135	EVC2	ENSG00000173040	-0.892586105	0.5608427890328752	0.2511588596420453	no	no	NO
EWSR1	-1.473414132	0.011345802	1.9451648041585945	EWSR1	ENSG00000182944	-2.872663242	0.3592705784490185	0.4445783467820503	no	no	YES
EXOC6B	-0.077520355	0.7737968568752608	0.1113730386939965	EXOC6B	ENSG00000144036	-1.23680771	0.523006068	0.2814932724487875	no	no	NO
EXOC7	-2.452982666	0.00601512	2.220755727170664	EXOC7	ENSG00000182473	-5.287913006	0.071702309	1.1444668612459938	yes	no	YES
EXOC8	-2.58295767	0.093782095	1.027880069537089			-3.455911455	0.2430949959832065	0.6142239808491694	no	no
EXOSC2	-5.201670765	0.036494466	1.4377729835469442	EXOSC2	ENSG00000130713	-2.715578238	0.1340512131198751	0.8727292514395221	yes	no	YES
EXOSC3	-2.242184204	0.1051670515089848	0.9781203019041111	EXOSC3	ENSG00000107371	-2.375275716	0.3493520945478716	0.4567366485800808	no	no	YES
EXOSC5	-4.402751392	0.024348943	1.6135198858744002	EXOSC5	ENSG00000077348	-1.928270707	0.2454535951821706	0.610030602	yes	no	YES
EXOSC8	-3.867802737	0.029869484	1.5247722853897243	EXOSC8	ENSG00000120699	-1.603093225	0.503835921	0.2977108722689499	yes	no	YES
EXOSC9	-4.166627659	0.01441302	1.8412450162703395	EXOSC9	ENSG00000123737	-0.620720843	0.5610631103854524	0.2509882849994672	yes	no	YES
EXPH5	-2.030874043	0.1653222761645695	0.7816686239631131	EXPH5	ENSG00000110723	-3.303728267	0.2874793802996141	0.5413932999943217	no	no	NO
EXT1	-1.006370572	0.054628986	1.2625768645227409	EXT1	ENSG00000182197	-1.177473736	0.5509766293768132	0.2588668221063725	no	no	NO
EXT2	-3.729883151	0.027605523	1.5590040220535113	EXT2	ENSG00000151348	-1.81021434	0.2858162277372144	0.5439131169843363	yes	no	NO
EXTL3	-3.831895503	0.020774258	1.682474480281362	EXTL3	ENSG00000012232	-2.692472757	0.1950505323870719	0.7098528599512565	yes	no	NO
EYA1	0.8750541073512034	0.040627951	1.3911750751931842	EYA1	ENSG00000104313	-0.156734961	0.4673081538018623	0.3303966411450396	no	no	NO
EYA4	0.93792932	0.017516775	1.7565458570676311	EYA4	ENSG00000112319	-0.146075086	0.8016391976771443	0.096021055	no	no	NO
EYS	1.2630857897865606	0.015924978	1.7979211613025137	EYS	ENSG00000188107	0.2236661586556748	0.6682715622574882	0.1750470195248575	no	no	NO
EZH2	-2.596851657	0.042297329	1.3736870518402278	EZH2	ENSG00000106462	-3.950453155	0.1482865729998951	0.8288981715343293	yes	no	YES
EZR	-1.666930834	0.09871375	1.0056223514897982	EZR	ENSG00000092820	-4.178361836	0.1651716698824255	0.7820644404831132	no	no	NO
F10	-0.736395299	0.203613777	0.6911928405100292	F10	ENSG00000126218	-2.389488516	0.2580716113933939	0.5882597664491042	no	no	NO
F11	0.3790002064333856	0.068760613	1.1626602574321905	F11	ENSG00000088926	-1.611635408	0.4998595952579021	0.3011519667995609	no	no	NO
F12	-0.01216842	0.9470812737573916	0.02361275	F12	ENSG00000131187	-0.126297135	0.7870066543244882	0.1040215955644571	no	no	NO
F13A1	-0.519871834	0.094312392	1.025431242115564	F13A1	ENSG00000124491	-3.003453864	0.004888035	2.310865734830409	no	yes	NO
F13B	-1.584172095	0.019227158	1.7160849056865612	F13B	ENSG00000143278	-4.488447066	0.060744	1.216496611	no	no	NO
F2	-1.555413663	0.082861313	1.081648186785693	F2	ENSG00000180210	-4.776569038	0.087475235	1.0581148828390434	no	no	NO
F5	0.3181575318512923	0.335822528	0.4738901737983096	F5	ENSG00000198734	-1.049698827	0.5144294301961392	0.288674194	no	no	NO
F7	-1.460945039	0.057414612	1.2409775656639823	F7	ENSG00000057593	0.4537224025507262	0.5503253119676972	0.2593805115481247	no	no	NO
F8	-0.083192669	0.7517384400662424	0.1239332415833383	F8	ENSG00000185010	0.1916248823457345	0.6707691768357213	0.1734269022939191	no	no	NO
F9	1.2007658913663877	0.009646454	2.015632323488604	F9	ENSG00000101981	0.076164023	0.5406092764569098	0.2671165063999969	no	no	NO
FA2H	-0.718843645	0.035784781	1.446301631	FA2H	ENSG00000103089	0.3598503343224489	0.5449783117460417	0.2636207807993893	no	no	NO
FADD	-1.099310502	0.1068175570635677	0.9713573586449584	FADD	ENSG00000168040	-4.719054309	0.008631164	2.063930618142865	no	yes	NO
FAH	-0.808966893	0.035381458	1.4512242720768878	FAH	ENSG00000103876	-1.769160876	0.2735298440365289	0.5629952821521856	no	no	NO
FAM111A	-1.414123452	0.02412001	1.6176225151778945	FAM111A	ENSG00000166801	-1.776464262	0.2809081499297524	0.5514356605201238	no	no	NO
FAM111B	1.6075297170292666	0.001643238	2.7842994213578107	FAM111B	ENSG00000189057	-0.201187104	0.3975111054613868	0.4006507337415315	no	no	NO
FAM149B1	-0.491280387	0.3310246190547702	0.4801397055534797	FAM149B1	ENSG00000138286	-2.982592729	0.2451512076003258	0.6105659631036436	no	no	NO
FAM161A	-0.611870441	0.2029940629636048	0.6925166638594517	FAM161A	ENSG00000170264	0.2761527845255261	0.5077750876249376	0.2943286102216976	no	no	NO
FAM20A	-0.33869113	0.027952015	1.5535868856930746	FAM20A	ENSG00000108950	-1.730375909	0.3862607174812413	0.4131194571376249	no	no	NO
FAM20C	0.071691	0.4408030161764461	0.3557554425040357	FAM20C	ENSG00000177706	-0.086239634	0.5154211844155221	0.2878377354054284	no	no	NO
FAM47C	1.251193055	0.023026475	1.637772543292126	FAM47C	ENSG00000198173	-0.214531858	0.4374275810071959	0.3590938369783293	no	no	NO
FAM50A	-0.621899838	0.1926500459637266	0.7152308830341079	FAM50A	ENSG00000071859	-0.156730931	0.8319196855105472	0.079918599	no	no	YES
FAM71F1	-0.273679118	0.4267752522846216	0.3698007722556335	FAM71F1	ENSG00000135248	-1.873125875	0.3738509788275262	0.4273014779333458	no	no	NO
FAM83H	-0.344774509	0.3623774251687733	0.4408388651619089	FAM83H	ENSG00000180921	-2.320164588	0.1897305069946309	0.7218628327686503	no	no	NO
FAN1	-0.143675103	0.4515301192757794	0.345313275	FAN1	ENSG00000198690	-0.846014512	0.6391263852284401	0.1944132529840989	no	no	NO
FANCA	-4.714001545	0.0625359	1.2038705934555152	FANCA	ENSG00000187741	-2.33604237	6.488082452128452e-05	4.187883639642019	no	yes	NO
FANCB	1.1164515135224184	0.004075227	2.389848188331218	FANCB	ENSG00000181544	-0.261990164	0.4955610524439674	0.3049028333963348	no	no	YES
FANCC	-3.538399613	0.037818819	1.4222920347171375	FANCC	ENSG00000158169	-2.109039382	0.2132251695923994	0.6711615314939444	yes	no	YES
FANCD2	-3.396972253	0.00517171	2.2863658117814176	FANCD2	ENSG00000144554	-2.221092827	0.099514036	1.0021156604907095	yes	no	YES
FANCE	-4.027942789	0.000678401	3.1685137261759078	FANCE	ENSG00000112039	-1.289450263	0.4812971532900784	0.3175867070200583	yes	no	NO
FANCF	-2.390265447	0.1080982841079466	0.9661811997410906	FANCF	ENSG00000183161	-3.717990915	0.2338542448679838	0.6310547424712774	no	no	NO
FANCG	-1.17624904	0.099349473	1.0028344306909298	FANCG	ENSG00000221829	-4.875546786	0.099359444	1.0027908483695422	no	no	NO
FANCI	-5.426660264	0.02437665	1.6130259725994582	FANCI	ENSG00000140525	-2.629176456	0.1117867434974276	0.9516096952623888	yes	no	NO
FANCL	-3.420273714	0.052059425	1.283500636	FANCL	ENSG00000115392	-0.857617993	0.7011688141281033	0.1541774082560356	no	no	YES
FANCM	-0.896418718	0.064168115	1.1926807193154818	FANCM	ENSG00000187790	-0.959878537	0.5279940268248838	0.2773709905943429	no	no	YES
FAR1	1.5069829378014337	0.006450859	2.1903824461963914	FAR1	ENSG00000197601	-0.296329193	0.1686844706322789	0.7729248974295214	no	no	YES
FARS2	-5.636115375	0.011859098	1.9259483409555933	FARS2	ENSG00000145982	-0.760026974	0.6331043076563665	0.1985247315187667	yes	no	YES
FARSA	-5.95865357	0.051556051	1.2877203533985355	FARSA	ENSG00000179115	-2.249270266	0.3491905858076665	0.4569374734054571	no	no	YES
FARSB	-4.764209049	0.052196672	1.2823571857099527	FARSB	ENSG00000116120	-3.021164473	0.1925636356041096	0.7154257231697834	no	no	YES
FAS	-0.990973075	0.2137261290700367	0.6701423799545584	FAS	ENSG00000026103	-2.683968153	0.057552279	1.239937476892066	no	no	NO
FASLG	1.7392245223000042	0.00262109	2.581518057266914	FASLG	ENSG00000117560	0.01396433	0.9744382695841984	0.011245668	no	no	NO
FASTKD2	-0.148366348	0.076816302	1.1145466031513056	FASTKD2	ENSG00000118246	-0.9647873	0.5992982664998505	0.2223569785201647	no	no	NO
FAT2	-3.302164974	0.038053305	1.419607613282374	FAT2	ENSG00000086570	-0.600890993	0.6001312443795764	0.2217537621550682	yes	no	NO
FAT4	-0.34377593	0.1363804485165238	0.8652478856179506	FAT4	ENSG00000196159	-3.410156965	0.000740286	3.130600441600349	no	yes	NO
FBLN1	0.3938030294673519	0.2441784588619632	0.6122926516524936	FBLN1	ENSG00000077942	0.4288000153363434	0.3657714899870449	0.4367901485693873	no	no	NO
FBLN5	-1.892513413	0.016180891	1.7909975686674309	FBLN5	ENSG00000140092	-0.627371645	0.7515368630977153	0.1240497122862767	no	no	NO
FBN1	1.7273388501091127	0.000262136	3.5814734270176163	FBN1	ENSG00000166147	-0.14419315	0.7605479457621395	0.1188734023557887	no	no	NO
FBN2	-0.119001915	0.6792666018648796	0.1679597382465526	FBN2	ENSG00000138829	0.2091575027683664	0.6881760746781784	0.1623004302560138	no	no	NO
FBP1	-1.486254273	0.039253161	1.4061253628452544	FBP1	ENSG00000165140	-5.402823107	0.054482991	1.2637390603326433	no	no	NO
FBXL4	-0.0208037	0.906884927	0.042447816			-4.163321822	0.004520425	2.3448207277266717	no	yes
FBXO11	-1.6186855	0.001615135	2.7917912558822584	FBXO11	ENSG00000138081	-1.986453928	0.2542496747833708	0.5947395939209613	no	no	YES
FBXO28	-1.3872366	0.0223612	1.650504896424214	FBXO28	ENSG00000143756	-1.814521666	0.3370322762442492	0.4723285064771556	no	no	NO
FBXO31	-0.285792125	0.4325847746026187	0.3639287702007428	FBXO31	ENSG00000103264	-2.210119613	0.2115287794782497	0.6746305364766485	no	no	NO
FBXO38	-0.383069897	0.1602638138357889	0.7951645264637603	FBXO38	ENSG00000145868	-1.6411684	0.4242708944883228	0.3723567603537631	no	no	NO
FBXO7	-0.698177436	0.180049164	0.744608891	FBXO7	ENSG00000100225	-4.515280004	0.1527743758182548	0.8159494819772498	no	no	NO
FBXW11	0.5062186717813274	0.1029481033158235	0.98738165	FBXW11	ENSG00000072803	-1.535400088	0.2525663991281885	0.5976244275093509	no	no	NO
FBXW7	0.1393936372006356	0.7843547477544311	0.1054874702916754	FBXW7	ENSG00000109670	-3.225392883	0.3857490353222621	0.4136951513432126	no	no	NO
FCGR3A	2.1169142703065083	0.000598235	3.223128148138745	FCGR3A	ENSG00000203747	-0.175390303	0.5166294647842342	0.2868208284602434	no	no	NO
FCHO1	-2.315248723	0.046401182	1.3334709561851632			-1.32685247	0.4318423239992743	0.3646747955854815	yes	no
FDPS	-5.910705979	0.002632211	2.5796793042924526	FDPS	ENSG00000160752	-1.17544635	0.5701690389560481	0.2439963692356266	yes	no	YES
FDX2	-4.335615015	0.029263675	1.5336711374953964			-2.034231508	0.2031811899480932	0.6921165005213574	yes	no
FDXR	-6.783454075	0.00765393	2.116115522612266	FDXR	ENSG00000161513	-1.282755715	0.2894271659316484	0.538460708	yes	no	YES
FECH	-5.761964066	0.014764007	1.8307957600449123	FECH	ENSG00000066926	-2.196563762	0.1731654621460458	0.761538724	yes	no	NO
FERMT1	-0.548825748	0.021574163	1.6660660385394774	FERMT1	ENSG00000101311	-1.452440137	0.5074324685261454	0.2946217474993858	no	no	NO
FERMT3	-2.362939485	0.047761618	1.3209209687651862	FERMT3	ENSG00000149781	-1.942544442	0.5566038970742286	0.254453757	yes	no	NO
FEZF1	0.077398167	0.6033754372386281	0.2194123734597572	FEZF1	ENSG00000128610	-1.770183743	0.2846955025789957	0.5456193934802053	no	no	NO
FGA	0.079423015	0.8373136968084388	0.077111805	FGA	ENSG00000171560	-1.510354274	0.3399628974173559	0.4685684780346935	no	no	NO
FGB	-1.169094145	0.138066843	0.8599106052718326	FGB	ENSG00000171564	0.050669248	0.96470304	0.015606353	no	no	NO
FGD1	0.6064091205600887	0.06721419	1.1725390310436588	FGD1	ENSG00000102302	-0.083625286	0.8845191516321852	0.053292759	no	no	NO
FGD4	1.7149723669265748	0.00273482	2.5630712665371105	FGD4	ENSG00000139132	-0.538707283	0.3216098404085233	0.4926706714604652	no	no	NO
FGF10	0.5665832952727271	0.052839904	1.277037981	FGF10	ENSG00000070193	-0.55054061	0.1327749857664249	0.8768837364655071	no	no	NO
FGF12	0.4670011355762828	0.082584101	1.0831035521297177	FGF12	ENSG00000114279	-2.048768558	0.2268578775411965	0.6442461354490002	no	no	NO
FGF13	1.4638950469816958	0.002477081	2.6060598554749377	FGF13	ENSG00000129682	-0.135618617	0.470829358	0.3271364655026795	no	no	NO
FGF14	-0.242327568	0.3726176969281435	0.4287365227738435	FGF14	ENSG00000102466	-1.688213633	0.3706132678263015	0.4310790371471616	no	no	NO
FGF16	0.4516245690114446	0.076128489	1.1184527905306143			-0.575970709	0.4133656143333337	0.3836656528330449	no	no
FGF17	0.7462026887945692	0.014306853	1.844455876878568	FGF17	ENSG00000158815	-0.493622103	0.3786556543523502	0.4217555536005209	no	no	NO
FGF20	0.2659693151022363	0.4306952153999409	0.3658299527949703	FGF20	ENSG00000078579	0.1400017570208572	0.6372318474011871	0.1957025272761666	no	no	NO
FGF23	-2.220268967	0.083303554	1.0793364677627193	FGF23	ENSG00000118972	-0.971982488	0.7670669884100122	0.1151667072029856	no	no	NO
FGF3	-1.348638526	0.1686926880124991	0.7729037415047968	FGF3	ENSG00000186895	-2.878928302	0.2084407043172935	0.681017468	no	no	NO
FGF5	0.2807556035151183	0.4684866744339853	0.3293027576088455	FGF5	ENSG00000138675	-1.86582338	0.3490800915046637	0.4570749188633162	no	no	NO
FGF8	-1.516353675	0.005518582	2.258172538751906	FGF8	ENSG00000107831	-0.852918414	0.6591631069836611	0.1810071078670571	no	no	NO
FGF9	0.052884009	0.8684520163073597	0.061254172	FGF9	ENSG00000102678	-1.507171132	0.4389367743858928	0.3575980321788963	no	no	NO
FGFR1	-2.305500347	0.036472195	1.4380381032242486	FGFR1	ENSG00000077782	-4.460173156	0.1321645722841612	0.8788849451793213	yes	no	YES
FGFR2	-0.141489889	0.5059752223821155	0.2958707500499154	FGFR2	ENSG00000066468	-1.181863134	0.4050641650572226	0.3924761759877079	no	no	YES
FGFR3	-0.099781795	0.500801911	0.3003340222310909			-1.731243539	0.2788808275729318	0.554581341	no	no
FGG	1.2013691770802948	0.007614581	2.118353979261026	FGG	ENSG00000171557	-1.786630195	0.3159111396028011	0.5004350598095388	no	no	NO
FH	-0.256271346	0.028490535	1.545299399750241	FH	ENSG00000091483	0.1936739728205392	0.1409415722318314	0.8509608881686765	no	no	YES
FHL1	1.2122387725225396	0.017534304	1.756111459717831	FHL1	ENSG00000022267	-0.320972112	0.6612735126485889	0.1796188726399438	no	no	NO
FHL2	0.2504202283476217	0.5506662240672957	0.2591115608004475	FHL2	ENSG00000115641	-1.076106814	0.5614569894138774	0.2506835073912383	no	no	NO
FHOD3	-0.242046256	0.4708756126381843	0.327093802	FHOD3	ENSG00000134775	-0.221491532	0.303183309	0.518294711	no	no	NO
FIBP	-1.994624046	0.06841121	1.164872726217535	FIBP	ENSG00000172500	-2.298024178	0.1288532843455112	0.8899045072259705	no	no	NO
FIG4	-1.682423178	0.072074316	1.1422194732217248	FIG4	ENSG00000112367	-0.574421861	0.6868290302340625	0.1631513567784282	no	no	NO
FIGLA	0.8359817392618095	0.091007923	1.0409207959035454	FIGLA	ENSG00000183733	-0.492970247	0.062566566	1.2036576834846422	no	no	NO
FITM2	-0.40285342	0.6262671235442003	0.2032403863796464	FITM2	ENSG00000197296	-1.906326136	0.1310439141989303	0.8825831432881089	no	no	NO
FKBP10	-0.705572554	0.01322182	1.8787087561710567	FKBP10	ENSG00000141756	0.4978796467033335	0.2553515095272704	0.5928615704404127	no	no	NO
FKBP14	-0.766306372	0.050420022	1.2973969685809257	FKBP14	ENSG00000106080	-1.125975984	0.3913989371512829	0.4073803580085226	no	no	NO
FKBP5	-0.571264127	0.1363754737589319	0.8652637276920894	FKBP5	ENSG00000096060	-1.157686224	0.5317293231011421	0.2743093891312432	no	no	NO
FKBP6	0.1181151868803973	0.2570789097485954	0.5899335505664178	FKBP6	ENSG00000077800	-0.719937004	0.1212212780494178	0.916421141	no	no	NO
FKRP	-0.558589176	0.2371754023922713	0.6249303539217516	FKRP	ENSG00000181027	-2.346741795	0.2106286400421115	0.6764825763291897	no	no	NO
FKTN	1.9819674419497677	0.000864912	3.0630282492831187	FKTN	ENSG00000106692	-0.433795712	0.1261217535119521	0.8992099997440605	no	no	NO
FLAD1	0.1821976121752634	0.3983402440511128	0.3997458148901592	FLAD1	ENSG00000160688	0.134743535	0.6569636493115389	0.1824586598772958	no	no	NO
FLCN	-1.559397412	0.04551183	1.3418756975168142	FLCN	ENSG00000154803	-0.122124445	0.9501475186490504	0.022208961	no	no	NO
FLG	0.243923106	0.1702926320649743	0.7688041419537033	FLG	ENSG00000143631	0.1629214673350905	0.2560937236337549	0.5916010651263705	no	no	NO
FLG2	1.215714899463174	0.001613003	2.7923647348806777	FLG2	ENSG00000143520	-1.434683667	0.4174860321704238	0.3793580501271709	no	no	NO
FLI1	-0.554165423	0.039461491	1.4038265080752053	FLI1	ENSG00000151702	-0.166608809	0.5705454459641367	0.2437097567753542	no	no	NO
FLNA	-0.413476448	0.099798326	1.000876743609466	FLNA	ENSG00000196924	-0.150593148	0.7987645509944866	0.097581217	no	no	NO
FLNB	-1.511073076	0.043554624	1.360965730976203	FLNB	ENSG00000136068	-2.737057284	0.4188800534019218	0.3779103197622677	no	no	NO
FLNC	-1.788579694	0.029749453	1.5265210098420905	FLNC	ENSG00000128591	-5.726775581	0.04866379	1.3127940732030643	no	yes	NO
FLRT1	-1.140919625	0.4086937366891416	0.3886020178846563	FLRT1	ENSG00000126500	-2.239841747	0.2680988149922951	0.5717051056122141	no	no	NO
FLRT3	-0.345815609	0.2907115472589865	0.5365377174168449	FLRT3	ENSG00000125848	-1.025899415	0.5904693691669733	0.228802627	no	no	NO
FLT4	-1.87215324	0.056529229	1.2477269368299118	FLT4	ENSG00000037280	0.079380168	0.9669638524206416	0.014589761	no	no	NO
FLVCR1	-0.203886986	0.1985658676024224	0.7020954022952689	FLVCR1	ENSG00000162769	0.003004927	0.997388039	0.001135844	no	no	NO
FLVCR2	-0.429906813	0.081363129	1.0895723577013312	FLVCR2	ENSG00000119686	0.140286803	0.7960237007165042	0.099074001	no	no	NO
FMN2	0.7426272291613817	0.096020556	1.0176357836869494	FMN2	ENSG00000155816	-0.537569084	0.2799827572707867	0.5528687138461117	no	no	NO
FMO3	1.2095013216476178	0.004269136	2.3696600497499127	FMO3	ENSG00000007933	-0.182005735	0.6668864728155128	0.175948092	no	no	NO
FMR1	1.042798896842039	0.017891179	1.7473610509006767	FMR1	ENSG00000102081	-0.197981329	0.7030994191170523	0.1529832608676084	no	no	NO
FN1	-1.344568014	0.058756029	1.2309475615555407	FN1	ENSG00000115414	-1.750808751	0.3493016488739322	0.4567993642760093	no	no	NO
FNIP1	-0.032616109	0.8808551331762632	0.05509551	FNIP1	ENSG00000217128	-0.105423961	0.8237767453524967	0.084190472	no	no	NO
FNTA	-2.909031161	0.042017075	1.376574180893545	FNTA	ENSG00000168522	-0.584766736	0.8186547392043481	0.08689922	yes	no	YES
FOCAD	0.000605244	0.9975019878648428	0.00108623	FOCAD	ENSG00000188352	-0.698928847	0.6780370729021252	0.1687465596482027	no	no	NO
FOLR1	0.3393179921033639	0.4080683074616494	0.3892671333056173	FOLR1	ENSG00000110195	-0.033476195	0.8596730102986014	0.065666708	no	no	NO
FOS	-0.459226221	0.30120174	0.5211425229569521	FOS	ENSG00000170345	0.4536299499789072	0.3085672369824945	0.5106501882958071	no	no	NO
FOXA2	0.2093769344441609	0.1816904193248369	0.7406679727693257	FOXA2	ENSG00000125798	-0.172221749	0.5975423823042534	0.2236312857805102	no	no	NO
FOXB1	0.6316915114424432	0.044362393	1.352985031130524	FOXB1	ENSG00000171956	-0.041068084	0.9126306331804606	0.039704958	no	no	NO
FOXC1	-0.729931043	0.1494936665141659	0.8253772063777747	FOXC1	ENSG00000054598	-2.550551762	0.2335728133154547	0.6315777082813482	no	no	NO
FOXC2	-0.394778225	0.025226659	1.5981402632243251	FOXC2	ENSG00000176692	0.71930111	0.024426873	1.6121321246802098	no	no	NO
FOXE1	-0.653465204	0.2799140558019312	0.5529752930166864	FOXE1	ENSG00000178919	-1.493963718	0.2909906331082244	0.5361209905841396	no	no	NO
FOXE3	0.1069139461011514	0.3342075002941348	0.4759838078842656	FOXE3	ENSG00000186790	-0.45806853	0.024043551	1.6190013864898194	no	no	NO
FOXF1	-0.347941445	0.2366756350198721	0.6258464489617993	FOXF1	ENSG00000103241	-3.965032425	0.004631275	2.3342994515924285	no	yes	NO
FOXG1	-0.017779035	0.9608139188659266	0.017360714	FOXG1	ENSG00000176165	-1.537127111	0.3746365391955544	0.4263898671179684	no	no	NO
FOXI1	-0.13653875	0.6953439871627592	0.1578002964624897	FOXI1	ENSG00000168269	-2.7806939	0.198351197	0.7025651752221846	no	no	NO
FOXJ1	-1.248661191	0.000642331	3.1922413701590124	FOXJ1	ENSG00000129654	-1.076976111	0.6007620457846832	0.2212975124668495	no	no	NO
FOXL2	-0.454862437	0.2569368750327905	0.5901735622419698	FOXL2	ENSG00000183770	-2.010326509	0.3508656743027523	0.4548591173647809	no	no	NO
FOXN1	-1.244826006	0.022203731	1.6535740348461674	FOXN1	ENSG00000109101	-1.371731467	0.4770075664126163	0.3214747320181987	no	no	NO
FOXN2	-0.537626243	0.2189426969113949	0.6596695366284172	FOXN2	ENSG00000170802	-0.58904455	0.7527144985480797	0.1233697186425115	no	no	NO
FOXP1	-0.163621254	0.3091505565976604	0.5098299672564047	FOXP1	ENSG00000114861	-2.830987077	0.242781771	0.6147839252244544	no	no	YES
FOXP2	0.1306812750960363	0.6233022278952225	0.2053013207882963	FOXP2	ENSG00000128573	-0.370205782	0.1283077053951138	0.8917472617069568	no	no	NO
FOXP3	1.2305725644364596	0.00851456	2.069837785845244	FOXP3	ENSG00000049768	-0.530393907	0.036312127	1.4399483122852512	no	no	NO
FOXQ1	0.5497727859815864	0.035253564	1.4527969713117956	FOXQ1	ENSG00000164379	0.010983001	0.9862286321895676	0.006022393	no	no	NO
FOXRED1	-0.709559137	0.001883348	2.7250694447866937	FOXRED1	ENSG00000110074	-0.980460481	0.5420599824627235	0.2659526532933202	no	no	NO
FPR1	-0.585608712	0.033651075	1.4730010528761095	FPR1	ENSG00000171051	-1.68502747	0.3271035041353627	0.4853148034185816	no	no	NO
FRA10AC1	1.7255449236086953	0.000905225	3.0432435581016097	FRA10AC1	ENSG00000148690	-0.284128581	0.3902338604548746	0.4086750497270036	no	no	NO
FRAS1	0.2854867510503486	0.5060201373974771	0.2958321997875047			0.1361847687951569	0.095463505	1.020162625490847	no	no
FREM1	0.2720149667942466	0.138855128	0.8574380770407196	FREM1	ENSG00000164946	-3.096064587	0.084467887	1.073308372297536	no	no	NO
FREM2	0.1998566646925324	0.4605161013000052	0.3367551807038375	FREM2	ENSG00000150893	-2.247139328	0.2308801076961217	0.6366134836699311	no	no	NO
FRMD4A	-0.610561493	0.1634712651201461	0.7865585763156528	FRMD4A	ENSG00000151474	-3.719091712	0.272545205	0.5645614545494393	no	no	NO
FRMD5	0.075509265	0.8091993773304109	0.09194446	FRMD5	ENSG00000171877	-2.716624635	0.1399622570011673	0.8539890627935229	no	no	NO
FRMD7	1.370147380145002	0.004818609	2.317078342586122	FRMD7	ENSG00000165694	0.4994055967244766	0.010510655	1.9783702225737327	no	no	NO
FRMPD4	1.230714609	0.012807453	1.8925372407258336	FRMPD4	ENSG00000169933	-0.267691756	0.2894697826506176	0.5383967649694585	no	no	NO
FRRS1L	-0.122176156	0.5426090235581811	0.2655129882210508			-0.206402066	0.1544036370139629	0.8113424739711932	no	no
FSCN2	0.7877909367875384	0.007877648	2.1036034239795387	FSCN2	ENSG00000186765	-3.802806793	0.010390301	1.983371858447553	no	yes	NO
FSHB	1.7459308578440231	0.004406312	2.355924776362161	FSHB	ENSG00000131808	-0.293263184	0.4033109964586517	0.3943599365934066	no	no	NO
FSHR	1.010194820490386	0.004535561	2.343369032	FSHR	ENSG00000170820	0.2917795753914636	0.1347512422050618	0.870467223	no	no	NO
FSIP2	0.1383180116557442	0.6892437957861046	0.161627134			-0.365462851	0.3232419303416306	0.4904723083712997	no	no
FTCD	-1.742691734	0.086367492	1.0636496900657908	FTCD	ENSG00000160282	-1.58746086	0.5415475573989246	0.2663633986711418	no	no	NO
FTH1	-3.792766549	0.025840961	1.587691345325709	FTH1	ENSG00000167996	-1.883783892	0.2231775117865684	0.6513495686907306	yes	no	NO
FTL	0.1129454536835706	0.4095993680325228	0.3876407221010728	FTL	ENSG00000087086	0.056790505	0.2940120820709664	0.531634822	no	no	NO
FTO	0.399633946	0.2189047118451149	0.65974489	FTO	ENSG00000140718	-4.010258902	0.004186878	2.378109741198164	no	yes	NO
FTSJ1	0.7806765168357105	0.034319547	1.464458449170192	FTSJ1	ENSG00000068438	-0.41029479	0.0542927	1.2652585616336918	no	no	YES
FUCA1	-0.274820733	0.049362	1.306607250506691	FUCA1	ENSG00000179163	-1.843845749	0.3597799713804674	0.4439630170912243	no	no	NO
FUS	-0.709521441	0.05942159	1.2260557300720831	FUS	ENSG00000089280	-2.68321217	0.2043377129204128	0.6896514718319898	no	no	YES
FUT8	0.4429908315812382	0.014135135	1.849700034	FUT8	ENSG00000033170	-1.204732797	0.562289402	0.2500401016071668	no	no	NO
FXN	-5.386506431	0.009042377	2.043717386	FXN	ENSG00000165060	-2.924088532	0.059323194	1.2267754768887926	yes	no	YES
FXR1	0.050660741	0.7383750762939782	0.1317229712598754	FXR1	ENSG00000114416	-1.502144089	0.453031462	0.3438716359914472	no	no	NO
FXYD2	-0.16344504	0.085760341	1.0667135001351846	FXYD2	ENSG00000137731	-0.05498658	0.9435773894499662	0.025222474	no	no	NO
FYB1	-0.705944467	0.075540505	1.1218201170371889			-0.132762538	0.6399026011405888	0.1938861244633382	no	no
FYCO1	0.2830926459299049	0.2949672958870495	0.5302261331850313	FYCO1	ENSG00000163820	-0.421041644	0.084826445	1.0714687336152755	no	no	NO
FZD2	-1.969745436	0.1564462647861918	0.8056348013392043	FZD2	ENSG00000180340	-2.261056641	0.1778176091726389	0.7500252333105268	no	no	YES
FZD4	-0.240249527	0.3301408301124703	0.481300761	FZD4	ENSG00000174804	0.3086189930284573	0.03401618	1.468314456390526	no	no	NO
FZD6	0.1992809471032828	0.4044757023718401	0.3931075621673479	FZD6	ENSG00000164930	-0.57299104	0.1718240972263364	0.7649159292210295	no	no	NO
FZR1	-1.052975517	0.1060261058443524	0.9745871891856728	FZR1	ENSG00000105325	0.3759343205510855	0.4895439416409737	0.3102083196816829	no	no	NO
G6PC3	1.975467577291262	0.000958654	3.0183381107080267	G6PC3	ENSG00000141349	-0.120732875	0.6824011812795996	0.1659602300486699	no	no	NO
G6PD	0.4101109883723277	0.1103943554581445	0.9570531318246674	G6PD	ENSG00000160211	-0.136064035	0.6279009009255274	0.2021088938062721	no	no	NO
GAA	-0.555879671	0.2574609268216506	0.5892886716843057	GAA	ENSG00000171298	-2.061039807	0.3471287826092691	0.4595093747753345	no	no	NO
GABBR1	-1.500825943	0.005450677	2.2635495502776086	GABBR1	ENSG00000204681	-2.245255074	0.250415457	0.6013388669090912	no	no	NO
GABBR2	-0.644896722	0.192323205	0.7159683132939054	GABBR2	ENSG00000136928	0.095131171	0.7710707656348175	0.1129057623973077	no	no	NO
GABRA1	0.037400461	0.8779066584722794	0.056551657	GABRA1	ENSG00000022355	-0.793550818	0.6049233187675627	0.2182996738545581	no	no	NO
GABRA2	1.0105200070826548	0.021709186	1.663356458954115	GABRA2	ENSG00000151834	-0.494518184	0.3196430808451811	0.495334692	no	no	NO
GABRA3	1.6502694506576008	0.000301171	3.5211869198261168	GABRA3	ENSG00000011677	-0.096913441	0.8072813248602684	0.092975094	no	no	NO
GABRA5	-0.926831136	0.2159908895936384	0.6655645668243163	GABRA5	ENSG00000186297	0.6402375638354827	0.163806315	0.7856693606085702	no	no	NO
GABRB1	0.1454932762449305	0.4835052562942862	0.3155988002424161	GABRB1	ENSG00000163288	-0.144926879	0.2658188517122452	0.5754142223990045	no	no	NO
GABRB2	0.6742964	0.04175685	1.379272267999676	GABRB2	ENSG00000145864	-0.709833426	0.030535447	1.5151957155081308	no	no	NO
GABRB3	1.0035262224656591	0.016840226	1.773652091299131	GABRB3	ENSG00000166206	0.2604193255716022	0.2383012940025333	0.6228735993797965	no	no	NO
GABRD	-2.123862225	0.008994453	2.046025256152302	GABRD	ENSG00000187730	-0.920387818	0.7441981035242187	0.1283114410465679	yes	no	NO
GABRG2	0.3201772819853709	0.063311233	1.1985192270573182	GABRG2	ENSG00000113327	0.1774830391465552	0.5474017684106776	0.2616938039120872	no	no	NO
GAD1	-2.386730446	0.070882524	1.1494608244317652	GAD1	ENSG00000128683	-1.542385197	0.4843592795606932	0.3148323754494065	no	no	NO
GALC	0.7663378509077371	0.078524002	1.1049975772377525	GALC	ENSG00000054983	-2.844631644	0.2425516232239543	0.6151958146068832	no	no	NO
GALE	-0.896090853	0.05678305	1.2457812802049486	GALE	ENSG00000117308	-3.665876385	0.24302327	0.6143521395099648	no	no	NO
GALK1	-0.01743991	0.955355564	0.019834963	GALK1	ENSG00000108479	0.4395201612973385	0.5318225117416531	0.274233283	no	no	NO
GALM	-0.485734053	0.013750548	1.8616799861570223	GALM	ENSG00000143891	-1.107176248	0.3874794339615964	0.4117513433615962	no	no	NO
GALNS	-1.512718966	0.016209821	1.7902217704293917	GALNS	ENSG00000141012	-3.857186044	0.1228769476556313	0.9105295853397491	no	no	NO
GALNT2	-0.223415136	0.5558932177601558	0.2550086245894443	GALNT2	ENSG00000143641	0.09087166	0.8946912580243676	0.048326806	no	no	NO
GALNT3	0.6979571259910177	0.013281621	1.876748932172924	GALNT3	ENSG00000115339	-1.441659	0.3907246053956159	0.4081292387596906	no	no	NO
GALT	-2.20154322	0.1237031660574915	0.9076191849003706	GALT	ENSG00000213930	-1.737659607	0.6491237602126432	0.1876724938724459	no	no	NO
GAMT	0.1084645032050306	0.6115060211834031	0.213599262	GAMT	ENSG00000130005	-4.307863323	0.1566644906005105	0.805029429	no	no	NO
GAN	-1.700331341	0.2298747192867588	0.6385087880955129			-1.861308743	0.2403233058157547	0.6192041106094063	no	no
GANAB	-0.894304103	0.1874946375149933	0.7270111489013368	GANAB	ENSG00000089597	-1.065547964	0.4817136709798817	0.317211028	no	no	NO
GAPDH	-5.99859034	0.000718851	3.1433609604146886	GAPDH	ENSG00000111640	-2.533313837	0.000275293	3.560204985517134	yes	yes	YES
GAPVD1	-1.540586391	0.1052855864756373	0.9776310793610586	GAPVD1	ENSG00000165219	-4.423602534	0.1982061097555601	0.7028829624025663	no	no	NO
GAS2L2	-0.142528917	0.4594403103094349	0.3377709034010372	GAS2L2	ENSG00000132139	-4.185976472	0.009988045	2.00051953	no	yes	NO
GAS8	-0.642367854	0.2158545963904559	0.6658386990773999	GAS8	ENSG00000141013	-1.295179731	0.1201515016858828	0.9202707968965612	no	no	NO
GATA1	0.6414970708139122	0.1100606699911913	0.958367848	GATA1	ENSG00000102145	-0.144048201	0.6340765416051085	0.1978583137424013	no	no	NO
GATA2	-0.281884447	0.2647141496849771	0.5772228438672713	GATA2	ENSG00000179348	-1.570606598	0.3977416081361663	0.4003989746696983	no	no	NO
GATA3	-0.642818182	0.0713007	1.1469062079707937	GATA3	ENSG00000107485	-2.144437026	0.1989462076375044	0.7012643350690021	no	no	NO
GATA4	-0.563353644	0.045017531	1.3466183280792925	GATA4	ENSG00000136574	-0.800001929	0.5997007199170161	0.22206543	no	no	NO
GATA5	-0.398884776	0.2029792976542991	0.6925482545645567	GATA5	ENSG00000130700	-2.350357404	0.094106521	1.0263802826366528	no	no	NO
GATA6	-0.322692864	0.3468299912552143	0.4598833550439387	GATA6	ENSG00000141448	0.6670264468425801	0.3989714396529358	0.3990581921455228	no	no	NO
GATAD1	-0.062605833	0.7785321510610926	0.1087234476557836	GATAD1	ENSG00000157259	0.3975452095133913	0.5811169078152465	0.235736488	no	no	NO
GATAD2B	-1.222742743	0.1068790471527698	0.9711074266699778	GATAD2B	ENSG00000143614	-1.915671513	0.374409154	0.4266535419501146	no	no	NO
GATM	-0.695737552	0.085140484	1.0698638856523297	GATM	ENSG00000171766	-0.907680664	0.5717951634211916	0.2427595224799036	no	no	NO
GBA2	-0.640346626	0.1219567731065494	0.9137940752918936	GBA2	ENSG00000070610	-1.129148373	0.582291445	0.2348595905722095	no	no	NO
GBE1	-0.672820671	0.215755392	0.6660383417349932	GBE1	ENSG00000114480	-2.405515794	0.1962761855726679	0.7071323906790927	no	no	NO
GBF1	-4.155714276	0.035916786	1.4447025375328804	GBF1	ENSG00000107862	-4.156853519	0.05845915	1.2331475065704185	yes	no	YES
GCDH	-0.936960206	0.1412176809517474	0.8501109246790026	GCDH	ENSG00000105607	-1.823256814	0.4012461589722337	0.396589112	no	no	NO
GCGR	-1.758842151	0.001983496	2.7025687063902555	GCGR	ENSG00000215644	-2.445959569	0.00899746	2.0458800850593497	no	yes	NO
GCH1	0.2434435822806368	0.2201011584681424	0.6573776715993204	GCH1	ENSG00000131979	-1.553118117	0.3270828725010133	0.4853421968504034	no	no	NO
GCK	-0.601568267	0.017266971	1.7627838411569965	GCK	ENSG00000106633	0.2641280054781273	0.7023890498236455	0.1534222676575292	no	no	NO
GCLC	-0.712186507	0.1465170823293975	0.834111738	GCLC	ENSG00000001084	-1.482981974	0.6313932134975258	0.19970009	no	no	NO
GCM2	-0.3880389	0.085830794	1.0663568721148358	GCM2	ENSG00000124827	-2.538987044	0.1818623220959574	0.7402572679555283	no	no	NO
GCNT2	1.0105774265717964	0.029835269	1.5252700353760598	GCNT2	ENSG00000111846	-0.115714439	0.6966158540792753	0.1570066457824716	no	no	NO
GCSH	0.9128768750309422	0.058855558	1.2302125207768235	GCSH	ENSG00000140905	-0.288875735	0.436422434	0.3600929325413601	no	no	NO
GDAP1	-1.371573345	0.012851545	1.8910446543498864	GDAP1	ENSG00000104381	-0.553665566	0.7723068617432565	0.1122101065522873	no	no	NO
GDAP2	-1.031498892	0.1781228739547576	0.7492803062837788	GDAP2	ENSG00000196505	1.2857034920413302	0.1613923786863592	0.7921169774987574	no	no	NO
GDF1	-0.387064686	0.014846024	1.828389835	GDF1	ENSG00000130283	-1.211870956	0.5147592704161306	0.2883958233319478	no	no	NO
GDF11	0.018972157	0.9518315352686392	0.021439911	GDF11	ENSG00000135414	-0.965957724	0.5641999738311549	0.2485669383241925	no	no	NO
GDF2	0.048219224	0.660502728	0.1801253843294722	GDF2	ENSG00000128802	0.7905895443316511	0.064112137	1.1930597458173162	no	no	NO
GDF3	-0.887405678	0.029356637	1.5322936899610484	GDF3	ENSG00000184344	0.2096248409217633	0.1037641616271482	0.9839526185020222	no	no	NO
GDF5	-1.242978648	0.021415145	1.6692789766360745	GDF5	ENSG00000125965	-2.003600503	0.2768272841784352	0.5577911079140518	no	no	NO
GDF6	-0.443127376	0.075926176	1.1196084711685843	GDF6	ENSG00000156466	-3.348062035	0.006348669	2.197317286025108	no	yes	NO
GDF9	-0.759583615	0.015062376	1.822106509438822			-0.859709067	0.5279514291822043	0.2774060301336725	no	no
GDI1	0.3060469624809053	0.1295748327509369	0.8874793430548371	GDI1	ENSG00000203879	-1.145566692	0.5306803977341424	0.2751669540384536	no	no	NO
GEMIN4	-3.858771964	0.015371599	1.813280955	GEMIN4	ENSG00000179409	-4.94989773	0.01672879	1.7765354789314065	yes	yes	YES
GEMIN5	-4.772315195	0.001601136	2.79557188	GEMIN5	ENSG00000082516	-3.441254587	0.000134458	3.871413559527904	yes	yes	YES
GFAP	0.6295822919146343	0.075303466	1.1231850327204391	GFAP	ENSG00000131095	-3.984004118	0.00900852	2.045346548	no	yes	NO
GFER	-4.460298757	0.006030424	2.2196521558268625	GFER	ENSG00000127554	-1.949140416	0.3666927446648333	0.435697683	yes	no	YES
GFI1	0.5411272039820023	0.015134075	1.8200441272651309	GFI1	ENSG00000162676	-0.952784753	0.2411504247161738	0.617711969	no	no	NO
GFI1B	-0.399289783	0.023896201	1.6216711296102173			0.5308910513310025	0.063275405	1.198765063783826	no	no
GFM1	-2.079031577	0.027486486	1.560880775447787	GFM1	ENSG00000168827	1.157454171769441	0.099738051	1.0011391222713446	yes	no	YES
GFM2	0.7317154686136375	0.074055164	1.1304446505653327	GFM2	ENSG00000164347	-3.32721842	0.087325505	1.0588588966082986	no	no	NO
GFPT1	-0.864598472	0.1862813109652919	0.7298307143565017	GFPT1	ENSG00000198380	-5.159048902	0.025618881	1.591439839367517	no	yes	NO
GFRA1	-0.236328567	0.4413457984461857	0.3552210034831737	GFRA1	ENSG00000151892	-2.039040229	0.2122903424023172	0.6730697624839479	no	no	NO
GGCX	-2.482545502	0.079876895	1.0975788248858456	GGCX	ENSG00000115486	-2.670953371	0.1234200174823119	0.9086143964042844	no	no	NO
GGPS1	-6.094719164	0.026784014	1.5721243326624614	GGPS1	ENSG00000152904	-2.411755102	0.2219921238410045	0.6536624338064317	yes	no	YES
GGT1	-2.772399057	0.015487264	1.810025300317764	GGT1	ENSG00000100031	-2.196980423	0.3269915372206995	0.4854634870519817	yes	no	NO
GH1	0.7573359779491403	0.007145467	2.145969357800667	GH1	ENSG00000259384	-0.449089547	0.366375721	0.4360733139775203	no	no	NO
GHR	-0.006492654	0.9682915807743696	0.013993844	GHR	ENSG00000112964	-1.829719694	0.2914649323098437	0.53541369	no	no	NO
GHRHR	-0.867063528	0.043138027	1.3651397269959369	GHRHR	ENSG00000106128	-2.611414902	0.1537412250713188	0.8132096626215457	no	no	NO
GHSR	-0.240926271	0.3171464833851568	0.4987400998266266	GHSR	ENSG00000121853	0.018736952	0.9499376400359048	0.022304904	no	no	NO
GIGYF1	-0.739107269	0.019875637	1.701678933850594	GIGYF1	ENSG00000146830	-1.432793546	0.4503662165230999	0.3464341948171909	no	no	NO
GIGYF2	0.097733145	0.8391102881042646	0.076180954	GIGYF2	ENSG00000204120	-2.553934622	0.1385141764259021	0.8585057758524465	no	no	NO
GIMAP5	0.9277639334272564	0.01037469	1.9840248827986235	GIMAP5	ENSG00000196329	-2.705271073	0.1647183190818723	0.7832580982573889	no	no	NO
GINS1	-6.232327597	0.012468607	1.9041820741587905	GINS1	ENSG00000101003	-2.211166203	0.099682017	1.0013831845616918	yes	no	YES
GINS2	-6.011906202	0.009341083	2.0296027832800507	GINS2	ENSG00000131153	-1.933262093	0.096504142	1.015454045	yes	no	YES
GIPC1	-0.586650534	0.3794391322799126	0.4208578815210507	GIPC1	ENSG00000123159	0.8537684739880117	0.1173991654776766	0.9303349902240788	no	no	NO
GIPC3	-0.777151092	0.099485113	1.0022419019989626			-0.153446201	0.537561993	0.2695714449108294	no	no
GJA1	-2.51845753	0.075773936	1.1204801541782472	GJA1	ENSG00000152661	-2.277129549	0.068663469	1.163274256902105	no	no	NO
GJA3	-1.336121582	0.00140112	2.853524735938478	GJA3	ENSG00000121743	-2.457996138	0.2162376429640043	0.6650687011851427	no	no	NO
GJA5	-0.437056314	0.076984864	1.113594655			-2.397768797	0.2350640269067488	0.6288138281752044	no	no
GJA8	0.3642596987477758	0.161779958	0.791075282			-1.49068727	0.3580060070521002	0.4461096861838003	no	no
GJB1	0.5510688992464288	0.1444779240681136	0.8401985071485103	GJB1	ENSG00000169562	-1.722954979	0.2076389933004401	0.6826910853851921	no	no	NO
GJB2	0.1125477551191911	0.6832704415544109	0.165407367	GJB2	ENSG00000165474	-1.608936611	0.3753363880338517	0.4255793296550086	no	no	NO
GJB3	-1.325546803	0.022018086	1.6572204367996397	GJB3	ENSG00000188910	-1.50344133	0.3729838728176785	0.4283099459331568	no	no	NO
GJB4	-1.304062389	0.007448001	2.127960258154532	GJB4	ENSG00000189433	0.1565187547252857	0.465223817	0.3323380596682996	no	no	NO
GJB6	-1.600571819	0.081759269	1.0874630016270366	GJB6	ENSG00000121742	-0.555746538	0.7541598876867003	0.1225365706039562	no	no	NO
GJC2	1.2820371593734246	0.022430172	1.6491673979831678	GJC2	ENSG00000198835	-0.113408132	0.7829640241781208	0.1062581925523612	no	no	NO
GK	0.6339205476487119	0.1125535338591777	0.9486408648442938	GK	ENSG00000198814	-0.449327129	0.2060861365103198	0.6859512223866067	no	no	NO
GLA	0.7527217877395329	0.1471402480471752	0.8322685161647401	GLA	ENSG00000102393	-1.571545361	0.2321627263309676	0.6342075048738491	no	no	NO
GLB1	0.062871271	0.8598650199323301	0.065569718	GLB1	ENSG00000170266	-1.115360877	0.4342123505297646	0.3622978278400455	no	no	NO
GLDC	0.1074319480481843	0.798691377	0.097621004	GLDC	ENSG00000178445	-0.854833403	0.5766705838518941	0.2390722015223973	no	no	NO
GLDN	-0.337381382	0.5950525510829587	0.225444679	GLDN	ENSG00000186417	-1.004078657	0.653122457	0.1850053832582378	no	no	NO
GLE1	-1.980332072	0.045171179	1.3451385705553585	GLE1	ENSG00000119392	-0.556365459	0.7213368737258363	0.1418618667197592	no	no	YES
GLI1	-3.222763558	0.05760649	1.239528588	GLI1	ENSG00000111087	-2.828680434	0.2867729150295124	0.5424618690736012	no	no	NO
GLI2	-0.556097907	0.3354306167243743	0.4743972993101404			0.1153992189197031	0.9131499296690768	0.03945791	no	no
GLI3	-0.290180855	0.1950987998953152	0.7097454020583027	GLI3	ENSG00000106571	0.3481673551136259	0.003686332	2.433405561996976	no	no	NO
GLIS2	-1.617147123	0.011603565	1.9354085684047528			-2.922189014	0.3180198338713752	0.4975457936247439	no	no
GLIS3	-0.085769643	0.5911375611733183	0.2283114444879603	GLIS3	ENSG00000107249	-0.200043963	0.4882437558228552	0.3113633022214059	no	no	NO
GLMN	1.092585228915305	0.023818076	1.6230933200714728	GLMN	ENSG00000174842	-0.730912819	0.1580193166075923	0.8012898207461132	no	no	NO
GLRA1	-0.726763962	0.038045591	1.4196956693262324	GLRA1	ENSG00000145888	-0.737779194	0.6946502235519914	0.1582338201859675	no	no	NO
GLRA2	1.1286930383469749	0.037720904	1.4234179076310152	GLRA2	ENSG00000101958	-0.074951452	0.8458617724302463	0.072700602	no	no	NO
GLRB	-0.735854264	0.017905774	1.7470069048748085	GLRB	ENSG00000109738	-2.473919216	0.1741048838775123	0.759189046	no	no	NO
GLRX2	-0.585760001	0.212721942	0.6721877118255722	GLRX2	ENSG00000023572	-2.113047237	0.1993032770618811	0.7004855603151113	no	no	NO
GLRX5	-1.002649948	0.001257999	2.900319606260806	GLRX5	ENSG00000182512	-4.328084193	0.1941507701826686	0.711860882	no	no	YES
GLS	-1.011452601	0.014467815	1.8395970488332547	GLS	ENSG00000115419	-1.32832191	0.4144888512380125	0.3824871464428456	no	no	NO
GLUD1	0.4839537221080836	0.1579848319874036	0.8013846073518242	GLUD1	ENSG00000148672	-0.523952467	0.1403302557955908	0.8528486831522728	no	no	NO
GLUL	-2.323742514	0.024208946	1.6160241184304605	GLUL	ENSG00000135821	-2.375161464	0.3627263944371207	0.4404208410522566	yes	no	NO
GLYCTK	-0.293020616	0.6495657514401774	0.187376881	GLYCTK	ENSG00000168237	-1.90262588	0.1963183729793465	0.7070390538887692	no	no	NO
GM2A	-0.638381046	0.2223175889852151	0.653026176	GM2A	ENSG00000196743	-0.856861752	0.5012115179491908	0.299978957	no	no	NO
GMNN	-2.582248058	0.06889783	1.161794458371114	GMNN	ENSG00000112312	-3.727173734	0.1977572959047114	0.7038674850100253	no	no	YES
GMPPA	-1.120723166	0.027381249	1.562546739548868	GMPPA	ENSG00000144591	-2.258411742	0.4943591081790188	0.3059574598987608	no	no	NO
GMPPB	-0.319965938	0.180499114	0.7435249243887249	GMPPB	ENSG00000173540	-6.205220984	0.037613226	1.424659419209842	no	yes	NO
GNA11	-4.412366561	0.052474436	1.2800522215837316	GNA11	ENSG00000088256	-4.677894855	0.0453454	1.3434667600170207	no	yes	NO
GNAI1	-0.040458997	0.9120249259271496	0.039993292	GNAI1	ENSG00000127955	0.762494954	0.1484203745899257	0.8285064766540358	no	no	NO
GNAI3	-1.117377808	0.004830359	2.316020568671255	GNAI3	ENSG00000065135	0.1696559454965681	0.2533043865131228	0.5963572893963883	no	no	NO
GNAL	-0.747621541	0.058241875	1.2347646503213696	GNAL	ENSG00000141404	-1.856529038	0.2725217668722712	0.5645988040112613	no	no	NO
GNAO1	-1.2406662	0.057763243	1.238348435463957	GNAO1	ENSG00000087258	-4.704566435	0.095931467	1.0180389126963023	no	no	NO
GNAQ	-0.414423202	0.1392415711847151	0.8562310848347328	GNAQ	ENSG00000156052	0.2387576700334073	0.5856033240646654	0.2323964667535504	no	no	NO
GNAS	-0.92780161	0.034348699	1.4640897138631586	GNAS	ENSG00000087460	-1.121138451	0.4176187020178117	0.3792200607690427	no	no	NO
GNAT1	-0.695390567	0.086872086	1.0611197487220554	GNAT1	ENSG00000114349	-2.519738968	0.1677976445450635	0.7752141398616758	no	no	NO
GNAT2	-1.215418007	0.026636298	1.5745261341041663	GNAT2	ENSG00000134183	-0.43612738	0.7987356759490809	0.097596917	no	no	NO
GNB1	-0.835684668	0.1688279651109862	0.7725556140642804	GNB1	ENSG00000078369	-1.775196543	0.1740796624842397	0.7592519640164634	no	no	YES
GNB2	-0.477582887	0.3056842668185443	0.5147269132847866	GNB2	ENSG00000172354	-2.891215119	0.2199034625782596	0.6577679322272403	no	no	NO
GNB3	-1.402524824	0.026658659	1.574161693195833	GNB3	ENSG00000111664	-0.616697274	0.7171622982203335	0.14438255	no	no	NO
GNB4	0.2647820274946943	0.1070054379315133	0.9705941512527414	GNB4	ENSG00000114450	0.2205430791995591	0.3674927931562516	0.4347511733775049	no	no	NO
GNB5	0.1730459895878381	0.1641940048222777	0.7846427042210596	GNB5	ENSG00000069966	-0.135838564	0.8392616496067127	0.076102622	no	no	NO
GNE	-0.885277997	0.06135327	1.2121622862452166	GNE	ENSG00000159921	-2.004113752	0.3288093039951454	0.4830559021521111	no	no	NO
GNMT	0.2878519937210874	0.2282562652519245	0.6415772929744071	GNMT	ENSG00000124713	-0.903662002	0.5863525463383323	0.2318411845083441	no	no	NO
GNPAT	0.3815721693860922	0.1214887294659043	0.9154640097841992	GNPAT	ENSG00000116906	-1.66316855	0.3968460683973343	0.4013779179457232	no	no	NO
GNPTAB	-0.662775772	0.033429522	1.4758698373458796	GNPTAB	ENSG00000111670	-2.45022882	0.2237310015651384	0.6502738331773436	no	no	NO
GNPTG	-1.639627912	0.067998732	1.167499187268004	GNPTG	ENSG00000090581	-1.944410512	0.4859401362096075	0.3134172289170647	no	no	NO
GNRH1	0.673366004	0.054319742	1.2650423049999084	GNRH1	ENSG00000147437	-0.193467349	0.6696868253228514	0.1741282448085826	no	no	NO
GNRHR	0.7273225286967749	0.022525528	1.6473250177369694	GNRHR	ENSG00000109163	-0.17624844	0.6189812527325411	0.2083225043855427	no	no	NO
GNS	0.603221673	0.1465368430431971	0.8340531690389115	GNS	ENSG00000135677	-1.533728884	0.5012504566425462	0.2999452187263793	no	no	NO
GOLGA2	-1.422553617	0.042979097	1.3667427136474164	GOLGA2	ENSG00000167110	0.5611908475782807	0.2088266070384875	0.6802141677683304	no	no	NO
GORAB	-0.195466928	0.7836207696262182	0.1058940616837857	GORAB	ENSG00000120370	0.2426192662629418	0.5967090133313124	0.2242374020578821	no	no	NO
GOSR2	-1.395219722	0.3328999662918537	0.4776862488182881	GOSR2	ENSG00000108433	-4.892396197	0.2085936126072473	0.6806989943366095	no	no	YES
GOT2	-1.650269069	0.041233796	1.3847466791641547	GOT2	ENSG00000125166	-1.508162151	0.3509946499699438	0.4546995032100711	no	no	NO
GP1BA	0.6636698421915801	0.049531849	1.3051154589834149	GP1BA	ENSG00000185245	-0.079857104	0.7736971492556237	0.1114290033295951	no	no	NO
GP1BB	-1.145172747	0.017929019	1.7464434624214065	GP1BB	ENSG00000203618	-4.648758402	0.090838702	1.041729077986759	no	no	NO
GP6	-0.098693357	0.8003137365358498	0.096739729	GP6	ENSG00000088053	-3.714985038	0.015922133	1.797998745207464	no	yes	NO
GP9	-0.630203858	0.071862927	1.143495099426224	GP9	ENSG00000169704	-0.905091723	0.5759087138134935	0.2396463503075885	no	no	NO
GPAA1	-1.23095434	0.024146427	1.6171471307441447	GPAA1	ENSG00000197858	-2.002821329	0.3503098942249961	0.4555475962060439	no	no	NO
GPC3	0.8612090247939749	0.2016085114500408	0.6954911369201817	GPC3	ENSG00000147257	-0.423863251	0.4621354958509349	0.335230673	no	no	NO
GPC4	0.7665570846916993	0.057135662	1.243092738685074	GPC4	ENSG00000076716	-0.687638607	0.2671023341839727	0.5733223167004928	no	no	NO
GPC6	-0.720419817	0.1294384683085622	0.8879366348624826	GPC6	ENSG00000183098	-2.20711946	0.4821966622969158	0.3167758000785329	no	no	NO
GPD1	-1.858368954	0.066192656	1.1791901923451062	GPD1	ENSG00000167588	0.2722009553601939	0.8816555228011811	0.054701068	no	no	NO
GPHN	-1.820925501	0.070768684	1.1501588773716125	GPHN	ENSG00000171723	-0.439244814	0.7900695017670312	0.1023347024991483	no	no	NO
GPI	-2.116740368	0.032496686	1.4881609291098254	GPI	ENSG00000105220	-5.051724383	0.080066408	1.0965496529328345	yes	no	NO
GPIHBP1	-0.094805277	0.749341357	0.1253202976785735	GPIHBP1	ENSG00000182851	-1.425361243	0.3775178168787004	0.4230625471089382	no	no	NO
GPNMB	-0.066514809	0.5306797232983104	0.2751675059788449	GPNMB	ENSG00000136235	-1.212972098	0.4544221466830349	0.3425405110385533	no	no	NO
GPR101	1.446820521219243	0.009814718	2.008122162986892	GPR101	ENSG00000165370	-0.098481029	0.7139577516635092	0.1463274867704269	no	no	NO
GPR143	0.629609901	0.014022062	1.8531881283371168			-1.802214401	0.3335774165778096	0.476803359	no	no
GPR161	-0.73220918	0.058472072	1.2330515137020928			-1.44632746	0.480105446	0.3186633673038848	no	no
GPR179	-0.663597378	0.001710192	2.766955040053124	GPR179	ENSG00000188888	0.8798255099731446	0.3011770717684893	0.5211780935053517	no	no	NO
GPR68	0.026966494	0.8639851217188299	0.063493736			-1.43453237	0.3533244822512688	0.4518262687687975	no	no
GPRASP2	0.5680004537762888	0.1355651951732681	0.8678517963421081	GPRASP2	ENSG00000158301	-0.484166311	0.7830008135767608	0.1062377866882708	no	no	NO
GPRC5B	-1.558017147	0.019065102	1.7197608665728286	GPRC5B	ENSG00000167191	-5.97941411	0.051531623	1.2879261829001472	no	no	NO
GPSM2	0.7555427331792166	0.022366817	1.6503958079857437			-0.376021798	0.1916240652312165	0.7175499506811546	no	no
GPT2	0.1253142948859213	0.5856322561644564	0.2323750106920991	GPT2	ENSG00000166123	-0.008578046	0.9738855103039088	0.011492096	no	no	NO
GPX4	-0.067663503	0.7389474464587862	0.1313864472946728	GPX4	ENSG00000167468	-1.706277438	0.2154645592886667	0.6666241546037159	no	no	NO
GRAP	-1.343415031	0.002757355	2.559507261650112	GRAP	ENSG00000154016	-1.304165952	0.6747581641325094	0.1708518520604441	no	no	NO
GREB1L	-0.936929162	0.063878101	1.1946480013808538	GREB1L	ENSG00000141449	-3.725136396	0.2034869554607969	0.691463426	no	no	NO
GREM1	0.4894560472322253	0.088737515	1.0518927379420493	GREM1	ENSG00000166923	-0.282415996	0.8569628285850073	0.067038016	no	no	NO
GRHL2	-0.696283771	0.046411567	1.3333737643969652	GRHL2	ENSG00000083307	-1.253443303	0.4081210293036577	0.3892110267037287	no	no	NO
GRHL3	-0.138812846	0.6714087356071423	0.1730130125051981	GRHL3	ENSG00000158055	-0.194413411	0.5252144217748123	0.2796633571994127	no	no	NO
GRHPR	-1.381165901	0.067925618	1.1679663988770077	GRHPR	ENSG00000137106	-3.594604813	0.305559899	0.5149036420079035	no	no	NO
GRIA1	-0.559529293	0.1542321798572346	0.8118250032217835	GRIA1	ENSG00000155511	-1.116219365	0.4586010239066451	0.33856498	no	no	NO
GRIA2	-1.087303269	0.2653800593477353	0.5761317131241696	GRIA2	ENSG00000120251	-1.869118202	0.4253206792200971	0.3712835012435399	no	no	NO
GRIA3	1.1876679671953216	0.014035545	1.852770725457262	GRIA3	ENSG00000125675	-1.69541179	0.3459112370227415	0.4610353295794465	no	no	NO
GRIA4	-1.042875504	0.030917902	1.5097899814627034	GRIA4	ENSG00000152578	-0.766732405	0.6573399054782476	0.1822100019765359	no	no	NO
GRID2	-0.290301266	0.5084171131211642	0.2937798396896128	GRID2	ENSG00000152208	-1.213575244	0.3257118050439488	0.4871665006536229	no	no	NO
GRIK2	-0.180908484	0.5568156412298413	0.2542885736769458	GRIK2	ENSG00000164418	-2.697898748	0.2656830960578119	0.5756360764604507	no	no	NO
GRIK4	-2.708920218	0.00765202	2.116223877094978	GRIK4	ENSG00000149403	-0.897385741	0.6049597828532398	0.2182734958689646	yes	no	NO
GRIN1	-1.605571617	0.1113564140807955	0.9532847627370848	GRIN1	ENSG00000176884	-0.439740002	0.845007853	0.073139255	no	no	NO
GRIN2A	-1.548124788	0.027223118	1.5650621303783767			-1.218003625	0.3377920607079799	0.4713505620806825	no	no
GRIN2B	-0.146557029	0.2181606368926088	0.6612236071963227			-2.246422153	0.2061016578646736	0.6859185147778775	no	no
GRIN2D	-1.671313421	0.062979069	1.200803763629806	GRIN2D	ENSG00000105464	-2.008494595	0.08409627	1.0752232642586317	no	no	NO
GRIP1	-0.206751808	0.5843200082674449	0.2333492423370547	GRIP1	ENSG00000155974	0.036418175	0.9004983338613327	0.045517086	no	no	NO
GRK1	-2.632995051	0.064351567	1.191440871903524	GRK1	ENSG00000185974	-0.496402181	0.8437908690119358	0.073765179	no	no	NO
GRK5	-1.288579768	0.2886984668012845	0.5395555225325455	GRK5	ENSG00000198873	-0.452301199	0.077870904	1.108624782711301	no	no	NO
GRM1	-0.113640128	0.5285285586078463	0.2769315409758479			-2.413619943	0.4475630900173394	0.3491457364036464	no	no
GRM6	-0.730507391	0.2751550806174139	0.5604224637223995			-2.415466899	0.467784455	0.3299542148070283	no	no
GRM7	-1.517092152	0.088625867	1.052439504	GRM7	ENSG00000196277	-1.289777767	0.4638555456529396	0.3336172468016102	no	no	NO
GRN	-0.935305469	0.049702685	1.3036201499255873	GRN	ENSG00000030582	-1.034637654	0.5489005235079711	0.260506355	no	no	NO
GRXCR1	-0.593882051	0.023521411	1.6285366236651202	GRXCR1	ENSG00000215203	-1.761091072	0.3377813937012919	0.4713642767170797	no	no	NO
GRXCR2	-0.227491609	0.5834804125286441	0.2339737186648979	GRXCR2	ENSG00000204928	-2.633924035	0.1883084513787227	0.7251301881895056	no	no	NO
GSC	-0.195018169	0.242758442	0.6148256576140372	GSC	ENSG00000133937	-0.450809945	0.3539462741677849	0.451062655	no	no	NO
GSDME	-1.273481322	0.026797336	1.5719083858213083			0.1427543115851392	0.675391493	0.1704444137142419	no	no
GSN	-0.866386136	0.2007075872114946	0.6974362098652624	GSN	ENSG00000148180	-4.125059057	0.005176189	2.285989892935244	no	yes	NO
GSR	-2.358536973	0.051381981	1.289189151730074	GSR	ENSG00000104687	-1.475443684	0.1847105588749033	0.7335082776510701	no	no	NO
GSS	-0.348628854	0.4797803899090205	0.3189575069483225	GSS	ENSG00000100983	-2.223406673	0.2721166535510086	0.5652448785657528	no	no	NO
GSTM1	1.102991469780904	0.067174082	1.1727982603105094	GSTM1	ENSG00000134184	-2.114617022	0.2669381511896084	0.5735893517762002	no	no	NO
GSTO1	0.036094753	0.8702908604663142	0.060335577	GSTO1	ENSG00000148834	0.5587311758008172	0.232476506	0.6336209307498345	no	no	NO
GSTP1	-1.665166667	0.041359963	1.383419854460375	GSTP1	ENSG00000084207	-1.043476363	0.7024596298029813	0.1533786295119713	no	no	NO
GSTZ1	-1.073921967	0.2221039208861844	0.6534437746158496	GSTZ1	ENSG00000100577	-0.597098272	0.5779500136940972	0.2381097216410319	no	no	NO
GTF2A2	-5.731807044	0.003452572	2.461857299636252	GTF2A2	ENSG00000140307	-1.363463821	0.2156973304563624	0.6661552298406415	yes	no	YES
GTF2E2	-3.688575126	0.034458126	1.4627083479050642	GTF2E2	ENSG00000197265	-1.370432208	0.4630839621726544	0.3343402595168541	yes	no	YES
GTF2H5	-1.434564321	0.024685231	1.607562810868453			-1.435804489	0.250382254	0.601396455	no	no
GTPBP2	-1.753077633	0.1524300535264058	0.8169293978658196	GTPBP2	ENSG00000172432	-2.009598978	0.3843028551794419	0.415326389	no	no	NO
GTPBP3	-1.829547727	0.083951703	1.0759704918189563	GTPBP3	ENSG00000130299	-3.903964997	0.125085324	0.9027936412630152	no	no	NO
GUCA1A	-1.998846242	0.032272505	1.4911673195951909	GUCA1A	ENSG00000048545	-3.873602917	0.062892508	1.2014010871870135	no	no	NO
GUCA1B	-1.407995298	0.1157002898604026	0.9366655530221858	GUCA1B	ENSG00000112599	-0.435666161	0.8019386069601488	0.095858878	no	no	NO
GUCY1A1	0.3346456268613946	0.5377912675376922	0.2693862539739738			-2.643861042	0.1970341680169491	0.7054584555921218	no	no
GUCY2C	-0.462880538	0.2499493774568385	0.602147941	GUCY2C	ENSG00000070019	-2.807134617	0.4002125958057472	0.3977092470270247	no	no	NO
GUCY2D	-2.064919533	0.068116316	1.1667488462744533	GUCY2D	ENSG00000132518	0.1850029997117093	0.923303964	0.0346553	no	no	NO
GUF1	0.2087015275462796	0.3779333981099347	0.422584728	GUF1	ENSG00000151806	0.2987156669557333	0.4435403564546754	0.3530668588351774	no	no	NO
GUK1	-1.200997121	0.031291339	1.504575856356963	GUK1	ENSG00000143774	-5.041398602	0.054737566	1.2617145155674985	no	no	YES
GUSB	-0.230127369	0.1603308117025812	0.7949830087341856	GUSB	ENSG00000169919	-0.152374233	0.7698163342943299	0.1136128780964134	no	no	NO
GYG1	-0.726071421	0.036972928	1.4321161564223992	GYG1	ENSG00000163754	-2.258074894	0.3770391579410096	0.4236135431772911	no	no	NO
GYPC	-1.021524992	0.087633576	1.0573294651879062	GYPC	ENSG00000136732	-0.607633602	0.6204532522131037	0.2072909346659852	no	no	NO
GYS1	-0.977601673	0.096749945	1.014349271005339	GYS1	ENSG00000104812	-0.940505867	0.3958793553059774	0.4024371456599476	no	no	NO
GYS2	0.233948485	0.1804084994489503	0.7437430057252017	GYS2	ENSG00000111713	-0.521982524	0.029324534	1.532768874292972	no	no	NO
GZF1	-1.348144625	0.079282071	1.1008250140104237	GZF1	ENSG00000125812	-1.996175121	0.1562738196158572	0.8061137727723405	no	no	NO
H1-4	0.088572474	0.380520945	0.4196214333445814			0.1778014131777515	0.2624803154656291	0.5809032606588129	no	no
H3-3A	-2.401348771	0.05470358	1.261984251983544			-0.596986945	0.4987946887285014	0.3020781796285081	no	no
H4C3	0.1907869316845278	0.1528455924849273	0.8157470802422655			-1.501569157	0.3898730534190259	0.4090767806002658	no	no
H6PD	-1.152379288	0.1143568047984382	0.9417379876074442	H6PD	ENSG00000049239	-1.26822456	0.5035560296420794	0.2979521993694174	no	no	NO
HAAO	-1.456699288	0.066047388	1.1801443552838893	HAAO	ENSG00000162882	-1.927186024	0.5666274082886258	0.2467024220841698	no	no	NO
HACD1	-0.490731082	0.1170488374543743	0.9316328954202188			-2.023618826	0.345841402	0.4611230170606802	no	no
HACE1	0.5727196547401642	0.022494601	1.647921707438725	HACE1	ENSG00000085382	-1.514798277	0.3199911930974725	0.4948619743107297	no	no	NO
HADH	-0.14655048	0.6842874449367332	0.1647614282116643	HADH	ENSG00000138796	-1.170218225	0.4709781640247182	0.3269992276129391	no	no	NO
HADHA	-0.532466903	0.057962691	1.2368514574672913	HADHA	ENSG00000084754	0.4614242348050936	0.1235978368367675	0.9079891300406996	no	no	NO
HADHB	-1.684539807	0.2375881100405439	0.6241752971630156	HADHB	ENSG00000138029	-1.659750941	0.4068290827076728	0.3905880085319923	no	no	NO
HAL	-0.97322114	0.1425336861326958	0.8460824832159433	HAL	ENSG00000084110	0.8571127117771457	0.4165635339782599	0.3803187509153601	no	no	NO
HAMP	-0.928059173	0.1258068389994416	0.9002957495188285	HAMP	ENSG00000105697	-0.253937103	0.8755895239084133	0.057699443	no	no	NO
HAND1	0.4502888958015998	0.1027113046773529	0.9883817541748284	HAND1	ENSG00000113196	-2.056436367	0.247839758	0.6058290235378454	no	no	NO
HAND2	0.06546235	0.3892947039410011	0.4097215044884761	HAND2	ENSG00000164107	0.2182820928042738	0.6230291470015006	0.2054916353860722	no	no	YES
HARS1	-5.454381012	0.012764999	1.893979227			-1.7729401	0.1399818791936216	0.8539281805758381	yes	no
HARS2	-4.461642997	0.029691996	1.5273606094533534	HARS2	ENSG00000112855	-3.822001677	0.041706037	1.3798010711229378	yes	yes	YES
HAS3	0.6409937411050357	0.005267258	2.2784153750623237	HAS3	ENSG00000103044	0.061400053	0.8472821137923608	0.071971961	no	no	NO
HAX1	-1.983806535	0.0558114	1.2532770836546678	HAX1	ENSG00000143575	-2.24761586	0.4363426024543071	0.3601723824576751	no	no	NO
HBA1	0.000866047	0.9979985080130052	0.000870108	HBA1	ENSG00000206172	-0.525521979	0.1463162976904214	0.8347072965486073	no	no	NO
HBA2	-0.161293631	0.001889914	2.723557844701423	HBA2	ENSG00000188536	-2.963722003	0.4379165994576977	0.3586085923364255	no	no	NO
HBB	-0.006395936	0.9596018149865552	0.017908939	HBB	ENSG00000244734	0.422784209	0.2328166987093952	0.6329858732607246	no	no	NO
HBD	0.7082923526286291	0.002473691	2.6066546285032635	HBD	ENSG00000223609	-0.142590577	0.8561852760287173	0.067432245	no	no	NO
HBG1	2.012391321701221	0.008011591	2.0962812457320434	HBG1	ENSG00000213934	0.1639271912724901	0.6783830162957707	0.1685250334243357	no	no	NO
HBG2	-0.230184029	0.5657337045900943	0.2473879466238296			0.1447989510319194	0.671179074	0.173161593	no	no
HCCS	-0.147237256	0.7560928992081606	0.1214248405638801	HCCS	ENSG00000004961	-3.668042547	0.019749674	1.7044400726665048	no	yes	NO
HCFC1	-5.255456554	0.005151064	2.2881030484244813	HCFC1	ENSG00000172534	-2.853240005	0.006764424	2.1697691814599493	yes	yes	YES
HCN1	-0.058438774	0.8231823235797504	0.084503964	HCN1	ENSG00000164588	-0.31546123	0.1819936375605635	0.7399437945459029	no	no	NO
HCN4	0.6320975577828587	0.1585312156867339	0.7998852100032978	HCN4	ENSG00000138622	0.3684540189148917	0.4416888957713967	0.3548835189345622	no	no	NO
HDAC4	-1.067820369	0.188453551	0.7247956750286778	HDAC4	ENSG00000068024	-1.669267969	0.2188226061465825	0.6599078138853379	no	no	NO
HDAC6	0.8720174037400271	0.009177783	2.0372622101998155	HDAC6	ENSG00000094631	0.039858731	0.5305760858539522	0.2752523284504077	no	no	NO
HDAC8	-2.161890251	0.057074146	1.2435605776870522	HDAC8	ENSG00000147099	-0.947394586	0.2722192064077247	0.5650812364338325	no	no	NO
HEATR3	-3.467864449	0.020496728	1.6883154572379633	HEATR3	ENSG00000155393	-0.350714117	0.8437394487615123	0.073791645	yes	no	YES
HECTD4	-0.114297075	0.5190945228003712	0.2847535535332572			0.2041768417512296	0.5411080606660628	0.266715997	no	no
HECW2	-0.363461138	0.1440365993551174	0.8415271406938483	HECW2	ENSG00000138411	-1.136081672	0.5165823680078525	0.286860421	no	no	NO
HELLS	-1.348511627	0.04912562	1.3086919586281225	HELLS	ENSG00000119969	-0.86457054	0.6064662521057869	0.2171933612145875	no	no	NO
HEPACAM	-0.667939076	0.044602809	1.3506377920053123	HEPACAM	ENSG00000165478	0.5352689549990494	0.4020457368989261	0.3957245385748527	no	no	NO
HEPH	1.0746022495398395	0.002998168	2.523144092768066	HEPH	ENSG00000089472	-0.142163821	0.6339263578107721	0.1979611904684509	no	no	NO
HERC1	-0.65835877	0.1037229762896901	0.9841250298158788	HERC1	ENSG00000103657	-3.123442212	0.1502007505875137	0.8233278970575433	no	no	NO
HERC2	-0.142124341	0.8192855062166192	0.086564728	HERC2	ENSG00000128731	-1.342838677	0.4246123686073747	0.3720073593464319	no	no	NO
HES7	-0.860347487	0.1725725115786539	0.7630283802340263	HES7	ENSG00000179111	-0.924084283	0.593273012	0.2267454075894681	no	no	NO
HESX1	-0.340203419	0.057040957	1.2438131985072125	HESX1	ENSG00000163666	-2.619464174	0.1589368169542067	0.7987754888972434	no	no	NO
HEXA	0.8453798028810807	0.006065674	2.217120961	HEXA	ENSG00000213614	-0.036378353	0.8208876380233765	0.085716284	no	no	NO
HEXB	1.2423508308194249	0.000414495	3.3824806943611323	HEXB	ENSG00000049860	-0.381195903	0.420874438	0.3758474502146252	no	no	NO
HEY2	0.03700985	0.8703386835141622	0.060311713	HEY2	ENSG00000135547	-0.279183295	0.2442585618698099	0.6121502042411511	no	no	NO
HFE	-0.032323116	0.5967731091044517	0.2241907546216261	HFE	ENSG00000010704	0.143503912	0.6695461562450049	0.1742194788288743	no	no	NO
HGD	0.444573193	0.1897478457586034	0.7218231460278025	HGD	ENSG00000113924	-0.635527501	0.314231346	0.502750494	no	no	NO
HGF	-0.877518843	0.087046621	1.060248084700229	HGF	ENSG00000019991	-0.829205138	0.5676814796160478	0.2458952742293282	no	no	NO
HGS	-1.204043291	0.028279203	1.5485328420158773	HGS	ENSG00000185359	-7.264051008	0.002877212	2.5410281185843724	no	yes	NO
HGSNAT	-0.946294205	0.0116675	1.9330222029087207	HGSNAT	ENSG00000165102	-4.740279708	0.087831147	1.056351444857598	no	no	NO
HHAT	0.9537943653222356	0.028501045	1.5451392227564495	HHAT	ENSG00000054392	-0.656127861	0.1740418049555135	0.7593464213678587	no	no	NO
HIBCH	0.4891141474371801	0.1471733504372694	0.8321708231903728	HIBCH	ENSG00000198130	-1.034364319	0.570418892	0.2438060996317704	no	no	NO
HID1	-1.45636041	0.037846057	1.4219793609485152	HID1	ENSG00000167861	0.7659134171829395	0.072768151	1.1380586596408055	no	no	NO
HIF3A	-0.385756956	0.3025525140291686	0.5191992339909847	HIF3A	ENSG00000124440	-1.02996649	0.5102600081104798	0.2922084683864531	no	no	NO
HIKESHI	0.2139585972749733	0.1801430213338634	0.7443825576041344			0.3420834791276133	0.1614524532610955	0.791955352	no	no
HINT1	1.142239049	0.015715674	1.803666979414944	HINT1	ENSG00000169567	-1.791317478	0.3326190283567442	0.4780529094341493	no	no	NO
HIPK4	-0.590504607	0.225176114	0.6474776793528676	HIPK4	ENSG00000160396	-2.580529271	0.4275911051736077	0.3689713376405245	no	no	NO
HIVEP2	-1.966927756	0.077989659	1.107962979303462			-3.256376423	0.2921160885470638	0.5344445232222874	no	no
HJV	-1.396794712	0.026122155	1.5829910052545726			-2.791459983	0.002095214	2.6787716815832017	no	yes
HK1	-0.856028486	0.047410215	1.3241280727604867	HK1	ENSG00000156515	-1.088456126	0.5998547305205266	0.2219539119031361	no	no	NO
HK2	-0.436822528	0.2688850851590842	0.5704332870766384	HK2	ENSG00000159399	-1.288972485	0.446232621	0.3504386848371523	no	no	YES
HLA-A	-0.002697427	0.9824646565751016	0.007683064			-2.127341922	0.2508283465933136	0.6006233846140532	no	no
HLA-B	2.267387116	0.00296433	2.528073467470888	HLA-B	ENSG00000234745	0.038559595	0.3205346001965085	0.4941250835761842	no	no	NO
HLA-C	-0.43214443	0.008857052	2.0527107934626274	HLA-C	ENSG00000204525	-1.140926589	0.5786649517317569	0.2375728209550046	no	no	NO
HLA-DPB1	0.6698520340264608	0.017785177	1.7499418065937524	HLA-DPB1	ENSG00000223865	0.174340965	0.6154780059070402	0.2107874619591045	no	no	NO
HLA-DQA1	0.9760813352137548	0.016125439	1.7924884554602036	HLA-DQA1	ENSG00000196735	0.002169871	0.9953887606415834	0.002007267	no	no	NO
HLA-DRB1	2.0213701221307736	0.010178652	1.9923097132463417	HLA-DRB1	ENSG00000196126	0.1019283543873745	0.7225938877085722	0.1411057163711877	no	no	NO
HLCS	-2.187332313	0.039447861	1.4039765371389823	HLCS	ENSG00000159267	-3.639391706	0.047824757	1.3203472305908155	yes	yes	NO
HMBS	-5.478423473	0.028587457	1.5438244688589338	HMBS	ENSG00000256269	-1.416573884	0.6137209688843046	0.2120290380079526	yes	no	NO
HMGA2	0.3628465861345113	0.064141023	1.1928641189113462	HMGA2	ENSG00000149948	-1.606650269	0.3180246250063873	0.4975392508006731	no	no	NO
HMGB3	0.4423887164187468	0.1840925892134252	0.7349636939973214	HMGB3	ENSG00000029993	-1.238170622	0.428342226	0.3682091105516757	no	no	NO
HMGCL	-0.438875928	0.3554250554864181	0.4492519601099445	HMGCL	ENSG00000117305	-3.154347029	0.2964123608326152	0.5281036895946555	no	no	NO
HMGCR	-1.156272205	0.017391064	1.7596738365802735	HMGCR	ENSG00000113161	-4.619875185	0.009550635	2.0199677684361816	no	yes	YES
HMGCS1	-0.461305793	0.2145578438941604	0.6684556037242688	HMGCS1	ENSG00000112972	-6.126846664	0.1340338841327192	0.8727853969215826	no	no	YES
HMGCS2	-1.494944309	0.008851146	2.053000473991997	HMGCS2	ENSG00000134240	-1.504951576	0.452200893	0.3446685840459844	no	no	NO
HMOX1	-0.800715973	0.2057456440451915	0.6866693507070043	HMOX1	ENSG00000100292	-1.992645418	0.3689964040803031	0.432977866	no	no	NO
HMX1	-0.570387151	0.020355109	1.691326569374912	HMX1	ENSG00000215612	-0.758061667	0.6302634315749789	0.2004778902818382	no	no	NO
HNF1A	-1.396893583	0.01215978	1.9150742696473773	HNF1A	ENSG00000135100	-3.407716812	0.2947977085930537	0.5304758964889023	no	no	NO
HNF1B	1.002161960383529	0.029854676	1.5249876330759686	HNF1B	ENSG00000108753	-0.154274498	0.7376601045896376	0.132143704	no	no	NO
HNF4A	0.8548817701553878	0.09026174	1.044496299221925	HNF4A	ENSG00000101076	-1.55616451	0.3953152703539744	0.4030564092786383	no	no	NO
HNMT	0.1999405932186133	0.1112181757326537	0.9538242327597444	HNMT	ENSG00000150540	-1.645274964	0.3836910235958606	0.4160183609486371	no	no	NO
HNRNPA1	-2.377998637	0.005963836	2.2244743392999915	HNRNPA1	ENSG00000135486	-2.931356149	0.3413988222266484	0.4667379814677698	yes	no	YES
HNRNPA2B1	-2.064650235	0.041595967	1.380948771090532	HNRNPA2B1	ENSG00000122566	-0.296786954	0.8941555397318973	0.048586928	yes	no	YES
HNRNPDL	-1.453719206	0.024097768	1.6180231818015451			-2.751702744	0.030731026	1.512422936534689	no	yes
HNRNPH1	-2.429343987	0.1520993920710008	0.8178725217835393	HNRNPH1	ENSG00000169045	-4.13086756	0.04454628	1.3511885540622397	no	yes	YES
HNRNPH2	0.1843079459463582	0.4393216903457762	0.3572173540646736	HNRNPH2	ENSG00000126945	-2.112715274	0.3089788809546582	0.5100712040648161	no	no	NO
HNRNPK	-5.879228412	0.036904123	1.4329251112910184	HNRNPK	ENSG00000165119	-2.828092913	0.2217074423069636	0.6542197281818689	yes	no	YES
HNRNPR	0.4117840815821057	0.064482712	1.190556707426513	HNRNPR	ENSG00000125944	-1.568327984	0.3507120455779133	0.4550493175568199	no	no	NO
HNRNPU	-4.895561159	0.001120216	2.950698361293145	HNRNPU	ENSG00000153187	-0.794476716	0.5652603097952751	0.2477515078037176	yes	no	YES
HOGA1	-1.703571366	0.016934248	1.771234073384053	HOGA1	ENSG00000241935	-2.536267921	0.013491303	1.869946118715496	no	yes	NO
HOMER2	-0.512981413	0.3894677585843364	0.4095284888218975	HOMER2	ENSG00000103942	-3.92441938	0.2987223346482219	0.5247323051767396	no	no	NO
HORMAD1	1.2124447609855926	0.010378011	1.9838858918060325	HORMAD1	ENSG00000143452	-0.225257138	0.079932899	1.0972744348857633	no	no	NO
HOXA1	0.3686284852244307	0.017768176	1.750357162733707	HOXA1	ENSG00000105991	0.3823028079605666	0.1291337121398044	0.888960364	no	no	NO
HOXA11	-1.274704818	0.067077487	1.173423216405522	HOXA11	ENSG00000005073	-2.434165377	0.2338613517302502	0.631041544	no	no	NO
HOXA13	-0.294180661	0.1113134867024249	0.953452214	HOXA13	ENSG00000106031	-1.804189557	0.2435785812895573	0.6133609033820299	no	no	NO
HOXA2	-0.617696546	0.069499857	1.158016089528802	HOXA2	ENSG00000105996	-0.639782339	0.6545876845815612	0.18403217	no	no	NO
HOXB1	-0.582574844	0.2768993584721867	0.5576780504382899	HOXB1	ENSG00000120094	-0.315104097	0.4917512222055442	0.3082545520055469	no	no	NO
HOXB13	-0.089294369	0.4793747026236358	0.3193248881180605	HOXB13	ENSG00000159184	-1.417538829	0.4015420961598521	0.3962689182020255	no	no	NO
HOXB3	-1.740229025	0.1425609878055533	0.8459993040688816	HOXB3	ENSG00000120093	-5.538086836	0.084436623	1.0734691431234968	no	no	NO
HOXC13	0.8854266055912663	0.010250775	1.989243285092127	HOXC13	ENSG00000123364	-1.512109549	0.2892652510780131	0.5387037342451321	no	no	NO
HOXD13	-0.550007003	0.1355496779741223	0.8679015098372974	HOXD13	ENSG00000128714	-1.317471258	0.3220505868531264	0.4920759051190241	no	no	NO
HPCA	0.6450287196840657	0.062678544	1.2028810981403908	HPCA	ENSG00000121905	-1.102960685	0.5221142202307473	0.2822344782437126	no	no	NO
HPD	-1.250727915	0.019897531	1.701200805164345	HPD	ENSG00000158104	-3.884619697	0.1866384697485878	0.7289988349862105	no	no	NO
HPDL	-0.882314074	0.061042414	1.2143682969817398	HPDL	ENSG00000186603	-1.537213127	0.4656121261629926	0.3319757176685265	no	no	NO
HPGD	0.2277317019364287	0.6017024849261797	0.2206181949442767	HPGD	ENSG00000164120	-1.567550364	0.4074889116448674	0.3898842045361927	no	no	NO
HPRT1	-0.501285829	0.3197700651852967	0.4951621945401786	HPRT1	ENSG00000165704	-1.835040773	0.2626519975119381	0.5806192919668559	no	no	NO
HPS1	0.5760420333021479	0.1264955211311402	0.8979248514246598	HPS1	ENSG00000107521	0.095306744	0.7880206992075155	0.1034623745998648	no	no	NO
HPS3	0.6746065615078151	0.100105744	0.9995410006230632	HPS3	ENSG00000163755	0.01812274	0.9480028942321392	0.023190337	no	no	NO
HPS4	-0.159183985	0.4978071968132898	0.3029388290739384	HPS4	ENSG00000100099	0.3691028514260496	0.3053326875821003	0.5152266995446955	no	no	NO
HPS5	-1.348499347	0.056180811	1.2504119978536892	HPS5	ENSG00000110756	-0.459672042	0.7821687653333695	0.1066995308975768	no	no	NO
HPS6	-0.374711341	0.095569518	1.019680605	HPS6	ENSG00000166189	-2.232564732	0.2413862155653509	0.6172875340515592	no	no	NO
HPSE2	-0.60903781	0.4680170264746363	0.3297383469911045	HPSE2	ENSG00000172987	-4.172099967	0.005442011	2.2642405976301734	no	yes	NO
HR	-3.330774422	0.1003514327267008	0.9984764226696852	HR	ENSG00000168453	-0.898540444	0.6050640979318718	0.2181986155895572	no	no	NO
HRAS	-1.838404422	0.073142613	1.1358295278357131	HRAS	ENSG00000174775	0.0883565	0.9316440355066172	0.030749992	no	no	NO
HRG	-0.231756274	0.5918834419586932	0.2277638093211948	HRG	ENSG00000113905	-2.320677979	0.053760697	1.2695351088289824	no	no	NO
HS6ST1	-6.100313684	0.017385954	1.7598014710352017	HS6ST1	ENSG00000136720	-1.094885496	0.4285445999855729	0.3680039729947656	yes	no	NO
HSD11B1	-0.333551912	0.4930006602672984	0.3071524990792563	HSD11B1	ENSG00000117594	-3.464682203	0.040337772	1.3942880892669949	no	yes	NO
HSD11B2	-0.116124262	0.7409417659012523	0.1302159239256355	HSD11B2	ENSG00000176387	-2.396248663	0.2238566216894736	0.650030055	no	no	NO
HSD17B10	-4.297311573	0.006606375	2.180036808	HSD17B10	ENSG00000072506	-2.353379827	0.1733008463466788	0.7611993163236199	yes	no	YES
HSD17B3	-0.035758929	0.8435181487424435	0.073905569	HSD17B3	ENSG00000130948	0.7507966831641518	0.066030038	1.180258451564747	no	no	NO
HSD17B4	0.6009820868110364	0.007084545	2.1496880324426098	HSD17B4	ENSG00000133835	0.064382138	0.5256548820803342	0.2792992976713904	no	no	NO
HSD3B2	-0.088310361	0.4450331708208558	0.3516076174065559	HSD3B2	ENSG00000203859	-0.238022618	0.6329463437805793	0.1986331044971661	no	no	NO
HSD3B7	-0.120983792	0.4529631558604635	0.3439371221753461	HSD3B7	ENSG00000099377	-0.068168309	0.878374507	0.056320277	no	no	NO
HSF4	-0.534687569	0.1723112454862787	0.7636863784238975			-1.87239858	0.2938230714024822	0.5319141057908483	no	no
HSFY1	2.007948968452253	0.00111944	2.9509990988304544			0.019413575	0.9189150432139166	0.036724639	no	no
HSPA9	-3.263687439	0.012636528	1.898372234814663	HSPA9	ENSG00000113013	-5.231200121	0.008910291	2.0501081244920654	yes	yes	YES
HSPB1	0.292779324	0.177355202	0.751156068	HSPB1	ENSG00000106211	-0.174817558	0.1687566191299603	0.7727391838584788	no	no	NO
HSPB3	-0.811124628	0.089524247	1.0480593220792476	HSPB3	ENSG00000169271	-0.139211027	0.447942715	0.3487775224990598	no	no	NO
HSPB8	-4.118931734	0.011252156	1.9487642412490067	HSPB8	ENSG00000152137	-3.726069388	0.053092356	1.274968005	yes	no	NO
HSPD1	-4.945898131	0.017291695	1.7621624297063998	HSPD1	ENSG00000144381	-2.732763436	0.3356690869498528	0.4740886527504249	yes	no	YES
HSPG2	-1.93801844	0.068295089	1.165610522185763			-1.423493777	0.3205784150721784	0.4940657225639908	no	no
HTATIP2	-0.240693779	0.2217107877724341	0.6542131749231406	HTATIP2	ENSG00000109854	-1.104971713	0.5519757008513317	0.2580800404201863	no	no	NO
HTR1A	1.0855151265776306	0.1029781347055603	0.9872549790306232	HTR1A	ENSG00000178394	-1.610795351	0.3433242555850845	0.464295513	no	no	NO
HTR2A	-1.190833894	0.067808157	1.1687180623933435			-4.089431782	0.1607162791289951	0.7939401308420077	no	no
HTR2C	1.1165050092986244	0.002423905	2.6154843391551803	HTR2C	ENSG00000147246	-0.118500804	0.8338547827272167	0.078909576	no	no	NO
HTRA1	-0.389637172	0.4296792465308769	0.3668556221941125	HTRA1	ENSG00000166033	-3.648905196	0.017917597	1.7467202283713354	no	yes	NO
HTRA2	0.4243480626419789	0.1287395573747271	0.8902879883719089	HTRA2	ENSG00000115317	0.1414537262200716	0.6027158296422113	0.2198874021342393	no	no	NO
HTT	-0.821735742	0.4669533477885592	0.3307265066074809	HTT	ENSG00000197386	1.6170777970628956	0.297696587	0.526226144	no	no	NO
HUWE1	-1.645766156	0.003788773	2.4215013875687075			-4.866248571	0.082437267	1.0838764155292424	no	no
HYAL1	0.437312018	0.019741303	1.704624184611175	HYAL1	ENSG00000114378	-1.854255073	0.3511787104141529	0.4544718202998455	no	no	NO
HYDIN	-1.235485738	0.4635641123381239	0.3338901931070778	HYDIN	ENSG00000157423	-0.995329815	0.5321368915080769	0.2739766316541118	no	no	NO
HYLS1	-1.360285351	0.043539827	1.3611132964617652	HYLS1	ENSG00000198331	-2.383756033	0.2327728025211446	0.6330677645934971	no	no	YES
IARS1	-5.280662498	0.064917309	1.1876394924070897			-2.020825756	0.4878902091684832	0.311677897	no	no
IARS2	-5.586813803	0.011794357	1.9283257216829008			-2.103755618	0.1106005375638552	0.9562427621773546	yes	no
IBA57	-1.428705001	0.1122100842777742	0.9499681114453532	IBA57	ENSG00000181873	-3.007466406	0.04217813	1.3749126742202842	no	yes	NO
ICOS	2.140219421845043	0.002275375	2.6429470093211616	ICOS	ENSG00000163600	-0.072434358	0.1678414353942714	0.7751008150111834	no	no	NO
ICOSLG	-3.357124231	0.035907063	1.4448201112731878	ICOSLG	ENSG00000160223	-3.908399818	0.2206134296932158	0.6563680537084723	yes	no	NO
IDH2	-0.805100353	0.03196006	1.4953924114306043	IDH2	ENSG00000182054	-0.905079181	0.6285344543105915	0.2016709106481287	no	no	NO
IDH3A	-0.488170878	0.1957533301395514	0.7082908410251697	IDH3A	ENSG00000166411	-3.400975639	0.007225282	2.141145212534434	no	yes	NO
IDH3B	-0.57919081	0.1084368820986546	0.9648229782440452	IDH3B	ENSG00000101365	-1.986733978	0.2379491619656065	0.6235158204065292	no	no	NO
IDS	1.3654793921637214	0.007297094	2.136850059	IDS	ENSG00000010404	0.025926892	0.9569954515317028	0.019090126	no	no	NO
IDUA	-1.658866135	0.08645799	1.0631948645144402	IDUA	ENSG00000127415	-3.191471564	0.051582564	1.2874970722592085	no	no	NO
IER3IP1	0.3985718773947234	0.366071254	0.4364343734817755	IER3IP1	ENSG00000134049	-2.103042605	0.2149126784254199	0.6677379632531723	no	no	YES
IFIH1	0.8968598319531867	0.008665572	2.0622027482385463			-0.25218005	0.4586163973614129	0.3385504215723451	no	no
IFITM5	-2.424959798	0.1224827783685124	0.9119249707713556	IFITM5	ENSG00000206013	-1.753033092	0.2448980991039795	0.6110145858506076	no	no	NO
IFNAR1	0.8818492230896356	0.050036781	1.3007106354578473	IFNAR1	ENSG00000142166	-1.029626038	0.5667716654021171	0.24659187	no	no	NO
IFNAR2	-0.532459282	0.2282349375809484	0.6416178742156929	IFNAR2	ENSG00000159110	0.2942372258059603	0.2608045330081369	0.5836848644611615	no	no	NO
IFNGR1	0.4255895545986486	0.2083304168967069	0.6812473170613432	IFNGR1	ENSG00000027697	-0.547752879	0.7800748298397151	0.1078637349663123	no	no	NO
IFNGR2	-0.496382902	0.1948819829707123	0.7102283099746781	IFNGR2	ENSG00000159128	-1.314110186	0.4992218816148915	0.3017063871550936	no	no	NO
IFNL3	-1.360147345	0.075076437	1.1244963471208829	IFNL3	ENSG00000197110	-1.270641838	0.2061950118874799	0.6857218450464171	no	no	NO
IFRD1	0.092331554	0.4100976761132503	0.3871126917075201	IFRD1	ENSG00000006652	-1.724838746	0.2971601586015705	0.5270094185298013	no	no	NO
IFT122	-1.014079141	0.003299099	2.4816046578756805	IFT122	ENSG00000163913	-3.416531717	0.004835187	2.315586767744696	no	yes	NO
IFT140	-0.896178238	0.00283872	2.546877477901944	IFT140	ENSG00000187535	0.2051843511636855	0.6899097627738373	0.1612077093963444	no	no	NO
IFT172	0.082209802	0.8628542529272802	0.064062556	IFT172	ENSG00000138002	-3.583727554	0.009089926	2.0414396667497887	no	yes	NO
IFT27	0.7798408444791924	0.009902459	2.004256960790667	IFT27	ENSG00000100360	0.2027598461184236	0.6558909525758607	0.1831683597573325	no	no	NO
IFT43	-2.371734817	0.048563191	1.313692782061601	IFT43	ENSG00000119650	-1.860647734	0.1957170923424075	0.7083712449304308	yes	no	NO
IFT52	-1.623949438	0.099975888	1.0001047315443266	IFT52	ENSG00000101052	1.5964513547973376	0.1546016053624621	0.810786001	no	no	NO
IFT74	-1.769689619	0.022204989	1.653549431448918	IFT74	ENSG00000096872	-4.160552705	0.08450478	1.0731187255115606	no	no	NO
IFT80	-0.065467976	0.1456166907389482	0.8367888428775034	IFT80	ENSG00000068885	0.2160257902709372	0.6965741853500833	0.1570326242902835	no	no	NO
IFT81	1.096178054127268	0.004272825	2.369284860975158	IFT81	ENSG00000122970	-1.330507995	0.4702582025837737	0.32766362	no	no	NO
IFT88	-1.158317433	0.012721123	1.895474547936905	IFT88	ENSG00000032742	-0.725467361	0.598786059	0.22272832	no	no	NO
IGBP1	-5.157291534	0.06041922	1.2188248823973538	IGBP1	ENSG00000089289	-0.313635996	0.818776012	0.08683489	no	no	YES
IGF1	-0.875611029	0.1240428472277736	0.906428274	IGF1	ENSG00000017427	-1.417130514	0.3158197137556432	0.500560764	no	no	NO
IGF1R	-6.335470406	0.008489295	2.0711283617488943	IGF1R	ENSG00000140443	-0.084726264	0.9684469484671918	0.013924165	yes	no	NO
IGF2	-0.037418435	0.6455091494261489	0.1900975976777646	IGF2	ENSG00000167244	-1.167455364	0.4787482508616598	0.3198927997439828	no	no	NO
IGF2BP1	0.3104580559641275	0.4822146419937471	0.3167596068151684	IGF2BP1	ENSG00000159217	-0.698234384	0.5707129514634276	0.2435822716857078	no	no	NO
IGFALS	-0.660839281	0.1400521477693847	0.8537102266673324	IGFALS	ENSG00000099769	-1.236659391	0.5648788493828341	0.2480446861386751	no	no	NO
IGFBP7	-0.071438491	0.8933990463675832	0.048954515	IGFBP7	ENSG00000163453	-2.287501123	0.2295266613733773	0.6391668603889373	no	no	NO
IGHMBP2	-1.733655883	0.1250562193684901	0.9028947048111252	IGHMBP2	ENSG00000132740	-4.530359821	0.1148032396027711	0.940045857	no	no	NO
IGLL1	-0.954527768	0.017421002	1.758926859704265	IGLL1	ENSG00000128322	-3.144705243	0.000632485	3.1989496916953817	no	yes	NO
IGSF1	1.2930221851458792	0.002621288	2.581485185187589	IGSF1	ENSG00000147255	-0.292208428	0.3527386471828022	0.4525469550228143	no	no	NO
IGSF3	-0.799806963	0.093114191	1.0309841257850518	IGSF3	ENSG00000143061	-3.248396688	0.2719358321103385	0.5655335630543051	no	no	NO
IHH	0.8781348398184594	0.024670771	1.6078172772818051	IHH	ENSG00000163501	0.3393040369577061	0.1768492907280707	0.7523966776275883	no	no	NO
IKBKB	-1.324616359	0.037661746	1.4240995548657414	IKBKB	ENSG00000104365	-0.870861831	0.4608268843501039	0.3364621923792978	no	no	NO
IKBKG	-0.128083527	0.5171122125068817	0.2864152054850973	IKBKG	ENSG00000073009	-2.411470116	0.2528680435413907	0.5971060515988691	no	no	NO
IKZF1	-0.524279945	0.094878972	1.022830029216779	IKZF1	ENSG00000185811	-0.223432914	0.7106245262338431	0.1483598075078153	no	no	NO
IKZF2	1.2267939026469838	0.034816364	1.4582165886096363	IKZF2	ENSG00000030419	-1.088444122	0.523442061	0.2811313828664343	no	no	NO
IKZF3	-0.740501762	0.1788091105280771	0.7476103571772855	IKZF3	ENSG00000161405	-2.264905077	0.1414411121778056	0.8494243373791861	no	no	NO
IKZF5	-1.076680903	0.016507654	1.7823146378679875	IKZF5	ENSG00000095574	-3.209807066	0.3145740502165762	0.5022771059739202	no	no	NO
IL10	0.3630322442156492	0.2329205031556946	0.6327922803985233	IL10	ENSG00000136634	-0.494746373	0.5749743374081693	0.240351539	no	no	NO
IL10RA	-0.631730348	0.080928575	1.091898104501975	IL10RA	ENSG00000110324	-4.78884014	0.092806357	1.0324222727780628	no	no	NO
IL10RB	-0.73583987	0.3789850268924767	0.4213779479908436	IL10RB	ENSG00000243646	-3.463100013	0.020723334	1.6835403714443993	no	yes	NO
IL11RA	-1.006127477	0.007458533	2.1273466055550654	IL11RA	ENSG00000137070	-0.007751952	0.9746710081406388	0.011141952	no	no	NO
IL12B	-0.364641862	0.068386655	1.165028640611783	IL12B	ENSG00000113302	-0.204091434	0.3224913422849973	0.4914819400932784	no	no	NO
IL12RB1	-1.62740864	0.073502334	1.133698869414694	IL12RB1	ENSG00000096996	-2.316171573	0.4968953808514729	0.3037350404451305	no	no	NO
IL17F	-0.862728416	0.003289966	2.482808617207405	IL17F	ENSG00000112116	-0.695351107	0.2103391749521978	0.6770798339179582	no	no	NO
IL17RA	0.1497586729906756	0.6000377741882932	0.2218214086077775	IL17RA	ENSG00000177663	-2.576145931	0.2254722947798113	0.6469068150430304	no	no	NO
IL17RC	-1.572697965	0.092949884	1.031751148544508	IL17RC	ENSG00000163702	0.05817591	0.9786839851473834	0.009357518	no	no	NO
IL17RD	-0.721330299	0.003804425	2.4197109913260704	IL17RD	ENSG00000144730	-1.029098263	0.6401398874799393	0.1937251108252637	no	no	NO
IL1RAPL1	0.9269757750727496	0.075805966	1.1202966125139302			-0.075058721	0.6060444541024993	0.2174955186334985	no	no
IL1RN	0.5947414696549339	0.070117184	1.1541755363167772	IL1RN	ENSG00000136689	-1.050898702	0.4900238796342351	0.3097827556027485	no	no	NO
IL21	0.6456935404655799	0.064696183	1.1891213391842717	IL21	ENSG00000138684	-1.556733073	0.3469863300743804	0.4596876344028038	no	no	NO
IL21R	0.2923316661965755	0.3882295255072004	0.4109114388671722	IL21R	ENSG00000103522	-0.079331585	0.6357685690215451	0.1967009464399914	no	no	NO
IL2RA	-0.055394912	0.7572855457489468	0.120740332	IL2RA	ENSG00000134460	-1.35326238	0.3662552034560676	0.436216196	no	no	NO
IL2RB	-0.651038483	0.3436773369152845	0.4638491055617787	IL2RB	ENSG00000100385	-2.649459094	0.2490110882815408	0.6037813136582064	no	no	NO
IL2RG	0.9753986062642208	0.004996281	2.3013531714962294	IL2RG	ENSG00000147168	-0.053235534	0.7532858328851685	0.1230402003062345	no	no	NO
IL31RA	1.060995875341752	0.01235566	1.908134060300976	IL31RA	ENSG00000164509	-0.272255797	0.2910766066705182	0.5359926966640781	no	no	NO
IL36RN	-0.829041659	0.007261191	2.1389921148346045	IL36RN	ENSG00000136695	-4.071568221	0.1785175334070769	0.7483191224762324	no	no	NO
IL6R	0.1108410242700587	0.757234224	0.1207697659950084	IL6R	ENSG00000160712	0.085856456	0.8383333594975326	0.076583252	no	no	NO
IL6ST	0.6023832099215417	0.046380372	1.3336657706699038	IL6ST	ENSG00000134352	-1.264825156	0.4579517096883171	0.3391803152747302	no	no	NO
IL7	1.0511389241375164	0.053966058	1.2678793067116496	IL7	ENSG00000104432	-0.42282985	0.013012518	1.8856386697052847	no	no	NO
IL7R	0.5397780922625784	0.060359608	1.2192535876886947	IL7R	ENSG00000168685	0.2861667102551577	0.09205646	1.0359457287747844	no	no	NO
ILDR1	0.065866623	0.8239450367687011	0.084101758	ILDR1	ENSG00000145103	-0.216941961	0.667041365	0.1758472332830709	no	no	NO
IMPDH1	0.4085002815777412	0.1268958066543198	0.896552729	IMPDH1	ENSG00000106348	-0.364248012	0.3239035101831722	0.4895843454602714	no	no	NO
IMPG1	-1.349818823	0.01017074	1.992647456481074	IMPG1	ENSG00000112706	-4.587185745	0.071823807	1.1437315761208378	no	no	NO
IMPG2	-0.155654178	0.1209280433413686	0.9174729741091874	IMPG2	ENSG00000081148	0.067768129	0.8241258836379848	0.084006446	no	no	NO
INF2	-1.439515938	0.018237675	1.739030534849782	INF2	ENSG00000203485	-0.557491934	0.7452484420089873	0.1276989232156361	no	no	NO
INPP5E	0.6872229799201364	0.2354584668708809	0.628085688	INPP5E	ENSG00000148384	-0.262137697	0.3910652164395245	0.4077508109468106	no	no	NO
INPP5K	-1.20077026	0.1880787982998295	0.7256601587311614	INPP5K	ENSG00000132376	-3.093560746	0.046163034	1.3357056571411223	no	yes	NO
INPPL1	-1.541004946	0.2188379122095285	0.6598774371965529	INPPL1	ENSG00000165458	-1.283623288	0.3825331682647843	0.4173309025499594	no	no	NO
INS	-0.06765962	0.7538764997726745	0.122699795	INS	ENSG00000254647	0.078743584	0.8174467502532244	0.087540528	no	no	NO
INSL3	-0.205742247	0.4256016806840533	0.3709966656980434	INSL3	ENSG00000248099	-0.86986604	0.4874752535822805	0.312047426	no	no	NO
INSM1	0.5257130403746664	0.1994610830624856	0.7001418270946698	INSM1	ENSG00000173404	-1.68353383	0.2901050053135821	0.5374447780525023	no	no	NO
INSR	-0.453792892	0.320854844	0.4936914	INSR	ENSG00000171105	-0.376411457	0.4974417732373819	0.3032577471627412	no	no	NO
INTS1	-6.924206533	0.00507074	2.294928616659231	INTS1	ENSG00000164880	-0.707553863	0.563909296	0.2487907457035611	yes	no	NO
INTU	-0.01693	0.9045201241263924	0.043581766	INTU	ENSG00000164066	0.017804601	0.971504365	0.012555244	no	no	NO
INVS	-1.165253108	0.017869808	1.7478801206772034	INVS	ENSG00000119509	-2.025147502	0.2238744236783285	0.6499955191491382	no	no	NO
IP6K1	-1.705865062	0.018499062	1.7328502841168665	IP6K1	ENSG00000176095	-4.49570456	0.268138163	0.5716413710411447	no	no	NO
IPMK	0.7925000589865286	0.075108584	1.124310426671366	IPMK	ENSG00000151151	0.4313520379439741	0.1156057725082411	0.9370204798784226	no	no	NO
IPO8	-0.755380754	0.044788182	1.348836565307038	IPO8	ENSG00000133704	-0.731698071	0.7475499276164507	0.126359796	no	no	NO
IQCB1	1.3753033561862964	0.019628812	1.707105990933059	IQCB1	ENSG00000173226	-0.100720033	0.583007427	0.2343259128416169	no	no	NO
IQCE	-3.095923059	0.071863548	1.143491346	IQCE	ENSG00000106012	-5.256945346	0.033668137	1.472780913793457	no	yes	NO
IQSEC1	-0.598476702	0.3038832746752642	0.5172932022436165	IQSEC1	ENSG00000144711	-1.094061563	0.5582889793251697	0.2531409450772179	no	no	NO
IQSEC2	1.7043893668727663	0.002898786	2.5377838184562904	IQSEC2	ENSG00000124313	-0.232916581	0.5225954107950554	0.2818344083766511	no	no	NO
IRAK4	-0.863414554	0.088303026	1.0540244126568794	IRAK4	ENSG00000198001	-0.093661108	0.8213667871438214	0.085462862	no	no	NO
IREB2	-1.492690078	0.062379877	1.2049554874457602	IREB2	ENSG00000136381	-0.342025696	0.8625872143544743	0.064196983	no	no	NO
IRF2BPL	-1.199840596	0.064332233	1.191571376862036	IRF2BPL	ENSG00000119669	-0.293377303	0.8447806227292117	0.073256056	no	no	NO
IRF6	-1.194697395	0.1799081020925545	0.7449492779281808	IRF6	ENSG00000117595	-2.984176841	0.3640997375498797	0.4387796341137907	no	no	NO
IRF8	0.9802003160323026	0.011489746	1.9396895741397024	IRF8	ENSG00000140968	-1.500726691	0.4164752880952317	0.3804107627140367	no	no	NO
IRS4	0.4764278964683484	0.036939827	1.4325051382168066	IRS4	ENSG00000133124	0.1179550421954692	0.6038404565813074	0.2190777931323669	no	no	NO
IRX5	-1.107677331	0.010430077	1.9817124933066288	IRX5	ENSG00000176842	-0.191208581	0.889990816	0.050614475	no	no	NO
ISCA1	0.078128227	0.6548962998546164	0.1838274633156814	ISCA1	ENSG00000135070	-0.104716441	0.6171375028294692	0.2096180611419195	no	no	YES
ISCA2	-1.861793397	0.010607721	1.9743778983164555	ISCA2	ENSG00000165898	-5.358370319	0.050313297	1.2983172230197355	no	no	YES
ISCU	-3.543925196	0.013242471	1.8780309672685855	ISCU	ENSG00000136003	-2.515853707	0.1934217829516196	0.7134946177247423	yes	no	YES
ISG15	-0.557129457	0.016115123	1.792766375803853	ISG15	ENSG00000187608	-1.36687801	0.4605601014198922	0.336713688	no	no	NO
ISL2	0.4984629768128203	0.1004040782351182	0.9982486465631442	ISL2	ENSG00000159556	0.6343676122967256	0.012459701	1.9044923733750116	no	no	NO
ITCH	-2.124984043	0.01378309	1.860653409913738	ITCH	ENSG00000078747	-2.610925878	0.3676459898524303	0.4345701667912735	yes	no	NO
ITGA2	-0.597066398	0.081047538	1.0912601726245608	ITGA2	ENSG00000164171	-1.601485632	0.4246458918347228	0.3719730730678319	no	no	NO
ITGA2B	-2.59252345	0.1856815408531417	0.7312312686031927	ITGA2B	ENSG00000005961	-1.68269183	0.3208911714733787	0.4936422312782524	no	no	NO
ITGA3	-0.132502287	0.6958078462983898	0.157510678	ITGA3	ENSG00000005884	-1.935016804	0.3297654234073356	0.4817948829868951	no	no	NO
ITGA6	-0.621782045	0.2530292754525606	0.5968292281049719	ITGA6	ENSG00000091409	-2.159187732	0.2457934476173462	0.6094296987545259	no	no	NO
ITGA7	-0.677342172	0.2919739432847192	0.5346559046906205	ITGA7	ENSG00000135424	-0.822434447	0.6491323089194523	0.1876667744211251	no	no	NO
ITGA8	-0.477627007	0.3623306271459254	0.4408949542947677	ITGA8	ENSG00000077943	-3.476866739	0.003704168	2.4313092993998424	no	yes	NO
ITGB2	-1.525854763	0.037375566	1.427412224743794	ITGB2	ENSG00000160255	-1.051497693	0.3901439690996744	0.4087751020817181	no	no	NO
ITGB3	-0.303762473	0.058183409	1.2352008397098833	ITGB3	ENSG00000259207	-1.577597166	0.4018983378147824	0.3958837899745754	no	no	NO
ITGB4	-0.081351602	0.8835188508050758	0.05378418	ITGB4	ENSG00000132470	-0.632287013	0.7220228611778974	0.141449051	no	no	NO
ITGB6	-1.060953199	0.074222565	1.1294640393595097	ITGB6	ENSG00000115221	0.4389345966194387	0.5890909152004433	0.2298176747835102	no	no	NO
ITK	0.2512562072999362	0.046550011	1.3320802081458865	ITK	ENSG00000113263	0.232099994	0.5457593203440718	0.2629988387806442	no	no	NO
ITM2B	-0.766952283	0.045556778	1.341447002	ITM2B	ENSG00000136156	0.831443874	0.2342251126732436	0.6303665434620753	no	no	NO
ITPA	-0.496639808	0.5611891639687606	0.2508907233778316	ITPA	ENSG00000125877	-3.673193504	0.044512063	1.3515222739184845	no	yes	NO
ITPR1	-1.294098251	0.1773568287358504	0.7511520853132454	ITPR1	ENSG00000150995	0.4745615112691516	0.6254432017278111	0.2038121236943142	no	no	NO
ITPR2	-0.775773031	0.00557093	2.2540722861432982	ITPR2	ENSG00000123104	0.6348718706068515	0.3744241056466049	0.4266361988968132	no	no	NO
[truncated: 2,503 more rows]
